# Supplementary material for: Identifying hub genes in response to ustekinumab and the impact of ustekinumab treatment on fibrosis in Crohn’s disease
Source: Front Immunol. 2024 May 22;15:1401733. doi: 10.3389/fimmu.2024.1401733 (PMC11150586; doi:10.3389/fimmu.2024.1401733)
Supplement: Supplementary file 1 [file DataSheet_1.zip]

Archive with 39 entries (36 files):
- raw data/
- raw data/supplymentary figure/
- __MACOSX/raw data/._supplymentary figure
- raw data/DEG112366 week44vs week0.xlsx
- __MACOSX/raw data/._DEG112366 week44vs week0.xlsx
- raw data/.DS_Store
- __MACOSX/raw data/._.DS_Store
- raw data/DEG112366week0.xlsx
- __MACOSX/raw data/._DEG112366week0.xlsx
- raw data/R code/
- raw data/DEG207022.xlsx
- __MACOSX/raw data/._DEG207022.xlsx
- raw data/DEG207465.xlsx
- __MACOSX/raw data/._DEG207465.xlsx
- raw data/LM22.txt
- raw data/green module cross ileumDEG.xlsx
- __MACOSX/raw data/._green module cross ileumDEG.xlsx
- raw data/supplymentary figure/.DS_Store
- __MACOSX/raw data/supplymentary figure/._.DS_Store
- raw data/supplymentary figure/GSE207465.jpg
- __MACOSX/raw data/supplymentary figure/._GSE207465.jpg
- raw data/supplymentary figure/GSE207022.jpg
- __MACOSX/raw data/supplymentary figure/._GSE207022.jpg
- raw data/R code/venn.R
- __MACOSX/raw data/R code/._venn.R
- raw data/R code/.Rhistory
- __MACOSX/raw data/R code/._.Rhistory
- raw data/R code/DEG.R
- __MACOSX/raw data/R code/._DEG.R
- raw data/R code/GO KEGGσ»îΘ¢å.R
- __MACOSX/raw data/R code/._GO KEGGσ»îΘ¢å.R
- raw data/R code/single gene.R
- __MACOSX/raw data/R code/._single gene.R
- raw data/R code/.DS_Store
- __MACOSX/raw data/R code/._.DS_Store
- raw data/R code/heatmap.R
- __MACOSX/raw data/R code/._heatmap.R
- raw data/R code/WGCNA2.R
- __MACOSX/raw data/R code/._WGCNA2.R
