# Supplementary material for: Identifying hub genes in response to ustekinumab and the impact of ustekinumab treatment on fibrosis in Crohn’s disease
Source: Front Immunol. 2024 May 22;15:1401733. doi: 10.3389/fimmu.2024.1401733 (PMC11150586; doi:10.3389/fimmu.2024.1401733)
Supplement: Supplementary file 1 [file DataSheet_1.zip › raw data/DEG112366 week44vs week0.xlsx]

## Sheet: DEGK112366
	logFC	AveExpr	t	P.Value	adj.P.Val	B	change
CENPN	-0.418939	6.66879	-4.89639	2.07e-06	0.0421817	4.39896	DOWN
CDKN3	-0.574848	5.63709	-4.6613	5.88e-06	0.0421817	3.50328	DOWN
TK1	-0.339145	6.42849	-4.64695	6.26e-06	0.0421817	3.4497	DOWN
RPL26L1	-0.221531	8.42791	-4.5853	8.18e-06	0.0421817	3.22099	NOT
ASPM	-0.452363	4.65156	-4.41292	1.7e-05	0.0493137	2.5942	DOWN
CDCA2	-0.469085	4.94896	-4.38331	1.93e-05	0.0493137	2.48845	DOWN
MRPL40	-0.221727	8.22183	-4.3597	2.13e-05	0.0493137	2.40455	NOT
SRR	-0.389194	5.6621	-4.34489	2.26e-05	0.0493137	2.35212	DOWN
SLC28A3	-0.491132	5.70543	-4.33546	2.35e-05	0.0493137	2.31879	DOWN
C12orf33	0.215209	3.3869	4.32292	2.47e-05	0.0493137	2.27455	NOT
HIST1H3G	-0.356292	7.69654	-4.27189	3.05e-05	0.0493137	2.09566	DOWN
ATP2B1	0.241683	8.35449	4.26767	3.11e-05	0.0493137	2.08095	NOT
HIST1H2BE	-0.198264	9.70758	-4.26755	3.11e-05	0.0493137	2.08053	NOT
RACGAP1	-0.390687	7.54919	-4.23746	3.51e-05	0.0517716	1.97593	DOWN
CHEK1	-0.33675	4.81983	-4.19277	4.21e-05	0.0568969	1.82168	DOWN
MELK	-0.39294	5.88821	-4.18117	4.41e-05	0.0568969	1.78184	DOWN
RNASEH2A	-0.370975	6.07873	-4.16103	4.78e-05	0.0580663	1.71293	DOWN
CDC7	-0.383339	4.72169	-4.13993	5.21e-05	0.0596791	1.64101	DOWN
CTNNAL1	-0.343628	5.98253	-4.07443	6.75e-05	0.0733535	1.41968	DOWN
SNRPD1	-0.24915	8.74557	-4.04815	7.49e-05	0.0772933	1.33168	NOT
BATF2	-0.395777	7.63004	-4.01705	8.46e-05	0.0831608	1.22816	DOWN
NRSN2	-0.23005	4.63529	-3.98911	9.44e-05	0.0849479	1.13574	NOT
IFITM2	-0.479497	9.03203	-3.98826	9.47e-05	0.0849479	1.13295	DOWN
OR10H3	0.205601	3.28086	3.96558	0.000103408	0.0888567	1.0583	NOT
CARD16	-0.239704	9.5124	-3.94745	0.000110916	0.0888567	0.998902	NOT
TIMELESS	-0.339063	6.02597	-3.92947	0.000118871	0.0888567	0.940217	DOWN
KIF18A	-0.37619	4.16655	-3.92815	0.000119477	0.0888567	0.935906	DOWN
RAN	-0.223957	8.92754	-3.92504	0.000120913	0.0888567	0.925787	NOT
NUF2	-0.39096	4.52963	-3.91661	0.000124889	0.0888567	0.898386	DOWN
CKS2	-0.377347	7.63594	-3.87164	0.000148297	0.0993351	0.752984	DOWN
TDRD10	-0.205758	3.60572	-3.85838	0.000155959	0.0993351	0.710375	NOT
LYZ	-0.481149	11.4396	-3.856	0.000157369	0.0993351	0.702763	DOWN
FANCI	-0.27294	6.36181	-3.84877	0.000161742	0.0993351	0.679583	DOWN
GBP1	-0.434185	9.62049	-3.84561	0.000163689	0.0993351	0.669467	DOWN
UHRF1	-0.358995	6.10176	-3.81368	0.000184638	0.108068	0.567683	DOWN
POMT1	0.202933	6.85765	3.8081	0.000188554	0.108068	0.549953	NOT
WARS	-0.74923	7.15348	-3.78834	0.000203056	0.111074	0.487374	DOWN
GPR156	0.144625	4.85622	3.78131	0.00020846	0.111074	0.465199	NOT
POLR2B	-0.256186	5.30381	-3.77708	0.000211781	0.111074	0.451857	DOWN
RBP7	-0.284273	6.67799	-3.77232	0.000215573	0.111074	0.436875	DOWN
H2AFZ	-0.204769	9.30159	-3.766	0.000220715	0.111074	0.416981	NOT
LAP3	-0.321426	8.81284	-3.75144	0.000232997	0.112209	0.37129	DOWN
CCNA2	-0.324606	7.61754	-3.74826	0.000235759	0.112209	0.361348	DOWN
LOC400027	0.24916	7.35232	3.74426	0.000239286	0.112209	0.348823	NOT
GPR109B	-1.06563	5.76887	-3.73546	0.000247217	0.113239	0.321323	DOWN
CDCA5	-0.307229	6.34267	-3.72058	0.000261195	0.113239	0.274954	DOWN
CENPA	-0.353236	5.73494	-3.71477	0.000266851	0.113239	0.256895	DOWN
CARD16	-0.38478	8.41327	-3.69842	0.000283403	0.113239	0.206185	DOWN
GDPD2	0.444328	7.46316	3.69414	0.000287894	0.113239	0.19294	UP
TYMS	-0.335426	6.88026	-3.69022	0.000292068	0.113239	0.180816	DOWN
NETO2	-0.249803	5.07346	-3.68864	0.000293767	0.113239	0.17593	NOT
NMI	-0.199266	8.64688	-3.68682	0.000295728	0.113239	0.170326	NOT
CD274	-0.553612	5.68504	-3.68169	0.000301339	0.113239	0.154497	DOWN
PLK4	-0.330628	5.03177	-3.67612	0.000307546	0.113239	0.137329	DOWN
SGCD	-0.274353	4.4449	-3.67314	0.000310912	0.113239	0.128165	DOWN
HIST1H2AJ	-0.191281	9.70303	-3.6712	0.000313131	0.113239	0.122176	NOT
MCM4	-0.244215	5.99898	-3.66658	0.000318461	0.113239	0.107969	NOT
TAP1	-0.276108	8.98212	-3.65887	0.000327539	0.113239	0.0843119	DOWN
RPL39L	-0.260714	4.78358	-3.65744	0.000329256	0.113239	0.0799099	DOWN
CDK1	-0.342284	8.07581	-3.6574	0.000329296	0.113239	0.0798094	DOWN
PSMB8	-0.260948	8.21313	-3.63613	0.000355768	0.120337	0.0147568	DOWN
WNT5A	-0.893129	5.54596	-3.63011	0.000363615	0.121007	-0.00359147	DOWN
UBE2T	-0.321935	6.7604	-3.61507	0.000383949	0.124476	-0.0493422	DOWN
SFXN2	-0.235274	7.40813	-3.61352	0.000386105	0.124476	-0.0540483	NOT
CLEC4M	0.17068	3.38938	3.59627	0.000410862	0.127179	-0.106276	NOT
LOC652346	-0.389489	6.22891	-3.59006	0.00042014	0.127179	-0.125035	DOWN
HIST1H3C	-0.302141	6.58746	-3.58891	0.000421878	0.127179	-0.128503	DOWN
C12orf48	-0.297342	6.86408	-3.58288	0.000431108	0.127179	-0.146681	DOWN
SEC61G	-0.197397	9.99899	-3.58208	0.000432352	0.127179	-0.149102	NOT
AHNAK	0.19782	10.111	3.57641	0.00044123	0.127179	-0.16617	NOT
KIF18B	-0.381811	5.89444	-3.57595	0.00044196	0.127179	-0.167559	DOWN
IFITM3	-0.407136	9.65904	-3.5682	0.000454383	0.127179	-0.190833	DOWN
IL17B	0.204256	3.90113	3.56812	0.000454517	0.127179	-0.191079	NOT
CEP55	-0.471044	6.76106	-3.56713	0.000456128	0.127179	-0.194049	DOWN
IL15RA	-0.318311	6.64855	-3.56121	0.000465882	0.128167	-0.21181	DOWN
HIST1H2BI	-0.207348	9.49093	-3.5536	0.000478702	0.129777	-0.234592	NOT
C19orf48	-0.208642	5.69591	-3.54722	0.000489699	0.129777	-0.25365	NOT
HYDIN	0.206101	4.95646	3.54431	0.000494801	0.129777	-0.262345	NOT
IDO1	-0.963971	7.16154	-3.54189	0.000499066	0.129777	-0.269545	DOWN
NUP155	-0.21258	5.36213	-3.53958	0.000503183	0.129777	-0.276436	NOT
S100A8	-1.34683	7.04073	-3.53352	0.000514133	0.130942	-0.294493	DOWN
KIAA0101	-0.439119	7.4465	-3.52629	0.000527487	0.130942	-0.315995	DOWN
DDX28	-0.188791	4.12964	-3.52573	0.000528538	0.130942	-0.317664	NOT
FEN1	-0.243702	8.94635	-3.52219	0.000535203	0.130942	-0.32817	NOT
MRPL17	-0.205155	7.5118	-3.51578	0.000547482	0.130942	-0.347185	NOT
GBP5	-0.603018	8.58793	-3.51153	0.000555767	0.130942	-0.359773	DOWN
UTRN	-0.275236	7.27997	-3.51025	0.000558289	0.130942	-0.363567	DOWN
BLM	-0.307581	5.81002	-3.51016	0.000558471	0.130942	-0.363842	DOWN
SPC25	-0.402844	5.02705	-3.50562	0.000567482	0.131482	-0.377254	DOWN
VRK1	-0.254319	7.51351	-3.49975	0.000579354	0.131482	-0.394601	DOWN
HIST1H2BF	-0.184379	9.75753	-3.49921	0.000580449	0.131482	-0.396184	NOT
PSMG1	-0.376814	6.4982	-3.49639	0.000586261	0.131482	-0.40453	DOWN
UBE2L6	-0.225228	9.26882	-3.48989	0.000599823	0.132813	-0.423687	NOT
FCGR1A	-0.557362	5.64976	-3.48519	0.000609797	0.132813	-0.437498	DOWN
LGSN	0.137028	2.8253	3.47896	0.000623281	0.132813	-0.455811	NOT
TMEM110	-0.254118	5.55796	-3.47894	0.000623323	0.132813	-0.455868	NOT
SOD2	-0.893162	5.23587	-3.47617	0.00062941	0.132813	-0.464004	DOWN
PPIF	-0.258793	8.05874	-3.47293	0.000636593	0.132813	-0.473504	DOWN
FLT1	0.14066	2.97654	3.47097	0.000640981	0.132813	-0.479253	NOT
UBFD1	-0.217927	5.27963	-3.46841	0.000646757	0.132813	-0.486762	NOT
MCM3	-0.232437	7.31137	-3.46457	0.000655505	0.132813	-0.498007	NOT
H2BFM	0.166635	3.76072	3.4641	0.000656566	0.132813	-0.49936	NOT
PAFAH1B3	-0.143845	6.80441	-3.45636	0.000674561	0.134684	-0.521986	NOT
ZBP1	-0.270596	6.12291	-3.45454	0.000678872	0.134684	-0.527315	DOWN
SERPING1	-0.53738	6.49968	-3.44522	0.000701273	0.135054	-0.554472	DOWN
ZWINT	-0.320599	8.17189	-3.44366	0.00070509	0.135054	-0.559012	DOWN
C1QBP	-0.221025	8.7117	-3.4434	0.000705748	0.135054	-0.559792	NOT
IL1B	-1.0889	6.78639	-3.43974	0.000714778	0.135054	-0.570424	DOWN
CHRFAM7A	0.485758	5.93551	3.43899	0.000716656	0.135054	-0.572618	UP
CENPW	-0.43544	6.42545	-3.43423	0.000728592	0.135054	-0.58643	DOWN
KIF2C	-0.197417	5.3536	-3.43125	0.000736167	0.135054	-0.595077	NOT
MORC4	-0.212676	6.14181	-3.42873	0.000742634	0.135054	-0.602388	NOT
NCAPG	-0.236027	8.07712	-3.42797	0.000744603	0.135054	-0.604601	NOT
RAD51AP1	-0.414244	4.98659	-3.42362	0.00075592	0.135054	-0.61721	DOWN
UBE2C	-0.320321	7.38234	-3.41943	0.00076697	0.135054	-0.629338	DOWN
FMO5	0.399479	6.32358	3.41883	0.000768571	0.135054	-0.631081	UP
KIF4A	-0.308489	5.35995	-3.41865	0.000769042	0.135054	-0.631593	DOWN
RFC3	-0.346963	6.19533	-3.41551	0.000777435	0.135054	-0.640662	DOWN
DCLRE1B	-0.225106	4.36762	-3.41436	0.00078055	0.135054	-0.644004	NOT
EMR2	-0.777231	5.52989	-3.4111	0.000789396	0.135054	-0.653419	DOWN
S100A12	-0.705629	4.37517	-3.40997	0.000792477	0.135054	-0.656673	DOWN
GPHB5	0.217168	4.17353	3.40588	0.000803756	0.135054	-0.66848	NOT
PPIA	-0.159025	11.1718	-3.40539	0.000805103	0.135054	-0.669878	NOT
CXCL1	-1.00483	7.73582	-3.40241	0.000813415	0.135348	-0.678456	DOWN
VENTXP1	0.112818	2.65746	3.3935	0.000838796	0.137373	-0.704116	NOT
PRKD3	0.192831	3.4474	3.39346	0.000838898	0.137373	-0.704218	NOT
GBP4	-0.678422	7.03715	-3.38139	0.000874422	0.140991	-0.738839	DOWN
HAUS7	-0.190587	6.25718	-3.38132	0.000874657	0.140991	-0.739063	NOT
HIST1H2BB	-0.180632	9.0865	-3.37773	0.000885485	0.14163	-0.749332	NOT
PAQR5	0.395975	4.3535	3.37307	0.000899737	0.142802	-0.762656	UP
LOC339822	0.163837	3.45401	3.36419	0.000927495	0.145864	-0.788004	NOT
CCNT1	0.162241	7.03022	3.36043	0.000939511	0.145864	-0.798741	NOT
SLC20A2	0.272979	6.44201	3.3602	0.000940238	0.145864	-0.799386	UP
NOLC1	-0.221118	5.37473	-3.35191	0.000967219	0.147645	-0.822979	NOT
NDUFA10	0.256221	5.87645	3.35023	0.000972769	0.147645	-0.82775	UP
CDKN2BAS	0.622702	6.0348	3.35011	0.000973182	0.147645	-0.828103	UP
SNX24	0.308266	6.67851	3.34013	0.0010068	0.151472	-0.856411	UP
DEFB4A	-0.838287	5.08339	-3.3383	0.00101309	0.151472	-0.861606	DOWN
OR5P3	0.186648	3.72393	3.33459	0.00102594	0.152289	-0.872106	NOT
CYP2B6	0.619639	8.62051	3.32513	0.0010594	0.153205	-0.898845	UP
RGS5	-0.530981	5.69122	-3.32342	0.00106557	0.153205	-0.90368	DOWN
HSPC159	0.31177	7.63711	3.31938	0.00108025	0.153205	-0.915077	UP
GNG11	-0.427669	7.58858	-3.31758	0.00108682	0.153205	-0.920129	DOWN
MND1	-0.327512	6.63478	-3.31724	0.00108807	0.153205	-0.921089	DOWN
CSF3R	-0.809209	4.96003	-3.31707	0.00108871	0.153205	-0.921576	DOWN
OTUB2	0.213368	3.96999	3.31505	0.00109617	0.153205	-0.927259	NOT
PAK1IP1	-0.282629	7.0342	-3.31165	0.00110883	0.153205	-0.936826	DOWN
FCGR3A	-0.857546	7.11212	-3.31064	0.00111263	0.153205	-0.939675	DOWN
NSMCE4A	-0.23417	6.67185	-3.31062	0.00111273	0.153205	-0.939744	NOT
RRM2	-0.518179	7.79241	-3.30777	0.00112347	0.153205	-0.947742	DOWN
PHYH	0.3458	8.73928	3.30687	0.00112688	0.153205	-0.950269	UP
FCER1G	-0.608221	7.42847	-3.30355	0.00113958	0.153205	-0.959592	DOWN
UGT1A10	0.449437	6.38269	3.30345	0.00113996	0.153205	-0.959876	UP
FCGR1A	-0.456334	4.70224	-3.30254	0.00114348	0.153205	-0.962443	DOWN
C9orf11	0.106188	2.49762	3.29551	0.00117085	0.155253	-0.982124	NOT
MTAP	-0.27902	4.17802	-3.29476	0.00117383	0.155253	-0.984237	DOWN
RAMP2	-0.452966	5.4193	-3.29043	0.00119104	0.155832	-0.996348	DOWN
PTTG2	-0.332453	4.51277	-3.28955	0.00119457	0.155832	-0.998815	DOWN
TPX2	-0.312252	7.65598	-3.28799	0.00120085	0.155832	-1.00318	DOWN
LIMCH1	-0.294812	6.27203	-3.28513	0.00121243	0.15635	-1.01116	DOWN
IFITM1	-0.3537	9.39172	-3.2824	0.0012236	0.15681	-1.01878	DOWN
FOXM1	-0.250196	6.50256	-3.27942	0.0012359	0.157409	-1.0271	NOT
CRIP1	0.47331	8.85974	3.27686	0.00124655	0.157792	-1.03424	UP
CHDH	0.238102	3.1307	3.2749	0.00125476	0.157862	-1.0397	NOT
KCNJ15	-0.64937	4.78479	-3.27089	0.00127175	0.158509	-1.05088	DOWN
CLEC12A	-0.361073	4.59869	-3.26844	0.00128222	0.158509	-1.05769	DOWN
TAF2	-0.163823	6.53335	-3.26827	0.00128294	0.158509	-1.05816	NOT
FLJ32955	0.241253	4.27059	3.26371	0.00130264	0.159008	-1.07083	NOT
DPAGT1	-0.133625	8.07012	-3.26222	0.00130912	0.159008	-1.07496	NOT
LOC285778	-0.202427	4.07201	-3.262	0.00131011	0.159008	-1.07558	NOT
TPPP2	0.153718	3.48243	3.25671	0.00133342	0.160327	-1.09024	NOT
LOC100289632	0.375571	6.20936	3.25352	0.00134767	0.160327	-1.09907	UP
CHAF1B	-0.184965	5.09279	-3.25349	0.00134785	0.160327	-1.09918	NOT
PRDX4	-0.375587	7.91697	-3.25049	0.00136137	0.160327	-1.10747	DOWN
PRR12	0.164524	6.29795	3.25032	0.00136213	0.160327	-1.10794	NOT
PYCR1	-0.225515	5.73412	-3.24912	0.00136759	0.160327	-1.11126	NOT
NOS2	-0.606156	6.92171	-3.24157	0.00140238	0.161095	-1.13212	DOWN
FAM111B	-0.370827	4.00722	-3.24107	0.00140469	0.161095	-1.13349	DOWN
MMP3	-1.00455	6.27484	-3.24053	0.00140722	0.161095	-1.13499	DOWN
GTSE1	-0.207828	6.16018	-3.23983	0.00141052	0.161095	-1.13693	NOT
RAB22A	0.22142	6.40276	3.23926	0.00141318	0.161095	-1.1385	NOT
CXCR2	-0.84032	6.72278	-3.23493	0.00143365	0.162531	-1.15044	DOWN
PLVAP	-0.344985	7.59262	-3.23327	0.00144155	0.162533	-1.155	DOWN
LMNB1	-0.349083	6.30678	-3.23141	0.00145051	0.162654	-1.16014	DOWN
FCGR3B	-0.939559	4.88323	-3.2278	0.00146796	0.163238	-1.17007	DOWN
BEST1	-0.244688	4.67984	-3.22706	0.00147153	0.163238	-1.17209	NOT
NUDT6	-0.354739	7.09373	-3.21852	0.00151373	0.166275	-1.19555	DOWN
IFI30	-0.322361	9.54259	-3.21826	0.00151503	0.166275	-1.19626	DOWN
S100A9	-0.744725	6.66562	-3.21562	0.00152831	0.16649	-1.2035	DOWN
C21orf87	0.165847	3.74241	3.21466	0.00153313	0.16649	-1.20612	NOT
WWTR1	-0.413381	5.82069	-3.21292	0.00154201	0.166577	-1.21091	DOWN
CLEC7A	-0.410418	6.02984	-3.2105	0.00155436	0.167037	-1.21753	DOWN
E2F8	-0.231065	4.27731	-3.20702	0.00157231	0.16809	-1.22705	NOT
ZNF175	0.239998	5.4311	3.20381	0.001589	0.168999	-1.2358	NOT
FMN2	0.100672	3.11776	3.19384	0.00164201	0.172394	-1.26301	NOT
SMAD7	0.310106	5.41333	3.19338	0.00164448	0.172394	-1.26426	UP
MMACHC	-0.174178	5.90639	-3.1931	0.00164599	0.172394	-1.26502	NOT
BUB1	-0.267105	4.86045	-3.18831	0.0016721	0.174119	-1.27806	DOWN
RSPH3	0.170831	6.23468	3.18459	0.00169264	0.174119	-1.28818	NOT
PFKFB3	-0.456315	8.08316	-3.18305	0.00170122	0.174119	-1.29237	DOWN
KARS	-0.128421	8.54156	-3.18179	0.00170827	0.174119	-1.2958	NOT
LOC283392	0.155154	4.06175	3.18133	0.00171084	0.174119	-1.29704	NOT
CCDC99	-0.177493	4.80772	-3.18093	0.00171309	0.174119	-1.29813	NOT
PCNA	-0.23552	7.91136	-3.17564	0.00174298	0.176288	-1.31246	NOT
STAT1	-0.370492	8.59168	-3.1741	0.00175178	0.176315	-1.31663	DOWN
ZNF576	-0.237496	4.89543	-3.17047	0.00177269	0.177553	-1.32646	NOT
GPR158	0.16	4.20125	3.16662	0.00179516	0.178934	-1.33689	NOT
MMP1	-1.26672	6.20372	-3.15979	0.00183559	0.181437	-1.35533	DOWN
THSD4	0.464049	6.63134	3.15941	0.00183785	0.181437	-1.35635	UP
RTEL1	-0.378722	5.92976	-3.15546	0.00186167	0.182717	-1.36701	DOWN
MRPL36	-0.155143	9.3909	-3.15433	0.00186853	0.182717	-1.37005	NOT
NUCB2	-0.251552	9.43553	-3.15097	0.0018891	0.182796	-1.37911	NOT
FCAR	-0.329597	3.83917	-3.15077	0.00189034	0.182796	-1.37966	DOWN
ARAF	0.156979	7.08752	3.14986	0.00189591	0.182796	-1.38209	NOT
CYP3A7	0.612458	6.72038	3.14528	0.00192438	0.183013	-1.39442	UP
ACSF2	0.390877	7.57968	3.14524	0.00192459	0.183013	-1.39451	UP
FES	-0.196256	3.95307	-3.14372	0.00193415	0.183013	-1.39861	NOT
FCN1	-0.421495	6.08277	-3.14128	0.00194953	0.183013	-1.40516	DOWN
PRAF2	-0.260962	5.68159	-3.1395	0.00196083	0.183013	-1.40994	DOWN
CDCA4	-0.188344	5.88761	-3.13918	0.00196283	0.183013	-1.41078	NOT
ECT2	-0.473377	6.00386	-3.13889	0.00196465	0.183013	-1.41155	DOWN
LILRB2	-0.481838	7.06453	-3.13819	0.00196912	0.183013	-1.41343	DOWN
HSD17B2	0.443384	9.14349	3.13441	0.00199341	0.184324	-1.42357	UP
UGT1A6	0.507247	8.93346	3.13212	0.00200827	0.184324	-1.42971	UP
PRIM1	-0.260429	6.08369	-3.13157	0.00201182	0.184324	-1.43117	DOWN
CPVL	-0.385554	7.71699	-3.13048	0.00201897	0.184324	-1.4341	DOWN
KDELC1	-0.177198	5.26982	-3.12817	0.0020341	0.184888	-1.44028	NOT
CCNE1	-0.20413	5.53101	-3.12487	0.00205594	0.185846	-1.44911	NOT
LOC100286895	-0.145951	7.66153	-3.12083	0.00208295	0.185846	-1.45989	NOT
RAMP3	-0.227612	5.14428	-3.1208	0.00208316	0.185846	-1.45998	NOT
TRIM69	-0.301728	8.5966	-3.11953	0.00209168	0.185846	-1.46335	DOWN
ZNF474	-0.180637	5.67466	-3.11205	0.00214275	0.185846	-1.48328	NOT
KLRA1	-0.177599	3.56986	-3.11024	0.0021553	0.185846	-1.48811	NOT
CACNG3	0.168649	4.34907	3.10976	0.00215859	0.185846	-1.48937	NOT
ACADM	0.251499	7.56964	3.10831	0.0021687	0.185846	-1.49323	NOT
AGAP1	0.306762	7.49455	3.10818	0.00216963	0.185846	-1.49358	UP
EZH2	-0.270952	6.96148	-3.10785	0.00217194	0.185846	-1.49446	DOWN
PLA2G7	-0.602361	7.396	-3.10779	0.00217235	0.185846	-1.49462	DOWN
ELK3	-0.170391	4.84699	-3.10683	0.00217909	0.185846	-1.49718	NOT
CDC25B	-0.259327	8.18516	-3.10681	0.0021792	0.185846	-1.49722	DOWN
HMGB2	-0.18531	9.8838	-3.10674	0.00217969	0.185846	-1.4974	NOT
GEFT	-0.148403	5.31597	-3.10579	0.00218642	0.185846	-1.49995	NOT
CENPE	-0.309275	4.61964	-3.10545	0.00218875	0.185846	-1.50083	DOWN
SLC25A19	-0.169069	6.31298	-3.1028	0.00220754	0.186673	-1.50789	NOT
MCART1	0.270179	5.26427	3.09912	0.00223374	0.187395	-1.51763	UP
PSMB10	-0.182045	8.45932	-3.09899	0.00223469	0.187395	-1.51798	NOT
TPRG1L	0.216099	8.68498	3.09779	0.00224332	0.187395	-1.52117	NOT
EZR	0.193821	9.33863	3.09587	0.0022572	0.187794	-1.52626	NOT
PANK3	0.331508	5.96306	3.08627	0.00232772	0.188558	-1.55165	UP
RHBDF2	-0.428789	4.75905	-3.0862	0.00232825	0.188558	-1.55184	DOWN
NGEF	0.222247	6.18971	3.08436	0.00234202	0.188558	-1.5567	NOT
KIAA0196	0.166098	5.8568	3.08427	0.0023427	0.188558	-1.55694	NOT
SLC22A4	0.479414	6.86691	3.08419	0.00234327	0.188558	-1.55715	UP
VWF	-0.687752	7.19068	-3.08379	0.00234632	0.188558	-1.55822	DOWN
LOC285401	0.197442	4.07539	3.0836	0.00234774	0.188558	-1.55872	NOT
TACC3	-0.239166	6.09854	-3.08348	0.00234863	0.188558	-1.55903	NOT
SNRPG	-0.150179	9.98673	-3.08348	0.00234864	0.188558	-1.55903	NOT
FGF23	0.121189	3.88082	3.08118	0.00236597	0.188689	-1.5651	NOT
RASIP1	-0.308307	4.89942	-3.08084	0.00236856	0.188689	-1.566	DOWN
ZNF500	-0.169035	6.16284	-3.07599	0.00240551	0.190895	-1.57877	NOT
CHEK2	-0.184783	4.71395	-3.07015	0.00245077	0.193111	-1.59415	NOT
NCAPD3	-0.171302	5.44571	-3.06891	0.00246051	0.193111	-1.59742	NOT
C1orf38	-0.415899	6.90278	-3.06878	0.00246151	0.193111	-1.59775	DOWN
TMSB10	-0.17295	12.0701	-3.06739	0.00247242	0.193111	-1.6014	NOT
TYROBP	-0.318601	8.22171	-3.06641	0.00248022	0.193111	-1.60399	DOWN
ZNF415	0.186353	4.0028	3.06452	0.0024952	0.193239	-1.60896	NOT
CCT2	-0.158556	8.91156	-3.0638	0.00250087	0.193239	-1.61083	NOT
RGS18	-0.353562	3.7932	-3.05893	0.00253994	0.193239	-1.62361	DOWN
AHI1	-0.266114	6.85011	-3.0579	0.00254825	0.193239	-1.6263	DOWN
IL8	-0.894306	6.85287	-3.0562	0.00256209	0.193239	-1.63077	DOWN
PTPN13	-0.18539	5.05947	-3.05592	0.00256439	0.193239	-1.63151	NOT
GYPB	0.131737	3.77457	3.05492	0.00257251	0.193239	-1.63411	NOT
TIMM8B	-0.149848	9.38858	-3.05285	0.00258949	0.193239	-1.63953	NOT
SRD5A1	0.291021	6.12847	3.05237	0.00259349	0.193239	-1.64081	UP
GBP2	-0.185364	9.6121	-3.05172	0.00259881	0.193239	-1.64249	NOT
NUFIP1	-0.235735	5.5783	-3.05121	0.002603	0.193239	-1.64382	NOT
MRPL19	-0.200961	7.47651	-3.04994	0.00261352	0.193239	-1.64714	NOT
MFSD2A	0.164585	4.29106	3.04888	0.00262234	0.193239	-1.64992	NOT
E2F7	-0.223484	3.26607	-3.04886	0.00262251	0.193239	-1.64997	NOT
AADAT	-0.250098	4.77574	-3.04847	0.00262571	0.193239	-1.65098	NOT
PSMB9	-0.197696	9.61319	-3.04672	0.00264035	0.193239	-1.65556	NOT
PSME2	-0.189031	10.8862	-3.04663	0.00264108	0.193239	-1.65579	NOT
KIFC1	-0.185376	5.5047	-3.04462	0.002658	0.19379	-1.66105	NOT
C10orf58	0.326385	8.81802	3.04225	0.00267803	0.194202	-1.66723	UP
SNHG10	0.118697	5.38385	3.0412	0.00268693	0.194202	-1.66996	NOT
C1QB	-0.340306	8.17671	-3.04062	0.0026919	0.194202	-1.67148	DOWN
BCL6	-0.530716	6.13317	-3.0346	0.00274362	0.196018	-1.68716	DOWN
NDC80	-0.339976	6.07722	-3.03459	0.00274372	0.196018	-1.68719	DOWN
NDUFAF4	-0.234403	7.59076	-3.03438	0.00274556	0.196018	-1.68774	NOT
IQGAP3	-0.319212	4.32957	-3.03265	0.00276058	0.196067	-1.69223	DOWN
PTPRM	-0.144953	2.75522	-3.03212	0.00276525	0.196067	-1.69362	NOT
KNTC1	-0.300207	6.24074	-3.03003	0.00278353	0.196194	-1.69905	DOWN
ZNF385C	0.187534	4.44341	3.02849	0.00279713	0.196194	-1.70306	NOT
PTPRF	0.313145	7.97826	3.02746	0.00280617	0.196194	-1.70571	UP
HADHB	0.149582	9.42093	3.02742	0.00280657	0.196194	-1.70583	NOT
FOXRED1	-0.197695	6.11446	-3.02585	0.00282048	0.196194	-1.7099	NOT
C6orf64	0.157296	6.02389	3.0247	0.00283072	0.196194	-1.71288	NOT
FAM72A	-0.369372	4.33424	-3.02424	0.00283484	0.196194	-1.71408	DOWN
GPRIN2	0.296316	6.73794	3.02131	0.00286115	0.196194	-1.72168	UP
QPRT	0.339032	6.81651	3.0202	0.0028712	0.196194	-1.72457	UP
PSME1	-0.124315	9.87512	-3.0163	0.00290665	0.196194	-1.73466	NOT
CD79B	-0.197292	5.9596	-3.01618	0.00290774	0.196194	-1.73497	NOT
CFHR2	-0.317904	6.43524	-3.01545	0.00291445	0.196194	-1.73687	DOWN
LOC100133116	0.172002	3.49643	3.01536	0.00291529	0.196194	-1.73711	NOT
C1orf100	0.151193	4.28552	3.01482	0.00292022	0.196194	-1.7385	NOT
RHOJ	-0.431015	5.91137	-3.01454	0.00292278	0.196194	-1.73922	DOWN
WSCD1	0.395968	6.70751	3.01376	0.00292998	0.196194	-1.74124	UP
FBXW4	0.128579	7.31679	3.01247	0.00294191	0.196194	-1.74458	NOT
PNMAL2	0.11046	6.50579	3.0113	0.00295268	0.196194	-1.74759	NOT
RAP2A	-0.255152	5.79045	-3.01098	0.00295563	0.196194	-1.74841	DOWN
ENTPD5	0.3392	6.85543	3.01072	0.0029581	0.196194	-1.7491	UP
PGS1	-0.167007	7.69636	-3.00979	0.00296674	0.196194	-1.75149	NOT
SEC22C	0.273355	4.80414	3.00657	0.00299692	0.197142	-1.75982	UP
GALNT2	-0.235914	5.78656	-3.00512	0.00301054	0.197142	-1.76355	NOT
PPAPDC1B	-0.141169	8.21481	-3.00468	0.00301473	0.197142	-1.76469	NOT
DUT	-0.246238	4.8854	-3.00367	0.00302424	0.197142	-1.76728	NOT
SGOL2	-0.21098	4.71382	-3.00239	0.00303647	0.197142	-1.7706	NOT
SAA1	-0.782227	6.30897	-3.00219	0.0030384	0.197142	-1.77112	DOWN
ZHX1	0.194197	8.019	3.00003	0.00305901	0.197857	-1.77668	NOT
AMPH	-0.140371	3.88527	-2.99664	0.00309167	0.198942	-1.78541	NOT
VAMP5	-0.19394	6.87427	-2.99629	0.00309506	0.198942	-1.78631	NOT
PLAU	-0.55748	5.79789	-2.99428	0.00311454	0.199573	-1.79147	DOWN
SERPINA3	-0.837997	5.69087	-2.98793	0.00317706	0.202948	-1.8078	DOWN
MMP28	0.271645	5.37344	2.98036	0.00325294	0.206227	-1.82718	UP
IGFBP5	-0.753632	6.25844	-2.98019	0.00325473	0.206227	-1.82763	DOWN
MNDA	-0.731089	6.62112	-2.9795	0.00326175	0.206227	-1.8294	DOWN
MANF	-0.230243	8.82652	-2.97693	0.0032879	0.206227	-1.83596	NOT
ICT1	-0.124915	8.32558	-2.97605	0.00329696	0.206227	-1.83822	NOT
POU1F1	0.119147	3.45494	2.97384	0.00331976	0.206227	-1.84388	NOT
PLEKHG1	-0.296821	5.51022	-2.97298	0.0033286	0.206227	-1.84606	DOWN
VAPB	0.194257	6.73694	2.9722	0.00333674	0.206227	-1.84807	NOT
EPB41L4B	0.340833	9.14655	2.97217	0.00333704	0.206227	-1.84814	UP
CXCL9	-0.735347	7.26621	-2.96832	0.00337724	0.206227	-1.85797	DOWN
SEMA6A	0.284028	4.94482	2.96805	0.0033801	0.206227	-1.85867	UP
LOC643733	-0.264647	6.76072	-2.96715	0.00338951	0.206227	-1.86095	DOWN
LRRC32	-0.194284	5.09528	-2.96689	0.00339229	0.206227	-1.86162	NOT
HIST1H2AI	-0.181173	7.63745	-2.9656	0.00340585	0.206227	-1.8649	NOT
DKK3	-0.309965	6.02441	-2.9653	0.00340908	0.206227	-1.86567	DOWN
AKAP6	-0.177655	4.36047	-2.96511	0.00341105	0.206227	-1.86615	NOT
LOC157740	0.155473	3.3927	2.96497	0.00341258	0.206227	-1.86652	NOT
C9orf71	0.930291	6.91035	2.96433	0.00341936	0.206227	-1.86814	UP
PBK	-0.345181	4.55947	-2.96358	0.00342736	0.206227	-1.87006	DOWN
TRHDE	0.529064	4.95552	2.96237	0.00344022	0.206227	-1.87314	UP
LOC338588	0.188278	3.92587	2.96179	0.00344638	0.206227	-1.8746	NOT
BID	-0.25412	6.89864	-2.96127	0.00345196	0.206227	-1.87593	NOT
ANK1	-0.217254	4.75744	-2.96065	0.00345866	0.206227	-1.87752	NOT
C11orf73	-0.267012	5.74478	-2.95975	0.00346827	0.206227	-1.8798	DOWN
TMEM49	-0.225376	9.63774	-2.95457	0.00352446	0.208966	-1.89298	NOT
SLC46A3	0.313753	8.92041	2.95299	0.00354174	0.209389	-1.89699	UP
PRC1	-0.280044	6.63566	-2.95092	0.00356453	0.209447	-1.90225	DOWN
GINS1	-0.327163	5.60855	-2.95086	0.00356513	0.209447	-1.90239	DOWN
CLDN23	0.466257	7.30966	2.94959	0.00357922	0.209447	-1.90563	UP
IFNE	-0.222981	3.78587	-2.94921	0.00358334	0.209447	-1.90657	NOT
ABHD14A	-0.165094	5.65632	-2.94673	0.00361096	0.210466	-1.91287	NOT
PSMA3	-0.135605	9.41939	-2.94142	0.00367065	0.212526	-1.92631	NOT
UGT1A1	0.481199	9.05001	2.94128	0.00367233	0.212526	-1.92668	UP
HIST1H2BM	-0.332273	5.63752	-2.9379	0.00371079	0.212526	-1.93522	DOWN
RAD54L	-0.145209	5.42976	-2.93658	0.00372588	0.212526	-1.93855	NOT
C20orf54	0.356521	6.36612	2.93635	0.00372852	0.212526	-1.93913	UP
NAMPT	-0.383825	8.24243	-2.93564	0.00373671	0.212526	-1.94093	DOWN
PRB1	-0.126516	5.89641	-2.93506	0.00374343	0.212526	-1.9424	NOT
VPS35	0.262613	4.18602	2.93404	0.00375514	0.212526	-1.94496	UP
REXO2	-0.194015	8.4155	-2.93285	0.00376893	0.212526	-1.94796	NOT
EXOSC9	-0.191134	7.25141	-2.93282	0.00376934	0.212526	-1.94805	NOT
CEACAM21	0.154108	4.34414	2.93242	0.00377396	0.212526	-1.94906	NOT
C2orf24	0.143565	8.37705	2.9319	0.00378007	0.212526	-1.95038	NOT
SC4MOL	0.264907	8.92461	2.93163	0.00378315	0.212526	-1.95105	UP
SLC39A4	0.300712	9.0926	2.93039	0.00379759	0.212526	-1.95417	UP
P2RY14	-0.412251	5.25546	-2.92925	0.00381093	0.212526	-1.95704	DOWN
CCKBR	0.135564	4.79763	2.92857	0.00381895	0.212526	-1.95877	NOT
SMC4	-0.192176	8.08856	-2.92819	0.00382343	0.212526	-1.95973	NOT
RHOU	0.380073	8.75127	2.92681	0.00383965	0.212526	-1.96319	UP
DRAM1	-0.471496	6.22183	-2.92541	0.00385623	0.212526	-1.96672	DOWN
SLC25A28	-0.213651	6.45711	-2.92455	0.00386643	0.212526	-1.96889	NOT
NF1	0.185396	6.74246	2.92384	0.00387486	0.212526	-1.97067	NOT
PPIB	-0.167623	9.92331	-2.9238	0.00387538	0.212526	-1.97078	NOT
OR2L2	0.135136	6.06079	2.92176	0.00389975	0.212526	-1.97591	NOT
CALCRL	-0.473129	5.0916	-2.92169	0.00390058	0.212526	-1.97609	DOWN
TOP2A	-0.293957	8.16473	-2.92142	0.00390381	0.212526	-1.97677	DOWN
LAMA3	0.205367	5.08232	2.91799	0.00394512	0.213344	-1.98539	NOT
PF4V1	-0.195526	2.47455	-2.91715	0.00395535	0.213344	-1.98751	NOT
MYBL2	-0.17403	5.21715	-2.91694	0.00395792	0.213344	-1.98804	NOT
DYRK2	0.241456	7.9073	2.91675	0.0039602	0.213344	-1.98851	NOT
ACSS1	0.166539	7.55578	2.91383	0.00399586	0.214457	-1.99585	NOT
CLEC4A	-0.453594	4.96666	-2.91259	0.004011	0.214457	-1.99894	DOWN
CLEC14A	-0.178802	5.71567	-2.91185	0.00402015	0.214457	-2.00081	NOT
PXDN	-0.428119	6.63806	-2.91166	0.00402243	0.214457	-2.00127	DOWN
RSL24D1	-0.163691	8.11997	-2.90761	0.00407265	0.216425	-2.01143	NOT
ANLN	-0.245619	4.62443	-2.90699	0.00408033	0.216425	-2.01297	NOT
HPR	-0.170505	4.7415	-2.90453	0.00411123	0.217089	-2.01914	NOT
PIGS	0.158251	6.98852	2.90379	0.00412056	0.217089	-2.021	NOT
LOC100128292	0.141635	3.48818	2.90174	0.00414639	0.217089	-2.02611	NOT
LOC728701	-0.189312	5.51935	-2.90136	0.00415126	0.217089	-2.02707	NOT
C3orf62	0.177796	3.97176	2.90108	0.00415472	0.217089	-2.02775	NOT
C4orf32	-0.506673	4.44697	-2.90099	0.00415597	0.217089	-2.028	DOWN
KRT77	0.151084	3.51139	2.90009	0.00416739	0.217136	-2.03024	NOT
CLN5	0.142464	7.31396	2.8988	0.00418381	0.21728	-2.03346	NOT
CXCL2	-0.450214	4.08319	-2.89822	0.00419123	0.21728	-2.03491	DOWN
PAG1	0.241001	7.55151	2.89711	0.00420543	0.217374	-2.03768	NOT
OR1J2	-0.160096	5.58537	-2.89643	0.00421411	0.217374	-2.03936	NOT
CHAD	0.282867	5.82977	2.89389	0.00424695	0.217538	-2.04571	UP
RHAG	0.0831202	3.03408	2.89337	0.00425371	0.217538	-2.04701	NOT
C6orf72	0.160863	7.80047	2.89289	0.00425988	0.217538	-2.0482	NOT
OR7C2	-0.143404	3.89452	-2.89053	0.00429066	0.217538	-2.05408	NOT
HJURP	-0.192529	4.93235	-2.89034	0.00429312	0.217538	-2.05455	NOT
PNPLA2	0.224277	8.08833	2.89015	0.00429566	0.217538	-2.05504	NOT
MLF1IP	-0.29509	5.8579	-2.88948	0.00430435	0.217538	-2.05669	DOWN
SNX18	-0.178364	4.43563	-2.88911	0.00430923	0.217538	-2.05761	NOT
C1GALT1C1	-0.220465	7.02308	-2.88889	0.00431218	0.217538	-2.05817	NOT
IGKV3-20	-0.59669	7.80276	-2.88804	0.00432338	0.217571	-2.06029	DOWN
CLIC6	-0.462697	4.82616	-2.88636	0.00434551	0.217704	-2.06447	DOWN
TWSG1	-0.361638	6.4971	-2.88616	0.00434812	0.217704	-2.06496	DOWN
NCF2	-0.544792	6.93601	-2.88544	0.00435766	0.217704	-2.06675	DOWN
TLR2	-0.502963	6.3664	-2.88288	0.00439173	0.218876	-2.07312	DOWN
CATSPER2	0.217904	4.4795	2.88201	0.00440333	0.218925	-2.07527	NOT
USP54	0.261264	7.62436	2.87985	0.0044323	0.219836	-2.08063	UP
NCAPH	-0.185723	3.5062	-2.87739	0.00446559	0.220106	-2.08674	NOT
SLC4A8	0.19902	3.76192	2.87736	0.00446603	0.220106	-2.08682	NOT
NETO1	0.106218	3.13049	2.87682	0.00447337	0.220106	-2.08817	NOT
LOC653566	-0.172677	8.72698	-2.87569	0.00448864	0.220106	-2.09095	NOT
LMBRD1	0.143369	8.26658	2.87551	0.00449109	0.220106	-2.0914	NOT
HIST2H4A	-0.273171	4.57588	-2.87376	0.0045151	0.22013	-2.09575	DOWN
MIR21	-0.334552	8.44971	-2.87364	0.00451667	0.22013	-2.09604	DOWN
ACAD8	0.13187	6.49065	2.8724	0.00453364	0.22013	-2.0991	NOT
KIF22	-0.170085	6.32499	-2.87181	0.00454179	0.22013	-2.10057	NOT
ZNF502	0.169266	4.54589	2.87099	0.00455318	0.22013	-2.10261	NOT
CD96	0.267722	4.24106	2.87081	0.00455559	0.22013	-2.10304	UP
IL13RA2	-0.712798	4.12061	-2.86791	0.00459576	0.220383	-2.11022	DOWN
RCN1	-0.164719	9.27339	-2.86778	0.00459759	0.220383	-2.11054	NOT
C15orf56	0.133882	3.04228	2.86641	0.00461666	0.220383	-2.11392	NOT
SH3GLB1	0.166416	7.27411	2.8663	0.0046182	0.220383	-2.11419	NOT
NELL2	0.476433	5.02377	2.86575	0.00462598	0.220383	-2.11557	UP
FPR3	-0.426348	7.36287	-2.86461	0.0046419	0.220383	-2.11837	DOWN
NRM	-0.254995	5.52572	-2.86435	0.00464558	0.220383	-2.11902	DOWN
GOLGA6A	0.143386	4.46515	2.86379	0.00465349	0.220383	-2.12041	NOT
BLCAP	0.121947	9.38994	2.8628	0.00466748	0.220383	-2.12286	NOT
CASP5	-0.421299	7.90752	-2.86269	0.00466898	0.220383	-2.12312	DOWN
KCNJ2	-0.473835	5.76969	-2.86203	0.00467831	0.220383	-2.12475	DOWN
EXOSC8	-0.131721	8.50988	-2.86066	0.00469765	0.22079	-2.12812	NOT
EIF4A3	-0.194547	7.69311	-2.85978	0.00471016	0.220874	-2.13029	NOT
C7orf30	-0.125389	8.8716	-2.85803	0.00473513	0.221542	-2.13461	NOT
HSPC072	0.128244	4.69014	2.85565	0.00476934	0.222544	-2.14048	NOT
EIF4A1	-0.157345	8.86582	-2.85465	0.0047837	0.222544	-2.14293	NOT
TALDO1	-0.133688	8.71843	-2.85424	0.0047897	0.222544	-2.14396	NOT
BRCA2	-0.157161	4.12338	-2.85355	0.0047997	0.222544	-2.14566	NOT
CLOCK	0.203617	7.69581	2.85174	0.00482594	0.222795	-2.15011	NOT
PEX5	0.142323	7.20646	2.85032	0.00484661	0.222795	-2.1536	NOT
FAM149B1	0.125127	2.99486	2.85011	0.00484974	0.222795	-2.15412	NOT
MCM6	-0.205574	7.4539	-2.84931	0.00486145	0.222795	-2.15609	NOT
C10orf31	-0.207976	4.42484	-2.84901	0.00486586	0.222795	-2.15683	NOT
LOC100286922	0.333896	3.68997	2.84828	0.00487648	0.222795	-2.15861	UP
THNSL2	0.251337	5.93864	2.84708	0.00489423	0.222795	-2.16157	NOT
CXCL3	-0.516128	6.51411	-2.84579	0.00491319	0.222795	-2.16473	DOWN
LOC541471	-0.337562	8.39632	-2.84421	0.00493663	0.222795	-2.16861	DOWN
NEDD9	0.268592	6.47493	2.84413	0.0049379	0.222795	-2.16882	UP
GGH	-0.456704	6.09049	-2.84337	0.00494912	0.222795	-2.17067	DOWN
HOXC6	-0.322201	4.90362	-2.84279	0.00495773	0.222795	-2.17209	DOWN
ANKRD22	-0.524916	5.98477	-2.84269	0.00495924	0.222795	-2.17234	DOWN
TRIM4	0.180783	8.56198	2.84233	0.00496463	0.222795	-2.17322	NOT
PCDHA6	0.108464	2.41372	2.84217	0.00496708	0.222795	-2.17363	NOT
LOC100422781	0.182439	5.19024	2.84091	0.00498597	0.223157	-2.17672	NOT
PROK2	-0.786207	4.13085	-2.83923	0.00501119	0.223481	-2.18083	DOWN
GNL3	-0.193431	8.6663	-2.83869	0.00501927	0.223481	-2.18215	NOT
HIST1H2BB	-0.207555	3.81788	-2.83488	0.00507697	0.223481	-2.19147	NOT
GARS	-0.136782	8.71704	-2.83439	0.00508448	0.223481	-2.19267	NOT
PCYOX1	0.251453	6.09067	2.83435	0.00508507	0.223481	-2.19277	NOT
LPAR5	0.238313	6.46273	2.83353	0.0050977	0.223481	-2.19479	NOT
SLC16A5	0.230426	6.69225	2.83303	0.00510532	0.223481	-2.19601	NOT
LOC100131509	0.146863	2.99318	2.83157	0.00512769	0.223481	-2.19957	NOT
MS4A15	0.167387	4.25578	2.83077	0.00513996	0.223481	-2.20152	NOT
SPON2	-0.387316	5.46591	-2.83075	0.00514033	0.223481	-2.20158	DOWN
CD86	-0.260126	4.92673	-2.83056	0.00514334	0.223481	-2.20205	DOWN
LOC100291837	-0.145832	9.8464	-2.82984	0.00515441	0.223481	-2.20381	NOT
FANCG	-0.188355	6.06233	-2.82888	0.00516918	0.223481	-2.20614	NOT
FAM20A	-0.291896	5.0386	-2.82807	0.00518173	0.223481	-2.20811	DOWN
HIST1H1B	-0.239488	7.81405	-2.82765	0.00518828	0.223481	-2.20914	NOT
CENPK	-0.263985	4.91907	-2.82644	0.00520715	0.223481	-2.2121	DOWN
BMP8B	0.210605	3.39155	2.82602	0.00521372	0.223481	-2.21313	NOT
MTHFD1	-0.241897	7.39796	-2.82583	0.00521669	0.223481	-2.21359	NOT
SKA2	-0.264504	7.10435	-2.8248	0.00523276	0.223481	-2.2161	DOWN
PLEK	-0.627748	5.87633	-2.82461	0.00523579	0.223481	-2.21657	DOWN
MMEL1	0.235126	7.03332	2.82438	0.00523933	0.223481	-2.21712	NOT
LOC100288985	-0.864359	5.19186	-2.82423	0.0052417	0.223481	-2.21749	DOWN
C20orf12	0.178354	4.29846	2.82419	0.00524232	0.223481	-2.21759	NOT
TFPI2	-0.579771	3.10164	-2.82135	0.0052871	0.224517	-2.22452	DOWN
PDXDC1	0.204963	7.22936	2.82106	0.00529173	0.224517	-2.22523	NOT
FAM26F	-0.54262	5.34824	-2.81996	0.00530911	0.224517	-2.2279	DOWN
TPBG	-0.227171	7.1522	-2.8185	0.00533233	0.224517	-2.23146	NOT
TIPIN	-0.21996	4.66732	-2.81842	0.00533357	0.224517	-2.23165	NOT
GCET2	0.17733	5.56607	2.81754	0.00534761	0.224517	-2.23379	NOT
ROPN1L	-0.153073	3.64051	-2.81365	0.00541016	0.224517	-2.24326	NOT
CLYBL	0.260939	7.17368	2.81361	0.00541084	0.224517	-2.24336	UP
SAA4	-0.25955	4.27404	-2.81352	0.00541217	0.224517	-2.24356	DOWN
TRAP1	-0.145263	8.08054	-2.81321	0.00541726	0.224517	-2.24432	NOT
IKBIP	-0.431635	5.45225	-2.81238	0.00543075	0.224517	-2.24635	DOWN
CDC27	-0.11206	9.2851	-2.81233	0.00543155	0.224517	-2.24647	NOT
OR10A5	0.150615	3.39774	2.81192	0.00543822	0.224517	-2.24747	NOT
ZWILCH	-0.24124	6.16121	-2.81047	0.00546166	0.224517	-2.25097	NOT
PON3	0.247283	5.81161	2.8101	0.00546769	0.224517	-2.25187	NOT
ZNF615	0.199589	5.12341	2.80965	0.00547517	0.224517	-2.25298	NOT
MXRA5	-0.476835	8.28244	-2.80956	0.00547656	0.224517	-2.25319	DOWN
DKFZp434E1119	0.142221	3.81169	2.80891	0.00548717	0.224517	-2.25476	NOT
FAIM	-0.232595	5.69204	-2.80875	0.00548975	0.224517	-2.25515	NOT
LILRB1	-0.348475	6.59914	-2.80871	0.00549044	0.224517	-2.25525	DOWN
GFOD1	0.200403	6.25487	2.80842	0.00549513	0.224517	-2.25594	NOT
LOC283697	0.181653	3.07347	2.80601	0.00553478	0.22569	-2.2618	NOT
KNG1	0.141467	3.83757	2.80492	0.00555286	0.225981	-2.26445	NOT
LMO2	-0.358545	6.82836	-2.80136	0.00561198	0.227416	-2.27307	DOWN
GBGT1	0.17697	4.26256	2.8011	0.00561623	0.227416	-2.27368	NOT
DOCK4	-0.521631	5.62989	-2.79951	0.00564292	0.227416	-2.27754	DOWN
TOMM5	-0.14472	8.73739	-2.79919	0.00564821	0.227416	-2.27831	NOT
ZNF91	0.169742	9.31455	2.799	0.00565146	0.227416	-2.27877	NOT
ATAD2	-0.172136	4.04862	-2.79828	0.00566358	0.227416	-2.28052	NOT
FCGR1B	-0.608141	5.03954	-2.79818	0.00566528	0.227416	-2.28076	DOWN
PTPMT1	-0.181873	7.72623	-2.79649	0.00569375	0.227721	-2.28484	NOT
LOC100310756	0.159604	7.05007	2.79642	0.00569497	0.227721	-2.28501	NOT
LRRN3	0.231163	3.96699	2.79546	0.00571131	0.227933	-2.28734	NOT
TGFBR3	-0.230578	4.65118	-2.79189	0.00577202	0.228166	-2.29594	NOT
GPC4	-0.19793	4.65153	-2.79175	0.00577455	0.228166	-2.2963	NOT
FTSJ2	-0.172427	7.33704	-2.79116	0.00578454	0.228166	-2.29771	NOT
SRP19	-0.133542	9.10045	-2.79107	0.00578618	0.228166	-2.29794	NOT
FKBP11	-0.360908	8.59304	-2.79078	0.00579113	0.228166	-2.29863	DOWN
H2BFS	-0.135188	9.61411	-2.79026	0.0058001	0.228166	-2.29989	NOT
PLEKHF1	-0.163724	6.07062	-2.79004	0.00580389	0.228166	-2.30042	NOT
CDR2	0.244454	6.62159	2.78939	0.00581506	0.228166	-2.30198	NOT
DMAP1	0.151331	6.46249	2.7893	0.00581668	0.228166	-2.30221	NOT
MRPL1	-0.184718	7.44574	-2.7884	0.00583209	0.228337	-2.30436	NOT
LOC440288	0.182353	4.15748	2.78755	0.00584683	0.22848	-2.30641	NOT
COL4A1	-0.554902	6.64949	-2.78668	0.00586198	0.228639	-2.30852	DOWN
RPL19	-0.13088	11.6095	-2.78547	0.00588301	0.228847	-2.31143	NOT
POMP	-0.133336	10.423	-2.78504	0.0058905	0.228847	-2.31247	NOT
CYP26B1	-0.371083	3.98572	-2.78446	0.00590058	0.228847	-2.31385	DOWN
OR12D3	0.130893	2.90191	2.78351	0.00591717	0.228879	-2.31614	NOT
HIST2H2AA3	-0.147096	8.99611	-2.78289	0.00592814	0.228879	-2.31764	NOT
APOL4	-0.250014	5.32103	-2.78252	0.00593468	0.228879	-2.31854	NOT
PTAFR	-0.279407	4.93324	-2.78151	0.00595232	0.229131	-2.32095	DOWN
DNAJB2	0.12191	8.09202	2.77978	0.00598296	0.229548	-2.32512	NOT
RUVBL1	-0.184377	5.54388	-2.77964	0.0059854	0.229548	-2.32546	NOT
KCNB1	0.105413	2.90813	2.77885	0.00599944	0.229659	-2.32736	NOT
TMED3	-0.316226	7.02298	-2.7773	0.00602694	0.230285	-2.33108	DOWN
MCAT	-0.180272	5.9501	-2.77586	0.00605265	0.23084	-2.33454	NOT
FTSJ1	-0.21909	6.31235	-2.77485	0.00607082	0.231106	-2.33697	NOT
NPL	-0.397935	4.68243	-2.77343	0.00609633	0.231383	-2.34038	DOWN
ITGB5	0.213233	4.09741	2.77223	0.0061178	0.231383	-2.34323	NOT
CALU	-0.269475	8.2879	-2.77168	0.00612791	0.231383	-2.34457	DOWN
MRPL16	-0.128433	7.95132	-2.7711	0.00613838	0.231383	-2.34596	NOT
PTTG1	-0.233058	8.15195	-2.77092	0.00614165	0.231383	-2.34639	NOT
RFC5	-0.150959	6.35444	-2.77033	0.00615229	0.231383	-2.3478	NOT
HMMR	-0.397206	5.40506	-2.76961	0.00616538	0.231383	-2.34953	DOWN
CMTM4	0.185728	6.96094	2.7692	0.00617277	0.231383	-2.3505	NOT
PPIL1	-0.225542	6.52041	-2.76886	0.00617905	0.231383	-2.35133	NOT
LOC100288693	-0.218662	4.39782	-2.76775	0.00619932	0.231711	-2.35399	NOT
LOC728730	0.21945	4.88404	2.76657	0.00622081	0.231711	-2.3568	NOT
CNTD1	0.163984	3.75644	2.76592	0.00623283	0.231711	-2.35836	NOT
TRIB2	-0.443426	6.69524	-2.76561	0.00623848	0.231711	-2.3591	DOWN
MAD2L1	-0.284894	5.79681	-2.76503	0.0062492	0.231711	-2.36049	DOWN
LOC338653	0.119214	3.48696	2.76419	0.00626465	0.231711	-2.3625	NOT
LOC100288701	-0.18327	3.4264	-2.76314	0.00628403	0.231711	-2.36501	NOT
DLGAP5	-0.294055	5.14824	-2.76285	0.00628936	0.231711	-2.36569	DOWN
ABCD3	0.261045	8.17746	2.76272	0.00629174	0.231711	-2.366	UP
FKBP1B	0.303028	6.85041	2.76227	0.00630008	0.231711	-2.36708	UP
ARHGAP23	-0.286752	5.90075	-2.76061	0.00633107	0.232052	-2.37106	DOWN
CCND1	-0.284298	6.95031	-2.76006	0.00634118	0.232052	-2.37236	DOWN
B3GALT4	0.181637	6.964	2.75979	0.00634632	0.232052	-2.37301	NOT
ITGA8	-0.254323	4.3649	-2.75886	0.00636359	0.232052	-2.37522	DOWN
NGFRAP1	-0.269014	7.19047	-2.75876	0.0063656	0.232052	-2.37548	DOWN
UGCG	0.188018	7.67585	2.75769	0.0063857	0.232374	-2.37804	NOT
PRR15	0.360606	7.8607	2.75468	0.00644235	0.23398	-2.3852	UP
P2RX1	-0.205417	6.69122	-2.75355	0.00646367	0.23398	-2.38789	NOT
PCK1	0.734175	9.34248	2.75315	0.00647143	0.23398	-2.38886	UP
PTGES	-0.224324	5.56476	-2.75194	0.00649431	0.23398	-2.39172	NOT
CCNB1	-0.39963	6.49113	-2.75171	0.00649884	0.23398	-2.39229	DOWN
MRPS11	-0.17242	7.12917	-2.75168	0.00649941	0.23398	-2.39236	NOT
LAMB1	-0.164493	9.15303	-2.75065	0.00651905	0.23398	-2.39481	NOT
CCL2	-0.51145	8.56528	-2.75057	0.00652056	0.23398	-2.395	DOWN
TTC6	0.146867	2.90736	2.7497	0.00653713	0.234168	-2.39706	NOT
CCL11	-0.445467	7.81532	-2.74793	0.00657132	0.234985	-2.40129	DOWN
PSAT1	-0.214739	3.76074	-2.74726	0.00658419	0.235037	-2.40287	NOT
DRG1	-0.102062	8.09528	-2.74579	0.00661257	0.235643	-2.40636	NOT
MCM2	-0.205107	5.44107	-2.74435	0.0066405	0.235874	-2.40978	NOT
SLC22A5	0.362289	8.15598	2.74428	0.00664191	0.235874	-2.40995	UP
FAM182A	0.136619	3.96276	2.74354	0.00665637	0.235981	-2.41172	NOT
CYGB	-0.230208	5.83176	-2.74183	0.00668972	0.236273	-2.41577	NOT
ENO1	-0.137271	9.1282	-2.74149	0.00669646	0.236273	-2.41659	NOT
DCUN1D5	-0.213431	7.17534	-2.74136	0.00669897	0.236273	-2.41689	NOT
KCNJ10	-0.243527	3.90362	-2.73996	0.00672642	0.236837	-2.42021	NOT
LOC286068	0.160003	4.36804	2.73879	0.00674952	0.237245	-2.42299	NOT
ID2	0.178358	8.50853	2.73792	0.00676665	0.237443	-2.42504	NOT
ICAM1	-0.451105	8.07311	-2.73669	0.00679112	0.237568	-2.42797	DOWN
CEP170	-0.196609	7.4655	-2.7356	0.0068128	0.237568	-2.43055	NOT
MARVELD3	0.356998	6.32474	2.73441	0.00683653	0.237568	-2.43337	UP
TUBA1C	-0.154513	10.3947	-2.73378	0.00684912	0.237568	-2.43486	NOT
CTSL1	-0.314058	8.345	-2.73368	0.00685111	0.237568	-2.4351	DOWN
ILF2	-0.19112	7.98884	-2.73233	0.00687813	0.237568	-2.43829	NOT
TRIP13	-0.189485	4.3056	-2.73105	0.00690381	0.237568	-2.44131	NOT
CELSR3	0.187943	4.09633	2.73102	0.00690441	0.237568	-2.44138	NOT
FLVCR1	0.614122	7.11589	2.73064	0.00691203	0.237568	-2.44227	UP
C1RL	-0.264234	6.33891	-2.7305	0.00691491	0.237568	-2.44261	DOWN
G0S2	-0.512737	7.71312	-2.73045	0.00691593	0.237568	-2.44273	DOWN
PML	-0.179399	6.47491	-2.73043	0.00691635	0.237568	-2.44278	NOT
GPR110	-0.322627	4.23047	-2.73025	0.00691992	0.237568	-2.4432	DOWN
ATP6V0A1	0.196534	7.68796	2.72789	0.00696777	0.237665	-2.44878	NOT
CD300A	-0.368072	6.93642	-2.72709	0.00698396	0.237665	-2.45066	DOWN
C16orf88	-0.138196	7.22042	-2.72701	0.00698574	0.237665	-2.45087	NOT
FAT1	0.165539	9.52248	2.72679	0.00699013	0.237665	-2.45138	NOT
LOC728723	0.130707	3.66673	2.72644	0.00699734	0.237665	-2.45221	NOT
WHAMML2	0.1395	3.26829	2.72628	0.00700065	0.237665	-2.4526	NOT
RGPD5	0.159917	7.79975	2.72614	0.00700337	0.237665	-2.45291	NOT
GLOD4	0.138917	9.04311	2.72396	0.00704801	0.238623	-2.45806	NOT
TCEAL4	-0.24004	8.56864	-2.723	0.0070677	0.238623	-2.46032	NOT
EXOC6B	0.305071	4.47563	2.72275	0.0070729	0.238623	-2.46091	UP
IGKV1-5	-0.314277	4.44228	-2.72251	0.00707786	0.238623	-2.46148	DOWN
ISY1	-0.173104	5.55284	-2.72155	0.00709765	0.238636	-2.46374	NOT
AFTPH	0.0992193	8.79777	2.72137	0.00710138	0.238636	-2.46417	NOT
PHC2	-0.203906	7.58999	-2.72003	0.00712922	0.238904	-2.46734	NOT
CASC5	-0.252033	6.26431	-2.71987	0.00713251	0.238904	-2.46771	NOT
DHX15	-0.11434	8.57026	-2.71879	0.00715492	0.239267	-2.47025	NOT
ERI1	-0.255595	6.3408	-2.71775	0.00717663	0.239604	-2.47271	DOWN
SNRPB2	0.132068	2.81575	2.71639	0.00720492	0.239742	-2.47589	NOT
PHLPP2	0.410989	7.91028	2.71632	0.00720651	0.239742	-2.47607	UP
SASH1	-0.246328	6.43497	-2.71538	0.00722621	0.239742	-2.47828	NOT
FCGR2C	-0.436746	7.58681	-2.71533	0.00722723	0.239742	-2.47839	DOWN
DDX4	0.132814	3.38654	2.71365	0.00726266	0.240321	-2.48235	NOT
KIAA1191	0.122475	7.94095	2.71294	0.00727757	0.240321	-2.48401	NOT
MTHFD2	-0.409198	7.22637	-2.71214	0.0072945	0.240321	-2.48589	DOWN
NAGPA	0.18569	6.27692	2.71154	0.00730723	0.240321	-2.48731	NOT
GPR39	-0.390826	6.11915	-2.7111	0.00731653	0.240321	-2.48834	DOWN
FAM26E	-0.139435	4.53868	-2.71086	0.0073216	0.240321	-2.4889	NOT
C7orf71	0.106906	2.63501	2.71064	0.00732621	0.240321	-2.48941	NOT
LILRB3	-0.379475	6.74088	-2.70956	0.00734941	0.240486	-2.49196	DOWN
TMEM105	0.130296	5.58607	2.70931	0.00735455	0.240486	-2.49253	NOT
CD163	-0.430223	6.99858	-2.70744	0.0073946	0.240886	-2.49693	DOWN
EPR1	-0.263721	8.27418	-2.70638	0.00741732	0.240886	-2.49941	DOWN
ZNF57	0.299251	7.19733	2.70607	0.00742412	0.240886	-2.50015	UP
LTA4H	-0.130395	8.57954	-2.70568	0.0074325	0.240886	-2.50106	NOT
NCK2	0.152103	9.4182	2.70547	0.00743697	0.240886	-2.50155	NOT
HS3ST4	0.130626	3.58711	2.70473	0.00745294	0.240886	-2.50328	NOT
RNF213	-0.199929	7.98686	-2.70434	0.0074614	0.240886	-2.5042	NOT
ECSCR	-0.341429	5.48253	-2.70414	0.0074658	0.240886	-2.50468	DOWN
PSMG2	-0.126507	8.16321	-2.70385	0.00747187	0.240886	-2.50534	NOT
C2	-0.208854	3.89817	-2.70299	0.0074905	0.241014	-2.50735	NOT
JPH3	0.155472	4.47273	2.70169	0.00751894	0.241014	-2.51042	NOT
CDC14A	0.408454	7.05729	2.70167	0.00751926	0.241014	-2.51045	UP
ARL5A	0.186066	7.8459	2.70055	0.0075436	0.241014	-2.51307	NOT
ATP8A2	0.154024	3.61998	2.70045	0.00754583	0.241014	-2.51331	NOT
UCA1	-0.315329	4.79672	-2.70022	0.00755097	0.241014	-2.51386	DOWN
GEMIN4	-0.197882	6.0014	-2.69953	0.007566	0.241014	-2.51546	NOT
DNMT1	-0.18164	6.36498	-2.69938	0.00756929	0.241014	-2.51582	NOT
NLRC5	-0.3036	8.51614	-2.69846	0.00758937	0.241281	-2.51796	DOWN
MYL6B	-0.127163	8.34635	-2.69717	0.00761776	0.241377	-2.52098	NOT
HMGA1	-0.126471	8.32254	-2.69716	0.0076181	0.241377	-2.52102	NOT
AMOTL2	-0.183478	4.97449	-2.69673	0.00762749	0.241377	-2.52201	NOT
FIBIN	-0.379335	3.98084	-2.69616	0.00763998	0.241402	-2.52333	DOWN
LMNB2	-0.226893	5.58766	-2.69372	0.0076942	0.242691	-2.52905	NOT
FRMD1	0.444426	6.46997	2.69295	0.00771131	0.242691	-2.53085	UP
CACNB4	-0.192296	4.49864	-2.69235	0.00772463	0.242691	-2.53225	NOT
CHCHD1	-0.159862	7.86314	-2.69197	0.00773321	0.242691	-2.53314	NOT
METTL2A	-0.211566	4.4592	-2.69161	0.00774106	0.242691	-2.53396	NOT
LOC100132116	-0.262557	6.9091	-2.69115	0.00775134	0.242691	-2.53504	DOWN
SLITRK1	0.0837964	2.57689	2.69036	0.0077692	0.242882	-2.5369	NOT
VEPH1	0.151965	3.6981	2.68781	0.00782639	0.244054	-2.54282	NOT
SEPHS2	0.159817	9.79148	2.6875	0.00783352	0.244054	-2.54356	NOT
MUT	0.214629	7.17635	2.68688	0.00784752	0.244054	-2.545	NOT
PDE8A	0.171401	7.01109	2.68616	0.00786373	0.244054	-2.54667	NOT
FGR	-0.56651	4.84618	-2.68578	0.00787248	0.244054	-2.54757	DOWN
LOC283856	0.128838	4.8887	2.68552	0.00787842	0.244054	-2.54818	NOT
ISX	0.38302	7.63602	2.68453	0.00790083	0.244054	-2.55048	UP
ALDH1L2	-0.180621	4.02034	-2.68393	0.00791447	0.244054	-2.55187	NOT
DDX51	-0.188907	5.44548	-2.68377	0.00791821	0.244054	-2.55225	NOT
DDHD1	-0.252042	5.65492	-2.68277	0.00794098	0.244054	-2.55457	NOT
VASN	-0.187697	5.2345	-2.68255	0.00794599	0.244054	-2.55508	NOT
WDHD1	-0.167735	3.27144	-2.68238	0.00794987	0.244054	-2.55547	NOT
NRG1	-0.37435	7.16107	-2.68192	0.00796047	0.244054	-2.55655	DOWN
APOL3	-0.340969	8.07163	-2.6808	0.00798613	0.244477	-2.55915	DOWN
CCR4	-0.149239	4.5944	-2.67849	0.00803946	0.245336	-2.56453	NOT
TMEM65	0.203293	4.99626	2.67839	0.00804178	0.245336	-2.56476	NOT
MYOZ3	0.153534	3.97767	2.67804	0.00804984	0.245336	-2.56557	NOT
CYP3A4	0.352491	8.1228	2.67752	0.00806181	0.245338	-2.56677	UP
C17orf96	-0.31372	5.17837	-2.67646	0.0080865	0.245606	-2.56924	DOWN
SESN2	0.223557	5.85303	2.67593	0.0080988	0.245606	-2.57047	NOT
CYP2J2	0.488979	8.23283	2.67538	0.00811151	0.245606	-2.57174	UP
PILRA	-0.2623	5.7955	-2.67509	0.00811823	0.245606	-2.5724	DOWN
SLC1A5	-0.177032	6.09961	-2.67432	0.00813635	0.245691	-2.5742	NOT
FAM126A	-0.218781	5.63434	-2.67396	0.00814485	0.245691	-2.57505	NOT
C2CD4A	-0.37729	4.40455	-2.67305	0.00816602	0.24597	-2.57714	DOWN
LSM1	-0.119975	8.36177	-2.67228	0.0081841	0.246155	-2.57893	NOT
POLA1	-0.203554	6.0786	-2.6714	0.00820494	0.246423	-2.58098	NOT
JAK2	-0.288293	7.02393	-2.67009	0.0082358	0.24699	-2.58401	DOWN
LOC127841	0.142756	4.72528	2.6694	0.00825203	0.247118	-2.5856	NOT
CSDA	-0.170375	8.57578	-2.66828	0.00827866	0.247301	-2.58821	NOT
C8orf50	0.151616	3.69811	2.66813	0.00828211	0.247301	-2.58854	NOT
IGSF9	0.384141	6.51293	2.66523	0.00835128	0.248315	-2.59526	UP
MAMSTR	0.145921	5.45837	2.66519	0.00835227	0.248315	-2.59535	NOT
LOC340357	0.149681	4.68665	2.66484	0.00836067	0.248315	-2.59616	NOT
PRKCA	0.165068	5.70579	2.66469	0.00836421	0.248315	-2.5965	NOT
KRTAP4-4	0.107719	2.61746	2.66414	0.00837746	0.248351	-2.59778	NOT
CLEC3B	-0.190565	4.43586	-2.66292	0.00840677	0.248862	-2.6006	NOT
MRPS23	-0.188553	8.0975	-2.6615	0.00844104	0.248994	-2.60388	NOT
ZBTB24	0.167435	4.49432	2.66135	0.00844464	0.248994	-2.60423	NOT
RNF11	0.187465	8.04597	2.66102	0.00845249	0.248994	-2.60498	NOT
CDK2	-0.142919	5.03083	-2.66073	0.00845948	0.248994	-2.60564	NOT
SHCBP1	-0.196378	3.01159	-2.65584	0.00857872	0.251288	-2.61694	NOT
SLC26A2	0.563271	7.92984	2.65564	0.00858371	0.251288	-2.61741	UP
MRPS16	-0.155581	7.87201	-2.65538	0.00859007	0.251288	-2.618	NOT
DGKA	0.128681	9.53968	2.65496	0.00860025	0.251288	-2.61896	NOT
UBA3	-0.132126	8.78143	-2.65443	0.00861329	0.251288	-2.62018	NOT
PDCD1LG2	-0.242472	5.71105	-2.65426	0.00861759	0.251288	-2.62058	NOT
C6orf176	-0.15579	3.22775	-2.65385	0.00862755	0.251288	-2.62151	NOT
C9orf100	-0.202281	5.38056	-2.65306	0.00864708	0.251288	-2.62334	NOT
EPHB3	-0.123706	4.97728	-2.65282	0.00865317	0.251288	-2.62391	NOT
GATA3	0.10932	2.48328	2.65257	0.00865924	0.251288	-2.62447	NOT
ANKRD5	0.203709	5.45778	2.6515	0.00868562	0.2517	-2.62693	NOT
PKLR	0.500236	4.99536	2.64995	0.00872419	0.251963	-2.6305	UP
LSM14A	0.111257	8.64791	2.64976	0.00872895	0.251963	-2.63094	NOT
CLSTN2	0.199588	4.73057	2.64966	0.00873135	0.251963	-2.63116	NOT
ST3GAL6	-0.297118	3.70326	-2.64904	0.00874699	0.252062	-2.6326	DOWN
CYP2C19	0.532241	6.41873	2.64703	0.00879715	0.252081	-2.63721	UP
TSPAN4	-0.16594	5.99687	-2.64702	0.00879749	0.252081	-2.63724	NOT
ISG15	-0.233035	7.83242	-2.6468	0.00880283	0.252081	-2.63773	NOT
PDXDC2	0.228164	6.22333	2.64623	0.00881726	0.252081	-2.63905	NOT
HIST1H3I	-0.273778	7.19997	-2.64579	0.00882827	0.252081	-2.64006	DOWN
TMEM71	-0.276666	4.12155	-2.64574	0.00882969	0.252081	-2.64019	DOWN
NDUFA9	-0.104091	9.34978	-2.6456	0.00883315	0.252081	-2.64051	NOT
SC5DL	0.213752	7.77258	2.64469	0.00885614	0.252388	-2.6426	NOT
SMURF2	0.142035	9.25039	2.64273	0.00890549	0.253439	-2.64708	NOT
SNRNP25	-0.234638	7.45728	-2.64214	0.00892057	0.253439	-2.64844	NOT
PNO1	-0.215514	4.92526	-2.64177	0.00892986	0.253439	-2.64928	NOT
PSG3	0.146583	4.10631	2.64082	0.00895421	0.25378	-2.65148	NOT
FLJ13744	0.102302	3.55056	2.64002	0.00897461	0.253965	-2.65331	NOT
IL11	-0.424399	5.05304	-2.63918	0.00899612	0.253965	-2.65524	DOWN
MGP	-0.617434	6.31381	-2.63873	0.0090075	0.253965	-2.65626	DOWN
CD5L	0.128614	3.70487	2.63864	0.00900995	0.253965	-2.65648	NOT
SHROOM4	-0.1947	5.8403	-2.638	0.00902625	0.254077	-2.65793	NOT
RIPPLY2	-0.146574	4.13724	-2.63746	0.00904018	0.254123	-2.65918	NOT
SNX30	0.232222	7.30704	2.63519	0.00909866	0.255419	-2.66437	NOT
UAP1L1	-0.138115	4.56381	-2.63414	0.00912587	0.255834	-2.66678	NOT
LOC100133669	-0.162566	4.64032	-2.63135	0.0091983	0.257515	-2.67314	NOT
PDGFA	0.186104	8.43162	2.63023	0.00922775	0.257989	-2.67572	NOT
KIF20A	-0.219874	5.87795	-2.62938	0.00924997	0.258261	-2.67765	NOT
L3MBTL	0.154665	4.12387	2.62763	0.0092959	0.258915	-2.68164	NOT
PLAUR	-0.524039	7.83084	-2.62753	0.0092985	0.258915	-2.68187	DOWN
C9orf98	0.137907	3.52133	2.62673	0.00931956	0.259152	-2.68369	NOT
TEAD2	-0.335335	6.57503	-2.62561	0.00934932	0.259187	-2.68626	DOWN
SEC61B	-0.152947	8.91698	-2.62535	0.00935608	0.259187	-2.68684	NOT
KIF11	-0.279978	5.61463	-2.62526	0.00935852	0.259187	-2.68705	DOWN
HSD11B2	0.303639	9.06967	2.62471	0.00937328	0.259248	-2.68832	UP
LSM6	-0.138757	7.94177	-2.62343	0.00940733	0.259841	-2.69124	NOT
APOBEC3A	-0.567191	4.04327	-2.62288	0.00942182	0.259894	-2.69247	DOWN
RND1	-0.162814	6.29237	-2.62203	0.00944448	0.260171	-2.69441	NOT
FOXF1	-0.305566	6.33417	-2.62135	0.00946275	0.260327	-2.69596	DOWN
LASS2	0.180666	7.86367	2.62048	0.00948616	0.260623	-2.69795	NOT
POP5	-0.143313	7.94108	-2.61901	0.00952552	0.261357	-2.70128	NOT
DNM1L	-0.130963	7.87492	-2.61839	0.00954224	0.261468	-2.7027	NOT
IFRD2	-0.176771	6.31627	-2.61773	0.00956016	0.261514	-2.70421	NOT
LRRC37A3	0.278094	5.7882	2.61739	0.00956929	0.261514	-2.70497	UP
CH25H	-0.279788	4.39006	-2.61599	0.00960718	0.262202	-2.70815	DOWN
ZNF385D	-0.233916	4.71093	-2.61465	0.00964371	0.262624	-2.71121	NOT
TMEM37	0.276574	7.18227	2.61449	0.00964809	0.262624	-2.71157	UP
ENOPH1	-0.204012	6.91384	-2.6121	0.00971336	0.263747	-2.717	NOT
ABCE1	-0.214873	7.74168	-2.61185	0.00972037	0.263747	-2.71758	NOT
CACNG5	0.131642	3.05332	2.61096	0.00974456	0.263747	-2.71957	NOT
CFHR5	0.0947949	2.87418	2.61077	0.00975001	0.263747	-2.72002	NOT
PCDH18	-0.288242	7.37281	-2.61065	0.00975325	0.263747	-2.72029	DOWN
SLC22A3	-0.186546	3.989	-2.60962	0.00978159	0.263913	-2.72263	NOT
RBM41	0.164443	7.28662	2.6095	0.00978499	0.263913	-2.7229	NOT
SMC2	0.143812	4.6144	2.60828	0.00981865	0.264476	-2.72567	NOT
PLA2G2A	-0.444309	12.0274	-2.60741	0.0098426	0.264775	-2.72763	DOWN
C8orf83	0.20532	3.81274	2.60667	0.00986318	0.264854	-2.7293	NOT
WDR72	0.16407	3.18157	2.60574	0.00988912	0.264854	-2.73142	NOT
PRM1	-0.134864	5.21927	-2.60546	0.00989688	0.264854	-2.73205	NOT
HGF	-0.381501	3.36179	-2.60529	0.00990168	0.264854	-2.73244	DOWN
PAEP	-0.139269	4.44547	-2.605	0.00990973	0.264854	-2.73309	NOT
HFE	-0.194549	3.70888	-2.60343	0.00995364	0.264863	-2.73664	NOT
HOXB5	0.366019	5.46433	2.60305	0.00996425	0.264863	-2.7375	UP
EHD2	-0.238465	6.74679	-2.60169	0.0100026	0.264863	-2.74059	NOT
CYP4F12	0.284838	8.01903	2.6011	0.0100193	0.264863	-2.74193	UP
TIFA	-0.405452	7.40869	-2.60103	0.010021	0.264863	-2.74207	DOWN
ANK3	0.278882	8.48123	2.60098	0.0100225	0.264863	-2.74218	UP
GLT8D2	-0.24681	4.55908	-2.6002	0.0100444	0.264863	-2.74394	NOT
ADAMTS1	-0.298987	4.05941	-2.59934	0.010069	0.264863	-2.74591	DOWN
PRTG	-0.114795	4.60841	-2.59899	0.0100788	0.264863	-2.74669	NOT
PCDHGA11	-0.168473	5.33842	-2.59899	0.0100789	0.264863	-2.74669	NOT
PRDM4	0.124415	7.222	2.59878	0.0100848	0.264863	-2.74716	NOT
LPAR4	0.0855917	2.59204	2.5986	0.01009	0.264863	-2.74758	NOT
WBSCR27	0.225965	4.86512	2.59833	0.0100977	0.264863	-2.74819	NOT
LOC339988	0.156995	6.67689	2.59788	0.0101103	0.264863	-2.7492	NOT
MATN2	0.372905	7.99335	2.59785	0.0101112	0.264863	-2.74927	UP
EXO1	-0.220289	4.60115	-2.59735	0.0101254	0.264863	-2.75039	NOT
MSX1	0.11045	4.16188	2.59673	0.0101431	0.264863	-2.7518	NOT
CDC20	-0.193734	7.17048	-2.59636	0.0101537	0.264863	-2.75264	NOT
PABPC5	0.0865791	2.61552	2.59635	0.010154	0.264863	-2.75266	NOT
CTSE	0.614606	7.58271	2.59496	0.0101937	0.265298	-2.7558	UP
NNMT	-0.478625	7.75047	-2.5943	0.0102126	0.265298	-2.75728	DOWN
PSMA4	-0.0964579	9.52775	-2.59422	0.0102149	0.265298	-2.75747	NOT
ZC3H6	0.193064	6.06763	2.5937	0.0102297	0.265298	-2.75863	NOT
NUDT5	-0.12253	7.68433	-2.59297	0.0102508	0.265298	-2.76029	NOT
HERC6	0.151189	3.82465	2.59204	0.0102775	0.265298	-2.76237	NOT
PEX19	0.197651	6.50277	2.59183	0.0102835	0.265298	-2.76285	NOT
ASPRV1	0.168762	4.3803	2.5918	0.0102844	0.265298	-2.76292	NOT
LOC100128788	0.13175	3.41614	2.59173	0.0102864	0.265298	-2.76307	NOT
PRKAB2	0.345425	6.93359	2.58939	0.0103542	0.266326	-2.76835	UP
FAM160A1	0.206469	5.90701	2.5887	0.0103741	0.266326	-2.76989	NOT
CASZ1	0.15016	6.31355	2.5887	0.0103743	0.266326	-2.7699	NOT
SNHG3	-0.261813	5.98813	-2.58722	0.0104173	0.266326	-2.77322	DOWN
LOC100132292	0.192346	5.47923	2.5864	0.0104413	0.266326	-2.77508	NOT
CENPM	-0.177883	5.2605	-2.58633	0.0104433	0.266326	-2.77523	NOT
ZSCAN21	-0.152336	6.27902	-2.58611	0.0104499	0.266326	-2.77573	NOT
BEGAIN	0.214195	4.1659	2.58494	0.0104842	0.266326	-2.77837	NOT
C9orf167	-0.131326	9.12762	-2.58477	0.0104892	0.266326	-2.77875	NOT
DYSF	-0.351937	5.25072	-2.58436	0.0105011	0.266326	-2.77966	DOWN
MEIS1	-0.267693	5.15104	-2.58434	0.0105018	0.266326	-2.77971	DOWN
CHST13	0.183971	4.02916	2.58412	0.010508	0.266326	-2.78019	NOT
TMEM48	-0.25121	4.94409	-2.58404	0.0105106	0.266326	-2.78038	NOT
C14orf1	0.168027	7.82657	2.58399	0.010512	0.266326	-2.78049	NOT
STON1	-0.232104	3.10389	-2.58372	0.0105198	0.266326	-2.78109	NOT
CDHR5	0.325104	9.67141	2.5826	0.0105531	0.266782	-2.78363	UP
GPR61	0.112487	4.59731	2.58224	0.0105637	0.266782	-2.78443	NOT
LOC649305	0.266601	6.31493	2.58155	0.010584	0.266968	-2.78597	UP
CYP2B6	0.512342	7.65085	2.5807	0.0106093	0.267279	-2.78789	UP
HMGB3L1	-0.155516	6.36119	-2.57977	0.0106368	0.267645	-2.78996	NOT
NEFL	0.115369	3.00676	2.57794	0.0106914	0.268692	-2.79408	NOT
LSM5	-0.18671	5.40938	-2.57728	0.0107112	0.268758	-2.79556	NOT
AUH	0.252026	7.28151	2.57698	0.0107201	0.268758	-2.79622	NOT
TDRD6	-0.412117	6.11707	-2.57597	0.0107504	0.26919	-2.79849	DOWN
MRPS6	-0.108136	8.36434	-2.57436	0.010799	0.27008	-2.80211	NOT
PHGR1	0.272477	6.00924	2.57358	0.0108224	0.270336	-2.80384	UP
KCNMA1	0.132714	3.87806	2.57199	0.0108706	0.271214	-2.80741	NOT
KIN	-0.167585	5.67279	-2.57044	0.0109177	0.272059	-2.81088	NOT
PDZRN4	0.0781582	2.55719	2.56925	0.010954	0.272312	-2.81354	NOT
GUCA1C	0.110511	3.38066	2.56859	0.0109742	0.272312	-2.81501	NOT
PRSS1	-0.330124	9.6632	-2.56843	0.010979	0.272312	-2.81537	DOWN
CDKN2AIPNL	0.17656	4.39602	2.56838	0.0109806	0.272312	-2.81549	NOT
GADD45G	-0.215123	5.20892	-2.56698	0.0110233	0.273032	-2.8186	NOT
RPN1	-0.108268	9.35157	-2.56657	0.0110361	0.273032	-2.81953	NOT
SORD	-0.247729	7.99506	-2.56544	0.0110708	0.273091	-2.82204	NOT
DNPEP	0.219054	7.10611	2.56497	0.0110854	0.273091	-2.8231	NOT
RASSF1	-0.18297	6.34661	-2.56487	0.0110885	0.273091	-2.82332	NOT
NEDD1	-0.153778	6.22064	-2.56409	0.0111126	0.273091	-2.82506	NOT
HEATR7B1	0.141127	3.27088	2.56383	0.0111206	0.273091	-2.82564	NOT
RPS6KA1	0.156597	7.95791	2.56331	0.0111366	0.273091	-2.82679	NOT
FAU	-0.121604	10.0585	-2.56188	0.0111811	0.273091	-2.83	NOT
TMCC3	0.22784	7.70083	2.56173	0.0111858	0.273091	-2.83033	NOT
CXCL10	-0.612281	6.43804	-2.56128	0.0111998	0.273091	-2.83133	DOWN
PAICS	-0.20153	7.45611	-2.56121	0.0112018	0.273091	-2.83147	NOT
SLC25A24	0.152962	5.53459	2.56109	0.0112055	0.273091	-2.83174	NOT
PSORS1C3	0.286685	3.39843	2.56098	0.0112092	0.273091	-2.832	UP
SRGN	-0.308897	3.83199	-2.56093	0.0112106	0.273091	-2.83211	DOWN
MRPL33	-0.125888	8.49473	-2.5598	0.011246	0.27363	-2.83463	NOT
NR4A2	-0.368615	5.10787	-2.55822	0.0112954	0.274419	-2.83815	DOWN
SFMBT2	-0.195332	4.3211	-2.55791	0.011305	0.274419	-2.83883	NOT
TBC1D1	-0.340457	5.72622	-2.55732	0.0113236	0.274547	-2.84014	DOWN
PLXNC1	-0.231936	6.1238	-2.55643	0.0113518	0.274907	-2.84213	NOT
FLJ38379	0.0862929	2.33956	2.5552	0.0113905	0.275514	-2.84486	NOT
LOC283904	-0.227357	7.04481	-2.55479	0.0114035	0.275514	-2.84578	NOT
ATP9A	0.156946	9.37947	2.55403	0.0114274	0.275596	-2.84746	NOT
GCOM1	0.284075	7.0122	2.55353	0.0114434	0.275596	-2.84857	UP
MPP5	0.217896	7.87758	2.5531	0.011457	0.275596	-2.84952	NOT
SKA1	-0.129258	2.91408	-2.553	0.0114603	0.275596	-2.84976	NOT
EIF3I	-0.210907	7.57839	-2.5516	0.0115048	0.276344	-2.85286	NOT
AMICA1	-0.262239	7.27269	-2.55077	0.0115314	0.276661	-2.85471	DOWN
TPPP	0.258023	6.22774	2.5502	0.0115497	0.276776	-2.85598	UP
ANXA8	0.361988	5.99714	2.54814	0.0116159	0.277677	-2.86056	UP
TMEM131	0.1151	8.04355	2.54775	0.0116283	0.277677	-2.86142	NOT
XG	0.109833	3.31427	2.54719	0.0116463	0.277677	-2.86265	NOT
ZNF521	-0.262974	3.76329	-2.5458	0.0116911	0.277677	-2.86573	DOWN
EDDM3A	0.0948859	2.66877	2.5458	0.0116914	0.277677	-2.86575	NOT
POLB	-0.164235	6.89328	-2.54536	0.0117056	0.277677	-2.86672	NOT
SNX10	-0.559544	5.33405	-2.54512	0.0117131	0.277677	-2.86723	DOWN
MFN2	0.12218	4.89041	2.54491	0.0117201	0.277677	-2.86771	NOT
SERP2	-0.158744	4.38954	-2.54467	0.0117279	0.277677	-2.86824	NOT
KIAA2013	0.161067	6.3824	2.54464	0.0117287	0.277677	-2.8683	NOT
SOAT1	-0.185482	3.97378	-2.54444	0.0117353	0.277677	-2.86875	NOT
CES2	0.284047	10.9343	2.54394	0.0117517	0.277747	-2.86987	UP
LPIN2	0.204508	7.36024	2.54319	0.011776	0.278002	-2.87152	NOT
SDF2L1	-0.205074	7.33983	-2.54153	0.0118301	0.278908	-2.87519	NOT
LOC100294050	-0.167767	5.43992	-2.54119	0.0118414	0.278908	-2.87595	NOT
TAF9	-0.145187	7.92508	-2.54066	0.0118587	0.278998	-2.87712	NOT
P2RY13	-0.4577	4.73347	-2.53943	0.011899	0.279599	-2.87984	DOWN
YY2	-0.179868	5.07553	-2.53906	0.0119114	0.279599	-2.88067	NOT
AG2	-0.384477	6.7632	-2.53812	0.0119422	0.279774	-2.88273	DOWN
PARP9	-0.288978	7.62966	-2.53801	0.0119459	0.279774	-2.88299	DOWN
HNRNPA2B1	-0.131087	11.5107	-2.53608	0.0120097	0.280949	-2.88725	NOT
BBS12	0.191215	4.65672	2.53516	0.0120401	0.281214	-2.88927	NOT
IGFBP3	0.237905	6.82352	2.53487	0.0120497	0.281214	-2.88991	NOT
ERG	-0.161365	4.04588	-2.53348	0.012096	0.281214	-2.89298	NOT
RPL4	-0.137078	10.7956	-2.53303	0.0121111	0.281214	-2.89397	NOT
IFIT5	-0.255755	5.82427	-2.53258	0.0121261	0.281214	-2.89497	DOWN
KLHL14	-0.131223	6.30329	-2.53198	0.0121463	0.281214	-2.89629	NOT
OR5H1	0.0961279	2.69861	2.53185	0.0121506	0.281214	-2.89658	NOT
TMED2	-0.127871	9.9558	-2.53176	0.0121536	0.281214	-2.89678	NOT
DNLZ	-0.230755	4.57349	-2.5317	0.0121555	0.281214	-2.8969	NOT
FLJ35776	-0.212206	6.70999	-2.53098	0.0121797	0.281214	-2.89849	NOT
CXorf41	0.128057	3.20759	2.53076	0.0121871	0.281214	-2.89898	NOT
KLK12	-0.290423	4.55251	-2.53072	0.0121885	0.281214	-2.89907	DOWN
RAB9BP1	0.123384	2.96052	2.53043	0.0121982	0.281214	-2.89971	NOT
LOC100289208	-0.471024	4.96226	-2.52978	0.0122202	0.281406	-2.90115	DOWN
FAM65C	-0.462016	5.29728	-2.52933	0.0122354	0.281442	-2.90214	DOWN
NDUFS1	0.168628	8.07567	2.52825	0.0122719	0.281459	-2.90452	NOT
HIST1H3F	-0.230191	4.35487	-2.52729	0.0123041	0.281459	-2.90662	NOT
LOC157931	0.131372	3.10903	2.52712	0.0123101	0.281459	-2.90701	NOT
SOX13	0.165051	4.20502	2.52677	0.0123219	0.281459	-2.90777	NOT
PFKFB2	0.118809	3.64941	2.52582	0.0123541	0.281459	-2.90986	NOT
HSPA6	-0.402888	5.76348	-2.52562	0.0123609	0.281459	-2.9103	DOWN
FAM134A	0.159707	7.88071	2.52561	0.0123613	0.281459	-2.91033	NOT
GNAI3	-0.107568	8.98158	-2.52548	0.0123656	0.281459	-2.91061	NOT
MGC5590	0.277985	4.5256	2.52437	0.0124036	0.281459	-2.91306	UP
FAM13AOS	0.21906	7.68547	2.52364	0.0124284	0.281459	-2.91466	NOT
LOC100287052	-0.133685	7.61939	-2.52273	0.0124595	0.281459	-2.91665	NOT
CENPF	-0.277515	7.17664	-2.52168	0.0124956	0.281459	-2.91896	DOWN
CCT8	-0.108048	9.24052	-2.52164	0.0124969	0.281459	-2.91905	NOT
EPHB2	-0.20737	6.06744	-2.52103	0.0125179	0.281459	-2.92039	NOT
DUOXA2	-0.565667	7.16214	-2.52083	0.0125247	0.281459	-2.92083	DOWN
THBD	-0.311869	4.64958	-2.52083	0.012525	0.281459	-2.92084	DOWN
FAM108A1	-0.147441	4.82456	-2.52048	0.0125369	0.281459	-2.9216	NOT
SGK223	0.296805	8.08081	2.52031	0.0125428	0.281459	-2.92198	UP
SPATA24	0.17805	5.95092	2.52025	0.012545	0.281459	-2.92212	NOT
PAFAH2	0.209355	5.51031	2.5198	0.0125604	0.281459	-2.9231	NOT
SRPX	-0.176166	4.08165	-2.51977	0.0125615	0.281459	-2.92317	NOT
LOC728554	-0.174846	7.35549	-2.51974	0.0125624	0.281459	-2.92322	NOT
HSCB	-0.14899	5.55549	-2.51955	0.0125691	0.281459	-2.92365	NOT
SEPSECS	0.265652	5.19007	2.51934	0.0125763	0.281459	-2.92411	UP
MLKL	-0.224915	6.68205	-2.51931	0.0125772	0.281459	-2.92417	NOT
TMEM100	-0.16728	3.51194	-2.5186	0.0126017	0.281702	-2.92572	NOT
CRAT	0.215897	6.4746	2.51619	0.0126857	0.283272	-2.93103	NOT
PLEKHA1	0.199289	7.91786	2.5151	0.0127236	0.283813	-2.93342	NOT
NR1I3	0.199321	4.42223	2.51446	0.0127459	0.284003	-2.93481	NOT
LOC644613	0.164743	4.67666	2.51375	0.0127708	0.284251	-2.93637	NOT
ACTA2	-0.288812	8.34333	-2.51237	0.0128191	0.284971	-2.93939	DOWN
EIF4EBP2	0.366353	4.64629	2.51189	0.0128361	0.284971	-2.94044	UP
IAPP	0.0942688	3.65234	2.51153	0.0128486	0.284971	-2.94122	NOT
TKT	-0.211622	7.36468	-2.51099	0.0128677	0.284971	-2.94241	NOT
NHP2	-0.167077	8.31282	-2.51086	0.0128722	0.284971	-2.94269	NOT
IGSF6	-0.363559	8.12809	-2.50997	0.0129037	0.285362	-2.94464	DOWN
FZD7	0.373798	5.23131	2.50852	0.0129551	0.286179	-2.94781	UP
AQP9	-0.622475	3.88272	-2.50782	0.0129801	0.286179	-2.94935	DOWN
NBPF1	0.255013	7.18682	2.50775	0.0129824	0.286179	-2.9495	UP
C12orf45	-0.194287	6.6803	-2.50665	0.0130216	0.286179	-2.95191	NOT
CDK4	-0.175036	7.41435	-2.50657	0.0130243	0.286179	-2.95207	NOT
LOC643201	-0.175539	3.49607	-2.50631	0.0130335	0.286179	-2.95264	NOT
ALOX12P2	-0.212557	4.19295	-2.50592	0.0130474	0.286179	-2.95349	NOT
AKTIP	0.140932	7.33876	2.50581	0.0130516	0.286179	-2.95374	NOT
LOC644852	0.153478	3.67908	2.5048	0.0130877	0.286227	-2.95595	NOT
IMP4	-0.118226	7.68551	-2.50475	0.0130893	0.286227	-2.95605	NOT
PRPS1	-0.197933	5.28397	-2.50415	0.0131109	0.286227	-2.95736	NOT
MMP16	0.101861	3.61379	2.50391	0.0131193	0.286227	-2.95787	NOT
URB2	-0.157371	4.15937	-2.50381	0.0131232	0.286227	-2.95811	NOT
LOC338963	0.117018	4.5573	2.50307	0.0131497	0.286503	-2.95972	NOT
EDN3	0.349021	8.21134	2.5025	0.0131702	0.286646	-2.96096	UP
LOC100294221	-0.172179	4.98394	-2.50191	0.0131915	0.286754	-2.96225	NOT
SYT7	0.143993	6.71364	2.50155	0.0132045	0.286754	-2.96304	NOT
COQ2	-0.184671	7.50636	-2.50117	0.013218	0.286754	-2.96386	NOT
SRY	0.127537	3.49261	2.50004	0.013259	0.286754	-2.96633	NOT
HOXB6	0.401594	8.01427	2.4997	0.0132714	0.286754	-2.96707	UP
IFI35	-0.176064	7.53543	-2.49945	0.0132802	0.286754	-2.9676	NOT
KBTBD4	-0.180636	4.33987	-2.49924	0.0132881	0.286754	-2.96807	NOT
SNF8	-0.107891	8.48085	-2.49909	0.0132933	0.286754	-2.96839	NOT
LOC286190	0.126173	3.55951	2.4989	0.0133002	0.286754	-2.9688	NOT
PLEKHO1	-0.265785	7.62708	-2.49739	0.0133553	0.287215	-2.9721	DOWN
NEXN	-0.304395	6.41006	-2.49733	0.0133574	0.287215	-2.97222	DOWN
ECHDC2	0.171897	8.36781	2.49717	0.0133634	0.287215	-2.97258	NOT
DNMBP	0.369482	6.94374	2.49585	0.0134115	0.287339	-2.97545	UP
C1S	-0.486477	6.05368	-2.4957	0.013417	0.287339	-2.97578	DOWN
TM4SF1	-0.45632	7.76129	-2.49525	0.0134334	0.287339	-2.97675	DOWN
CSE1L	-0.1608	7.67623	-2.49485	0.0134482	0.287339	-2.97763	NOT
MESDC2	-0.152867	4.64706	-2.4947	0.0134535	0.287339	-2.97794	NOT
POLR2G	-0.126977	8.14487	-2.49361	0.0134937	0.287339	-2.98032	NOT
SORL1	0.176174	8.46895	2.49287	0.013521	0.287339	-2.98194	NOT
FAM102A	0.193457	6.55142	2.49254	0.013533	0.287339	-2.98264	NOT
MTMR9L	-0.194295	5.99436	-2.49196	0.0135545	0.287339	-2.98391	NOT
LOC149703	0.51471	7.32402	2.49192	0.0135561	0.287339	-2.984	UP
NT5DC1	0.161777	8.32131	2.4918	0.0135603	0.287339	-2.98425	NOT
AURKB	-0.154876	6.89355	-2.49126	0.0135802	0.287339	-2.98542	NOT
RPLP0	-0.12804	10.4915	-2.49097	0.0135913	0.287339	-2.98607	NOT
PLK1	-0.173759	6.15306	-2.49085	0.0135956	0.287339	-2.98633	NOT
BAIAP2L2	0.238687	4.89306	2.49068	0.0136017	0.287339	-2.98668	NOT
LOC151534	0.225852	6.78453	2.49028	0.0136165	0.287339	-2.98755	NOT
CHAC2	-0.261301	4.34571	-2.49022	0.0136187	0.287339	-2.98768	DOWN
TAGAP	-0.373592	6.25752	-2.4902	0.0136198	0.287339	-2.98774	DOWN
HCP5	-0.197819	8.69745	-2.48979	0.0136349	0.287363	-2.98862	NOT
FCGR2A	-0.491556	6.37415	-2.48887	0.0136692	0.287617	-2.99063	DOWN
KPNA2	-0.181188	8.37458	-2.48871	0.0136748	0.287617	-2.99096	NOT
PHLDA1	-0.614949	5.23589	-2.48806	0.0136992	0.287837	-2.99238	DOWN
FANCB	-0.117341	3.25134	-2.48761	0.0137159	0.287894	-2.99335	NOT
CAMK2N1	0.210837	9.88373	2.48707	0.0137361	0.288025	-2.99452	NOT
EPHB4	-0.18824	6.57057	-2.48628	0.0137658	0.288103	-2.99624	NOT
HMBS	-0.172579	6.20062	-2.48623	0.0137677	0.288103	-2.99636	NOT
ATG16L2	-0.184154	5.98622	-2.48564	0.0137899	0.288274	-2.99764	NOT
TNFSF13B	-0.398352	7.07394	-2.48379	0.0138593	0.289431	-3.00164	DOWN
GMPPB	-0.199484	7.16952	-2.48252	0.0139071	0.290137	-3.00439	NOT
LPHN2	-0.212878	4.19864	-2.482	0.0139267	0.290253	-3.00551	NOT
NOS1AP	0.177302	4.06295	2.48107	0.013962	0.290622	-3.00753	NOT
EPSTI1	-0.242344	7.62494	-2.48079	0.0139726	0.290622	-3.00813	NOT
TROAP	-0.176008	5.63557	-2.47927	0.0140305	0.291464	-3.01142	NOT
TTLL10	-0.124766	4.86449	-2.4783	0.0140674	0.291464	-3.01352	NOT
HOXB7	0.233938	7.32008	2.47826	0.0140689	0.291464	-3.0136	NOT
RTN4IP1	-0.178729	6.29715	-2.47794	0.0140814	0.291464	-3.01431	NOT
LOC57399	0.0806304	3.11212	2.47787	0.0140838	0.291464	-3.01444	NOT
LILRA2	-0.415731	4.19438	-2.47655	0.0141344	0.292219	-3.0173	DOWN
INF2	0.133571	7.03782	2.47479	0.0142018	0.292404	-3.02109	NOT
FBLN5	-0.319444	5.69946	-2.47444	0.0142153	0.292404	-3.02185	DOWN
AGPAT9	0.259763	9.1324	2.47428	0.0142217	0.292404	-3.02221	UP
APITD1	-0.192392	6.87411	-2.47416	0.0142261	0.292404	-3.02245	NOT
HSP90AA1	-0.125627	9.88516	-2.47406	0.0142301	0.292404	-3.02268	NOT
CIRH1A	-0.255825	6.82649	-2.47405	0.0142305	0.292404	-3.0227	DOWN
HIST1H1D	-0.16527	7.79589	-2.47362	0.0142469	0.292404	-3.02362	NOT
LOC723809	0.344149	5.99861	2.47337	0.0142567	0.292404	-3.02416	UP
LAMA4	-0.294175	6.33291	-2.47169	0.0143218	0.293425	-3.02779	DOWN
CACHD1	-0.194543	3.79294	-2.47135	0.0143349	0.293425	-3.02852	NOT
GLO1	0.160278	8.07601	2.4708	0.0143563	0.293572	-3.02971	NOT
ARL14	0.351759	7.92402	2.46992	0.0143906	0.293668	-3.03161	UP
NME1	-0.280564	7.63323	-2.4696	0.014403	0.293668	-3.03229	DOWN
PEX1	0.206387	5.89298	2.46958	0.0144037	0.293668	-3.03234	NOT
CHI3L1	-1.0976	6.13804	-2.46864	0.0144407	0.294131	-3.03437	DOWN
KIF15	-0.140515	3.47148	-2.46654	0.014523	0.295515	-3.0389	NOT
CLIC4	-0.482165	5.28616	-2.46583	0.0145507	0.295519	-3.04042	DOWN
NUSAP1	-0.262468	7.20644	-2.4658	0.0145518	0.295519	-3.04048	DOWN
NKAIN4	0.143063	4.55447	2.46482	0.0145904	0.295781	-3.04258	NOT
TMCC1	-0.161747	6.07931	-2.46475	0.0145934	0.295781	-3.04275	NOT
COPE	-0.170937	7.37342	-2.46342	0.0146458	0.296553	-3.0456	NOT
IGFBP6	-0.177996	4.95986	-2.46279	0.0146707	0.296765	-3.04695	NOT
RETSAT	0.286234	8.40922	2.46178	0.0147108	0.297284	-3.04912	UP
NCF1	-0.395201	6.39845	-2.46038	0.0147663	0.298115	-3.05212	DOWN
UGT2B15	0.519925	9.04166	2.45936	0.0148073	0.298651	-3.05433	UP
PPIL5	-0.16808	5.41617	-2.45831	0.014849	0.298973	-3.05657	NOT
OAS3	-0.268074	7.17812	-2.45823	0.0148523	0.298973	-3.05674	DOWN
C5orf53	0.196012	7.22078	2.45775	0.0148717	0.299072	-3.05778	NOT
C10orf11	-0.152351	5.17837	-2.45661	0.0149176	0.299702	-3.06023	NOT
ST5	-0.16853	7.21342	-2.45406	0.0150203	0.301474	-3.06569	NOT
BTG2	-0.254978	6.91698	-2.4525	0.0150834	0.302253	-3.06902	DOWN
C1R	-0.394318	6.59719	-2.45238	0.0150885	0.302253	-3.06929	DOWN
C2orf88	0.383338	8.31524	2.45194	0.0151062	0.302314	-3.07022	UP
C15orf52	0.235258	6.22848	2.45142	0.0151273	0.302362	-3.07134	NOT
WBP5	-0.400116	5.86949	-2.45116	0.0151379	0.302362	-3.07189	DOWN
CCL8	-0.450419	5.11577	-2.45033	0.0151718	0.302533	-3.07367	DOWN
CDH6	-0.120382	2.70299	-2.45002	0.0151845	0.302533	-3.07433	NOT
CFH	-0.399936	8.3365	-2.44988	0.0151904	0.302533	-3.07464	DOWN
KSR1	-0.143789	5.50218	-2.44848	0.0152477	0.303178	-3.07764	NOT
IL1RAP	-0.180171	3.34758	-2.44805	0.0152653	0.303178	-3.07855	NOT
POLK	-0.145086	3.44924	-2.44801	0.0152669	0.303178	-3.07864	NOT
LOC338862	0.0806962	3.06581	2.44742	0.0152912	0.303368	-3.0799	NOT
TMEM208	-0.144977	7.10987	-2.44562	0.0153653	0.303939	-3.08374	NOT
LOC284889	-0.166547	7.96217	-2.44502	0.01539	0.303939	-3.08502	NOT
POLR1E	-0.0961754	6.29929	-2.44468	0.0154043	0.303939	-3.08576	NOT
FLJ39609	0.144183	6.59052	2.44456	0.0154092	0.303939	-3.08601	NOT
JDP2	0.151738	6.16637	2.44413	0.0154268	0.303939	-3.08692	NOT
AANAT	0.145785	3.66058	2.44383	0.0154393	0.303939	-3.08756	NOT
SALL3	0.0930279	3.00762	2.44379	0.0154411	0.303939	-3.08765	NOT
ALG2	-0.132927	7.41058	-2.44356	0.0154503	0.303939	-3.08813	NOT
TBC1D22B	0.180878	4.4976	2.4434	0.015457	0.303939	-3.08847	NOT
NEK2	-0.257668	4.21548	-2.44297	0.0154749	0.303939	-3.08939	DOWN
ZNF600	0.149839	8.3214	2.4428	0.015482	0.303939	-3.08975	NOT
TBCA	-0.0969434	9.08716	-2.44201	0.0155151	0.304116	-3.09145	NOT
C1QTNF9	0.0995324	3.85832	2.44188	0.0155205	0.304116	-3.09173	NOT
LOC732096	0.107068	2.99787	2.44085	0.0155635	0.304666	-3.09392	NOT
IL18BP	0.134569	6.89308	2.4405	0.0155781	0.304666	-3.09467	NOT
APPL1	0.19936	6.16632	2.43871	0.015653	0.305625	-3.09848	NOT
LOC100288299	0.130957	5.92407	2.4384	0.0156661	0.305625	-3.09914	NOT
TPTE2P2	0.134968	3.22364	2.43818	0.0156751	0.305625	-3.0996	NOT
GPATCH3	0.130371	5.7699	2.43791	0.0156864	0.305625	-3.10017	NOT
ATG9B	0.163883	4.61681	2.43723	0.0157152	0.305784	-3.10163	NOT
GRINA	-0.208372	6.43856	-2.43702	0.0157242	0.305784	-3.10208	NOT
LIN37	0.188818	7.35187	2.436	0.0157671	0.305894	-3.10425	NOT
AOAH	-0.196775	7.19218	-2.43583	0.0157741	0.305894	-3.1046	NOT
ANKRD27	0.159742	7.41834	2.43501	0.0158088	0.305894	-3.10635	NOT
AQP2	0.159905	4.38307	2.43479	0.0158183	0.305894	-3.10682	NOT
SETD7	-0.259147	6.75824	-2.43448	0.0158312	0.305894	-3.10747	DOWN
GZMB	-0.593294	5.03962	-2.43435	0.0158367	0.305894	-3.10774	DOWN
NME1-NME2	-0.143239	9.36726	-2.43351	0.0158725	0.305894	-3.10954	NOT
DERL3	-0.340606	6.19922	-2.43257	0.0159127	0.305894	-3.11155	DOWN
FBL	-0.153513	8.89139	-2.43213	0.0159311	0.305894	-3.11246	NOT
CCDC52	0.116402	4.72862	2.43187	0.0159422	0.305894	-3.11302	NOT
CYP2S1	0.266944	9.34966	2.43146	0.01596	0.305894	-3.11391	UP
MAST2	0.199674	7.68152	2.4311	0.0159754	0.305894	-3.11467	NOT
PROX1	-0.155965	5.55365	-2.431	0.0159795	0.305894	-3.11487	NOT
RAB32	0.249344	6.48081	2.43099	0.0159799	0.305894	-3.11489	NOT
MMRN1	-0.186432	3.59927	-2.43067	0.0159934	0.305894	-3.11556	NOT
C5orf23	0.156121	4.91492	2.43041	0.0160048	0.305894	-3.11613	NOT
RAB6A	0.178577	7.30094	2.42951	0.0160433	0.305894	-3.11803	NOT
SLC25A44	0.105405	8.59948	2.42934	0.0160506	0.305894	-3.1184	NOT
RUNDC3A	0.126732	4.71422	2.42934	0.0160507	0.305894	-3.1184	NOT
ARSD	0.170133	5.63817	2.42922	0.0160557	0.305894	-3.11865	NOT
RMND5A	0.181922	7.84204	2.42889	0.0160698	0.305894	-3.11934	NOT
MAST4	-0.122896	4.12063	-2.42832	0.0160946	0.305894	-3.12057	NOT
SLFN11	-0.320449	6.94627	-2.42829	0.0160957	0.305894	-3.12063	DOWN
DKFZp779M0652	0.112712	4.67593	2.42827	0.0160967	0.305894	-3.12067	NOT
MCM7	-0.165448	7.50631	-2.42816	0.0161015	0.305894	-3.12091	NOT
FBXL17	0.161216	6.0404	2.42781	0.0161165	0.305894	-3.12165	NOT
NAT8	0.287303	4.60102	2.42749	0.0161301	0.305894	-3.12232	UP
TNFRSF10C	-0.378098	5.99773	-2.42671	0.0161638	0.306008	-3.12397	DOWN
CYP4F2	0.64527	7.95121	2.4264	0.0161771	0.306008	-3.12463	UP
C22orf13	0.129526	9.14386	2.42579	0.0162036	0.306008	-3.12593	NOT
BTBD9	0.187642	5.16157	2.42572	0.0162068	0.306008	-3.12608	NOT
BTBD8	0.119181	4.03275	2.4254	0.0162203	0.306008	-3.12674	NOT
RPL6	-0.111101	11.0899	-2.425	0.0162379	0.306008	-3.1276	NOT
NAA10	-0.13506	7.93366	-2.4249	0.0162419	0.306008	-3.1278	NOT
AURKA	-0.238785	6.95315	-2.42461	0.0162548	0.306008	-3.12843	NOT
HSPA12B	-0.218927	5.77201	-2.42389	0.0162862	0.30632	-3.12996	NOT
AEBP1	-0.311969	8.5291	-2.42202	0.0163676	0.307553	-3.13391	DOWN
PPIP5K1	0.245897	5.93658	2.4217	0.0163816	0.307553	-3.13459	NOT
PDZD3	0.173756	5.174	2.42086	0.0164183	0.307962	-3.13637	NOT
MIER3	0.231991	8.23389	2.42029	0.0164433	0.3081	-3.13757	NOT
NSUN6	0.131035	4.87422	2.41993	0.0164591	0.3081	-3.13834	NOT
TSFM	-0.134104	6.27679	-2.41967	0.0164704	0.3081	-3.13888	NOT
SHROOM3	0.21014	8.06682	2.41883	0.0165072	0.308284	-3.14065	NOT
MAPK8	0.119287	7.33147	2.41876	0.0165101	0.308284	-3.14079	NOT
ROCK2	0.158984	7.0475	2.4171	0.0165835	0.309219	-3.14431	NOT
LOC645139	-0.095896	7.95045	-2.41695	0.0165902	0.309219	-3.14463	NOT
KIAA1467	0.189449	4.05473	2.41614	0.0166258	0.309604	-3.14633	NOT
PPAP2C	0.171751	6.40971	2.41573	0.016644	0.309663	-3.1472	NOT
SVIP	-0.197991	6.50901	-2.41499	0.016677	0.309997	-3.14876	NOT
THOC4	-0.211416	7.06285	-2.41378	0.0167306	0.310577	-3.15131	NOT
MALL	0.246829	11.0569	2.41361	0.0167383	0.310577	-3.15167	NOT
SAMD5	-0.213299	4.78189	-2.41272	0.0167779	0.311032	-3.15355	NOT
CPE	-0.340738	5.24622	-2.41201	0.0168097	0.311336	-3.15505	DOWN
SLC2A3	-0.328141	7.61496	-2.41153	0.0168312	0.311336	-3.15606	DOWN
CD93	-0.304709	5.71872	-2.41134	0.0168396	0.311336	-3.15645	DOWN
MAGOH2	0.195841	5.32151	2.41023	0.0168894	0.311874	-3.15879	NOT
NUP37	-0.215459	6.86529	-2.40915	0.0169379	0.311874	-3.16107	NOT
LSM3	-0.114758	9.06389	-2.40911	0.0169397	0.311874	-3.16115	NOT
SYT2	0.134692	4.81467	2.40909	0.0169407	0.311874	-3.1612	NOT
MPPE1	0.111216	7.32146	2.40893	0.0169481	0.311874	-3.16155	NOT
PRR22	0.113196	5.5799	2.40807	0.0169869	0.311874	-3.16336	NOT
BCL2A1	-0.584888	6.7206	-2.40776	0.0170008	0.311874	-3.164	DOWN
KIF23	-0.137823	4.54355	-2.40687	0.0170411	0.311874	-3.16588	NOT
BTN3A1	-0.18867	7.79554	-2.40678	0.0170451	0.311874	-3.16607	NOT
LOC283914	0.169	4.98826	2.40636	0.0170642	0.311874	-3.16695	NOT
CXCL6	-0.658593	5.40841	-2.40572	0.0170931	0.311874	-3.1683	DOWN
LOC730755	0.121626	3.17397	2.40565	0.0170961	0.311874	-3.16843	NOT
CD38	-0.273113	5.94693	-2.40562	0.0170976	0.311874	-3.1685	DOWN
LOC90110	0.195441	6.97015	2.40544	0.0171058	0.311874	-3.16889	NOT
SRGAP1	0.240403	6.10697	2.40505	0.0171236	0.311874	-3.16971	NOT
RNASE2	-0.265942	4.90255	-2.40504	0.0171239	0.311874	-3.16972	DOWN
MRPS7	-0.145722	7.4988	-2.40476	0.0171368	0.311874	-3.17032	NOT
IRF1	-0.207622	8.54537	-2.40467	0.0171408	0.311874	-3.1705	NOT
SFRS17A	-0.105445	7.76189	-2.40361	0.0171892	0.311909	-3.17274	NOT
DDIT4	-0.241285	8.71028	-2.4034	0.0171987	0.311909	-3.17317	NOT
UGT2B17	0.980075	8.75106	2.40338	0.0171993	0.311909	-3.1732	UP
CRKL	0.133334	4.54194	2.40298	0.017218	0.311909	-3.17406	NOT
SLC27A2	0.330116	7.45775	2.40297	0.0172183	0.311909	-3.17407	UP
PELI2	0.246112	7.70285	2.40221	0.0172531	0.31206	-3.17567	NOT
AKAP8	-0.115201	6.80002	-2.40195	0.0172649	0.31206	-3.17622	NOT
MS4A8B	0.437314	8.81507	2.40175	0.0172742	0.31206	-3.17664	UP
ZNF367	-0.252303	4.56091	-2.40147	0.0172871	0.31206	-3.17723	NOT
CHRNE	-0.177001	5.14417	-2.39989	0.0173595	0.313094	-3.18055	NOT
PEX26	0.146834	9.06462	2.39926	0.0173885	0.313199	-3.18186	NOT
CCR1	-0.457264	6.64722	-2.3991	0.0173957	0.313199	-3.18219	DOWN
ABCC2	0.536955	6.35131	2.3978	0.0174559	0.314008	-3.18493	UP
ZNHIT3	-0.119155	7.59569	-2.39591	0.0175433	0.315259	-3.18888	NOT
GPN3	-0.210925	4.72356	-2.39564	0.017556	0.315259	-3.18945	NOT
UBE2E2	-0.287704	4.15141	-2.39489	0.0175908	0.315432	-3.19102	DOWN
LOC100134937	0.155461	5.33137	2.39399	0.0176327	0.315432	-3.1929	NOT
HMGCS2	0.683296	7.39972	2.39396	0.0176341	0.315432	-3.19297	UP
NUDT15	-0.142897	8.03829	-2.3936	0.0176508	0.315432	-3.19372	NOT
DTX3L	-0.137594	8.66853	-2.39353	0.0176541	0.315432	-3.19386	NOT
UGT1A8	0.381589	8.42518	2.39326	0.0176669	0.315432	-3.19444	UP
CAV1	-0.336966	6.77131	-2.39313	0.0176726	0.315432	-3.19469	DOWN
ACTN1	-0.258111	8.16526	-2.39221	0.0177161	0.315779	-3.19664	DOWN
SLC38A7	0.177326	4.61008	2.39138	0.0177548	0.315779	-3.19836	NOT
BRPF1	0.128571	5.58252	2.39093	0.0177761	0.315779	-3.19931	NOT
EIF4EBP1	-0.193996	6.90297	-2.39086	0.0177793	0.315779	-3.19946	NOT
APOC1	-0.321646	7.14624	-2.39056	0.0177932	0.315779	-3.20007	DOWN
CYYR1	-0.260694	3.84423	-2.3904	0.0178008	0.315779	-3.20041	DOWN
LSM7	-0.187152	6.86694	-2.39016	0.0178122	0.315779	-3.20092	NOT
RAGE	-0.166992	4.74405	-2.38871	0.0178806	0.315779	-3.20395	NOT
RNF4	-0.0973191	7.31277	-2.38853	0.0178888	0.315779	-3.20431	NOT
CST9L	0.117322	4.12954	2.38824	0.0179028	0.315779	-3.20494	NOT
LOC100127888	-0.159217	5.06606	-2.38794	0.0179168	0.315779	-3.20555	NOT
FNDC3B	-0.147396	3.40666	-2.3874	0.0179425	0.315779	-3.20668	NOT
MIR21	-0.147905	9.34442	-2.38725	0.0179495	0.315779	-3.207	NOT
STRADB	0.287063	8.21306	2.38719	0.0179522	0.315779	-3.20711	UP
KRTAP17-1	0.0928771	4.14245	2.38681	0.0179703	0.315779	-3.20791	NOT
CXCL11	-0.589206	4.59189	-2.38613	0.0180024	0.315779	-3.20932	DOWN
C11orf65	-0.100423	2.9668	-2.38578	0.0180194	0.315779	-3.21007	NOT
LHPP	0.221979	7.32364	2.3855	0.0180324	0.315779	-3.21064	NOT
PTPN1	-0.172912	5.94675	-2.38518	0.0180476	0.315779	-3.2113	NOT
LOC100130155	-0.130143	4.32927	-2.38513	0.0180502	0.315779	-3.21142	NOT
FLOT1	-0.16448	6.36962	-2.38498	0.0180573	0.315779	-3.21173	NOT
PMAIP1	-0.286835	5.90416	-2.38448	0.018081	0.315779	-3.21277	DOWN
PUSL1	-0.126794	6.43613	-2.38447	0.0180816	0.315779	-3.21279	NOT
PMCHL1	-0.210128	3.43612	-2.3844	0.0180848	0.315779	-3.21293	NOT
SERPINA9	0.133083	3.98626	2.38438	0.0180858	0.315779	-3.21298	NOT
REG1B	-0.922863	10.0157	-2.38418	0.0180953	0.315779	-3.21339	DOWN
C10orf116	0.38496	9.62023	2.38397	0.0181053	0.315779	-3.21383	UP
AEN	-0.126702	7.11428	-2.38275	0.0181639	0.316388	-3.21638	NOT
NEU4	0.144095	5.87066	2.38183	0.0182079	0.316388	-3.2183	NOT
C11orf95	-0.205643	5.42262	-2.38165	0.0182165	0.316388	-3.21867	NOT
CHTF18	-0.155465	6.33115	-2.38145	0.0182264	0.316388	-3.2191	NOT
ACCN1	0.128927	3.76277	2.38102	0.018247	0.316388	-3.21999	NOT
DCUN1D3	-0.190061	5.41364	-2.38071	0.0182617	0.316388	-3.22063	NOT
C14orf178	-0.123076	3.70411	-2.38002	0.018295	0.316388	-3.22207	NOT
C7orf64	0.165192	5.11068	2.37992	0.0182999	0.316388	-3.22228	NOT
BIN2	-0.16046	7.64539	-2.37949	0.0183204	0.316388	-3.22317	NOT
S1PR5	0.158664	3.66191	2.37947	0.0183214	0.316388	-3.22321	NOT
C21orf81	0.119004	3.66078	2.37895	0.0183464	0.316388	-3.22429	NOT
SLC28A2	0.64421	7.08234	2.37888	0.0183501	0.316388	-3.22445	UP
PDIA4	-0.160106	9.02079	-2.37837	0.0183746	0.316388	-3.2255	NOT
SGCE	-0.265243	7.21052	-2.3778	0.018402	0.316388	-3.22668	DOWN
SREBF2	0.137723	7.82733	2.37769	0.0184075	0.316388	-3.22692	NOT
ABP1	0.286041	9.86719	2.37738	0.0184227	0.316388	-3.22757	UP
SLC16A9	0.462964	5.38939	2.37692	0.0184449	0.316388	-3.22852	UP
SLC17A4	0.369106	5.28312	2.3768	0.0184507	0.316388	-3.22877	UP
TDP1	-0.182211	5.25051	-2.37662	0.0184596	0.316388	-3.22915	NOT
PKM2	-0.132456	9.14263	-2.37641	0.0184697	0.316388	-3.22958	NOT
PRMT6	-0.159164	3.70863	-2.37629	0.0184752	0.316388	-3.22982	NOT
FLJ39051	-0.144728	3.44029	-2.37622	0.0184789	0.316388	-3.22998	NOT
SFRS14	-0.174042	4.96553	-2.37593	0.0184929	0.316388	-3.23057	NOT
CD40	-0.300934	5.3163	-2.37547	0.0185154	0.31651	-3.23153	DOWN
RCC2	-0.145372	8.30918	-2.37474	0.0185508	0.316721	-3.23304	NOT
PHOSPHO2	0.191059	4.67467	2.37459	0.0185584	0.316721	-3.23337	NOT
GTPBP10	-0.0759709	2.55534	-2.3729	0.0186406	0.317861	-3.23686	NOT
SH3BP4	-0.238641	7.23335	-2.37249	0.0186611	0.317948	-3.23773	NOT
SRGAP2P1	-0.298227	4.83692	-2.37125	0.018722	0.318721	-3.2403	DOWN
SEPX1	-0.196656	7.32566	-2.37071	0.0187485	0.31891	-3.24142	NOT
ODC1	-0.205593	8.68071	-2.37032	0.0187674	0.318969	-3.24222	NOT
HIST1H2AL	-0.15097	5.915	-2.36875	0.018845	0.320024	-3.24547	NOT
ADK	-0.185954	6.49201	-2.3681	0.018877	0.320062	-3.24681	NOT
SLC26A3	0.495031	10.2698	2.36808	0.0188783	0.320062	-3.24687	UP
PPAPDC2	0.141599	8.96245	2.36742	0.0189111	0.32014	-3.24824	NOT
ACVR2A	0.193455	8.12323	2.36736	0.0189139	0.32014	-3.24836	NOT
C3orf45	-0.11466	4.71099	-2.36441	0.0190608	0.321143	-3.25446	NOT
LOC100133660	0.21871	6.36904	2.36428	0.0190675	0.321143	-3.25474	NOT
NTRK2	0.0953954	3.88295	2.36354	0.0191044	0.321143	-3.25627	NOT
ZCCHC24	-0.285418	6.16139	-2.36324	0.0191192	0.321143	-3.25688	DOWN
CSAD	0.169213	6.22367	2.36314	0.0191243	0.321143	-3.25709	NOT
SLC2A14	-0.375475	6.17043	-2.36296	0.0191333	0.321143	-3.25746	DOWN
HRH2	0.120545	5.01793	2.36273	0.0191447	0.321143	-3.25793	NOT
GNL2	-0.127187	8.81601	-2.36163	0.0192002	0.321143	-3.26022	NOT
C20orf112	0.182387	8.53338	2.3614	0.0192119	0.321143	-3.2607	NOT
C14orf39	0.0725492	2.4031	2.36102	0.0192309	0.321143	-3.26148	NOT
ACVR1B	0.16709	8.27034	2.36076	0.019244	0.321143	-3.26201	NOT
PLCB1	-0.189611	4.80612	-2.36059	0.0192525	0.321143	-3.26236	NOT
SNHG12	-0.120318	8.89393	-2.36045	0.0192596	0.321143	-3.26265	NOT
KRT85	0.148232	3.68397	2.36026	0.019269	0.321143	-3.26304	NOT
WDR17	0.0805001	2.54994	2.36019	0.0192725	0.321143	-3.26318	NOT
FAM66C	0.0862752	2.88833	2.35978	0.0192931	0.321143	-3.26403	NOT
LOC439911	0.264438	5.64312	2.35955	0.0193048	0.321143	-3.2645	UP
CDK5RAP2	-0.108429	6.5918	-2.35927	0.0193193	0.321143	-3.2651	NOT
URGCP	0.12888	7.95111	2.35919	0.019323	0.321143	-3.26525	NOT
GPC2	0.145401	5.39328	2.35908	0.0193289	0.321143	-3.26549	NOT
PSMA1	-0.0983394	9.38308	-2.35902	0.0193319	0.321143	-3.26561	NOT
TIMP3	-0.267594	7.31986	-2.35898	0.019334	0.321143	-3.2657	DOWN
ZNF366	-0.220898	4.16505	-2.35884	0.0193409	0.321143	-3.26598	NOT
SAMD9	-0.215931	6.5824	-2.3577	0.0193985	0.321143	-3.26832	NOT
LOC100128830	0.0972381	3.6755	2.35762	0.0194026	0.321143	-3.26849	NOT
DLX2	0.0950573	3.50642	2.35759	0.019404	0.321143	-3.26855	NOT
HAT1	-0.130535	8.82423	-2.35744	0.019412	0.321143	-3.26887	NOT
LOC339874	0.141984	5.76648	2.35725	0.0194215	0.321143	-3.26926	NOT
RGS1	-0.40385	5.85016	-2.35719	0.0194246	0.321143	-3.26938	DOWN
S100A11	-0.25078	9.69089	-2.35649	0.01946	0.321471	-3.27082	NOT
SEC11C	-0.126768	9.38144	-2.35606	0.0194819	0.321575	-3.27171	NOT
PITRM1	-0.112893	7.35643	-2.3557	0.0195003	0.321623	-3.27246	NOT
KIF1B	0.13797	8.13377	2.35536	0.0195176	0.32165	-3.27315	NOT
KIF14	-0.154281	4.09642	-2.35463	0.0195549	0.321931	-3.27466	NOT
LAMB3	0.212551	8.63456	2.35421	0.0195763	0.321931	-3.27552	NOT
COL6A2	-0.177293	4.85219	-2.35411	0.0195814	0.321931	-3.27573	NOT
IPW	-0.124415	3.53003	-2.35243	0.0196677	0.322342	-3.2792	NOT
CCDC160	0.0997796	3.00079	2.35221	0.019679	0.322342	-3.27965	NOT
EIF2C4	0.078267	2.62476	2.35205	0.019687	0.322342	-3.27997	NOT
MAGI1	0.184407	6.61198	2.35135	0.0197233	0.322342	-3.28142	NOT
RNF135	0.17396	6.78769	2.35122	0.0197299	0.322342	-3.28169	NOT
DIO1	-0.120471	4.06781	-2.3512	0.0197306	0.322342	-3.28172	NOT
SLC9A6	0.180055	7.88804	2.35118	0.0197318	0.322342	-3.28176	NOT
NOTCH4	-0.143148	5.94807	-2.35087	0.0197478	0.322342	-3.2824	NOT
ZNF618	-0.198446	4.52572	-2.35086	0.0197484	0.322342	-3.28243	NOT
PLD3	-0.149345	6.26617	-2.35058	0.0197626	0.322342	-3.28299	NOT
OCIAD2	0.153872	9.04688	2.34987	0.0197995	0.322448	-3.28446	NOT
MAGOHB	-0.192594	4.45141	-2.34985	0.0198005	0.322448	-3.28451	NOT
MEP1A	0.406795	9.9963	2.34908	0.0198401	0.322448	-3.28608	UP
BHLHE41	0.276763	5.73155	2.34901	0.0198439	0.322448	-3.28623	UP
NIT2	-0.132813	7.78364	-2.34894	0.0198473	0.322448	-3.28637	NOT
DSC2	0.229307	8.77762	2.34786	0.0199037	0.322965	-3.2886	NOT
PCDH7	-0.213603	3.55105	-2.34714	0.0199409	0.322965	-3.29008	NOT
CTSB	-0.141029	9.67959	-2.34663	0.0199673	0.322965	-3.29112	NOT
FLJ35220	0.152769	4.70237	2.34658	0.01997	0.322965	-3.29122	NOT
ANKRD9	0.199099	9.19984	2.34622	0.0199886	0.322965	-3.29196	NOT
EFEMP1	-0.381018	6.50971	-2.34599	0.0200006	0.322965	-3.29243	DOWN
LOC401317	-0.149042	3.70322	-2.34594	0.0200034	0.322965	-3.29254	NOT
LOC402779	0.136982	4.16124	2.34592	0.0200043	0.322965	-3.29258	NOT
PARK7	-0.0928862	9.53905	-2.34508	0.020048	0.323417	-3.2943	NOT
DTL	-0.178024	4.76832	-2.34425	0.0200918	0.32387	-3.29602	NOT
ZNF250	0.113755	6.2083	2.34333	0.0201396	0.324387	-3.29789	NOT
COQ9	0.136019	8.43814	2.34284	0.0201655	0.324551	-3.2989	NOT
RILPL2	-0.302006	6.35769	-2.34212	0.0202033	0.324906	-3.30038	DOWN
HPSE	-0.285937	4.81768	-2.34178	0.020221	0.324938	-3.30107	DOWN
IGLJ3	-0.420305	8.94624	-2.34129	0.0202472	0.324971	-3.30209	DOWN
ABHD1	0.111341	2.82413	2.34089	0.0202681	0.324971	-3.3029	NOT
C4BPB	-0.417165	6.61179	-2.34057	0.020285	0.324971	-3.30356	DOWN
LYN	-0.230861	8.68478	-2.33957	0.0203378	0.324971	-3.3056	NOT
IL1F8	-0.0858067	3.32553	-2.33928	0.0203531	0.324971	-3.3062	NOT
NEU1	0.175844	7.46907	2.33909	0.0203632	0.324971	-3.30659	NOT
SLC1A1	0.406326	7.79014	2.33901	0.0203674	0.324971	-3.30675	UP
MAPKBP1	0.19741	5.34027	2.33884	0.0203765	0.324971	-3.3071	NOT
LOC554207	0.102486	3.28154	2.33839	0.0204001	0.324971	-3.30802	NOT
CTH	0.160754	3.61335	2.33839	0.0204005	0.324971	-3.30803	NOT
MAOA	0.333437	8.89518	2.33825	0.0204076	0.324971	-3.30831	UP
TRAFD1	-0.171608	7.72725	-2.33761	0.0204416	0.324971	-3.30962	NOT
TSHZ1	0.27757	6.00296	2.33746	0.0204497	0.324971	-3.30993	UP
PYCRL	-0.127892	5.43364	-2.33741	0.0204522	0.324971	-3.31002	NOT
NCRNA00236	0.113467	3.37767	2.33728	0.0204593	0.324971	-3.3103	NOT
POC1A	-0.17012	5.22716	-2.33677	0.0204862	0.324973	-3.31133	NOT
C20orf27	-0.135804	6.32415	-2.33668	0.020491	0.324973	-3.31152	NOT
ACBD6	-0.132862	6.46589	-2.33602	0.0205262	0.325283	-3.31287	NOT
CNTNAP5	0.106143	3.79084	2.33402	0.0206334	0.32673	-3.31697	NOT
FAM134B	0.248321	8.01693	2.33239	0.0207206	0.327514	-3.32029	NOT
TOMM40	-0.130245	7.67241	-2.33238	0.0207212	0.327514	-3.32031	NOT
CNTLN	-0.149477	3.56115	-2.33203	0.0207401	0.327514	-3.32103	NOT
OTUD1	0.147757	8.21756	2.33175	0.0207553	0.327514	-3.32161	NOT
LOC401098	0.0655026	2.77764	2.33162	0.0207623	0.327514	-3.32187	NOT
CD300LF	-0.273728	5.24474	-2.33068	0.0208128	0.327938	-3.32379	DOWN
ASF1B	-0.162097	5.13707	-2.33051	0.0208222	0.327938	-3.32414	NOT
USP3	0.0901491	8.18634	2.32986	0.0208569	0.327938	-3.32545	NOT
TREM1	-0.472515	4.77209	-2.32979	0.020861	0.327938	-3.32561	DOWN
IGLV2-23	-0.484612	9.93217	-2.32965	0.0208687	0.327938	-3.3259	DOWN
B3GALT5	0.298959	8.24278	2.32879	0.0209148	0.328248	-3.32763	UP
SLC4A3	0.134057	4.75456	2.32827	0.0209432	0.328248	-3.3287	NOT
C6orf125	-0.187685	7.92014	-2.32793	0.0209616	0.328248	-3.32939	NOT
LOC100132080	0.161426	4.49443	2.32789	0.0209641	0.328248	-3.32949	NOT
EIF5A	-0.112365	7.50201	-2.32782	0.0209679	0.328248	-3.32963	NOT
FST	-0.200731	6.22718	-2.32695	0.0210151	0.328737	-3.3314	NOT
SLC44A5	0.12485	3.57309	2.3261	0.0210614	0.329009	-3.33313	NOT
XAGE3	-0.123974	6.12989	-2.32604	0.0210643	0.329009	-3.33324	NOT
DENND5A	-0.332544	6.62799	-2.32538	0.0211004	0.329278	-3.33458	DOWN
CNPY2	0.106802	3.51024	2.32473	0.0211359	0.329278	-3.33591	NOT
RAB43	-0.236375	6.56401	-2.32461	0.0211427	0.329278	-3.33616	NOT
PPIH	-0.152368	7.14778	-2.32445	0.0211513	0.329278	-3.33648	NOT
DBNDD1	0.0903624	4.84342	2.32427	0.0211614	0.329278	-3.33686	NOT
LOC91149	0.14502	3.65743	2.32388	0.0211824	0.329357	-3.33764	NOT
SNHG1	-0.178524	7.80634	-2.3233	0.0212144	0.329606	-3.33883	NOT
WNT6	0.125876	4.00622	2.32223	0.0212733	0.330152	-3.34101	NOT
LY96	-0.487816	5.81844	-2.32188	0.0212924	0.330152	-3.34171	DOWN
LAMP3	-0.469197	4.35223	-2.32179	0.0212976	0.330152	-3.3419	DOWN
TAB2	0.0990787	6.84782	2.32118	0.0213312	0.330206	-3.34314	NOT
KRT17	-0.344111	5.77272	-2.32111	0.0213352	0.330206	-3.34329	DOWN
TPM2	-0.225252	9.26797	-2.32085	0.0213491	0.330206	-3.3438	NOT
DMBT1	-0.466538	10.5592	-2.32019	0.0213858	0.330527	-3.34516	DOWN
CHMP4C	0.331395	7.85751	2.31989	0.0214023	0.330535	-3.34576	UP
SOCS3	-0.23369	6.21212	-2.31893	0.0214557	0.331111	-3.34772	NOT
GSDMD	-0.126399	7.53679	-2.31801	0.0215063	0.331448	-3.34957	NOT
CAB39	0.0806103	9.48818	2.31795	0.0215096	0.331448	-3.3497	NOT
ST6GAL2	0.188679	4.11438	2.31736	0.0215429	0.331626	-3.35091	NOT
LOC100289666	0.2056	7.87318	2.31717	0.0215534	0.331626	-3.35129	NOT
TCIRG1	-0.148832	8.93337	-2.31639	0.0215965	0.331778	-3.35286	NOT
C14orf43	0.151312	5.72206	2.31602	0.0216173	0.331778	-3.35362	NOT
CCDC144A	0.108357	3.38956	2.31588	0.021625	0.331778	-3.3539	NOT
CASP1	-0.143104	9.55636	-2.31516	0.0216653	0.331778	-3.35536	NOT
NHEJ1	0.227994	6.67617	2.31514	0.0216668	0.331778	-3.35542	NOT
LOC1518	-0.150575	7.19343	-2.31501	0.0216736	0.331778	-3.35567	NOT
RGS9BP	0.148012	3.7544	2.31497	0.0216758	0.331778	-3.35575	NOT
PMPCB	0.112656	6.40664	2.31424	0.021717	0.331951	-3.35724	NOT
NAT8	0.538965	5.82461	2.3142	0.0217193	0.331951	-3.35732	UP
NUP93	-0.166779	7.41402	-2.31381	0.0217408	0.332034	-3.3581	NOT
MRPL47	-0.124458	8.58716	-2.31183	0.0218525	0.332208	-3.36213	NOT
SEC14L2	0.16053	5.88347	2.31165	0.0218623	0.332208	-3.36248	NOT
LOC643650	0.142956	3.49887	2.31162	0.0218641	0.332208	-3.36254	NOT
PLA1A	-0.320396	4.85922	-2.31155	0.021868	0.332208	-3.36268	DOWN
IGHG1	-0.459033	7.50313	-2.31154	0.0218686	0.332208	-3.36271	DOWN
APOL6	-0.116846	9.22775	-2.31141	0.0218757	0.332208	-3.36296	NOT
ELTD1	-0.351972	4.68381	-2.31092	0.0219038	0.332208	-3.36397	DOWN
IGHM	-0.438113	7.13598	-2.31061	0.021921	0.332208	-3.36458	DOWN
HSPE1	-0.126516	10.4721	-2.31048	0.0219283	0.332208	-3.36485	NOT
ASAH2	0.399679	6.37282	2.31042	0.0219317	0.332208	-3.36497	UP
SLBP	-0.163211	5.93953	-2.3102	0.0219441	0.332208	-3.36541	NOT
VPS36	0.117933	8.02065	2.31018	0.0219454	0.332208	-3.36546	NOT
C21orf84	0.139941	3.41351	2.30918	0.0220019	0.332415	-3.36748	NOT
NAA38	-0.144453	7.49801	-2.3091	0.0220067	0.332415	-3.36765	NOT
ANKFN1	0.249858	3.76912	2.30908	0.0220074	0.332415	-3.36768	NOT
MS4A7	-0.304688	5.43546	-2.30867	0.0220308	0.332525	-3.36851	DOWN
CCDC70	-0.148045	4.39799	-2.30732	0.0221076	0.333441	-3.37125	NOT
PVRL2	-0.185734	7.09008	-2.3064	0.0221602	0.333779	-3.37311	NOT
U2AF1	-0.0892851	8.62221	-2.30636	0.0221624	0.333779	-3.37319	NOT
CNST	0.143073	8.45715	2.3058	0.0221942	0.333848	-3.37432	NOT
MIF	-0.19465	7.14716	-2.30485	0.0222488	0.333848	-3.37625	NOT
C17orf42	-0.150792	5.77637	-2.30476	0.0222538	0.333848	-3.37642	NOT
CYP3A43	0.203107	4.75543	2.30459	0.0222635	0.333848	-3.37676	NOT
UNC93A	0.281608	4.02764	2.30446	0.0222712	0.333848	-3.37704	UP
INPP5E	-0.148997	4.48307	-2.30438	0.0222753	0.333848	-3.37718	NOT
C3AR1	-0.197857	7.61747	-2.3041	0.0222914	0.333848	-3.37775	NOT
CBL	0.141105	4.79888	2.30401	0.0222964	0.333848	-3.37793	NOT
SNORD104	-0.160185	7.00956	-2.30344	0.0223297	0.333991	-3.3791	NOT
C5orf33	0.16258	6.34241	2.30305	0.0223518	0.333991	-3.37987	NOT
ATP5G1	-0.119086	9.22474	-2.30274	0.0223698	0.333991	-3.38051	NOT
DGAT1	0.280099	9.04058	2.30272	0.0223707	0.333991	-3.38054	UP
RNASEN	-0.0873054	7.45179	-2.302	0.022412	0.334275	-3.38199	NOT
TNNC2	0.280116	5.92052	2.3015	0.022441	0.334275	-3.383	UP
TMEM174	0.0890181	2.91754	2.30119	0.0224589	0.334275	-3.38363	NOT
HAUS1	-0.206282	5.15561	-2.30057	0.0224948	0.334275	-3.38488	NOT
SUCLG1	0.133325	9.57008	2.30005	0.0225248	0.334275	-3.38593	NOT
RXFP3	0.102299	3.09464	2.29974	0.022543	0.334275	-3.38656	NOT
NHSL1	0.260074	9.29306	2.29961	0.0225501	0.334275	-3.38681	UP
CDKL2	0.136769	4.21474	2.29924	0.0225715	0.334275	-3.38755	NOT
PCDHGA10	0.202014	3.47787	2.29905	0.0225826	0.334275	-3.38794	NOT
SEC14L1	-0.242648	8.0843	-2.2989	0.0225912	0.334275	-3.38824	NOT
SLAMF7	-0.32445	9.16339	-2.29841	0.0226198	0.334275	-3.38923	DOWN
IL2RG	0.121974	9.40615	2.29801	0.0226428	0.334275	-3.39003	NOT
AKAP7	0.203759	6.6704	2.29787	0.0226512	0.334275	-3.39032	NOT
VSIG10	0.251171	8.93416	2.29782	0.0226542	0.334275	-3.39042	NOT
KCNF1	0.127086	5.59195	2.2978	0.0226553	0.334275	-3.39046	NOT
LOC730101	0.154084	5.15662	2.29777	0.0226569	0.334275	-3.39052	NOT
MAP3K12	-0.192072	5.02952	-2.29665	0.0227223	0.334275	-3.39278	NOT
WASF2	0.12228	7.55468	2.29663	0.0227233	0.334275	-3.39281	NOT
HAL	-0.156207	3.31284	-2.29651	0.0227306	0.334275	-3.39307	NOT
DLL1	-0.137682	6.82458	-2.29648	0.0227319	0.334275	-3.39311	NOT
APOBEC4	0.186925	4.28961	2.29643	0.022735	0.334275	-3.39322	NOT
FCGR2A	-0.482381	5.72366	-2.29608	0.0227553	0.334275	-3.39392	DOWN
ABCG2	0.46431	8.93212	2.29568	0.0227789	0.334275	-3.39473	UP
LOC100240728	-0.126022	4.61907	-2.29548	0.0227904	0.334275	-3.39513	NOT
INPP5J	0.307651	8.07447	2.29536	0.0227974	0.334275	-3.39537	UP
ZBTB8B	0.127503	4.55549	2.29513	0.022811	0.334275	-3.39584	NOT
CCDC138	0.0998977	3.27721	2.29418	0.0228664	0.334793	-3.39774	NOT
HSP90B1	-0.156606	10.7039	-2.29397	0.0228788	0.334793	-3.39817	NOT
ACO2	0.194512	8.65225	2.29349	0.022907	0.334968	-3.39913	NOT
RPL7A	-0.112946	10.5553	-2.29233	0.0229754	0.335731	-3.40147	NOT
PDZK1IP1	-0.378652	8.54298	-2.29134	0.0230333	0.336195	-3.40345	DOWN
TMEM198	0.195267	6.02546	2.29111	0.0230473	0.336195	-3.40392	NOT
C1orf54	-0.222279	6.97888	-2.29096	0.0230561	0.336195	-3.40422	NOT
CXADR	0.259339	6.64358	2.28977	0.0231263	0.336912	-3.4066	UP
TCEAL2	0.12064	4.11119	2.28958	0.0231379	0.336912	-3.407	NOT
ZNF852	0.143499	3.52974	2.28911	0.0231654	0.337074	-3.40793	NOT
LOC100286937	0.237412	7.50664	2.28861	0.0231948	0.337265	-3.40893	NOT
C1orf198	-0.192129	5.72898	-2.2879	0.0232376	0.337649	-3.41037	NOT
CSF2	-0.137549	4.68243	-2.2874	0.0232668	0.337652	-3.41135	NOT
NTNG2	-0.120167	5.93598	-2.28734	0.0232705	0.337652	-3.41148	NOT
SHMT2	-0.155865	6.46477	-2.28601	0.0233498	0.338564	-3.41415	NOT
GLUL	-0.237493	8.75801	-2.28437	0.0234482	0.339628	-3.41744	NOT
HAAO	0.218207	6.36703	2.28394	0.0234736	0.339628	-3.41829	NOT
NEUROG2	-0.138385	4.29151	-2.28359	0.0234945	0.339628	-3.41899	NOT
APOD	-0.309265	6.67672	-2.28344	0.023504	0.339628	-3.41931	DOWN
DCST1	-0.125609	3.75015	-2.28341	0.0235055	0.339628	-3.41936	NOT
CHCHD6	-0.136494	6.6475	-2.283	0.0235305	0.339751	-3.42019	NOT
RNF180	0.0609065	2.40936	2.28269	0.023549	0.33978	-3.42081	NOT
TCF19	-0.1809	5.60532	-2.28227	0.0235743	0.339908	-3.42165	NOT
SNTN	0.0789388	2.43198	2.28102	0.0236494	0.340753	-3.42414	NOT
MAK16	-0.161378	6.16529	-2.27977	0.0237248	0.341601	-3.42664	NOT
PEX11A	0.180476	7.08118	2.27872	0.0237885	0.342278	-3.42873	NOT
TMEM147	-0.156708	7.77617	-2.27698	0.0238942	0.342968	-3.43221	NOT
CSH1	0.111784	3.28436	2.2768	0.0239057	0.342968	-3.43259	NOT
SBNO2	-0.183691	6.79833	-2.27666	0.0239137	0.342968	-3.43285	NOT
ABLIM3	-0.152327	5.19132	-2.27637	0.0239318	0.342968	-3.43344	NOT
KRT5	-0.200419	4.47847	-2.27628	0.0239372	0.342968	-3.43362	NOT
NAT8B	0.482582	5.63109	2.27623	0.02394	0.342968	-3.43371	UP
PSTPIP2	-0.281848	3.46871	-2.27602	0.0239527	0.342968	-3.43413	DOWN
HNF4G	0.335825	9.21775	2.27534	0.0239943	0.343325	-3.43549	UP
CASQ2	0.103559	3.32433	2.27424	0.0240622	0.344057	-3.4377	NOT
GPR37	-0.131053	3.02127	-2.27366	0.0240977	0.344197	-3.43885	NOT
FARSB	-0.16413	7.69261	-2.27323	0.0241238	0.344197	-3.4397	NOT
HEPH	0.284839	6.99105	2.27284	0.0241479	0.344197	-3.44048	UP
MYT1L	-0.118194	3.50037	-2.27268	0.0241574	0.344197	-3.44079	NOT
CSRP2BP	0.16368	5.12898	2.27257	0.0241646	0.344197	-3.44102	NOT
STT3A	-0.130306	8.75852	-2.27234	0.0241788	0.344197	-3.44148	NOT
P4HA2	0.102856	5.30341	2.27217	0.0241887	0.344197	-3.4418	NOT
C1QC	-0.239015	8.46041	-2.27133	0.0242408	0.344405	-3.44349	NOT
TBX2	-0.163424	5.00362	-2.27132	0.0242415	0.344405	-3.44351	NOT
LOC100132815	0.177984	5.36223	2.27072	0.0242782	0.344405	-3.4447	NOT
LOC283482	0.113897	3.3681	2.27069	0.0242803	0.344405	-3.44476	NOT
CSF2RA	-0.230738	3.57739	-2.26982	0.0243342	0.344405	-3.4465	NOT
PLEKHA8	0.105403	2.70873	2.26925	0.0243694	0.344405	-3.44763	NOT
LPIN3	0.146519	6.14576	2.26911	0.0243779	0.344405	-3.44791	NOT
HIST1H4B	-0.176766	6.03125	-2.26905	0.0243818	0.344405	-3.44803	NOT
SLC12A3	0.114848	3.52471	2.2687	0.0244035	0.344405	-3.44872	NOT
LYPD5	-0.164545	5.72933	-2.26859	0.0244105	0.344405	-3.44895	NOT
SUPT16H	-0.136107	6.38315	-2.2684	0.0244221	0.344405	-3.44932	NOT
HMGCS1	0.210337	6.41843	2.26829	0.0244289	0.344405	-3.44954	NOT
ANKRD46	0.174513	6.03068	2.26809	0.0244411	0.344405	-3.44993	NOT
STRA13	-0.115148	7.78056	-2.26779	0.02446	0.344405	-3.45053	NOT
CCL3	-0.494616	6.22304	-2.26778	0.0244607	0.344405	-3.45056	DOWN
PGAP3	0.166706	6.62037	2.26762	0.0244704	0.344405	-3.45087	NOT
CRELD2	-0.238034	7.968	-2.26724	0.0244945	0.344509	-3.45164	NOT
CHP	-0.166392	4.75034	-2.26644	0.0245443	0.34458	-3.45323	NOT
CTSK	-0.410115	6.75899	-2.26608	0.0245665	0.34458	-3.45394	DOWN
PLEKHB2	0.116191	8.99346	2.26565	0.0245932	0.34458	-3.45478	NOT
COTL1	-0.176388	8.39985	-2.26523	0.0246198	0.34458	-3.45563	NOT
PAPD5	0.200483	7.73194	2.26483	0.0246448	0.34458	-3.45642	NOT
TINAG	0.372719	5.9282	2.26455	0.0246622	0.34458	-3.45698	UP
GGCT	-0.142359	8.64873	-2.26419	0.0246845	0.34458	-3.45769	NOT
CD200R1	0.138923	3.29549	2.26371	0.0247151	0.34458	-3.45865	NOT
BMX	0.188476	5.3296	2.26352	0.024727	0.34458	-3.45903	NOT
CDC42EP4	0.173411	7.4398	2.26327	0.0247426	0.34458	-3.45953	NOT
TECPR2	0.180096	6.19913	2.26293	0.0247636	0.34458	-3.46019	NOT
MARVELD2	0.211584	7.49678	2.26293	0.0247641	0.34458	-3.4602	NOT
TRIP6	-0.227777	6.06266	-2.26289	0.0247665	0.34458	-3.46028	NOT
ATP5SL	0.210497	5.23091	2.26274	0.0247759	0.34458	-3.46058	NOT
TMEM158	-0.421701	4.99827	-2.26227	0.0248054	0.34458	-3.46151	DOWN
TFDP3	-0.113235	4.75151	-2.262	0.0248222	0.34458	-3.46204	NOT
YARS	-0.145286	7.32081	-2.26189	0.0248292	0.34458	-3.46226	NOT
AIFM2	-0.220021	6.63092	-2.26179	0.0248354	0.34458	-3.46245	NOT
RMND1	0.157655	5.16192	2.26172	0.0248402	0.34458	-3.4626	NOT
HMGB3	-0.156684	7.51773	-2.26157	0.0248497	0.34458	-3.4629	NOT
NUDT1	-0.155383	6.6887	-2.26128	0.0248674	0.34458	-3.46346	NOT
TMEM209	-0.169122	4.98332	-2.26125	0.0248696	0.34458	-3.46353	NOT
UTS2D	0.13195	2.92153	2.26084	0.0248952	0.34458	-3.46433	NOT
C6orf118	0.114863	3.65687	2.26047	0.024919	0.34458	-3.46508	NOT
PGM5P1	0.138282	3.9386	2.2604	0.0249231	0.34458	-3.46521	NOT
HIST1H2AB	-0.156445	6.48781	-2.26014	0.0249394	0.34458	-3.46572	NOT
HELLS	-0.184767	6.65884	-2.25981	0.0249606	0.34458	-3.46639	NOT
SDR42E1	0.167395	6.24525	2.25971	0.0249671	0.34458	-3.46659	NOT
WRN	-0.133764	5.0925	-2.25907	0.0250073	0.344751	-3.46785	NOT
GRIA1	-0.120294	3.8213	-2.25898	0.025013	0.344751	-3.46803	NOT
C11orf24	0.145532	7.90185	2.25813	0.025067	0.345056	-3.46971	NOT
DHRS12	0.160147	5.68138	2.25811	0.0250685	0.345056	-3.46976	NOT
C5orf36	0.0562827	2.15966	2.25665	0.0251615	0.346105	-3.47266	NOT
LOC100288410	0.153306	6.3948	2.25618	0.0251909	0.346249	-3.47357	NOT
FANCM	-0.149822	5.84906	-2.25596	0.0252056	0.346249	-3.47402	NOT
CLIC2	-0.243749	4.24559	-2.25559	0.0252291	0.346342	-3.47475	NOT
SNX20	-0.147716	3.55671	-2.2551	0.0252603	0.346539	-3.47572	NOT
LOC158434	0.102834	3.49388	2.2547	0.0252859	0.34666	-3.47651	NOT
EXOC7	0.114081	7.25606	2.25345	0.0253661	0.347491	-3.47899	NOT
ARSG	-0.161454	4.21331	-2.25323	0.0253802	0.347491	-3.47942	NOT
CSF1R	-0.271888	7.44681	-2.25261	0.0254201	0.347807	-3.48065	DOWN
TRPS1	-0.230905	6.6103	-2.2518	0.0254722	0.348288	-3.48225	NOT
SERPINE1	-0.124118	3.79742	-2.25108	0.0255187	0.348469	-3.48367	NOT
TMEM22	-0.174323	4.25604	-2.25107	0.0255191	0.348469	-3.48369	NOT
KRTAP3-3	0.081716	2.68345	2.24994	0.0255919	0.349231	-3.48591	NOT
BPHL	0.210946	8.00231	2.24946	0.0256229	0.349423	-3.48686	NOT
ZDHHC19	-0.136672	6.24927	-2.24863	0.0256772	0.349932	-3.48851	NOT
RPL36A	-0.1199	10.1226	-2.24795	0.0257213	0.350218	-3.48985	NOT
HIST1H2AE	-0.162443	8.64148	-2.24778	0.0257321	0.350218	-3.49018	NOT
DMRTC2	0.0760644	3.23213	2.24752	0.0257492	0.350219	-3.4907	NOT
SLC35D1	0.158831	8.9021	2.24687	0.0257911	0.350291	-3.49197	NOT
LOC653602	0.333014	5.1654	2.24685	0.0257928	0.350291	-3.49202	UP
GAL3ST1	0.189567	5.26651	2.24665	0.0258054	0.350291	-3.4924	NOT
TMEM63A	-0.170131	6.88943	-2.24598	0.0258493	0.350657	-3.49373	NOT
GPR1	0.0420615	2.3531	2.24553	0.0258784	0.35082	-3.49461	NOT
ZNF565	0.114754	5.69235	2.24499	0.0259139	0.351071	-3.49568	NOT
PARP14	-0.183855	8.15107	-2.24434	0.0259563	0.351195	-3.49696	NOT
NBEA	0.123024	3.95969	2.2443	0.0259589	0.351195	-3.49704	NOT
MAGEB4	-0.133828	3.15487	-2.24407	0.0259741	0.351195	-3.49749	NOT
USP37	0.271383	8.20129	2.24321	0.0260304	0.351503	-3.49918	UP
GAD1	-0.151677	3.02203	-2.2432	0.026031	0.351503	-3.4992	NOT
APOA1	0.858424	9.68766	2.24234	0.0260875	0.351989	-3.50089	UP
CCDC115	0.121241	7.40308	2.24203	0.0261079	0.351989	-3.5015	NOT
NFKBIZ	-0.257354	8.12272	-2.24161	0.0261361	0.351989	-3.50235	DOWN
RAB11FIP1	0.184547	8.43073	2.24075	0.0261922	0.351989	-3.50402	NOT
IGLV2-23	-0.464206	9.1188	-2.24074	0.0261932	0.351989	-3.50405	DOWN
KIAA1109	0.181075	4.14097	2.24073	0.0261937	0.351989	-3.50407	NOT
MEP1B	0.550646	9.59213	2.24066	0.0261984	0.351989	-3.50421	UP
TRIM25	-0.134497	7.18959	-2.24058	0.0262034	0.351989	-3.50435	NOT
MSR1	-0.231969	4.15005	-2.23963	0.0262667	0.352326	-3.50624	NOT
IFI6	-0.255803	8.20362	-2.23951	0.0262742	0.352326	-3.50646	DOWN
LRRC14	-0.0984117	6.03753	-2.23943	0.0262797	0.352326	-3.50662	NOT
ZNF622	0.124775	3.6891	2.23846	0.026344	0.352837	-3.50853	NOT
FGF7	-0.41811	4.69644	-2.23834	0.0263521	0.352837	-3.50877	DOWN
NBPF10	0.0974207	9.53768	2.238	0.0263746	0.35291	-3.50944	NOT
ACCN3	0.09682	3.41913	2.23745	0.0264113	0.353171	-3.51052	NOT
ERGIC1	0.098694	8.99122	2.23673	0.0264589	0.353579	-3.51193	NOT
RAI2	-0.263886	5.88376	-2.23623	0.0264923	0.353797	-3.51291	DOWN
SPRED2	0.171016	7.33065	2.23567	0.0265294	0.354063	-3.51401	NOT
GABRA6	0.0873091	3.1745	2.23531	0.026554	0.354162	-3.51473	NOT
ART3	-0.17259	3.1264	-2.23439	0.0266149	0.354427	-3.51652	NOT
LOC100288194	0.137339	7.9313	2.23435	0.0266176	0.354427	-3.5166	NOT
TIMM17A	-0.170892	8.37536	-2.23424	0.0266254	0.354427	-3.51682	NOT
SIP1	-0.224868	5.24447	-2.23348	0.0266764	0.354542	-3.51832	NOT
B3GALTL	0.117659	2.94894	2.23343	0.0266796	0.354542	-3.51841	NOT
BRSK1	0.149567	5.28784	2.23325	0.0266914	0.354542	-3.51876	NOT
ITGB3BP	-0.193249	6.50881	-2.23308	0.0267028	0.354542	-3.51909	NOT
ACN9	-0.22904	4.83863	-2.23242	0.0267473	0.354786	-3.52039	NOT
LOC100130797	0.144033	5.6594	2.2323	0.0267555	0.354786	-3.52063	NOT
TXNDC12	-0.0868166	8.36878	-2.23195	0.0267788	0.354867	-3.52131	NOT
SOS2	0.127827	8.88515	2.23137	0.026818	0.355157	-3.52245	NOT
CCNDBP1	0.113494	8.02861	2.23087	0.0268513	0.355371	-3.52341	NOT
KDELC2	-0.198131	6.76513	-2.22984	0.0269209	0.355843	-3.52543	NOT
RFPL3	0.099877	4.03697	2.22963	0.0269353	0.355843	-3.52585	NOT
CLCN5	0.242209	4.43733	2.22948	0.0269453	0.355843	-3.52614	NOT
TMC4	0.209727	9.16872	2.22894	0.0269823	0.355843	-3.52721	NOT
KLK1	0.179292	7.21214	2.22879	0.0269922	0.355843	-3.5275	NOT
UBE2Q2	-0.253789	6.27937	-2.22827	0.0270275	0.355843	-3.52851	NOT
RASL11A	-0.211263	6.22589	-2.22813	0.027037	0.355843	-3.52879	NOT
LOC197350	0.142313	5.10839	2.22786	0.0270552	0.355843	-3.52931	NOT
TCN1	-0.435935	4.74008	-2.22785	0.0270559	0.355843	-3.52933	DOWN
PDCD4	0.208873	3.55799	2.22759	0.0270738	0.355843	-3.52985	NOT
TFEB	0.13527	5.38011	2.22754	0.0270767	0.355843	-3.52993	NOT
C1orf107	-0.12401	6.12587	-2.22658	0.0271423	0.356442	-3.53182	NOT
CD55	-0.378698	8.72196	-2.22637	0.0271568	0.356442	-3.53224	DOWN
EIF3M	-0.0885086	9.4595	-2.22602	0.0271805	0.356527	-3.53292	NOT
C2orf69	0.160497	7.1778	2.22545	0.0272195	0.35681	-3.53403	NOT
EXOSC7	-0.135544	7.58383	-2.22513	0.0272415	0.35685	-3.53466	NOT
TNFAIP6	-0.552279	4.53914	-2.2249	0.0272571	0.35685	-3.53511	DOWN
PPTC7	0.0894971	8.5511	2.22409	0.027312	0.3572	-3.53668	NOT
LRPPRC	-0.212313	4.41648	-2.224	0.0273185	0.3572	-3.53686	NOT
APEX1	-0.0938811	8.98782	-2.22337	0.0273613	0.357226	-3.53808	NOT
C9orf30	-0.176114	5.21577	-2.22322	0.027372	0.357226	-3.53839	NOT
STK38	0.143738	7.35272	2.22321	0.0273723	0.357226	-3.5384	NOT
CHN2	0.320098	7.74271	2.22173	0.0274741	0.358205	-3.54129	UP
RB1CC1	0.175129	7.219	2.22162	0.0274821	0.358205	-3.54152	NOT
ACOX1	0.11884	3.80813	2.22134	0.027501	0.358225	-3.54205	NOT
LOC389634	0.195357	8.64889	2.22059	0.027553	0.358286	-3.54353	NOT
SCIN	0.391796	8.41869	2.22038	0.0275675	0.358286	-3.54394	UP
TMBIM6	0.111904	10.293	2.22013	0.0275843	0.358286	-3.54441	NOT
TMEM98	0.201652	7.432	2.22012	0.0275851	0.358286	-3.54443	NOT
B4GALT6	0.17881	4.60038	2.22001	0.0275925	0.358286	-3.54464	NOT
LETMD1	0.12359	7.14201	2.21939	0.0276353	0.358418	-3.54585	NOT
PRMT5	-0.168736	6.84959	-2.21935	0.0276387	0.358418	-3.54594	NOT
GPR65	-0.242872	5.33758	-2.21891	0.0276691	0.358418	-3.5468	NOT
ART4	0.0665452	2.5918	2.21861	0.0276898	0.358418	-3.54738	NOT
CASP4	-0.156211	8.26954	-2.21852	0.027696	0.358418	-3.54756	NOT
KDR	-0.3164	5.43496	-2.21794	0.0277363	0.358418	-3.54869	DOWN
IRS1	-0.303827	6.25275	-2.21759	0.0277603	0.358418	-3.54936	DOWN
C9orf144	-0.109848	4.32902	-2.21691	0.0278077	0.358418	-3.55069	NOT
C7orf25	0.0984338	8.26141	2.21687	0.0278104	0.358418	-3.55077	NOT
SPI1	-0.171784	5.13459	-2.21666	0.0278252	0.358418	-3.55118	NOT
SLC36A4	-0.220009	4.65649	-2.21647	0.0278385	0.358418	-3.55155	NOT
HLX	-0.184372	5.63502	-2.21568	0.0278935	0.358418	-3.55309	NOT
ZNF267	-0.221525	7.29231	-2.21538	0.0279139	0.358418	-3.55366	NOT
LOC100287008	-0.162934	7.63308	-2.21522	0.0279254	0.358418	-3.55398	NOT
CLEC2B	-0.257865	4.22381	-2.21496	0.0279437	0.358418	-3.55449	DOWN
ZFAND2B	0.13551	7.66842	2.21488	0.0279489	0.358418	-3.55464	NOT
CHMP4A	-0.0860944	8.98607	-2.21487	0.02795	0.358418	-3.55467	NOT
SLC3A1	0.377469	8.88377	2.21471	0.0279609	0.358418	-3.55497	UP
CDK2AP1	-0.166592	8.99422	-2.21451	0.0279749	0.358418	-3.55536	NOT
LYRM7	0.192928	5.93722	2.21419	0.0279975	0.358418	-3.55599	NOT
VAMP8	0.114786	9.68012	2.21402	0.028009	0.358418	-3.55631	NOT
PAFAH1B1	0.0951633	8.05749	2.21392	0.0280161	0.358418	-3.55651	NOT
CRIP3	0.16688	3.76261	2.21391	0.0280171	0.358418	-3.55654	NOT
HK2	-0.280675	9.14547	-2.2137	0.0280315	0.358418	-3.55693	DOWN
IGL@	-0.4527	12.0392	-2.21362	0.028037	0.358418	-3.55709	DOWN
DCAF6	0.100273	7.57199	2.21131	0.0281996	0.359959	-3.56159	NOT
ANKRD45	0.132785	2.95059	2.21097	0.0282231	0.359959	-3.56224	NOT
CSN1S1	0.0950715	3.13731	2.21092	0.0282271	0.359959	-3.56235	NOT
FAM54A	-0.129382	4.24726	-2.21072	0.028241	0.359959	-3.56273	NOT
HSD3B7	-0.19489	6.8926	-2.21066	0.0282447	0.359959	-3.56283	NOT
POLD3	-0.155718	7.51113	-2.20932	0.0283393	0.360941	-3.56544	NOT
SULT1A1	0.196065	9.73347	2.2084	0.028405	0.361463	-3.56724	NOT
XYLB	0.110348	5.5844	2.20795	0.0284368	0.361463	-3.56811	NOT
CDC6	-0.134593	3.21899	-2.20738	0.028477	0.361463	-3.56921	NOT
CXCL5	-0.44634	2.91142	-2.2073	0.0284828	0.361463	-3.56937	DOWN
WDFY1	-0.154271	7.52595	-2.20728	0.0284845	0.361463	-3.56941	NOT
IFNA14	0.105805	3.26555	2.20726	0.0284854	0.361463	-3.56944	NOT
LOC100127940	-0.16939	3.4008	-2.20698	0.0285056	0.361498	-3.56999	NOT
LOC100128093	0.105382	4.49888	2.20627	0.0285559	0.361749	-3.57136	NOT
PAPSS2	0.171831	9.2379	2.20611	0.0285676	0.361749	-3.57168	NOT
PDK2	0.237434	7.28487	2.20596	0.0285781	0.361749	-3.57197	NOT
CA9	-0.237556	5.62845	-2.20382	0.028731	0.36341	-3.57612	NOT
LOC100289982	0.840538	7.41036	2.20363	0.0287445	0.36341	-3.57648	UP
LOC147670	0.0747751	2.83692	2.20335	0.028764	0.363427	-3.57701	NOT
PJA1	-0.178838	5.19074	-2.20283	0.0288016	0.363427	-3.57803	NOT
H1F0	0.135123	8.59723	2.20248	0.0288268	0.363427	-3.57871	NOT
NT5DC3	0.133304	4.33041	2.20241	0.0288318	0.363427	-3.57884	NOT
RPL35	-0.130885	10.1511	-2.20161	0.0288894	0.363427	-3.58039	NOT
HDGFRP3	-0.219576	4.66369	-2.20146	0.0289002	0.363427	-3.58068	NOT
AGPAT3	0.163921	6.77553	2.20129	0.028912	0.363427	-3.581	NOT
EBNA1BP2	-0.130705	8.10514	-2.20129	0.0289121	0.363427	-3.58101	NOT
RAPGEFL1	0.269337	7.76835	2.20113	0.0289237	0.363427	-3.58132	UP
ANGPTL2	-0.265203	6.05958	-2.20085	0.0289435	0.363427	-3.58185	DOWN
OTOP2	0.183843	6.38544	2.20068	0.0289562	0.363427	-3.58219	NOT
RPS27A	-0.103299	11.4431	-2.20034	0.0289804	0.363427	-3.58284	NOT
SPOCD1	-0.117353	3.0615	-2.19986	0.0290153	0.363427	-3.58378	NOT
CRP	0.121399	5.01346	2.19974	0.0290235	0.363427	-3.584	NOT
AKR1B1	-0.253531	7.58622	-2.19973	0.0290243	0.363427	-3.58402	NOT
RPSA	-0.122292	11.0533	-2.19932	0.0290539	0.363427	-3.58481	NOT
SHISA5	-0.0889098	8.68642	-2.19924	0.0290601	0.363427	-3.58498	NOT
NXNL1	-0.109706	5.51664	-2.19907	0.0290719	0.363427	-3.58529	NOT
MMP10	-0.400723	5.02331	-2.19895	0.0290805	0.363427	-3.58552	DOWN
C7orf68	-0.169109	4.13606	-2.19783	0.0291619	0.364224	-3.58769	NOT
AKAP1	0.197783	7.69611	2.19664	0.0292481	0.365079	-3.58999	NOT
DEFA1	-0.198031	4.22121	-2.19636	0.0292688	0.365117	-3.59054	NOT
FLJ45482	-0.139284	6.78988	-2.19607	0.0292897	0.365157	-3.59109	NOT
VN1R2	0.104595	3.48631	2.19545	0.0293344	0.365316	-3.59228	NOT
LOC388789	-0.0955793	8.64867	-2.19541	0.0293379	0.365316	-3.59237	NOT
TENC1	-0.164263	7.22	-2.19482	0.0293809	0.365433	-3.59351	NOT
IYD	0.434744	6.62778	2.19436	0.0294144	0.365433	-3.59439	UP
SUV39H2	-0.140345	3.98521	-2.19384	0.0294523	0.365433	-3.5954	NOT
NFKBID	-0.151976	4.97596	-2.19383	0.029453	0.365433	-3.59541	NOT
RPLP0	-0.108338	9.54857	-2.19381	0.0294542	0.365433	-3.59545	NOT
MOGAT2	0.363616	7.39693	2.19373	0.0294603	0.365433	-3.59561	UP
SLC29A1	0.154541	4.66307	2.19355	0.0294733	0.365433	-3.59595	NOT
HIST1H4J	-0.143629	8.06676	-2.19327	0.0294937	0.365433	-3.59649	NOT
FBXL12	0.113914	7.73054	2.193	0.0295134	0.365433	-3.59701	NOT
HAGH	0.117292	8.51643	2.19285	0.0295244	0.365433	-3.5973	NOT
DNAJA1	-0.112989	8.71829	-2.19239	0.0295581	0.365451	-3.59818	NOT
SPRYD3	0.102032	7.10567	2.19214	0.0295768	0.365451	-3.59867	NOT
ZBTB7B	0.155166	6.27186	2.19207	0.029582	0.365451	-3.59881	NOT
EIF2AK4	-0.210231	5.74804	-2.19187	0.0295967	0.365451	-3.5992	NOT
SYCE1L	-0.186606	6.85712	-2.19142	0.0296294	0.365471	-3.60005	NOT
PSMB2	-0.0824015	9.37174	-2.19136	0.0296338	0.365471	-3.60017	NOT
HCST	-0.199869	6.4446	-2.19037	0.029707	0.36598	-3.60208	NOT
ARHGAP10	-0.108124	5.05407	-2.19032	0.0297105	0.36598	-3.60218	NOT
CEACAM3	-0.1453	5.68265	-2.1889	0.0298152	0.366558	-3.60491	NOT
IL2RA	-0.199349	4.76331	-2.18888	0.0298168	0.366558	-3.60495	NOT
C15orf23	-0.138045	5.87205	-2.18868	0.0298311	0.366558	-3.60532	NOT
CERK	0.142751	7.05929	2.18856	0.0298401	0.366558	-3.60556	NOT
PARP8	-0.218623	7.05142	-2.18848	0.0298462	0.366558	-3.60572	NOT
LOC643714	0.12944	3.63614	2.1881	0.0298745	0.366687	-3.60645	NOT
LOC100293679	-0.513013	7.79543	-2.18779	0.0298975	0.36675	-3.60705	DOWN
C6orf192	-0.169273	4.81532	-2.18724	0.0299378	0.366966	-3.6081	NOT
UTP11L	-0.16301	6.91263	-2.1869	0.0299634	0.366966	-3.60876	NOT
CDC45	-0.143392	5.98162	-2.18645	0.0299968	0.366966	-3.60963	NOT
IQCH	-0.112118	3.70757	-2.1861	0.0300229	0.366966	-3.6103	NOT
HTR7	0.109696	2.67146	2.1857	0.0300522	0.366966	-3.61106	NOT
SELP	-0.354115	4.89187	-2.18568	0.0300541	0.366966	-3.61111	DOWN
ZNF404	0.207074	4.99856	2.18546	0.0300705	0.366966	-3.61153	NOT
FOXR1	0.103835	3.31968	2.18504	0.0301014	0.366966	-3.61233	NOT
MGC39372	-0.199118	4.41487	-2.185	0.0301047	0.366966	-3.61241	NOT
SPINK2	0.124663	4.17176	2.18488	0.0301137	0.366966	-3.61265	NOT
C16orf61	-0.110949	8.47262	-2.18474	0.0301241	0.366966	-3.61291	NOT
SERPINB1	-0.124993	8.92257	-2.18468	0.0301285	0.366966	-3.61303	NOT
POLR3D	-0.141133	5.25333	-2.18323	0.0302368	0.367597	-3.61581	NOT
C6orf89	0.129885	5.05205	2.18316	0.0302419	0.367597	-3.61594	NOT
IQCK	-0.212918	5.33536	-2.1829	0.0302615	0.367597	-3.61645	NOT
PDGFRB	-0.157281	6.17303	-2.18286	0.0302641	0.367597	-3.61651	NOT
WDR90	-0.121466	6.82113	-2.18279	0.0302694	0.367597	-3.61665	NOT
KLC3	0.134783	3.74694	2.18221	0.0303127	0.367907	-3.61776	NOT
GPX8	-0.443883	6.02172	-2.18182	0.0303421	0.368048	-3.61851	DOWN
C11orf82	-0.131903	3.71217	-2.1814	0.0303739	0.368217	-3.61933	NOT
DFNA5	0.488787	6.47761	2.18058	0.030435	0.368395	-3.62088	UP
LOC285593	0.12394	3.37184	2.18003	0.0304762	0.368395	-3.62193	NOT
LILRA6	-0.284677	5.12948	-2.1798	0.0304942	0.368395	-3.62239	DOWN
SMPD3	0.207686	6.09252	2.17975	0.0304975	0.368395	-3.62248	NOT
PCK2	0.29804	10.7446	2.17962	0.0305071	0.368395	-3.62272	UP
CD58	0.0938561	8.30168	2.1795	0.0305167	0.368395	-3.62296	NOT
VIPR1	0.298999	8.14707	2.17948	0.030518	0.368395	-3.623	UP
PLCL2	0.155745	7.76603	2.17925	0.0305351	0.368395	-3.62343	NOT
C20orf186	0.132597	4.2515	2.17886	0.0305649	0.368395	-3.62419	NOT
POU5F1	0.0935203	7.29061	2.17832	0.0306057	0.368395	-3.62522	NOT
SMCR5	-0.149371	5.10105	-2.17802	0.0306286	0.368395	-3.6258	NOT
PDE4B	-0.480863	5.41248	-2.17798	0.0306314	0.368395	-3.62588	DOWN
SDCBP	-0.141992	9.59308	-2.17796	0.0306324	0.368395	-3.6259	NOT
SNW1	-0.0640991	9.39684	-2.17788	0.0306386	0.368395	-3.62606	NOT
SCML4	0.127129	3.25061	2.17737	0.0306775	0.368628	-3.62704	NOT
SEPT12	0.0815861	4.61145	2.17715	0.0306937	0.368628	-3.62745	NOT
GUSBP1	0.133009	4.7797	2.17662	0.0307338	0.368895	-3.62846	NOT
RBM19	-0.12466	5.37649	-2.17629	0.0307592	0.368985	-3.6291	NOT
DENND1B	0.174861	4.78322	2.17509	0.0308503	0.369751	-3.6314	NOT
RNF144B	-0.339666	6.39689	-2.17482	0.030871	0.369751	-3.63192	DOWN
COL15A1	-0.434951	5.15917	-2.17474	0.0308768	0.369751	-3.63206	DOWN
RELT	-0.157235	4.65907	-2.17431	0.0309099	0.3699	-3.63289	NOT
ARPC3	-0.0922648	9.57124	-2.1738	0.0309486	0.3699	-3.63386	NOT
HLTF	-0.179051	7.19444	-2.17355	0.0309675	0.3699	-3.63434	NOT
MADCAM1	-0.283427	5.3932	-2.17353	0.0309693	0.3699	-3.63439	DOWN
EXOSC4	-0.134971	6.30345	-2.1734	0.0309788	0.3699	-3.63462	NOT
UBXN4	0.130343	3.26484	2.17277	0.0310276	0.370202	-3.63584	NOT
PLEKHG6	0.23482	7.22015	2.17245	0.0310519	0.370202	-3.63645	NOT
LOC283177	0.245136	6.04074	2.17237	0.031058	0.370202	-3.6366	NOT
KRAS	0.133589	3.11783	2.1721	0.0310788	0.370237	-3.63712	NOT
BMP7	-0.194794	5.01596	-2.17171	0.0311087	0.370308	-3.63787	NOT
NUP62	-0.138386	6.67227	-2.17155	0.0311207	0.370308	-3.63817	NOT
ADCY9	0.242737	5.78188	2.17076	0.0311811	0.37051	-3.63967	NOT
IGDCC3	0.103237	3.54547	2.17054	0.0311979	0.37051	-3.64009	NOT
NIPAL1	0.198497	7.52753	2.17053	0.031199	0.37051	-3.64011	NOT
FBP1	0.34585	8.68585	2.17028	0.0312183	0.37051	-3.64059	UP
FAM91A2	-0.118423	5.11801	-2.16997	0.0312423	0.37051	-3.64119	NOT
DYRK3	0.106446	3.56964	2.16993	0.0312455	0.37051	-3.64127	NOT
ZNF718	-0.152099	4.54871	-2.16925	0.0312974	0.370736	-3.64256	NOT
SNRPC	-0.0814558	8.24656	-2.16909	0.0313098	0.370736	-3.64286	NOT
PTGS2	-0.507968	3.80139	-2.16851	0.0313546	0.370736	-3.64397	DOWN
ADPGK	-0.136324	7.26818	-2.16834	0.0313677	0.370736	-3.64429	NOT
ZCCHC10	-0.168296	6.77183	-2.16831	0.0313698	0.370736	-3.64435	NOT
GPX4	0.179373	8.05777	2.16828	0.0313723	0.370736	-3.64441	NOT
C16orf75	-0.204093	5.92055	-2.16778	0.0314109	0.370979	-3.64536	NOT
C1QA	-0.17084	7.39791	-2.16742	0.0314388	0.371083	-3.64605	NOT
PTRH2	-0.128109	8.36385	-2.1672	0.0314557	0.371083	-3.64646	NOT
PCBP3	0.124631	5.3856	2.16656	0.0315054	0.3711	-3.64769	NOT
SH3BGRL2	0.243867	8.5232	2.16625	0.0315293	0.3711	-3.64828	NOT
SKA3	-0.172234	4.22567	-2.16608	0.0315424	0.3711	-3.6486	NOT
ZNF222	0.12531	5.3203	2.16605	0.0315444	0.3711	-3.64865	NOT
LOC100294182	-0.0941404	10.8116	-2.16602	0.031547	0.3711	-3.64871	NOT
MRC1	-0.259763	6.27777	-2.16565	0.0315758	0.371227	-3.64942	DOWN
C4orf43	-0.231733	5.97274	-2.16531	0.0316022	0.371326	-3.65007	NOT
UBASH3A	0.106747	6.30994	2.16435	0.0316769	0.37138	-3.6519	NOT
GLI2	0.0992573	3.71266	2.16427	0.0316834	0.37138	-3.65205	NOT
SLC13A2	0.37606	6.75517	2.1641	0.0316964	0.37138	-3.65237	UP
COL17A1	0.242957	7.71662	2.16347	0.0317453	0.37138	-3.65357	NOT
IDS	0.211444	6.44915	2.16346	0.0317459	0.37138	-3.65358	NOT
DEFB1	0.297622	6.42841	2.16317	0.0317686	0.37138	-3.65414	UP
NDST2	-0.183083	4.33953	-2.16316	0.0317694	0.37138	-3.65415	NOT
LOC91316	-0.286882	9.15393	-2.16309	0.0317748	0.37138	-3.65428	DOWN
TUBB6	-0.350483	6.95906	-2.16255	0.0318171	0.37138	-3.65532	DOWN
TRMT5	-0.0918041	9.52998	-2.16229	0.0318375	0.37138	-3.65581	NOT
WNK4	0.238957	6.49077	2.1622	0.0318446	0.37138	-3.65599	NOT
MRPL37	-0.144893	7.59076	-2.16213	0.0318501	0.37138	-3.65612	NOT
MCART6	0.0996517	4.95273	2.16179	0.0318765	0.37138	-3.65676	NOT
IER3	-0.384875	8.57783	-2.16161	0.0318908	0.37138	-3.65711	DOWN
RAB31	-0.383336	7.18564	-2.1615	0.0318994	0.37138	-3.65732	DOWN
FUT7	-0.127035	4.82973	-2.16128	0.0319166	0.37138	-3.65773	NOT
ERO1L	-0.18954	6.93626	-2.16097	0.0319407	0.37138	-3.65832	NOT
CEBPB	-0.25145	7.54501	-2.1609	0.0319462	0.37138	-3.65845	NOT
FPR2	-0.389798	4.38925	-2.16087	0.0319488	0.37138	-3.65852	DOWN
MIF4GD	-0.0767165	7.51818	-2.16031	0.0319923	0.371648	-3.65957	NOT
LOC642533	-0.127259	5.1016	-2.16012	0.0320079	0.371648	-3.65995	NOT
SNAPC1	-0.165133	5.25283	-2.1598	0.0320324	0.371723	-3.66054	NOT
C6orf153	-0.12919	6.96261	-2.15905	0.032092	0.372025	-3.66198	NOT
SH3D19	0.150048	9.91174	2.15881	0.0321105	0.372025	-3.66242	NOT
IGFBP7	-0.281297	8.57821	-2.15879	0.0321124	0.372025	-3.66247	DOWN
STARD6	0.0608297	2.75229	2.15845	0.0321391	0.372065	-3.66311	NOT
AASDHPPT	-0.149569	6.36388	-2.15807	0.0321691	0.372065	-3.66384	NOT
C13orf37	-0.19809	5.4499	-2.15806	0.03217	0.372065	-3.66386	NOT
TMEM120A	0.216335	8.19774	2.15753	0.0322118	0.37234	-3.66486	NOT
PMP22	0.360339	9.1664	2.15709	0.0322465	0.372532	-3.6657	UP
LOC150005	-0.150175	4.10707	-2.15657	0.0322871	0.372792	-3.66667	NOT
FMO2	-0.12989	4.45454	-2.15624	0.0323135	0.372802	-3.6673	NOT
FBXO32	0.191725	6.33853	2.15611	0.0323241	0.372802	-3.66756	NOT
IRF7	-0.182161	5.82404	-2.15571	0.0323559	0.37296	-3.66832	NOT
MRPS26	-0.0932572	8.03336	-2.15546	0.0323752	0.372974	-3.66878	NOT
GDA	0.474531	7.61122	2.15472	0.0324338	0.373386	-3.67018	UP
MRPL20	-0.0881457	8.95974	-2.15438	0.0324608	0.373386	-3.67083	NOT
MPND	0.174634	5.5747	2.15433	0.0324652	0.373386	-3.67093	NOT
RPL27	-0.102	11.0112	-2.15384	0.0325039	0.373623	-3.67185	NOT
PRPF19	-0.0977012	7.03558	-2.15269	0.032596	0.374089	-3.67404	NOT
ALG5	-0.128899	8.3239	-2.15256	0.0326064	0.374089	-3.67429	NOT
SRCIN1	-0.143526	3.43598	-2.15243	0.0326163	0.374089	-3.67452	NOT
ATP10D	-0.171176	4.70364	-2.1522	0.0326345	0.374089	-3.67495	NOT
CXorf40A	-0.0943274	7.81156	-2.15211	0.032642	0.374089	-3.67513	NOT
ACAD9	-0.10489	6.14613	-2.15194	0.0326559	0.374089	-3.67546	NOT
CELF6	0.0850052	3.45741	2.15174	0.0326714	0.374089	-3.67583	NOT
C19orf28	-0.151084	6.05534	-2.15088	0.0327407	0.374482	-3.67747	NOT
SFRS3	-0.104096	9.28719	-2.15038	0.0327806	0.374482	-3.67841	NOT
HOXA6	0.202681	6.67114	2.15023	0.0327928	0.374482	-3.6787	NOT
MICALCL	0.215578	5.67272	2.15019	0.0327959	0.374482	-3.67877	NOT
FLJ22763	0.474496	8.42031	2.15018	0.0327964	0.374482	-3.67878	UP
PGM2	-0.146695	6.73875	-2.14941	0.0328582	0.374815	-3.68024	NOT
ZADH2	0.110142	8.19545	2.14936	0.0328619	0.374815	-3.68033	NOT
ALMS1	0.180873	5.1528	2.14894	0.0328959	0.374884	-3.68113	NOT
CFDP1	0.14134	9.45916	2.14857	0.0329262	0.374884	-3.68184	NOT
TNFAIP2	-0.231031	4.4109	-2.14852	0.0329295	0.374884	-3.68192	NOT
STK31	0.104567	3.49832	2.14839	0.0329406	0.374884	-3.68218	NOT
CYP4F2	0.496263	8.64322	2.14755	0.0330079	0.375442	-3.68375	UP
KIFAP3	0.133811	7.02635	2.14703	0.0330502	0.375658	-3.68474	NOT
MS4A4A	-0.273084	5.20313	-2.14685	0.0330646	0.375658	-3.68508	DOWN
SLC9A7	-0.133637	5.404	-2.14657	0.0330868	0.375658	-3.6856	NOT
RIOK3	0.190122	8.39977	2.14641	0.0330997	0.375658	-3.6859	NOT
EEF2K	0.170992	8.71175	2.14556	0.0331685	0.376171	-3.68751	NOT
C2CD4B	-0.289596	4.88768	-2.14534	0.0331866	0.376171	-3.68793	DOWN
C21orf105	0.107543	3.55473	2.14506	0.033209	0.376171	-3.68845	NOT
BTN3A3	-0.249979	6.2889	-2.1446	0.033247	0.376171	-3.68934	NOT
DEFT1P	0.111209	3.50952	2.14449	0.0332555	0.376171	-3.68953	NOT
CRYM	0.236589	7.13989	2.14448	0.0332567	0.376171	-3.68956	NOT
TSPAN32	-0.111796	5.32834	-2.14428	0.0332725	0.376171	-3.68993	NOT
STRBP	0.136571	7.21425	2.14393	0.0333008	0.376285	-3.69059	NOT
LOC283267	0.235768	7.5916	2.14338	0.0333459	0.376588	-3.69163	NOT
PRNP	-0.174054	3.56133	-2.14274	0.0333975	0.376618	-3.69283	NOT
LOC144742	0.13265	3.69309	2.14255	0.0334135	0.376618	-3.6932	NOT
C11orf10	-0.0996331	9.49962	-2.14236	0.0334287	0.376618	-3.69355	NOT
RBPJ	-0.140153	7.08761	-2.14232	0.0334322	0.376618	-3.69363	NOT
C4orf10	-0.154549	6.53115	-2.14223	0.0334399	0.376618	-3.69381	NOT
NEURL3	0.275482	4.91775	2.14154	0.0334955	0.376989	-3.69509	UP
PRDM1	-0.303553	7.9005	-2.14131	0.0335146	0.376989	-3.69553	DOWN
IFT20	0.124555	8.69636	2.14115	0.0335276	0.376989	-3.69583	NOT
MUTYH	0.0999628	6.54747	2.14042	0.0335876	0.377358	-3.69721	NOT
LOC100293440	-0.437212	9.56168	-2.1403	0.033597	0.377358	-3.69743	DOWN
FRMD3	0.268028	7.28565	2.13954	0.0336593	0.377609	-3.69886	UP
HSD17B11	0.201201	9.57653	2.13936	0.0336744	0.377609	-3.69921	NOT
FBRSL1	0.124446	8.51235	2.13928	0.0336807	0.377609	-3.69935	NOT
SULT1A3	0.172023	9.43154	2.13914	0.0336926	0.377609	-3.69963	NOT
CREB3	-0.135966	7.64183	-2.13844	0.0337494	0.378041	-3.70093	NOT
TAF4B	-0.19348	5.7719	-2.13606	0.0339461	0.379359	-3.70542	NOT
SLC46A2	0.116789	4.68035	2.13599	0.0339518	0.379359	-3.70555	NOT
C8orf82	0.162645	6.84131	2.13599	0.0339522	0.379359	-3.70555	NOT
NELF	0.115828	5.17191	2.13594	0.0339558	0.379359	-3.70564	NOT
LOC100134822	-0.141648	8.45025	-2.1359	0.033959	0.379359	-3.70571	NOT
SPIN1	0.0974697	7.41521	2.13549	0.0339934	0.379408	-3.70649	NOT
STT3B	-0.0994312	9.13554	-2.13541	0.0340001	0.379408	-3.70665	NOT
ARPC5L	-0.102244	9.08663	-2.13515	0.0340213	0.379439	-3.70713	NOT
CHSY1	-0.246822	6.86756	-2.13433	0.034089	0.379988	-3.70866	NOT
SPSB3	0.123604	5.5656	2.13368	0.034143	0.380385	-3.70988	NOT
IGKC	-0.521844	10.6278	-2.13318	0.0341848	0.380644	-3.71083	DOWN
ARHGEF37	0.177257	5.64841	2.13264	0.0342296	0.380873	-3.71184	NOT
BTN2A2	-0.208289	4.44004	-2.13249	0.0342422	0.380873	-3.71212	NOT
CD14	-0.372448	6.09951	-2.13193	0.0342888	0.381043	-3.71317	DOWN
NLRP4	0.097282	3.78407	2.13171	0.0343073	0.381043	-3.71359	NOT
DGCR9	-0.101441	4.21246	-2.13159	0.0343172	0.381043	-3.71381	NOT
HERC4	0.150446	6.26422	2.13142	0.0343313	0.381043	-3.71413	NOT
SMOC2	-0.305131	5.88182	-2.13104	0.0343626	0.381155	-3.71483	DOWN
LIM2	0.129898	3.7046	2.13068	0.0343932	0.381155	-3.71552	NOT
CEBPD	-0.156353	8.48912	-2.13063	0.0343968	0.381155	-3.7156	NOT
DBNL	-0.117248	6.25591	-2.12958	0.0344853	0.381497	-3.71759	NOT
GCDH	-0.13269	5.51412	-2.12941	0.0344996	0.381497	-3.71791	NOT
SPARCL1	-0.30041	7.50289	-2.12924	0.0345137	0.381497	-3.71822	DOWN
ERBB2	0.265049	7.12125	2.12919	0.0345175	0.381497	-3.71831	UP
WARS2	0.125293	3.12982	2.12916	0.0345202	0.381497	-3.71837	NOT
LOC284561	0.083612	3.65642	2.12854	0.034572	0.381497	-3.71952	NOT
AP3S2	0.113275	5.79261	2.12803	0.034615	0.381497	-3.72048	NOT
CRYGS	0.120559	4.75261	2.12796	0.034621	0.381497	-3.72062	NOT
LPCAT1	-0.266219	6.50545	-2.12767	0.0346453	0.381497	-3.72116	DOWN
IRF8	-0.172449	7.87622	-2.12766	0.0346462	0.381497	-3.72118	NOT
PRKAR2B	-0.277081	4.61528	-2.12764	0.0346476	0.381497	-3.72121	DOWN
STC1	-0.314664	3.01938	-2.12734	0.0346728	0.381497	-3.72177	DOWN
FGF5	0.0952708	2.82673	2.12707	0.0346955	0.381497	-3.72227	NOT
SKP2	-0.155227	7.48968	-2.12702	0.0347002	0.381497	-3.72238	NOT
TGM2	-0.356967	7.34607	-2.12693	0.034708	0.381497	-3.72255	DOWN
LRRC57	0.158322	6.91442	2.12674	0.0347236	0.381497	-3.7229	NOT
CUTC	0.187082	5.54134	2.12619	0.0347702	0.381791	-3.72393	NOT
IL1R1	-0.348513	6.61844	-2.12598	0.0347874	0.381791	-3.72432	DOWN
NCR1	-0.121659	4.28608	-2.1255	0.0348281	0.381951	-3.72522	NOT
POM121L9P	-0.110154	3.50083	-2.12521	0.034853	0.381951	-3.72577	NOT
FGL2	-0.193775	8.3831	-2.12497	0.0348731	0.381951	-3.72621	NOT
ORAI2	-0.139157	7.05269	-2.12493	0.034876	0.381951	-3.72628	NOT
IRAK3	-0.257231	4.83734	-2.1242	0.0349382	0.382429	-3.72765	DOWN
FLJ22536	0.102585	2.81228	2.12374	0.0349771	0.382653	-3.72851	NOT
EDNRB	-0.224545	7.50874	-2.12193	0.0351307	0.383939	-3.73189	NOT
SERPINB10	0.0696176	3.36124	2.12192	0.0351319	0.383939	-3.73192	NOT
PSORS1C2	-0.0716783	3.28562	-2.12152	0.0351661	0.384109	-3.73267	NOT
SLC22A18AS	0.1553	6.59612	2.1206	0.0352442	0.384484	-3.73438	NOT
G6PC	0.587683	6.13179	2.12041	0.03526	0.384484	-3.73473	UP
FKBP1B	0.195906	4.32338	2.12014	0.0352836	0.384484	-3.73524	NOT
TMEM97	-0.248167	5.47322	-2.12004	0.0352916	0.384484	-3.73542	NOT
EIF4E3	0.183566	6.69634	2.11998	0.0352973	0.384484	-3.73554	NOT
TMEM196	0.105421	3.74441	2.11958	0.0353312	0.384484	-3.73628	NOT
ENPP3	0.423612	8.18012	2.11937	0.0353492	0.384484	-3.73667	UP
JAM2	-0.21103	6.9551	-2.11884	0.0353946	0.384484	-3.73766	NOT
NFXL1	-0.2091	6.54068	-2.11866	0.03541	0.384484	-3.738	NOT
IGHM	-0.560318	9.7189	-2.11826	0.0354446	0.384484	-3.73875	DOWN
GPBAR1	-0.123487	6.2163	-2.11822	0.035448	0.384484	-3.73883	NOT
TOMM40L	0.137391	7.54554	2.11816	0.0354534	0.384484	-3.73894	NOT
OBSCN	0.127337	4.10544	2.11793	0.0354725	0.384484	-3.73936	NOT
RNF165	0.0872739	2.77158	2.1178	0.0354836	0.384484	-3.7396	NOT
LDLRAD3	-0.188447	4.64865	-2.11774	0.0354888	0.384484	-3.73971	NOT
UTP18	-0.16466	6.80897	-2.11763	0.0354986	0.384484	-3.73993	NOT
FBXO8	0.174532	5.70958	2.11736	0.0355217	0.384532	-3.74043	NOT
GRIK2	0.0755904	2.79766	2.11675	0.0355739	0.384607	-3.74156	NOT
EI24	-0.132219	7.74552	-2.11651	0.0355946	0.384607	-3.74201	NOT
C5orf35	0.315995	5.17802	2.1165	0.035596	0.384607	-3.74204	UP
PKP4	-0.17279	6.68142	-2.11641	0.0356031	0.384607	-3.74219	NOT
C3orf58	-0.156037	5.88281	-2.11545	0.0356862	0.384825	-3.74399	NOT
AKNA	-0.12503	4.83131	-2.11526	0.0357025	0.384825	-3.74434	NOT
SH2D6	0.164721	5.90687	2.11517	0.0357106	0.384825	-3.74451	NOT
LOC100129907	0.133478	3.53546	2.11496	0.0357288	0.384825	-3.74491	NOT
LOC285378	-0.127475	5.22257	-2.11494	0.0357303	0.384825	-3.74494	NOT
CCT3	-0.0735793	9.29232	-2.11488	0.0357352	0.384825	-3.74504	NOT
LOC100130837	0.141924	5.19104	2.11464	0.0357558	0.384846	-3.74549	NOT
SAMD9L	-0.280435	7.92531	-2.11323	0.0358782	0.38527	-3.74812	DOWN
CTSZ	0.102244	8.20178	2.11316	0.0358836	0.38527	-3.74824	NOT
MICB	-0.287154	6.05297	-2.11282	0.0359134	0.38527	-3.74888	DOWN
SLC6A14	-0.694922	6.06405	-2.11273	0.0359213	0.38527	-3.74905	DOWN
IGHA1	-0.449469	8.87111	-2.11246	0.0359443	0.38527	-3.74954	DOWN
ALDH6A1	0.172016	5.06588	2.11245	0.0359459	0.38527	-3.74958	NOT
KSR2	-0.115411	3.19894	-2.11239	0.0359511	0.38527	-3.74969	NOT
LOC100289727	-0.357014	5.87973	-2.11234	0.0359554	0.38527	-3.74978	DOWN
HSPD1	-0.115824	9.83132	-2.11225	0.0359633	0.38527	-3.74995	NOT
CNGA1	0.282388	5.07623	2.11143	0.0360343	0.385831	-3.75147	UP
PPP1CC	0.0831489	9.56883	2.11093	0.0360782	0.385851	-3.75241	NOT
HLA-DPB1	-0.211382	9.52539	-2.11087	0.0360834	0.385851	-3.75252	NOT
ABAT	0.186518	7.26832	2.11076	0.0360923	0.385851	-3.75271	NOT
NCAPG2	-0.13647	5.99556	-2.1105	0.0361154	0.385898	-3.7532	NOT
BATF	-0.271518	6.31953	-2.10922	0.0362267	0.386469	-3.75557	DOWN
C8orf12	0.0808589	3.26787	2.10905	0.0362415	0.386469	-3.75588	NOT
ZDHHC1	0.122299	3.55491	2.10894	0.0362512	0.386469	-3.75609	NOT
PIGT	-0.143185	6.3881	-2.10845	0.0362939	0.386469	-3.757	NOT
SLC27A1	0.106119	4.70495	2.10811	0.036324	0.386469	-3.75764	NOT
ITGA2	-0.177371	8.27356	-2.10789	0.0363433	0.386469	-3.75804	NOT
CCL18	-0.516857	6.48809	-2.10784	0.0363479	0.386469	-3.75814	DOWN
ETS2	-0.135698	8.71324	-2.10763	0.0363661	0.386469	-3.75853	NOT
SOX7	-0.123258	2.86173	-2.10757	0.0363715	0.386469	-3.75864	NOT
PSMG4	-0.136291	7.41027	-2.10754	0.0363741	0.386469	-3.7587	NOT
LEPRE1	-0.12168	5.20811	-2.10753	0.0363749	0.386469	-3.75871	NOT
CUEDC2	-0.131941	7.04822	-2.10648	0.0364669	0.38706	-3.76066	NOT
ANKRD43	0.373814	8.56356	2.10647	0.036468	0.38706	-3.76068	UP
STAP2	0.207767	9.32364	2.10609	0.0365016	0.387217	-3.76139	NOT
HMGN2	-0.084945	9.85179	-2.10573	0.0365329	0.387241	-3.76205	NOT
NPFFR2	0.0770973	3.57838	2.10563	0.0365414	0.387241	-3.76223	NOT
GALNT1	0.0798625	9.37252	2.10472	0.0366216	0.38769	-3.76392	NOT
C4BPA	-0.157057	5.73536	-2.1047	0.036624	0.38769	-3.76397	NOT
LOC554174	0.153058	5.20568	2.1045	0.0366415	0.38769	-3.76433	NOT
PREPL	0.112402	8.32787	2.1043	0.036659	0.38769	-3.7647	NOT
SLC22A23	0.161363	7.64207	2.10398	0.0366869	0.387725	-3.76529	NOT
TBCE	-0.10684	7.09964	-2.10369	0.0367131	0.387725	-3.76584	NOT
C2orf63	-0.188501	4.18155	-2.10363	0.0367186	0.387725	-3.76595	NOT
BDH2	0.217743	8.53083	2.10292	0.0367806	0.388099	-3.76725	NOT
SLC2A4	0.0973006	3.61052	2.10263	0.0368065	0.388099	-3.76779	NOT
FLJ45983	-0.0759519	3.2999	-2.10245	0.0368227	0.388099	-3.76813	NOT
SHROOM2	0.108283	3.7164	2.10224	0.0368417	0.388099	-3.76853	NOT
HLA-E	-0.112624	9.70517	-2.10216	0.0368481	0.388099	-3.76866	NOT
ZNF320	0.223055	5.29539	2.10162	0.0368961	0.388209	-3.76967	NOT
GGTLC2	0.206516	5.23585	2.10162	0.0368961	0.388209	-3.76967	NOT
SHD	0.179055	5.75597	2.10117	0.0369366	0.388437	-3.77051	NOT
KIAA0408	0.0633834	2.82123	2.10038	0.0370062	0.388745	-3.77196	NOT
WIPF2	0.109277	8.59111	2.10017	0.0370247	0.388745	-3.77234	NOT
TNNT2	0.130915	4.65265	2.1001	0.0370309	0.388745	-3.77247	NOT
DUSP16	0.0880294	7.35551	2.09999	0.0370413	0.388745	-3.77269	NOT
DGCR11	0.132417	5.2044	2.09954	0.037081	0.388786	-3.77351	NOT
LOC283588	0.143993	3.22815	2.09952	0.0370829	0.388786	-3.77355	NOT
C1orf144	0.171244	5.16255	2.09872	0.0371546	0.388925	-3.77504	NOT
ANP32E	-0.242201	7.54118	-2.09841	0.0371822	0.388925	-3.77561	NOT
GPX1	-0.153193	7.81733	-2.09804	0.0372152	0.388925	-3.77629	NOT
IL9	0.105116	3.71041	2.09793	0.0372249	0.388925	-3.77649	NOT
ZNF81	-0.128174	5.00175	-2.0978	0.0372365	0.388925	-3.77673	NOT
CADM1	-0.221802	6.4836	-2.09748	0.0372656	0.388925	-3.77733	NOT
LIN54	0.10843	3.84703	2.09684	0.0373224	0.388925	-3.7785	NOT
TSTD1	0.134747	8.85547	2.09677	0.0373292	0.388925	-3.77864	NOT
LOC150577	0.109695	3.71671	2.09632	0.0373689	0.388925	-3.77946	NOT
IVD	0.109623	3.75586	2.0961	0.0373893	0.388925	-3.77988	NOT
HIF1A	-0.205952	8.743	-2.09578	0.0374173	0.388925	-3.78046	NOT
ITGA5	-0.188455	7.05882	-2.09574	0.0374215	0.388925	-3.78054	NOT
RPS19	-0.105759	9.90952	-2.09542	0.0374503	0.388925	-3.78113	NOT
TPM3	-0.132352	5.48573	-2.09532	0.0374589	0.388925	-3.78131	NOT
RPL35A	-0.106082	11.0763	-2.09497	0.0374902	0.388925	-3.78195	NOT
C9orf117	-0.148223	5.04215	-2.09491	0.0374957	0.388925	-3.78206	NOT
FAM83D	-0.130931	4.97571	-2.09475	0.0375106	0.388925	-3.78237	NOT
TGFBI	-0.248898	8.36584	-2.09468	0.037517	0.388925	-3.7825	NOT
C14orf167	0.154311	8.78452	2.09448	0.0375346	0.388925	-3.78286	NOT
KIAA1267	0.105988	8.4806	2.09427	0.0375537	0.388925	-3.78325	NOT
ZNF514	0.151012	7.11554	2.09412	0.0375672	0.388925	-3.78353	NOT
GLMN	-0.145202	5.29207	-2.09404	0.0375741	0.388925	-3.78367	NOT
SERPINA2	0.108972	3.7374	2.09386	0.0375908	0.388925	-3.78401	NOT
LRRC19	0.324944	8.87254	2.09378	0.0375979	0.388925	-3.78416	UP
HSPA4	-0.137813	6.35895	-2.09371	0.037604	0.388925	-3.78428	NOT
XAF1	-0.201604	8.33073	-2.09348	0.0376253	0.388925	-3.78472	NOT
CEP135	-0.150713	6.63304	-2.09347	0.0376257	0.388925	-3.78473	NOT
NOP10	-0.104789	9.01267	-2.09332	0.0376389	0.388925	-3.785	NOT
SLC16A4	0.308046	6.80697	2.09327	0.0376442	0.388925	-3.7851	UP
CYP4F3	0.326887	5.65923	2.09293	0.0376748	0.388925	-3.78573	UP
SFRS2	-0.10023	8.2816	-2.09264	0.0377012	0.388925	-3.78627	NOT
[truncated: 18,634 more rows]

## Sheet: GO_enrich_result ileum
ID	ONTOLOGY	ID.1	Description	GeneRatio	BgRatio	pvalue	p.adjust	qvalue	geneID	Count
GO:0006955	BP	GO:0006955	immune response	72/245	1899/18800	2.21e-17	8.3e-14	7.42e-14	CFI/CFH/NFKBIZ/LILRA1/MALT1/LYZ/CCL11/HLA-DPA1/IGKC/NLRC5/JAK2/LCN2/C1RL/IFIH1/IFI44/OAS3/DMBT1/IL7R/IGKV1D-13/IL1R1/SLC15A3/KIT/GBP5/NBN/ANXA1/IGLV2-23/IGHM/CD86/IFI44L/MX2/SLAMF7/RORA/NKX2-3/GBP4/IGKV4-1/IL1RN/IL18R1/BST1/CRIP1/CD300A/FPR3/SAMSN1/CXCL2/TRIM29/MNDA/IL12RB1/CSF1R/OPTN/IGLV6-57/REG1A/PRDM1/TLR1/CYSLTR2/GBP1/C1QC/CD8B/IGKV3-20/GPR65/C1QB/IGSF6/APOL1/LILRB2/AHR/LILRA6/LYN/REG1B/IFIT…	72
GO:0006952	BP	GO:0006952	defense response	67/245	1751/18800	2.63e-16	4.95e-13	4.42e-13	CFI/CFH/NFKBIZ/GPX4/CD163/LILRA1/DUOX2/MALT1/ACVR1/LYZ/CCL11/HLA-DPA1/IGKC/NLRC5/JAK2/LCN2/C1RL/IFIH1/OAS3/DMBT1/IL7R/MLKL/APOL3/C10orf99/IL1R1/SLC15A3/KIT/GBP5/CFHR2/ANXA1/IGHM/IFI44L/MX2/SLAMF7/RORA/GBP4/IL1RN/IL18R1/BST1/FPR3/CXCL2/TRIM29/MNDA/IL33/IL12RB1/CSF1R/OPTN/SERPINA3/STAT5A/PRDM1/TLR1/GBP1/C1QC/STAT4/IGKV3-20/C1QB/APOL1/LILRB2/PMAIP1/TPSAB1/LYN/CD44/IFITM3/LILRA2/TLR2/IDO1/TRIM22	67
GO:0002376	BP	GO:0002376	immune system process	83/245	2786/18800	5.24e-14	6.57e-11	5.87e-11	CFI/CFH/NFKBIZ/LILRA1/MALT1/MAPK8IP1/LYZ/CCL11/HLA-DPA1/IGKC/NLRC5/JAK2/LCN2/C1RL/IFIH1/IFI44/OAS3/ZNF385A/DMBT1/IL7R/IGKV1D-13/C10orf99/IL1R1/SLC15A3/KIT/GBP5/NBN/ANXA1/IGLV2-23/IGHM/CD86/IFI44L/MX2/SLAMF7/FZD7/RORA/NKX2-3/GBP4/IGKV4-1/IL1RN/IL18R1/BST1/CRIP1/CD300A/FPR3/SAMSN1/CXCL2/TRIM29/MNDA/IL33/IL12RB1/CSF1R/OPTN/IGLV6-57/REG1A/IFI30/PRDM1/ITGA4/TLR1/CYSLTR2/GBP1/C1QC/CD8B/IGKV3-20/GPR65/C…	83
GO:0009607	BP	GO:0009607	response to biotic stimulus	55/245	1540/18800	3.95e-12	2.85e-09	2.55e-09	CFI/CFH/DUOX2/MALT1/LYZ/CCL11/HLA-DPA1/IGKC/NLRC5/JAK2/LCN2/C1RL/IFIH1/IFI44/OAS3/DMBT1/IL7R/MLKL/C10orf99/SLC15A3/GBP5/CFHR2/SASH1/ANXA1/IGHM/CD86/IFI44L/MX2/SLAMF7/GBP4/CXCL2/TRIM29/MNDA/IL12RB1/CSF1R/OPTN/REG1A/PRDM1/TLR1/GBP1/C1QC/IL10RA/IGKV3-20/C1QB/APOL1/LILRB2/PMAIP1/AHR/LYN/REG1B/IFITM3/LILRA2/TLR2/IDO1/TRIM22	55
GO:0051707	BP	GO:0051707	response to other organism	54/245	1495/18800	4.21e-12	2.85e-09	2.55e-09	CFI/CFH/DUOX2/MALT1/LYZ/CCL11/HLA-DPA1/IGKC/NLRC5/JAK2/LCN2/C1RL/IFIH1/IFI44/OAS3/DMBT1/IL7R/MLKL/C10orf99/SLC15A3/GBP5/CFHR2/SASH1/ANXA1/IGHM/CD86/IFI44L/MX2/SLAMF7/GBP4/CXCL2/TRIM29/MNDA/IL12RB1/CSF1R/OPTN/REG1A/PRDM1/TLR1/GBP1/C1QC/IL10RA/IGKV3-20/C1QB/APOL1/LILRB2/PMAIP1/LYN/REG1B/IFITM3/LILRA2/TLR2/IDO1/TRIM22	54
GO:0043207	BP	GO:0043207	response to external biotic stimulus	54/245	1498/18800	4.55e-12	2.85e-09	2.55e-09	CFI/CFH/DUOX2/MALT1/LYZ/CCL11/HLA-DPA1/IGKC/NLRC5/JAK2/LCN2/C1RL/IFIH1/IFI44/OAS3/DMBT1/IL7R/MLKL/C10orf99/SLC15A3/GBP5/CFHR2/SASH1/ANXA1/IGHM/CD86/IFI44L/MX2/SLAMF7/GBP4/CXCL2/TRIM29/MNDA/IL12RB1/CSF1R/OPTN/REG1A/PRDM1/TLR1/GBP1/C1QC/IL10RA/IGKV3-20/C1QB/APOL1/LILRB2/PMAIP1/LYN/REG1B/IFITM3/LILRA2/TLR2/IDO1/TRIM22	54
GO:0044419	BP	GO:0044419	biological process involved in interspecies interaction between organisms	55/245	1655/18800	6.42e-11	3.45e-08	3.08e-08	CFI/CLDN6/CFH/DUOX2/MALT1/LYZ/CCL11/HLA-DPA1/IGKC/NLRC5/JAK2/LCN2/C1RL/IFIH1/IFI44/OAS3/DMBT1/IL7R/MLKL/C10orf99/SLC15A3/GBP5/CFHR2/SASH1/ANXA1/IGHM/CD86/IFI44L/MX2/SLAMF7/GBP4/CXCL2/TRIM29/MNDA/IL12RB1/CSF1R/OPTN/REG1A/PRDM1/TLR1/GBP1/C1QC/IL10RA/IGKV3-20/C1QB/APOL1/LILRB2/PMAIP1/LYN/REG1B/IFITM3/LILRA2/TLR2/IDO1/TRIM22	55
GO:0098542	BP	GO:0098542	defense response to other organism	43/245	1123/18800	1.61e-10	7.57e-08	6.77e-08	CFI/CFH/MALT1/LYZ/CCL11/HLA-DPA1/IGKC/NLRC5/JAK2/LCN2/C1RL/IFIH1/OAS3/DMBT1/IL7R/MLKL/C10orf99/SLC15A3/GBP5/CFHR2/ANXA1/IGHM/IFI44L/MX2/SLAMF7/GBP4/TRIM29/MNDA/IL12RB1/CSF1R/OPTN/PRDM1/GBP1/C1QC/IGKV3-20/C1QB/APOL1/PMAIP1/LYN/IFITM3/LILRA2/TLR2/TRIM22	43
GO:0009605	BP	GO:0009605	response to external stimulus	75/245	2798/18800	2.58e-10	1.08e-07	9.64e-08	CFI/CFH/NFKBIZ/GPX4/CRY2/DUOX2/SORD/MALT1/LYZ/CCL11/HLA-DPA1/IGKC/NLRC5/JAK2/FOXD1/LCN2/C1RL/IFIH1/IFI44/OAS3/DMBT1/IL7R/MLKL/C10orf99/IL1R1/SLC15A3/KIT/GBP5/CFHR2/PLAT/SASH1/ANXA1/SOX14/IGHM/CD86/IFI44L/MX2/SLAMF7/RORA/GBP4/NR4A2/BST1/FPR3/CXCL2/TRIM29/MNDA/IL33/IL12RB1/DOCK4/CSF1R/UCP2/OPTN/NEXN/REG1A/PRDM1/ITGA4/TLR1/GBP1/C1QC/IL10RA/CBS/IGKV3-20/C1QB/APOL1/LILRB2/PMAIP1/GIP/LYN/REG1B/IFITM3/S…	75
GO:0006950	BP	GO:0006950	response to stress	92/245	3868/18800	5.94e-10	2.23e-07	2e-07	CFI/LPAR5/CFH/FOXM1/NFKBIZ/GPX4/CD163/LILRA1/DUOX2/SORD/MALT1/ACVR1/MAPK8IP1/LYZ/CCL11/HLA-DPA1/IGKC/NLRC5/ULK3/JAK2/LCN2/C1RL/IFIH1/OAS3/ZNF385A/DMBT1/IL7R/MLKL/APOL3/C10orf99/IL1R1/SLC15A3/KIT/GBP5/VHL/NBN/CFHR2/PLAT/SASH1/ANXA1/IGHM/IFI44L/MX2/SLAMF7/PLOD2/VWF/FZD7/RORA/GBP4/IL1RN/IL18R1/NR4A2/BST1/CRIP1/FPR3/CXCL2/TRIM29/MNDA/IL33/IL12RB1/CSF1R/UCP2/OPTN/SERPINA3/STAT5A/MDC1/PRDM1/RAD51AP1/TL…	92
GO:0002250	BP	GO:0002250	adaptive immune response	32/245	734/18800	2.16e-09	7.39e-07	6.61e-07	CFI/NFKBIZ/LILRA1/MALT1/HLA-DPA1/IGKC/JAK2/C1RL/IL7R/IGKV1D-13/IL1R1/NBN/ANXA1/IGLV2-23/IGHM/CD86/SLAMF7/RORA/IGKV4-1/IL18R1/SAMSN1/IL12RB1/IGLV6-57/PRDM1/C1QC/IGKV3-20/C1QB/LILRB2/AHR/LILRA6/LYN/IGKV1-5	32
GO:0034097	BP	GO:0034097	response to cytokine	36/245	916/18800	3.1e-09	9.72e-07	8.69e-07	LILRA1/DUOX2/CCL11/HLA-DPA1/NLRC5/JAK2/IFIH1/OAS3/IL7R/IL1R1/KIT/GBP5/ANXA1/MX2/RORA/GBP4/IL1RN/IL18R1/CXCL2/MNDA/IL33/IL12RB1/CSF1R/STAT5A/ITGA4/GBP1/IL10RA/STAT4/LILRB2/PLVAP/LILRA6/CD44/IFITM3/LILRA2/TLR2/ST3GAL6	36
GO:0045087	BP	GO:0045087	innate immune response	35/245	880/18800	3.89e-09	1.12e-06	1e-06	CFI/CFH/MALT1/CCL11/HLA-DPA1/IGKC/NLRC5/JAK2/LCN2/C1RL/IFIH1/OAS3/DMBT1/SLC15A3/GBP5/ANXA1/IGHM/MX2/SLAMF7/GBP4/TRIM29/MNDA/IL12RB1/CSF1R/OPTN/PRDM1/GBP1/C1QC/C1QB/APOL1/LYN/IFITM3/LILRA2/TLR2/TRIM22	35
GO:0071345	BP	GO:0071345	cellular response to cytokine stimulus	33/245	822/18800	9.07e-09	2.44e-06	2.18e-06	LILRA1/DUOX2/CCL11/HLA-DPA1/NLRC5/JAK2/OAS3/IL7R/IL1R1/KIT/GBP5/RORA/GBP4/IL1RN/IL18R1/CXCL2/MNDA/IL33/IL12RB1/CSF1R/STAT5A/ITGA4/GBP1/IL10RA/STAT4/LILRB2/PLVAP/LILRA6/CD44/IFITM3/LILRA2/TLR2/ST3GAL6	33
GO:0050776	BP	GO:0050776	regulation of immune response	34/245	892/18800	1.91e-08	4.78e-06	4.27e-06	CFI/CFH/NFKBIZ/MALT1/IGKC/NLRC5/C1RL/IFIH1/OAS3/IL7R/IL1R1/SLC15A3/KIT/GBP5/ANXA1/IGHM/CD86/IL18R1/CD300A/FPR3/SAMSN1/MNDA/IL12RB1/TLR1/GBP1/C1QC/CD8B/C1QB/LILRB2/AHR/LYN/LILRA2/TLR2/IDO1	34
GO:0019221	BP	GO:0019221	cytokine-mediated signaling pathway	24/245	486/18800	2.52e-08	5.91e-06	5.29e-06	LILRA1/DUOX2/CCL11/NLRC5/JAK2/OAS3/IL7R/IL1R1/KIT/IL1RN/IL18R1/CXCL2/IL33/IL12RB1/CSF1R/STAT5A/IL10RA/STAT4/LILRB2/PLVAP/LILRA6/CD44/IFITM3/LILRA2	24
GO:0048584	BP	GO:0048584	positive regulation of response to stimulus	59/245	2184/18800	3.11e-08	6.88e-06	6.15e-06	CFI/CFH/FOXM1/NFKBIZ/DUOX2/MALT1/ACVR1/MAPK8IP1/CCL11/IGKC/NLRC5/ULK3/JAK2/FOXD1/C1RL/SORBS3/IFIH1/ZNF385A/IGFBP5/IL7R/APOL3/IL1R1/SLC15A3/KIT/GBP5/SASH1/ANXA1/IGHM/CD86/VWF/FZD7/IL18R1/CD300A/FPR3/MNDA/IL33/IL12RB1/CSF1R/OPTN/RAD51AP1/TLR1/GBP1/C1QC/IL10RA/CD8B/GPR65/C1QB/PMAIP1/GIP/TMED4/LYN/CD44/FRMD1/ACOX2/LILRA2/TLR2/PIK3R5/IDO1/TRIM22	59
GO:0002682	BP	GO:0002682	regulation of immune system process	45/245	1447/18800	3.72e-08	7.77e-06	6.95e-06	CFI/CFH/NFKBIZ/MALT1/MAPK8IP1/HLA-DPA1/IGKC/NLRC5/JAK2/C1RL/IFIH1/OAS3/IL7R/C10orf99/IL1R1/SLC15A3/KIT/GBP5/ANXA1/IGHM/CD86/RORA/IL18R1/BST1/CD300A/FPR3/SAMSN1/MNDA/IL33/IL12RB1/CSF1R/PRDM1/ITGA4/TLR1/GBP1/C1QC/CD8B/C1QB/LILRB2/AHR/PLVAP/LYN/LILRA2/TLR2/IDO1	45
GO:0002684	BP	GO:0002684	positive regulation of immune system process	34/245	923/18800	4.38e-08	8.66e-06	7.74e-06	CFI/CFH/NFKBIZ/MALT1/HLA-DPA1/IGKC/NLRC5/JAK2/C1RL/IL7R/IL1R1/KIT/GBP5/ANXA1/IGHM/CD86/IL18R1/BST1/CD300A/FPR3/MNDA/IL33/IL12RB1/CSF1R/ITGA4/GBP1/C1QC/CD8B/C1QB/LILRB2/PLVAP/LYN/LILRA2/IDO1	34
GO:0010033	BP	GO:0010033	response to organic substance	73/245	3042/18800	6.13e-08	1.15e-05	1.03e-05	ACHE/GPX4/LILRA1/CRY2/DUOX2/SORD/MALT1/HSD3B1/ACVR1/CCL11/HLA-DPA1/NLRC5/JAK2/FOXD1/PRKAR2B/IFIH1/OAS3/DMBT1/IGFBP5/IL7R/IL1R1/KIT/GDAP2/GBP5/PLAT/SASH1/ANXA1/CD86/MX2/FZD7/RORA/GBP4/IL1RN/IL18R1/NR4A2/EIF4EBP2/CRIP1/CXCL2/MNDA/IL33/IL12RB1/CSF1R/UCP2/OPTN/STAT5A/DKK3/REG1A/LTBP2/ITGA4/TLR1/CYSLTR2/GBP1/MSR1/IL10RA/IGFBP7/STAT4/LILRB2/PMAIP1/AHR/ZNF366/GIP/MXRA5/PLVAP/LILRA6/LYN/CD44/REG1B/IFITM3…	73
GO:0001775	BP	GO:0001775	cell activation	37/245	1098/18800	1.02e-07	1.78e-05	1.59e-05	NFKBIZ/MALT1/MAPK8IP1/HLA-DPA1/IGKC/ULK3/JAK2/IL7R/KIT/NBN/PLAT/ANXA1/IGHM/CD86/SLAMF7/VWF/FZD7/RORA/NKX2-3/IL18R1/BST1/CD300A/SAMSN1/MNDA/IL33/IL12RB1/PRDM1/ITGA4/TLR1/CD8B/LILRB2/AHR/LYN/CD44/LILRA2/TLR2/IDO1	37
GO:0045321	BP	GO:0045321	leukocyte activation	34/245	957/18800	1.04e-07	1.78e-05	1.59e-05	NFKBIZ/MALT1/MAPK8IP1/HLA-DPA1/IGKC/JAK2/IL7R/KIT/NBN/ANXA1/IGHM/CD86/SLAMF7/FZD7/RORA/NKX2-3/IL18R1/BST1/CD300A/SAMSN1/MNDA/IL33/IL12RB1/PRDM1/ITGA4/TLR1/CD8B/LILRB2/AHR/LYN/CD44/LILRA2/TLR2/IDO1	34
GO:0046649	BP	GO:0046649	lymphocyte activation	30/245	797/18800	1.86e-07	3.04e-05	2.72e-05	NFKBIZ/MALT1/MAPK8IP1/HLA-DPA1/IGKC/JAK2/IL7R/KIT/NBN/ANXA1/IGHM/CD86/SLAMF7/FZD7/RORA/NKX2-3/IL18R1/BST1/CD300A/SAMSN1/MNDA/IL12RB1/PRDM1/ITGA4/CD8B/LILRB2/AHR/LYN/CD44/IDO1	30
GO:0001819	BP	GO:0001819	positive regulation of cytokine production	22/245	475/18800	2.99e-07	4.68e-05	4.18e-05	MALT1/HLA-DPA1/JAK2/IFIH1/OAS3/IL1R1/KIT/GBP5/ANXA1/CD86/RORA/IL18R1/MNDA/IL33/IL12RB1/CSF1R/TLR1/LILRB2/HEG1/LILRA2/TLR2/IDO1	22
GO:0070661	BP	GO:0070661	leukocyte proliferation	18/245	330/18800	3.58e-07	5.38e-05	4.81e-05	MALT1/MAPK8IP1/HLA-DPA1/JAK2/IL7R/KIT/ANXA1/CD86/BST1/CD300A/MNDA/IL33/IL12RB1/CSF1R/LILRB2/AHR/LYN/IDO1	18
GO:0042110	BP	GO:0042110	T cell activation	22/245	506/18800	8.65e-07	0.000125048	0.00011178	NFKBIZ/MALT1/MAPK8IP1/HLA-DPA1/JAK2/IL7R/KIT/ANXA1/CD86/SLAMF7/FZD7/RORA/NKX2-3/IL18R1/CD300A/IL12RB1/PRDM1/CD8B/LILRB2/LYN/CD44/IDO1	22
GO:0050778	BP	GO:0050778	positive regulation of immune response	24/245	591/18800	9.1e-07	0.000126766	0.000113315	CFI/CFH/NFKBIZ/MALT1/IGKC/NLRC5/C1RL/IL1R1/GBP5/ANXA1/IGHM/CD86/IL18R1/CD300A/FPR3/MNDA/IL12RB1/GBP1/C1QC/CD8B/C1QB/LYN/LILRA2/IDO1	24
GO:0046631	BP	GO:0046631	alpha-beta T cell activation	12/245	158/18800	1.13e-06	0.000151236	0.00013519	NFKBIZ/MALT1/MAPK8IP1/JAK2/ANXA1/CD86/RORA/NKX2-3/IL18R1/CD300A/IL12RB1/PRDM1	12
GO:0070663	BP	GO:0070663	regulation of leukocyte proliferation	15/245	254/18800	1.3e-06	0.000167962	0.000150141	MAPK8IP1/HLA-DPA1/JAK2/ANXA1/CD86/BST1/CD300A/MNDA/IL33/IL12RB1/CSF1R/LILRB2/AHR/LYN/IDO1	15
GO:0002252	BP	GO:0002252	immune effector process	25/245	674/18800	2.73e-06	0.000342244	0.000305931	CFI/CFH/NFKBIZ/MALT1/HLA-DPA1/IGKC/C1RL/IL7R/IL1R1/KIT/NBN/ANXA1/IGHM/CD86/SLAMF7/RORA/NKX2-3/IL18R1/CD300A/IL12RB1/C1QC/C1QB/AHR/LYN/LILRA2	25
GO:0048583	BP	GO:0048583	regulation of response to stimulus	82/245	3968/18800	4.25e-06	0.000515177	0.000460515	CFI/CFH/FOXM1/NFKBIZ/GPX4/CRY2/DUOX2/MALT1/ACVR1/MAPK8IP1/CCL11/IGKC/NLRC5/ULK3/JAK2/FOXD1/TAGAP/C1RL/SORBS3/IFIH1/OAS3/ZNF385A/IGFBP5/IL7R/APOL3/IL1R1/SLC15A3/KIT/GBP5/VHL/PLAT/SASH1/ANXA1/IGHM/CD86/VWF/FZD7/RORA/IL1RN/IL18R1/NR4A2/BST1/CD300A/FPR3/SAMSN1/MNDA/IL33/IL12RB1/CSF1R/UCP2/OPTN/DKK3/RAD51AP1/TLR1/GBP1/C1QC/IL10RA/IGFBP7/MUC1/CD8B/GPR65/C1QB/LILRB2/PMAIP1/AHR/ZNF366/GIP/CHN2/TMED4/HEG1…	82
GO:0071310	BP	GO:0071310	cellular response to organic substance	57/245	2415/18800	4.78e-06	0.000561287	0.000501733	LILRA1/CRY2/DUOX2/MALT1/ACVR1/CCL11/HLA-DPA1/NLRC5/JAK2/FOXD1/IFIH1/OAS3/IGFBP5/IL7R/IL1R1/KIT/GBP5/PLAT/SASH1/ANXA1/CD86/FZD7/RORA/GBP4/IL1RN/IL18R1/NR4A2/EIF4EBP2/CXCL2/MNDA/IL33/IL12RB1/CSF1R/UCP2/OPTN/STAT5A/DKK3/LTBP2/ITGA4/CYSLTR2/GBP1/MSR1/IL10RA/IGFBP7/STAT4/LILRB2/AHR/ZNF366/PLVAP/LILRA6/LYN/CD44/IFITM3/SPINK1/LILRA2/TLR2/ST3GAL6	57
GO:0002460	BP	GO:0002460	adaptive immune response based on somatic recombination of immune receptors built from immunoglobulin superfamily domains	17/245	370/18800	7.72e-06	0.00087669	0.000783671	CFI/NFKBIZ/MALT1/HLA-DPA1/IGKC/C1RL/IL7R/IL1R1/NBN/ANXA1/IGHM/RORA/IL18R1/IL12RB1/C1QC/C1QB/AHR	17
GO:0045624	BP	GO:0045624	positive regulation of T-helper cell differentiation	5/245	22/18800	7.93e-06	0.00087669	0.000783671	NFKBIZ/MALT1/ANXA1/CD86/IL12RB1	5
GO:0046651	BP	GO:0046651	lymphocyte proliferation	15/245	296/18800	8.42e-06	0.000904731	0.000808737	MALT1/MAPK8IP1/HLA-DPA1/JAK2/IL7R/ANXA1/CD86/BST1/CD300A/MNDA/IL12RB1/LILRB2/AHR/LYN/IDO1	15
GO:0046634	BP	GO:0046634	regulation of alpha-beta T cell activation	9/245	105/18800	9.48e-06	0.000990421	0.000885334	NFKBIZ/MALT1/MAPK8IP1/JAK2/ANXA1/CD86/CD300A/IL12RB1/PRDM1	9
GO:0032943	BP	GO:0032943	mononuclear cell proliferation	15/245	300/18800	9.88e-06	0.00100446	0.000897881	MALT1/MAPK8IP1/HLA-DPA1/JAK2/IL7R/ANXA1/CD86/BST1/CD300A/MNDA/IL12RB1/LILRB2/AHR/LYN/IDO1	15
GO:0050670	BP	GO:0050670	regulation of lymphocyte proliferation	13/245	230/18800	1.07e-05	0.00105904	0.00094667	MAPK8IP1/HLA-DPA1/JAK2/ANXA1/CD86/BST1/CD300A/MNDA/IL12RB1/LILRB2/AHR/LYN/IDO1	13
GO:0043367	BP	GO:0043367	CD4-positive, alpha-beta T cell differentiation	8/245	82/18800	1.15e-05	0.0011109	0.000993029	NFKBIZ/MALT1/ANXA1/CD86/RORA/NKX2-3/IL18R1/IL12RB1	8
GO:0032944	BP	GO:0032944	regulation of mononuclear cell proliferation	13/245	233/18800	1.23e-05	0.00115561	0.001033	MAPK8IP1/HLA-DPA1/JAK2/ANXA1/CD86/BST1/CD300A/MNDA/IL12RB1/LILRB2/AHR/LYN/IDO1	13
GO:0070887	BP	GO:0070887	cellular response to chemical stimulus	66/245	3051/18800	1.3e-05	0.00119365	0.001067	ACHE/GPX4/LILRA1/CRY2/DUOX2/MALT1/ACVR1/CCL11/HLA-DPA1/NLRC5/JAK2/FOXD1/IFIH1/OAS3/IGFBP5/IL7R/C10orf99/IL1R1/KIT/GBP5/VHL/PLAT/SASH1/ANXA1/CD86/FZD7/RORA/GBP4/IL1RN/IL18R1/NR4A2/BST1/EIF4EBP2/CRIP1/CXCL2/MNDA/IL33/IL12RB1/DOCK4/CSF1R/UCP2/OPTN/STAT5A/DKK3/CPNE2/LTBP2/ITGA4/CYSLTR2/GBP1/MSR1/IL10RA/IGFBP7/STAT4/LILRB2/PMAIP1/AHR/ZNF366/PLVAP/LILRA6/LYN/CD44/IFITM3/SPINK1/LILRA2/TLR2/ST3GAL6	66
GO:0046632	BP	GO:0046632	alpha-beta T cell differentiation	9/245	111/18800	1.49e-05	0.00133409	0.00119253	NFKBIZ/MALT1/ANXA1/CD86/RORA/NKX2-3/IL18R1/IL12RB1/PRDM1	9
GO:0034341	BP	GO:0034341	response to interferon-gamma	10/245	140/18800	1.53e-05	0.00134088	0.00119861	CCL11/HLA-DPA1/NLRC5/JAK2/GBP5/GBP4/IL12RB1/GBP1/IFITM3/TLR2	10
GO:0009617	BP	GO:0009617	response to bacterium	25/245	753/18800	1.84e-05	0.00157029	0.00140368	MALT1/LYZ/IGKC/JAK2/LCN2/IFI44/OAS3/DMBT1/IL7R/C10orf99/GBP5/SASH1/IGHM/CD86/GBP4/CXCL2/OPTN/TLR1/IL10RA/IGKV3-20/LILRB2/LYN/LILRA2/TLR2/IDO1	25
GO:0042093	BP	GO:0042093	T-helper cell differentiation	7/245	65/18800	2.14e-05	0.00175292	0.00156693	NFKBIZ/MALT1/ANXA1/CD86/RORA/IL18R1/IL12RB1	7
GO:0042494	BP	GO:0042494	detection of bacterial lipoprotein	3/245	5/18800	2.14e-05	0.00175292	0.00156693	DMBT1/TLR1/TLR2	3
GO:0051249	BP	GO:0051249	regulation of lymphocyte activation	20/245	532/18800	2.34e-05	0.0018698	0.0016714	NFKBIZ/MALT1/MAPK8IP1/HLA-DPA1/IGKC/JAK2/IL7R/ANXA1/IGHM/CD86/BST1/CD300A/SAMSN1/MNDA/IL12RB1/PRDM1/LILRB2/AHR/LYN/IDO1	20
GO:0043434	BP	GO:0043434	response to peptide hormone	17/245	404/18800	2.4e-05	0.0018698	0.0016714	CRY2/JAK2/IGFBP5/PLAT/ANXA1/NR4A2/EIF4EBP2/UCP2/STAT5A/REG1A/CYSLTR2/STAT4/GIP/LYN/REG1B/SPINK1/TLR2	17
GO:0071346	BP	GO:0071346	cellular response to interferon-gamma	9/245	118/18800	2.44e-05	0.0018698	0.0016714	CCL11/HLA-DPA1/NLRC5/JAK2/GBP5/GBP4/IL12RB1/GBP1/TLR2	9
GO:0002294	BP	GO:0002294	CD4-positive, alpha-beta T cell differentiation involved in immune response	7/245	67/18800	2.62e-05	0.00196958	0.0017606	NFKBIZ/MALT1/ANXA1/CD86/RORA/IL18R1/IL12RB1	7
GO:0002694	BP	GO:0002694	regulation of leukocyte activation	22/245	629/18800	2.74e-05	0.00202224	0.00180767	NFKBIZ/MALT1/MAPK8IP1/HLA-DPA1/IGKC/JAK2/IL7R/ANXA1/IGHM/CD86/RORA/BST1/CD300A/SAMSN1/MNDA/IL33/IL12RB1/PRDM1/LILRB2/AHR/LYN/IDO1	22
GO:0002287	BP	GO:0002287	alpha-beta T cell activation involved in immune response	7/245	68/18800	2.89e-05	0.00204856	0.0018312	NFKBIZ/MALT1/ANXA1/CD86/RORA/IL18R1/IL12RB1	7
GO:0002293	BP	GO:0002293	alpha-beta T cell differentiation involved in immune response	7/245	68/18800	2.89e-05	0.00204856	0.0018312	NFKBIZ/MALT1/ANXA1/CD86/RORA/IL18R1/IL12RB1	7
GO:0007166	BP	GO:0007166	cell surface receptor signaling pathway	61/245	2818/18800	3.07e-05	0.00207795	0.00185747	NFKBIZ/LILRA1/DUOX2/MALT1/ACVR1/CCL11/IGKC/NLRC5/ULK3/JAK2/FOXD1/OAS3/IGFBP5/IL7R/MLKL/IL1R1/KIT/VHL/PLAT/SASH1/ANXA1/IGHM/CD86/FZD7/RORA/P2RY14/IL1RN/IL18R1/NR4A2/BST1/EIF4EBP2/CD300A/FPR3/CXCL2/MNDA/IL33/IL12RB1/CSF1R/PLN/STAT5A/DKK3/LTBP2/ITGA4/GBP1/IL10RA/MS4A7/CD8B/STAT4/MS4A6A/IGSF6/LILRB2/PMAIP1/PLVAP/LILRA6/LYN/CD44/IFITM3/PTPRR/NEURL1B/LILRA2/TLR2	61
GO:0006954	BP	GO:0006954	inflammatory response	26/245	826/18800	3.09e-05	0.00207795	0.00185747	NFKBIZ/GPX4/CD163/ACVR1/LYZ/CCL11/JAK2/APOL3/IL1R1/KIT/GBP5/ANXA1/RORA/IL1RN/IL18R1/BST1/FPR3/CXCL2/IL33/CSF1R/SERPINA3/TLR1/LYN/CD44/TLR2/IDO1	26
GO:0050865	BP	GO:0050865	regulation of cell activation	23/245	681/18800	3.09e-05	0.00207795	0.00185747	NFKBIZ/MALT1/MAPK8IP1/HLA-DPA1/IGKC/JAK2/IL7R/ANXA1/IGHM/CD86/RORA/BST1/CD300A/SAMSN1/MNDA/IL33/IL12RB1/PRDM1/LILRB2/AHR/LYN/LILRA2/IDO1	23
GO:0002443	BP	GO:0002443	leukocyte mediated immunity	18/245	457/18800	3.31e-05	0.00218146	0.00195	CFI/MALT1/HLA-DPA1/IGKC/C1RL/IL7R/IL1R1/KIT/NBN/IGHM/SLAMF7/IL18R1/CD300A/IL12RB1/C1QC/C1QB/AHR/LYN	18
GO:0042113	BP	GO:0042113	B cell activation	15/245	336/18800	3.71e-05	0.00240803	0.00215253	MALT1/IGKC/IL7R/KIT/NBN/IGHM/CD86/NKX2-3/BST1/CD300A/SAMSN1/MNDA/ITGA4/AHR/LYN	15
GO:0030217	BP	GO:0030217	T cell differentiation	13/245	263/18800	4.38e-05	0.00278941	0.00249344	NFKBIZ/MALT1/IL7R/KIT/ANXA1/CD86/FZD7/RORA/NKX2-3/IL18R1/IL12RB1/PRDM1/LILRB2	13
GO:0002253	BP	GO:0002253	activation of immune response	16/245	386/18800	4.99e-05	0.00312847	0.00279653	CFI/CFH/NFKBIZ/MALT1/IGKC/C1RL/IGHM/CD300A/FPR3/MNDA/GBP1/C1QC/CD8B/C1QB/LYN/LILRA2	16
GO:0043372	BP	GO:0043372	positive regulation of CD4-positive, alpha-beta T cell differentiation	5/245	32/18800	5.45e-05	0.00335966	0.00300319	NFKBIZ/MALT1/ANXA1/CD86/IL12RB1	5
GO:0035710	BP	GO:0035710	CD4-positive, alpha-beta T cell activation	8/245	102/18800	5.67e-05	0.00343854	0.0030737	NFKBIZ/MALT1/ANXA1/CD86/RORA/NKX2-3/IL18R1/IL12RB1	8
GO:0002292	BP	GO:0002292	T cell differentiation involved in immune response	7/245	76/18800	5.96e-05	0.00352017	0.00314667	NFKBIZ/MALT1/ANXA1/CD86/RORA/IL18R1/IL12RB1	7
GO:0009615	BP	GO:0009615	response to virus	16/245	392/18800	5.99e-05	0.00352017	0.00314667	DUOX2/CCL11/NLRC5/IFIH1/IFI44/OAS3/DMBT1/MLKL/IFI44L/MX2/IL12RB1/GBP1/PMAIP1/IFITM3/TLR2/TRIM22	16
GO:0002440	BP	GO:0002440	production of molecular mediator of immune response	14/245	312/18800	6.39e-05	0.00369683	0.00330459	MALT1/HLA-DPA1/IGKC/IGKV1D-13/IL1R1/KIT/NBN/IGLV2-23/CD86/IGKV4-1/IL18R1/IGLV6-57/IGKV3-20/IGKV1-5	14
GO:0002764	BP	GO:0002764	immune response-regulating signaling pathway	18/245	482/18800	6.58e-05	0.003706	0.00331278	NFKBIZ/MALT1/IGKC/IFIH1/OAS3/SLC15A3/KIT/IGHM/CD300A/FPR3/MNDA/TLR1/GBP1/CD8B/LILRB2/LYN/LILRA2/TLR2	18
GO:0007155	BP	GO:0007155	cell adhesion	38/245	1510/18800	6.6e-05	0.003706	0.00331278	CLDN6/CDHR1/ACHE/NFKBIZ/MALT1/LIMCH1/COL18A1/ACVR1/CCL11/HLA-DPA1/JAK2/CYTIP/SORBS3/IL7R/KIT/CLDN8/ANXA1/CD86/SLAMF7/VWF/FZD7/IL1RN/BST1/CD300A/TRIM29/IL12RB1/NEXN/S100A11/ITGA4/LAMC1/GBP1/TGFBI/IGFBP7/MUC1/LILRB2/LYN/CD44/IDO1	38
GO:0006959	BP	GO:0006959	humoral immune response	14/245	317/18800	7.57e-05	0.00418804	0.00374368	CFI/CFH/LYZ/IGKC/C1RL/DMBT1/IGHM/BST1/CXCL2/REG1A/C1QC/IGKV3-20/C1QB/REG1B	14
GO:1903557	BP	GO:1903557	positive regulation of tumor necrosis factor superfamily cytokine production	8/245	107/18800	7.97e-05	0.00434325	0.00388242	JAK2/IFIH1/OAS3/CD86/IL33/TLR1/LILRA2/TLR2	8
GO:1901652	BP	GO:1901652	response to peptide	18/245	491/18800	8.32e-05	0.0044693	0.0039951	CRY2/JAK2/IGFBP5/PLAT/ANXA1/NR4A2/EIF4EBP2/UCP2/STAT5A/REG1A/ITGA4/CYSLTR2/STAT4/GIP/LYN/REG1B/SPINK1/TLR2	18
GO:0007259	BP	GO:0007259	receptor signaling pathway via JAK-STAT	10/245	173/18800	9.34e-05	0.00486607	0.00434977	JAK2/IL7R/KIT/VHL/CD300A/CSF1R/STAT5A/IL10RA/STAT4/LYN	10
GO:1903039	BP	GO:1903039	positive regulation of leukocyte cell-cell adhesion	12/245	245/18800	9.39e-05	0.00486607	0.00434977	NFKBIZ/MALT1/HLA-DPA1/JAK2/IL7R/ANXA1/CD86/IL12RB1/ITGA4/LILRB2/LYN/CD44	12
GO:0002449	BP	GO:0002449	lymphocyte mediated immunity	15/245	365/18800	9.45e-05	0.00486607	0.00434977	CFI/MALT1/HLA-DPA1/IGKC/C1RL/IL7R/IL1R1/NBN/IGHM/SLAMF7/IL18R1/IL12RB1/C1QC/C1QB/AHR	15
GO:0033993	BP	GO:0033993	response to lipid	26/245	886/18800	9.81e-05	0.00496157	0.00443513	GPX4/CRY2/MALT1/HSD3B1/ACVR1/JAK2/GDAP2/PLAT/SASH1/ANXA1/CD86/FZD7/RORA/IL1RN/CXCL2/UCP2/IL10RA/IGFBP7/LILRB2/AHR/ZNF366/GIP/LYN/LILRA2/TLR2/IDO1	26
GO:0002366	BP	GO:0002366	leukocyte activation involved in immune response	13/245	285/18800	9.9e-05	0.00496157	0.00443513	NFKBIZ/MALT1/KIT/NBN/ANXA1/CD86/RORA/NKX2-3/IL18R1/CD300A/IL12RB1/LYN/LILRA2	13
GO:0002263	BP	GO:0002263	cell activation involved in immune response	13/245	289/18800	0.000113757	0.00562797	0.00503082	NFKBIZ/MALT1/KIT/NBN/ANXA1/CD86/RORA/NKX2-3/IL18R1/CD300A/IL12RB1/LYN/LILRA2	13
GO:2000321	BP	GO:2000321	positive regulation of T-helper 17 cell differentiation	3/245	8/18800	0.000116655	0.00567564	0.00507344	NFKBIZ/MALT1/IL12RB1	3
GO:0051607	BP	GO:0051607	defense response to virus	13/245	290/18800	0.000117739	0.00567564	0.00507344	NLRC5/IFIH1/OAS3/DMBT1/MLKL/IFI44L/MX2/IL12RB1/GBP1/PMAIP1/IFITM3/TLR2/TRIM22	13
GO:0002521	BP	GO:0002521	leukocyte differentiation	19/245	552/18800	0.000120795	0.00572656	0.00511896	NFKBIZ/MALT1/IL7R/KIT/ANXA1/CD86/FZD7/RORA/NKX2-3/IL18R1/IL12RB1/CSF1R/PRDM1/ITGA4/C1QC/LILRB2/LYN/GAB3/TLR2	19
GO:0140546	BP	GO:0140546	defense response to symbiont	13/245	291/18800	0.000121842	0.00572656	0.00511896	NLRC5/IFIH1/OAS3/DMBT1/MLKL/IFI44L/MX2/IL12RB1/GBP1/PMAIP1/IFITM3/TLR2/TRIM22	13
GO:0045622	BP	GO:0045622	regulation of T-helper cell differentiation	5/245	38/18800	0.000127477	0.00591745	0.00528959	NFKBIZ/MALT1/ANXA1/CD86/IL12RB1	5
GO:0035556	BP	GO:0035556	intracellular signal transduction	56/245	2652/18800	0.000140895	0.00646053	0.00577505	FOXM1/GUCA2B/MALT1/MAPK8IP1/CCL11/NLRC5/JAK2/TAGAP/PRKAR2B/SORBS3/IFIH1/OAS3/ADCY9/ZNF385A/IGFBP5/MLKL/APOL3/SLC15A3/KIT/NBN/SASH1/CD86/VWF/FZD7/RORA/IL18R1/BST1/EIF4EBP2/CRIP1/CD300A/DOCK4/CSF1R/OPTN/PLN/MDC1/GBP1/MUC1/GPR65/PMAIP1/AHR/ARHGEF6/GIP/CHN2/TMED4/PLVAP/HEG1/LYN/CD44/FRMD1/PTPRR/SPINK1/RHOJ/TLR2/PIK3R5/WNK4/TRIM22	56
GO:2000516	BP	GO:2000516	positive regulation of CD4-positive, alpha-beta T cell activation	5/245	39/18800	0.000144682	0.00655425	0.00585882	NFKBIZ/MALT1/ANXA1/CD86/IL12RB1	5
GO:0097696	BP	GO:0097696	receptor signaling pathway via STAT	10/245	184/18800	0.000155201	0.00694708	0.00620998	JAK2/IL7R/KIT/VHL/CD300A/CSF1R/STAT5A/IL10RA/STAT4/LYN	10
GO:0001817	BP	GO:0001817	regulation of cytokine production	24/245	812/18800	0.000165078	0.00730229	0.00652749	MALT1/HLA-DPA1/JAK2/IFIH1/OAS3/IL1R1/KIT/GBP5/ANXA1/CD86/RORA/IL18R1/MNDA/IL33/IL12RB1/CSF1R/TLR1/GBP1/LILRB2/HEG1/LYN/LILRA2/TLR2/IDO1	24
GO:0050863	BP	GO:0050863	regulation of T cell activation	14/245	342/18800	0.000168102	0.00734956	0.00656975	NFKBIZ/MALT1/MAPK8IP1/HLA-DPA1/JAK2/IL7R/ANXA1/CD86/CD300A/IL12RB1/PRDM1/LILRB2/LYN/IDO1	14
GO:1903037	BP	GO:1903037	regulation of leukocyte cell-cell adhesion	14/245	344/18800	0.000178544	0.0077164	0.00689767	NFKBIZ/MALT1/HLA-DPA1/JAK2/IL7R/ANXA1/CD86/CD300A/IL12RB1/ITGA4/LILRB2/LYN/CD44/IDO1	14
GO:0070664	BP	GO:0070664	negative regulation of leukocyte proliferation	7/245	91/18800	0.000187085	0.00798544	0.00713816	CD86/CD300A/MNDA/IL33/LILRB2/LYN/IDO1	7
GO:1903131	BP	GO:1903131	mononuclear cell differentiation	16/245	433/18800	0.000189017	0.00798544	0.00713816	NFKBIZ/MALT1/IL7R/KIT/ANXA1/CD86/FZD7/RORA/NKX2-3/IL18R1/IL12RB1/CSF1R/PRDM1/ITGA4/LILRB2/LYN	16
GO:0001816	BP	GO:0001816	cytokine production	24/245	826/18800	0.000212841	0.00889202	0.00794855	MALT1/HLA-DPA1/JAK2/IFIH1/OAS3/IL1R1/KIT/GBP5/ANXA1/CD86/RORA/IL18R1/MNDA/IL33/IL12RB1/CSF1R/TLR1/GBP1/LILRB2/HEG1/LYN/LILRA2/TLR2/IDO1	24
GO:0042221	BP	GO:0042221	response to chemical	82/245	4410/18800	0.000219858	0.00908424	0.00812037	ACHE/GPX4/LILRA1/CRY2/DUOX2/SORD/MALT1/HSD3B1/ACVR1/CCL11/HLA-DPA1/NLRC5/JAK2/FOXD1/PRKAR2B/IFIH1/OAS3/DMBT1/IGFBP5/IL7R/C10orf99/IL1R1/KIT/GDAP2/GBP5/VHL/PLAT/SASH1/ANXA1/CD86/MX2/FZD7/RORA/GBP4/IL1RN/IL18R1/NR4A2/BST1/EIF4EBP2/CRIP1/FPR3/CXCL2/MNDA/IL33/IL12RB1/DOCK4/CSF1R/UCP2/OPTN/NEXN/STAT5A/DKK3/CPNE2/REG1A/LTBP2/ITGA4/TLR1/CYSLTR2/GBP1/MSR1/IL10RA/IGFBP7/STAT4/LILRB2/PMAIP1/AHR/ZNF366/GIP/…	82
GO:0045582	BP	GO:0045582	positive regulation of T cell differentiation	7/245	94/18800	0.000228911	0.00935549	0.00836285	NFKBIZ/MALT1/IL7R/ANXA1/CD86/IL12RB1/LILRB2	7
GO:0070665	BP	GO:0070665	positive regulation of leukocyte proliferation	9/245	158/18800	0.000233043	0.00942196	0.00842226	HLA-DPA1/JAK2/ANXA1/CD86/BST1/IL12RB1/CSF1R/LILRB2/LYN	9
GO:0046637	BP	GO:0046637	regulation of alpha-beta T cell differentiation	6/245	67/18800	0.000236626	0.00946503	0.00846076	NFKBIZ/MALT1/ANXA1/CD86/IL12RB1/PRDM1	6
GO:0060397	BP	GO:0060397	growth hormone receptor signaling pathway via JAK-STAT	3/245	10/18800	0.000245187	0.00970422	0.00867458	JAK2/STAT5A/LYN	3
GO:0046635	BP	GO:0046635	positive regulation of alpha-beta T cell activation	6/245	69/18800	0.000278154	0.0108944	0.00973845	NFKBIZ/MALT1/JAK2/ANXA1/CD86/IL12RB1	6
GO:0009725	BP	GO:0009725	response to hormone	24/245	842/18800	0.000282106	0.0109352	0.00977497	CRY2/SORD/HSD3B1/ACVR1/JAK2/IGFBP5/KIT/PLAT/ANXA1/IL1RN/NR4A2/EIF4EBP2/UCP2/STAT5A/REG1A/CYSLTR2/IGFBP7/STAT4/ZNF366/GIP/LYN/REG1B/SPINK1/TLR2	24
GO:0046427	BP	GO:0046427	positive regulation of receptor signaling pathway via JAK-STAT	5/245	45/18800	0.000288114	0.0109896	0.00982353	JAK2/IL7R/KIT/CD300A/IL10RA	5
GO:0010817	BP	GO:0010817	regulation of hormone levels	17/245	496/18800	0.000289353	0.0109896	0.00982353	CRY2/DUOX2/HSD3B1/ADH1B/JAK2/FOXD1/BACE2/ANXA1/IL1RN/SLC16A2/UCP2/SRD5A3/DKK3/CRYM/GIP/LYN/SPINK1	17
GO:0032493	BP	GO:0032493	response to bacterial lipoprotein	3/245	11/18800	0.00033389	0.0125543	0.0112222	DMBT1/TLR1/TLR2	3
GO:0051240	BP	GO:0051240	positive regulation of multicellular organismal process	35/245	1461/18800	0.000338003	0.0125831	0.011248	ACHE/NFKBIZ/MALT1/ACVR1/CCL11/HLA-DPA1/JAK2/FOXD1/LCN2/IFIH1/OAS3/IL7R/IL1R1/KIT/GBP5/PLAT/SASH1/ANXA1/CD86/RORA/BASP1/IL18R1/MNDA/IL33/IL12RB1/CSF1R/UCP2/TLR1/LILRB2/HEG1/LYN/SPINK1/LILRA2/TLR2/IDO1	35
GO:0030330	BP	GO:0030330	DNA damage response, signal transduction by p53 class mediator	6/245	72/18800	0.000350947	0.0129369	0.0115642	FOXM1/ZNF385A/NBN/MUC1/PMAIP1/CD44	6
GO:0002768	BP	GO:0002768	immune response-regulating cell surface receptor signaling pathway	13/245	328/18800	0.000390101	0.0142406	0.0127296	NFKBIZ/MALT1/IGKC/KIT/IGHM/CD300A/FPR3/MNDA/GBP1/CD8B/LILRB2/LYN/LILRA2	13
GO:0032760	BP	GO:0032760	positive regulation of tumor necrosis factor production	7/245	103/18800	0.000401368	0.014511	0.0129713	JAK2/IFIH1/OAS3/IL33/TLR1/LILRA2/TLR2	7
GO:0030155	BP	GO:0030155	regulation of cell adhesion	22/245	760/18800	0.000412734	0.0147798	0.0132116	NFKBIZ/MALT1/LIMCH1/HLA-DPA1/JAK2/CYTIP/IL7R/ANXA1/CD86/FZD7/IL1RN/BST1/CD300A/IL12RB1/ITGA4/GBP1/TGFBI/MUC1/LILRB2/LYN/CD44/IDO1	22
GO:0051239	BP	GO:0051239	regulation of multicellular organismal process	56/245	2767/18800	0.00042301	0.0150049	0.0134128	ACHE/NFKBIZ/PFN2/CRY2/SULT2B1/MALT1/ACVR1/CCL11/HLA-DPA1/JAK2/FOXD1/LCN2/TNNC2/IFIH1/OAS3/IGFBP5/IL7R/IL1R1/KIT/GBP5/PLAT/SASH1/ANXA1/CD86/CELF2/FZD7/RORA/BASP1/IL18R1/NR4A2/MNDA/IL33/IL12RB1/DOCK4/CSF1R/UCP2/PLN/STAT5A/PRDM1/TLR1/GBP1/C1QC/MGP/LILRB2/HEG1/LYN/HPGDS/PTPRR/ARRDC3/SPINK1/RHOJ/KCNE3/LILRA2/TLR2/IDO1/WNK4	56
GO:0030225	BP	GO:0030225	macrophage differentiation	5/245	49/18800	0.000431055	0.0150071	0.0134148	NKX2-3/CSF1R/C1QC/GAB3/TLR2	5
GO:1904894	BP	GO:1904894	positive regulation of receptor signaling pathway via STAT	5/245	49/18800	0.000431055	0.0150071	0.0134148	JAK2/IL7R/KIT/CD300A/IL10RA	5
GO:0032490	BP	GO:0032490	detection of molecule of bacterial origin	3/245	12/18800	0.000440909	0.0152093	0.0135956	DMBT1/TLR1/TLR2	3
GO:0072539	BP	GO:0072539	T-helper 17 cell differentiation	4/245	28/18800	0.00045054	0.0154003	0.0137663	NFKBIZ/MALT1/RORA/IL12RB1	4
GO:0022409	BP	GO:0022409	positive regulation of cell-cell adhesion	12/245	291/18800	0.000457482	0.0154967	0.0138525	NFKBIZ/MALT1/HLA-DPA1/JAK2/IL7R/ANXA1/CD86/IL12RB1/ITGA4/LILRB2/LYN/CD44	12
GO:0043370	BP	GO:0043370	regulation of CD4-positive, alpha-beta T cell differentiation	5/245	50/18800	0.000473916	0.0157692	0.0140961	NFKBIZ/MALT1/ANXA1/CD86/IL12RB1	5
GO:0046638	BP	GO:0046638	positive regulation of alpha-beta T cell differentiation	5/245	50/18800	0.000473916	0.0157692	0.0140961	NFKBIZ/MALT1/ANXA1/CD86/IL12RB1	5
GO:0010646	BP	GO:0010646	regulation of cell communication	65/245	3371/18800	0.000496232	0.0163455	0.0146112	ACHE/FOXM1/PFN2/CRY2/MALT1/ACVR1/MAPK8IP1/CCL11/NLRC5/ULK3/JAK2/FOXD1/TAGAP/PRKAR2B/SORBS3/OAS3/ZNF385A/IGFBP5/IL7R/APOL3/IL1R1/SLC15A3/KIT/VHL/PLAT/SASH1/ANXA1/CD86/VWF/FZD7/RORA/IL1RN/IL18R1/NR4A2/BST1/EIF4EBP2/CD300A/CSF1R/UCP2/OPTN/DKK3/TLR1/GBP1/SNCAIP/IL10RA/IGFBP7/MUC1/GPR65/LILRB2/PMAIP1/ZNF366/GIP/CHN2/TMED4/HEG1/LYN/CD44/FRMD1/PTPRR/ARRDC3/SPINK1/LILRA2/TLR2/PIK3R5/TRIM22	65
GO:0007159	BP	GO:0007159	leukocyte cell-cell adhesion	14/245	381/18800	0.000501237	0.0163455	0.0146112	NFKBIZ/MALT1/HLA-DPA1/JAK2/IL7R/ANXA1/CD86/CD300A/IL12RB1/ITGA4/LILRB2/LYN/CD44/IDO1	14
GO:0045621	BP	GO:0045621	positive regulation of lymphocyte differentiation	7/245	107/18800	0.000505533	0.0163455	0.0146112	NFKBIZ/MALT1/IL7R/ANXA1/CD86/IL12RB1/LILRB2	7
GO:1902533	BP	GO:1902533	positive regulation of intracellular signal transduction	26/245	985/18800	0.000508901	0.0163455	0.0146112	MALT1/MAPK8IP1/CCL11/JAK2/SORBS3/ZNF385A/IGFBP5/APOL3/SLC15A3/KIT/SASH1/CD86/VWF/FZD7/IL18R1/CSF1R/GPR65/PMAIP1/GIP/TMED4/LYN/CD44/FRMD1/TLR2/PIK3R5/TRIM22	26
GO:0030098	BP	GO:0030098	lymphocyte differentiation	14/245	382/18800	0.000514378	0.0163455	0.0146112	NFKBIZ/MALT1/IL7R/KIT/ANXA1/CD86/FZD7/RORA/NKX2-3/IL18R1/IL12RB1/PRDM1/ITGA4/LILRB2	14
GO:0002825	BP	GO:0002825	regulation of T-helper 1 type immune response	4/245	29/18800	0.000517317	0.0163455	0.0146112	IL1R1/ANXA1/IL18R1/IL12RB1	4
GO:0042127	BP	GO:0042127	regulation of cell population proliferation	39/245	1735/18800	0.000535674	0.0167844	0.0150036	FOXM1/SULT2B1/COL18A1/MAPK8IP1/CCL11/HLA-DPA1/JAK2/IGFBP5/IL7R/KIT/VHL/ANXA1/CD86/FZD7/NKX2-3/BST1/CD300A/SLC16A2/MNDA/IL33/IL12RB1/CSF1R/STAT5A/REG1A/IFI30/S100A11/PRDM1/ITGA4/LAMC1/IGFBP7/STAT4/LILRB2/AHR/LYN/HPGDS/REG1B/SPINK1/TLR2/IDO1	39
GO:0023051	BP	GO:0023051	regulation of signaling	65/245	3387/18800	0.000565402	0.0175695	0.0157053	ACHE/FOXM1/PFN2/CRY2/MALT1/ACVR1/MAPK8IP1/CCL11/NLRC5/ULK3/JAK2/FOXD1/TAGAP/PRKAR2B/SORBS3/OAS3/ZNF385A/IGFBP5/IL7R/APOL3/IL1R1/SLC15A3/KIT/VHL/PLAT/SASH1/ANXA1/CD86/VWF/FZD7/RORA/IL1RN/IL18R1/NR4A2/BST1/EIF4EBP2/CD300A/CSF1R/UCP2/OPTN/DKK3/TLR1/GBP1/SNCAIP/IL10RA/IGFBP7/MUC1/GPR65/LILRB2/PMAIP1/ZNF366/GIP/CHN2/TMED4/HEG1/LYN/CD44/FRMD1/PTPRR/ARRDC3/SPINK1/LILRA2/TLR2/PIK3R5/TRIM22	65
GO:0002377	BP	GO:0002377	immunoglobulin production	10/245	218/18800	0.000599353	0.0184719	0.0165119	HLA-DPA1/IGKC/IGKV1D-13/NBN/IGLV2-23/CD86/IGKV4-1/IGLV6-57/IGKV3-20/IGKV1-5	10
GO:0050867	BP	GO:0050867	positive regulation of cell activation	15/245	436/18800	0.000630407	0.019271	0.0172263	NFKBIZ/MALT1/HLA-DPA1/IGKC/JAK2/IL7R/ANXA1/IGHM/CD86/BST1/IL33/IL12RB1/LILRB2/LYN/LILRA2	15
GO:0009967	BP	GO:0009967	positive regulation of signal transduction	35/245	1517/18800	0.000670779	0.0203398	0.0181817	MALT1/ACVR1/MAPK8IP1/CCL11/NLRC5/ULK3/JAK2/FOXD1/SORBS3/ZNF385A/IGFBP5/IL7R/APOL3/IL1R1/SLC15A3/KIT/SASH1/CD86/VWF/FZD7/IL18R1/CD300A/CSF1R/TLR1/IL10RA/GPR65/PMAIP1/GIP/TMED4/LYN/CD44/FRMD1/TLR2/PIK3R5/TRIM22	35
GO:2000147	BP	GO:2000147	positive regulation of cell motility	18/245	584/18800	0.000679044	0.0204257	0.0182584	SYNE2/DUOX2/ACVR1/CCL11/JAK2/IGFBP5/IL1R1/KIT/SASH1/ANXA1/DOCK4/CSF1R/STAT5A/S100A11/ITGA4/PLVAP/LYN/RHOJ	18
GO:0050870	BP	GO:0050870	positive regulation of T cell activation	10/245	223/18800	0.000714107	0.0211853	0.0189374	NFKBIZ/MALT1/HLA-DPA1/JAK2/IL7R/ANXA1/CD86/IL12RB1/LILRB2/LYN	10
GO:2000318	BP	GO:2000318	positive regulation of T-helper 17 type immune response	3/245	14/18800	0.000715566	0.0211853	0.0189374	NFKBIZ/MALT1/IL12RB1	3
GO:0002697	BP	GO:0002697	regulation of immune effector process	13/245	353/18800	0.000775075	0.0227678	0.0203521	CFH/NFKBIZ/MALT1/IL7R/IL1R1/KIT/ANXA1/CD86/IL18R1/CD300A/IL12RB1/AHR/LYN	13
GO:0002237	BP	GO:0002237	response to molecule of bacterial origin	13/245	354/18800	0.000795489	0.0231864	0.0207262	MALT1/JAK2/DMBT1/SASH1/CD86/CXCL2/TLR1/IL10RA/LILRB2/LYN/LILRA2/TLR2/IDO1	13
GO:0050672	BP	GO:0050672	negative regulation of lymphocyte proliferation	6/245	84/18800	0.000802059	0.023198	0.0207366	CD86/CD300A/MNDA/LILRB2/LYN/IDO1	6
GO:0002286	BP	GO:0002286	T cell activation involved in immune response	7/245	116/18800	0.00081901	0.023352	0.0208742	NFKBIZ/MALT1/ANXA1/CD86/RORA/IL18R1/IL12RB1	7
GO:0008283	BP	GO:0008283	cell population proliferation	43/245	2019/18800	0.000823934	0.023352	0.0208742	FOXM1/SULT2B1/MALT1/COL18A1/MAPK8IP1/CCL11/HLA-DPA1/JAK2/IGFBP5/IL7R/KIT/VHL/NBN/ANXA1/CD86/FZD7/RORA/NKX2-3/BST1/CD300A/SLC16A2/MNDA/IL33/IL12RB1/CSF1R/STAT5A/REG1A/IFI30/S100A11/PRDM1/ITGA4/LAMC1/TGFBI/IGFBP7/STAT4/LILRB2/AHR/LYN/HPGDS/REG1B/SPINK1/TLR2/IDO1	43
GO:0002819	BP	GO:0002819	regulation of adaptive immune response	9/245	188/18800	0.000826608	0.023352	0.0208742	NFKBIZ/MALT1/IL7R/IL1R1/ANXA1/IL18R1/SAMSN1/IL12RB1/AHR	9
GO:0045580	BP	GO:0045580	regulation of T cell differentiation	8/245	151/18800	0.000832224	0.023352	0.0208742	NFKBIZ/MALT1/IL7R/ANXA1/CD86/IL12RB1/PRDM1/LILRB2	8
GO:0032945	BP	GO:0032945	negative regulation of mononuclear cell proliferation	6/245	85/18800	0.000853718	0.0237776	0.0212548	CD86/CD300A/MNDA/LILRB2/LYN/IDO1	6
GO:0071219	BP	GO:0071219	cellular response to molecule of bacterial origin	10/245	229/18800	0.000875147	0.024117	0.0215581	MALT1/JAK2/SASH1/CD86/CXCL2/TLR1/LILRB2/LYN/LILRA2/TLR2	10
GO:0031347	BP	GO:0031347	regulation of defense response	19/245	648/18800	0.000878731	0.024117	0.0215581	CFH/NFKBIZ/GPX4/NLRC5/JAK2/OAS3/IL1R1/GBP5/ANXA1/RORA/BST1/MNDA/IL33/IL12RB1/OPTN/LYN/LILRA2/TLR2/IDO1	19
GO:1902166	BP	GO:1902166	negative regulation of intrinsic apoptotic signaling pathway in response to DNA damage by p53 class mediator	3/245	15/18800	0.000885879	0.024137	0.021576	ZNF385A/MUC1/CD44	3
GO:0040017	BP	GO:0040017	positive regulation of locomotion	18/245	599/18800	0.000907654	0.0245524	0.0219473	SYNE2/DUOX2/ACVR1/CCL11/JAK2/IGFBP5/IL1R1/KIT/SASH1/ANXA1/DOCK4/CSF1R/STAT5A/S100A11/ITGA4/PLVAP/LYN/RHOJ	18
GO:1902531	BP	GO:1902531	regulation of intracellular signal transduction	38/245	1724/18800	0.000918805	0.0246765	0.0220582	FOXM1/MALT1/MAPK8IP1/CCL11/JAK2/TAGAP/SORBS3/ZNF385A/IGFBP5/APOL3/SLC15A3/KIT/SASH1/CD86/VWF/FZD7/RORA/IL18R1/BST1/CD300A/CSF1R/OPTN/GBP1/MUC1/GPR65/PMAIP1/GIP/CHN2/TMED4/HEG1/LYN/CD44/FRMD1/PTPRR/SPINK1/TLR2/PIK3R5/TRIM22	38
GO:0002274	BP	GO:0002274	myeloid leukocyte activation	10/245	232/18800	0.00096621	0.0257656	0.0230318	JAK2/KIT/ANXA1/RORA/CD300A/IL33/TLR1/LYN/LILRA2/TLR2	10
GO:0022407	BP	GO:0022407	regulation of cell-cell adhesion	15/245	456/18800	0.000992646	0.0262841	0.0234953	NFKBIZ/MALT1/HLA-DPA1/JAK2/IL7R/ANXA1/CD86/IL1RN/CD300A/IL12RB1/ITGA4/LILRB2/LYN/CD44/IDO1	15
GO:0002709	BP	GO:0002709	regulation of T cell mediated immunity	6/245	88/18800	0.00102419	0.0269298	0.0240725	MALT1/IL7R/IL1R1/IL18R1/IL12RB1/AHR	6
GO:0040012	BP	GO:0040012	regulation of locomotion	27/245	1092/18800	0.00106252	0.0277437	0.0248	SYNE2/PFN2/DUOX2/LIMCH1/ACVR1/CCL11/JAK2/IGFBP5/C10orf99/IL1R1/KIT/SASH1/ANXA1/SOX14/BST1/CD300A/DOCK4/CSF1R/NEXN/STAT5A/S100A11/ITGA4/PLVAP/LYN/PTPRR/ARRDC3/RHOJ	27
GO:0050869	BP	GO:0050869	negative regulation of B cell activation	4/245	35/18800	0.00107277	0.027818	0.0248664	CD300A/SAMSN1/MNDA/LYN	4
GO:0019730	BP	GO:0019730	antimicrobial humoral response	7/245	122/18800	0.00110174	0.0283736	0.025363	LYZ/DMBT1/IGHM/CXCL2/REG1A/IGKV3-20/REG1B	7
GO:0030335	BP	GO:0030335	positive regulation of cell migration	17/245	560/18800	0.0011248	0.0287704	0.0257178	SYNE2/ACVR1/CCL11/JAK2/IGFBP5/IL1R1/KIT/SASH1/ANXA1/DOCK4/CSF1R/STAT5A/S100A11/ITGA4/PLVAP/LYN/RHOJ	17
GO:0051251	BP	GO:0051251	positive regulation of lymphocyte activation	13/245	371/18800	0.00121813	0.0307115	0.0274529	NFKBIZ/MALT1/HLA-DPA1/IGKC/JAK2/IL7R/ANXA1/IGHM/CD86/BST1/IL12RB1/LILRB2/LYN	13
GO:0030334	BP	GO:0030334	regulation of cell migration	25/245	990/18800	0.0012206	0.0307115	0.0274529	SYNE2/PFN2/LIMCH1/ACVR1/CCL11/JAK2/IGFBP5/C10orf99/IL1R1/KIT/SASH1/ANXA1/SOX14/BST1/CD300A/DOCK4/CSF1R/NEXN/STAT5A/S100A11/ITGA4/PLVAP/LYN/PTPRR/RHOJ	25
GO:0080134	BP	GO:0080134	regulation of response to stress	31/245	1334/18800	0.00123821	0.0307115	0.0274529	CFH/FOXM1/NFKBIZ/GPX4/DUOX2/MAPK8IP1/NLRC5/JAK2/OAS3/ZNF385A/IL1R1/GBP5/PLAT/SASH1/ANXA1/FZD7/RORA/BST1/MNDA/IL33/IL12RB1/OPTN/RAD51AP1/MUC1/PMAIP1/LYN/CD44/ACOX2/LILRA2/TLR2/IDO1	31
GO:0051250	BP	GO:0051250	negative regulation of lymphocyte activation	8/245	161/18800	0.00125919	0.0307115	0.0274529	ANXA1/CD86/CD300A/SAMSN1/MNDA/LILRB2/LYN/IDO1	8
GO:2000145	BP	GO:2000145	regulation of cell motility	26/245	1049/18800	0.00127198	0.0307115	0.0274529	SYNE2/PFN2/DUOX2/LIMCH1/ACVR1/CCL11/JAK2/IGFBP5/C10orf99/IL1R1/KIT/SASH1/ANXA1/SOX14/BST1/CD300A/DOCK4/CSF1R/NEXN/STAT5A/S100A11/ITGA4/PLVAP/LYN/PTPRR/RHOJ	26
GO:0031663	BP	GO:0031663	lipopolysaccharide-mediated signaling pathway	5/245	62/18800	0.00127536	0.0307115	0.0274529	MALT1/SASH1/LYN/LILRA2/TLR2	5
GO:0032731	BP	GO:0032731	positive regulation of interleukin-1 beta production	5/245	62/18800	0.00127536	0.0307115	0.0274529	MALT1/JAK2/GBP5/MNDA/LILRA2	5
GO:0006978	BP	GO:0006978	DNA damage response, signal transduction by p53 class mediator resulting in transcription of p21 class mediator	3/245	17/18800	0.0012987	0.0307115	0.0274529	FOXM1/ZNF385A/MUC1	3
GO:0016045	BP	GO:0016045	detection of bacterium	3/245	17/18800	0.0012987	0.0307115	0.0274529	DMBT1/TLR1/TLR2	3
GO:0034134	BP	GO:0034134	toll-like receptor 2 signaling pathway	3/245	17/18800	0.0012987	0.0307115	0.0274529	TLR1/LYN/TLR2	3
GO:0051770	BP	GO:0051770	positive regulation of nitric-oxide synthase biosynthetic process	3/245	17/18800	0.0012987	0.0307115	0.0274529	JAK2/IL33/TLR2	3
GO:1902165	BP	GO:1902165	regulation of intrinsic apoptotic signaling pathway in response to DNA damage by p53 class mediator	3/245	17/18800	0.0012987	0.0307115	0.0274529	ZNF385A/MUC1/CD44	3
GO:0002696	BP	GO:0002696	positive regulation of leukocyte activation	14/245	421/18800	0.00131292	0.0308535	0.0275799	NFKBIZ/MALT1/HLA-DPA1/IGKC/JAK2/IL7R/ANXA1/IGHM/CD86/BST1/IL33/IL12RB1/LILRB2/LYN	14
GO:0002285	BP	GO:0002285	lymphocyte activation involved in immune response	9/245	201/18800	0.00132156	0.0308637	0.0275889	NFKBIZ/MALT1/NBN/ANXA1/CD86/RORA/NKX2-3/IL18R1/IL12RB1	9
GO:0002683	BP	GO:0002683	negative regulation of immune system process	14/245	425/18800	0.00143472	0.0332997	0.0297665	NLRC5/OAS3/IL7R/ANXA1/CD86/CD300A/SAMSN1/MNDA/GBP1/C1QC/LILRB2/AHR/LYN/IDO1	14
GO:0042098	BP	GO:0042098	T cell proliferation	9/245	204/18800	0.00146427	0.0335302	0.0299725	MALT1/MAPK8IP1/HLA-DPA1/JAK2/ANXA1/CD86/IL12RB1/LILRB2/IDO1	9
GO:0060416	BP	GO:0060416	response to growth hormone	4/245	38/18800	0.00146687	0.0335302	0.0299725	JAK2/IGFBP5/STAT5A/LYN	4
GO:0030888	BP	GO:0030888	regulation of B cell proliferation	5/245	64/18800	0.0014714	0.0335302	0.0299725	BST1/CD300A/MNDA/AHR/LYN	5
GO:0010647	BP	GO:0010647	positive regulation of cell communication	37/245	1709/18800	0.00148654	0.0336671	0.0300949	MALT1/ACVR1/MAPK8IP1/CCL11/NLRC5/ULK3/JAK2/FOXD1/SORBS3/ZNF385A/IGFBP5/IL7R/APOL3/IL1R1/SLC15A3/KIT/SASH1/CD86/VWF/FZD7/IL18R1/CD300A/CSF1R/TLR1/IL10RA/GPR65/LILRB2/PMAIP1/GIP/TMED4/LYN/CD44/FRMD1/SPINK1/TLR2/PIK3R5/TRIM22	37
GO:0031349	BP	GO:0031349	positive regulation of defense response	11/245	289/18800	0.00149696	0.0336671	0.0300949	NFKBIZ/NLRC5/JAK2/GBP5/MNDA/IL33/OPTN/LYN/LILRA2/TLR2/IDO1	11
GO:0009914	BP	GO:0009914	hormone transport	11/245	290/18800	0.00153849	0.0336671	0.0300949	CRY2/JAK2/FOXD1/ANXA1/IL1RN/SLC16A2/UCP2/CRYM/GIP/LYN/SPINK1	11
GO:0002827	BP	GO:0002827	positive regulation of T-helper 1 type immune response	3/245	18/18800	0.00154353	0.0336671	0.0300949	IL1R1/IL18R1/IL12RB1	3
GO:0030889	BP	GO:0030889	negative regulation of B cell proliferation	3/245	18/18800	0.00154353	0.0336671	0.0300949	CD300A/MNDA/LYN	3
GO:0042772	BP	GO:0042772	DNA damage response, signal transduction resulting in transcription	3/245	18/18800	0.00154353	0.0336671	0.0300949	FOXM1/ZNF385A/MUC1	3
GO:2000319	BP	GO:2000319	regulation of T-helper 17 cell differentiation	3/245	18/18800	0.00154353	0.0336671	0.0300949	NFKBIZ/MALT1/IL12RB1	3
GO:0023056	BP	GO:0023056	positive regulation of signaling	37/245	1713/18800	0.00154904	0.0336671	0.0300949	MALT1/ACVR1/MAPK8IP1/CCL11/NLRC5/ULK3/JAK2/FOXD1/SORBS3/ZNF385A/IGFBP5/IL7R/APOL3/IL1R1/SLC15A3/KIT/SASH1/CD86/VWF/FZD7/IL18R1/CD300A/CSF1R/TLR1/IL10RA/GPR65/LILRB2/PMAIP1/GIP/TMED4/LYN/CD44/FRMD1/SPINK1/TLR2/PIK3R5/TRIM22	37
GO:0002699	BP	GO:0002699	positive regulation of immune effector process	10/245	248/18800	0.00159268	0.0342393	0.0306064	NFKBIZ/MALT1/IL1R1/KIT/ANXA1/CD86/IL18R1/CD300A/IL12RB1/LYN	10
GO:0002691	BP	GO:0002691	regulation of cellular extravasation	4/245	39/18800	0.00161798	0.0342393	0.0306064	IL1R1/BST1/ITGA4/PLVAP	4
GO:0002774	BP	GO:0002774	Fc receptor mediated inhibitory signaling pathway	2/245	5/18800	0.00164816	0.0342393	0.0306064	LILRB2/LYN	2
GO:0006489	BP	GO:0006489	dolichyl diphosphate biosynthetic process	2/245	5/18800	0.00164816	0.0342393	0.0306064	DOLPP1/SRD5A3	2
GO:0046465	BP	GO:0046465	dolichyl diphosphate metabolic process	2/245	5/18800	0.00164816	0.0342393	0.0306064	DOLPP1/SRD5A3	2
GO:0070086	BP	GO:0070086	ubiquitin-dependent endocytosis	2/245	5/18800	0.00164816	0.0342393	0.0306064	IL10RA/NEURL1B	2
GO:0070662	BP	GO:0070662	mast cell proliferation	2/245	5/18800	0.00164816	0.0342393	0.0306064	KIT/LYN	2
GO:0050900	BP	GO:0050900	leukocyte migration	13/245	384/18800	0.0016555	0.0342393	0.0306064	CCL11/C10orf99/IL1R1/KIT/ANXA1/NKX2-3/BST1/CD300A/CXCL2/CSF1R/ITGA4/PLVAP/LYN	13
GO:0006956	BP	GO:0006956	complement activation	7/245	131/18800	0.00166354	0.0342393	0.0306064	CFI/CFH/IGKC/C1RL/IGHM/C1QC/C1QB	7
GO:0071396	BP	GO:0071396	cellular response to lipid	17/245	581/18800	0.00166643	0.0342393	0.0306064	CRY2/MALT1/ACVR1/JAK2/PLAT/SASH1/ANXA1/CD86/FZD7/RORA/CXCL2/LILRB2/AHR/ZNF366/LYN/LILRA2/TLR2	17
GO:2000514	BP	GO:2000514	regulation of CD4-positive, alpha-beta T cell activation	5/245	66/18800	0.00168878	0.0344519	0.0307964	NFKBIZ/MALT1/ANXA1/CD86/IL12RB1	5
GO:0032755	BP	GO:0032755	positive regulation of interleukin-6 production	6/245	97/18800	0.00169511	0.0344519	0.0307964	IFIH1/IL33/TLR1/LILRB2/LILRA2/TLR2	6
GO:0072538	BP	GO:0072538	T-helper 17 type immune response	4/245	40/18800	0.00177958	0.0359742	0.0321572	NFKBIZ/MALT1/RORA/IL12RB1	4
GO:0042100	BP	GO:0042100	B cell proliferation	6/245	100/18800	0.00197995	0.0395967	0.0353954	IL7R/BST1/CD300A/MNDA/AHR/LYN	6
GO:0002822	BP	GO:0002822	regulation of adaptive immune response based on somatic recombination of immune receptors built from immunoglobulin superfamily domains	8/245	173/18800	0.00198436	0.0395967	0.0353954	NFKBIZ/MALT1/IL7R/IL1R1/ANXA1/IL18R1/IL12RB1/AHR	8
GO:0002429	BP	GO:0002429	immune response-activating cell surface receptor signaling pathway	11/245	300/18800	0.00200812	0.0395967	0.0353954	NFKBIZ/MALT1/IGKC/IGHM/CD300A/FPR3/MNDA/GBP1/CD8B/LYN/LILRA2	11
GO:0002757	BP	GO:0002757	immune response-activating signal transduction	11/245	300/18800	0.00200812	0.0395967	0.0353954	NFKBIZ/MALT1/IGKC/IGHM/CD300A/FPR3/MNDA/GBP1/CD8B/LYN/LILRA2	11
GO:0071216	BP	GO:0071216	cellular response to biotic stimulus	10/245	256/18800	0.00201143	0.0395967	0.0353954	MALT1/JAK2/SASH1/CD86/CXCL2/TLR1/LILRB2/LYN/LILRA2/TLR2	10
GO:0042129	BP	GO:0042129	regulation of T cell proliferation	8/245	174/18800	0.00205713	0.0402856	0.0360111	MAPK8IP1/HLA-DPA1/JAK2/ANXA1/CD86/IL12RB1/LILRB2/IDO1	8
GO:0098543	BP	GO:0098543	detection of other organism	3/245	20/18800	0.00211535	0.0412109	0.0368383	DMBT1/TLR1/TLR2	3
GO:0002221	BP	GO:0002221	pattern recognition receptor signaling pathway	8/245	176/18800	0.00220899	0.0428134	0.0382708	IFIH1/OAS3/SLC15A3/CD300A/TLR1/LYN/LILRA2/TLR2	8
GO:0071222	BP	GO:0071222	cellular response to lipopolysaccharide	9/245	217/18800	0.00223271	0.0430513	0.0384834	MALT1/JAK2/SASH1/CD86/CXCL2/LILRB2/LYN/LILRA2/TLR2	9
GO:0007162	BP	GO:0007162	negative regulation of cell adhesion	11/245	305/18800	0.00228333	0.0435948	0.0389693	JAK2/ANXA1/CD86/FZD7/IL1RN/CD300A/GBP1/TGFBI/MUC1/LILRB2/IDO1	11
GO:0042102	BP	GO:0042102	positive regulation of T cell proliferation	6/245	103/18800	0.00229961	0.0435948	0.0389693	HLA-DPA1/JAK2/ANXA1/CD86/IL12RB1/LILRB2	6
GO:0002685	BP	GO:0002685	regulation of leukocyte migration	9/245	218/18800	0.00230305	0.0435948	0.0389693	C10orf99/IL1R1/ANXA1/BST1/CD300A/CSF1R/ITGA4/PLVAP/LYN	9
GO:0050730	BP	GO:0050730	regulation of peptidyl-tyrosine phosphorylation	10/245	261/18800	0.00231542	0.0435948	0.0389693	ACVR1/JAK2/KIT/BST1/CD300A/SAMSN1/CSF1R/LYN/CD44/SPINK1	10
GO:0098609	BP	GO:0098609	cell-cell adhesion	23/245	925/18800	0.00232627	0.0435948	0.0389693	CLDN6/CDHR1/NFKBIZ/MALT1/ACVR1/HLA-DPA1/JAK2/IL7R/KIT/CLDN8/ANXA1/CD86/IL1RN/CD300A/TRIM29/IL12RB1/NEXN/S100A11/ITGA4/LILRB2/LYN/CD44/IDO1	23
GO:0051384	BP	GO:0051384	response to glucocorticoid	7/245	139/18800	0.00233047	0.0435948	0.0389693	HSD3B1/ACVR1/JAK2/PLAT/ANXA1/IL1RN/IGFBP7	7
GO:0050830	BP	GO:0050830	defense response to Gram-positive bacterium	6/245	104/18800	0.00241434	0.0447758	0.0400249	LYZ/DMBT1/IL7R/C10orf99/GBP4/TLR2	6
GO:0051767	BP	GO:0051767	nitric-oxide synthase biosynthetic process	3/245	21/18800	0.00244433	0.0447758	0.0400249	JAK2/IL33/TLR2	3
GO:0051769	BP	GO:0051769	regulation of nitric-oxide synthase biosynthetic process	3/245	21/18800	0.00244433	0.0447758	0.0400249	JAK2/IL33/TLR2	3
GO:0071349	BP	GO:0071349	cellular response to interleukin-12	2/245	6/18800	0.002451	0.0447758	0.0400249	JAK2/IL12RB1	2
GO:0050777	BP	GO:0050777	negative regulation of immune response	8/245	179/18800	0.00245314	0.0447758	0.0400249	NLRC5/OAS3/IL7R/ANXA1/CD300A/SAMSN1/AHR/LYN	8
GO:0050671	BP	GO:0050671	positive regulation of lymphocyte proliferation	7/245	141/18800	0.00252557	0.0457947	0.0409358	HLA-DPA1/JAK2/ANXA1/CD86/BST1/IL12RB1/LILRB2	7
GO:0046425	BP	GO:0046425	regulation of receptor signaling pathway via JAK-STAT	6/245	105/18800	0.00253333	0.0457947	0.0409358	JAK2/IL7R/KIT/VHL/CD300A/IL10RA	6
GO:0045619	BP	GO:0045619	regulation of lymphocyte differentiation	8/245	181/18800	0.00262732	0.0472181	0.0422081	NFKBIZ/MALT1/IL7R/ANXA1/CD86/IL12RB1/PRDM1/LILRB2	8
GO:0032732	BP	GO:0032732	positive regulation of interleukin-1 production	5/245	73/18800	0.00263718	0.0472181	0.0422081	MALT1/JAK2/GBP5/MNDA/LILRA2	5
GO:0062207	BP	GO:0062207	regulation of pattern recognition receptor signaling pathway	6/245	106/18800	0.00265666	0.0473415	0.0423184	SLC15A3/CD300A/TLR1/LYN/LILRA2/TLR2	6
GO:0032946	BP	GO:0032946	positive regulation of mononuclear cell proliferation	7/245	143/18800	0.002733	0.0484381	0.0432986	HLA-DPA1/JAK2/ANXA1/CD86/BST1/IL12RB1/LILRB2	7
GO:0009966	BP	GO:0009966	regulation of signal transduction	56/245	2994/18800	0.00274397	0.0484381	0.0432986	FOXM1/CRY2/MALT1/ACVR1/MAPK8IP1/CCL11/NLRC5/ULK3/JAK2/FOXD1/TAGAP/SORBS3/OAS3/ZNF385A/IGFBP5/IL7R/APOL3/IL1R1/SLC15A3/KIT/VHL/SASH1/CD86/VWF/FZD7/RORA/IL1RN/IL18R1/NR4A2/BST1/CD300A/CSF1R/OPTN/DKK3/TLR1/GBP1/IL10RA/IGFBP7/MUC1/GPR65/PMAIP1/ZNF366/GIP/CHN2/TMED4/HEG1/LYN/CD44/FRMD1/PTPRR/ARRDC3/SPINK1/LILRA2/TLR2/PIK3R5/TRIM22	56
GO:0042088	BP	GO:0042088	T-helper 1 type immune response	4/245	45/18800	0.00275771	0.0484533	0.0433122	IL1R1/ANXA1/IL18R1/IL12RB1	4
GO:1901700	BP	GO:1901700	response to oxygen-containing compound	35/245	1651/18800	0.00284568	0.0497663	0.044486	ACHE/GPX4/CRY2/DUOX2/MALT1/HSD3B1/JAK2/IGFBP5/GDAP2/PLAT/SASH1/ANXA1/CD86/FZD7/RORA/NR4A2/EIF4EBP2/CXCL2/UCP2/STAT5A/REG1A/ITGA4/CYSLTR2/IL10RA/IGFBP7/STAT4/LILRB2/AHR/GIP/LYN/REG1B/SPINK1/LILRA2/TLR2/IDO1	35
GO:0006958	BP	GO:0006958	complement activation, classical pathway	6/245	108/18800	0.00291679	0.0507738	0.0453866	CFI/IGKC/C1RL/IGHM/C1QC/C1QB	6
GO:0042742	BP	GO:0042742	defense response to bacterium	12/245	364/18800	0.00306836	0.0531661	0.047525	LYZ/IGKC/LCN2/OAS3/DMBT1/IL7R/C10orf99/IGHM/GBP4/OPTN/IGKV3-20/TLR2	12
GO:0034121	BP	GO:0034121	regulation of toll-like receptor signaling pathway	5/245	76/18800	0.00314326	0.054214	0.0484618	CD300A/TLR1/LYN/LILRA2/TLR2	5
GO:1902254	BP	GO:1902254	negative regulation of intrinsic apoptotic signaling pathway by p53 class mediator	3/245	23/18800	0.00319298	0.0543408	0.0485751	ZNF385A/MUC1/CD44	3
GO:0097529	BP	GO:0097529	myeloid leukocyte migration	9/245	229/18800	0.00319927	0.0543408	0.0485751	CCL11/IL1R1/KIT/ANXA1/BST1/CD300A/CXCL2/CSF1R/LYN	9
GO:0071706	BP	GO:0071706	tumor necrosis factor superfamily cytokine production	8/245	187/18800	0.00320842	0.0543408	0.0485751	JAK2/IFIH1/OAS3/CD86/IL33/TLR1/LILRA2/TLR2	8
GO:1903555	BP	GO:1903555	regulation of tumor necrosis factor superfamily cytokine production	8/245	187/18800	0.00320842	0.0543408	0.0485751	JAK2/IFIH1/OAS3/CD86/IL33/TLR1/LILRA2/TLR2	8
GO:0032729	BP	GO:0032729	positive regulation of interferon-gamma production	5/245	77/18800	0.00332651	0.0560882	0.050137	HLA-DPA1/JAK2/IL1R1/IL18R1/IL12RB1	5
GO:0032741	BP	GO:0032741	positive regulation of interleukin-18 production	2/245	7/18800	0.00340195	0.0563494	0.0503706	GBP5/TLR2	2
GO:0070671	BP	GO:0070671	response to interleukin-12	2/245	7/18800	0.00340195	0.0563494	0.0503706	JAK2/IL12RB1	2
GO:0090186	BP	GO:0090186	regulation of pancreatic juice secretion	2/245	7/18800	0.00340195	0.0563494	0.0503706	SPINK1/WNK4	2
GO:0120040	BP	GO:0120040	regulation of macrophage proliferation	2/245	7/18800	0.00340195	0.0563494	0.0503706	IL33/CSF1R	2
GO:0002456	BP	GO:0002456	T cell mediated immunity	6/245	112/18800	0.00349366	0.0576147	0.0515016	MALT1/IL7R/IL1R1/IL18R1/IL12RB1/AHR	6
GO:0040011	BP	GO:0040011	locomotion	39/245	1925/18800	0.0035881	0.0589138	0.0526628	SYNE2/PFN2/DUOX2/SORD/LIMCH1/ACVR1/CCL11/JAK2/FOXD1/IGFBP5/C10orf99/IL1R1/KIT/PLAT/SASH1/ANXA1/SOX14/PLTP/SDC2/NKX2-3/PSTPIP2/NR4A2/BST1/CD300A/FPR3/CXCL2/DOCK4/CSF1R/NEXN/STAT5A/S100A11/ITGA4/LAMC1/PLVAP/LYN/CD44/PTPRR/ARRDC3/RHOJ	39
GO:0002755	BP	GO:0002755	MyD88-dependent toll-like receptor signaling pathway	3/245	24/18800	0.00361432	0.0590863	0.0528171	CD300A/TLR1/TLR2	3
GO:0002520	BP	GO:0002520	immune system development	23/245	961/18800	0.00372967	0.0606625	0.0542261	NFKBIZ/MALT1/JAK2/ZNF385A/IL7R/KIT/NBN/ANXA1/CD86/FZD7/RORA/NKX2-3/IL18R1/IL12RB1/CSF1R/PRDM1/ITGA4/C1QC/LILRB2/LYN/GAB3/TLR2/IDO1	23
GO:0016477	BP	GO:0016477	cell migration	33/245	1556/18800	0.00374301	0.0606625	0.0542261	SYNE2/PFN2/LIMCH1/ACVR1/CCL11/JAK2/IGFBP5/C10orf99/IL1R1/KIT/PLAT/SASH1/ANXA1/SOX14/SDC2/NKX2-3/PSTPIP2/NR4A2/BST1/CD300A/CXCL2/DOCK4/CSF1R/NEXN/STAT5A/S100A11/ITGA4/LAMC1/PLVAP/LYN/CD44/PTPRR/RHOJ	33
GO:0002695	BP	GO:0002695	negative regulation of leukocyte activation	8/245	193/18800	0.0038849	0.0626578	0.0560096	ANXA1/CD86/CD300A/SAMSN1/MNDA/LILRB2/LYN/IDO1	8
GO:0002703	BP	GO:0002703	regulation of leukocyte mediated immunity	9/245	236/18800	0.00389945	0.0626578	0.0560096	MALT1/IL7R/IL1R1/KIT/IL18R1/CD300A/IL12RB1/AHR/LYN	9
GO:0046879	BP	GO:0046879	hormone secretion	10/245	281/18800	0.00392068	0.0627309	0.0560749	CRY2/JAK2/FOXD1/ANXA1/IL1RN/SLC16A2/UCP2/GIP/LYN/SPINK1	10
GO:0048870	BP	GO:0048870	cell motility	36/245	1750/18800	0.00404705	0.0639994	0.0572088	SYNE2/PFN2/DUOX2/SORD/LIMCH1/ACVR1/CCL11/JAK2/IGFBP5/C10orf99/IL1R1/KIT/PLAT/SASH1/ANXA1/SOX14/PLTP/SDC2/NKX2-3/PSTPIP2/NR4A2/BST1/CD300A/CXCL2/DOCK4/CSF1R/NEXN/STAT5A/S100A11/ITGA4/LAMC1/PLVAP/LYN/CD44/PTPRR/RHOJ	36
GO:0051674	BP	GO:0051674	localization of cell	36/245	1750/18800	0.00404705	0.0639994	0.0572088	SYNE2/PFN2/DUOX2/SORD/LIMCH1/ACVR1/CCL11/JAK2/IGFBP5/C10orf99/IL1R1/KIT/PLAT/SASH1/ANXA1/SOX14/PLTP/SDC2/NKX2-3/PSTPIP2/NR4A2/BST1/CD300A/CXCL2/DOCK4/CSF1R/NEXN/STAT5A/S100A11/ITGA4/LAMC1/PLVAP/LYN/CD44/PTPRR/RHOJ	36
GO:0060396	BP	GO:0060396	growth hormone receptor signaling pathway	3/245	25/18800	0.00406804	0.0639994	0.0572088	JAK2/STAT5A/LYN	3
GO:0098581	BP	GO:0098581	detection of external biotic stimulus	3/245	25/18800	0.00406804	0.0639994	0.0572088	DMBT1/TLR1/TLR2	3
GO:0097530	BP	GO:0097530	granulocyte migration	7/245	154/18800	0.00411721	0.064285	0.0574641	CCL11/IL1R1/ANXA1/BST1/CD300A/CXCL2/CSF1R	7
GO:1902105	BP	GO:1902105	regulation of leukocyte differentiation	10/245	283/18800	0.00412039	0.064285	0.0574641	NFKBIZ/MALT1/IL7R/ANXA1/CD86/IL12RB1/PRDM1/C1QC/LILRB2/LYN	10
GO:1904892	BP	GO:1904892	regulation of receptor signaling pathway via STAT	6/245	116/18800	0.00415137	0.0645007	0.057657	JAK2/IL7R/KIT/VHL/CD300A/IL10RA	6
GO:0010628	BP	GO:0010628	positive regulation of gene expression	26/245	1146/18800	0.0042335	0.065506	0.0585556	MALT1/HLA-DPA1/JAK2/FOXD1/IFIH1/OAS3/IL7R/IL1R1/KIT/GBP5/ANXA1/CD86/RORA/IL18R1/MNDA/IL33/IL12RB1/CSF1R/PRDM1/TLR1/LILRB2/HEG1/NAT8/LILRA2/TLR2/IDO1	26
GO:0051496	BP	GO:0051496	positive regulation of stress fiber assembly	4/245	51/18800	0.0043527	0.0670744	0.0599576	PFN2/LIMCH1/SORBS3/GPR65	4
GO:0030097	BP	GO:0030097	hemopoiesis	21/245	860/18800	0.00439927	0.0674371	0.0602818	NFKBIZ/MALT1/JAK2/ZNF385A/IL7R/KIT/ANXA1/CD86/FZD7/RORA/NKX2-3/IL18R1/IL12RB1/CSF1R/PRDM1/ITGA4/C1QC/LILRB2/LYN/GAB3/TLR2	21
GO:0032496	BP	GO:0032496	response to lipopolysaccharide	11/245	333/18800	0.00444408	0.0674371	0.0602818	MALT1/JAK2/SASH1/CD86/CXCL2/IL10RA/LILRB2/LYN/LILRA2/TLR2/IDO1	11
GO:0035744	BP	GO:0035744	T-helper 1 cell cytokine production	2/245	8/18800	0.00449704	0.0674371	0.0602818	IL1R1/IL18R1	2
GO:2000554	BP	GO:2000554	regulation of T-helper 1 cell cytokine production	2/245	8/18800	0.00449704	0.0674371	0.0602818	IL1R1/IL18R1	2
GO:2000556	BP	GO:2000556	positive regulation of T-helper 1 cell cytokine production	2/245	8/18800	0.00449704	0.0674371	0.0602818	IL1R1/IL18R1	2
GO:0002726	BP	GO:0002726	positive regulation of T cell cytokine production	3/245	26/18800	0.00455486	0.0674371	0.0602818	MALT1/IL1R1/IL18R1	3
GO:0071378	BP	GO:0071378	cellular response to growth hormone stimulus	3/245	26/18800	0.00455486	0.0674371	0.0602818	JAK2/STAT5A/LYN	3
GO:2000316	BP	GO:2000316	regulation of T-helper 17 type immune response	3/245	26/18800	0.00455486	0.0674371	0.0602818	NFKBIZ/MALT1/IL12RB1	3
GO:0031960	BP	GO:0031960	response to corticosteroid	7/245	157/18800	0.00457353	0.0674371	0.0602818	HSD3B1/ACVR1/JAK2/PLAT/ANXA1/IL1RN/IGFBP7	7
GO:1902107	BP	GO:1902107	positive regulation of leukocyte differentiation	7/245	157/18800	0.00457353	0.0674371	0.0602818	NFKBIZ/MALT1/IL7R/ANXA1/CD86/IL12RB1/LILRB2	7
GO:1903708	BP	GO:1903708	positive regulation of hemopoiesis	7/245	157/18800	0.00457353	0.0674371	0.0602818	NFKBIZ/MALT1/IL7R/ANXA1/CD86/IL12RB1/LILRB2	7
GO:0050864	BP	GO:0050864	regulation of B cell activation	8/245	200/18800	0.00480795	0.0706168	0.0631241	IGKC/IGHM/BST1/CD300A/SAMSN1/MNDA/AHR/LYN	8
GO:0050851	BP	GO:0050851	antigen receptor-mediated signaling pathway	9/245	244/18800	0.00484088	0.0708237	0.0633091	NFKBIZ/MALT1/IGKC/IGHM/CD300A/MNDA/GBP1/CD8B/LYN	9
GO:0071385	BP	GO:0071385	cellular response to glucocorticoid stimulus	4/245	53/18800	0.00499829	0.0728433	0.0651144	ACVR1/JAK2/PLAT/ANXA1	4
GO:0042403	BP	GO:0042403	thyroid hormone metabolic process	3/245	27/18800	0.00507546	0.0731177	0.0653597	DUOX2/SLC16A2/CRYM	3
GO:0071880	BP	GO:0071880	adenylate cyclase-activating adrenergic receptor signaling pathway	3/245	27/18800	0.00507546	0.0731177	0.0653597	ADCY9/PLN/ARRDC3	3
GO:2000108	BP	GO:2000108	positive regulation of leukocyte apoptotic process	3/245	27/18800	0.00507546	0.0731177	0.0653597	ANXA1/LYN/IDO1	3
GO:0002455	BP	GO:0002455	humoral immune response mediated by circulating immunoglobulin	6/245	121/18800	0.00509714	0.0731498	0.0653884	CFI/IGKC/C1RL/IGHM/C1QC/C1QB	6
GO:0032103	BP	GO:0032103	positive regulation of response to external stimulus	13/245	442/18800	0.00547513	0.0782756	0.0699703	NFKBIZ/NLRC5/JAK2/GBP5/SASH1/MNDA/IL33/CSF1R/OPTN/LYN/LILRA2/TLR2/IDO1	13
GO:0009791	BP	GO:0009791	post-embryonic development	5/245	87/18800	0.00560324	0.0798037	0.0713363	JAK2/NKX2-3/NR4A2/PRDM1/HEG1	5
GO:0002666	BP	GO:0002666	positive regulation of T cell tolerance induction	2/245	9/18800	0.0057324	0.079829	0.0713589	LILRB2/IDO1	2
GO:0002767	BP	GO:0002767	immune response-inhibiting cell surface receptor signaling pathway	2/245	9/18800	0.0057324	0.079829	0.0713589	LILRB2/LYN	2
GO:0051838	BP	GO:0051838	cytolysis by host of symbiont cells	2/245	9/18800	0.0057324	0.079829	0.0713589	CFHR2/APOL1	2
GO:0070339	BP	GO:0070339	response to bacterial lipopeptide	2/245	9/18800	0.0057324	0.079829	0.0713589	TLR1/TLR2	2
GO:0071220	BP	GO:0071220	cellular response to bacterial lipoprotein	2/245	9/18800	0.0057324	0.079829	0.0713589	TLR1/TLR2	2
GO:0071221	BP	GO:0071221	cellular response to bacterial lipopeptide	2/245	9/18800	0.0057324	0.079829	0.0713589	TLR1/TLR2	2
GO:1901615	BP	GO:1901615	organic hydroxy compound metabolic process	15/245	551/18800	0.0059541	0.0826104	0.0738452	DUOX2/SULT2B1/SORD/COQ3/ADH1B/KIT/PLTP/NR4A2/SLC16A2/SRD5A3/DKK3/SNCAIP/SOAT2/CRYM/APOL1	15
GO:0048523	BP	GO:0048523	negative regulation of cellular process	83/245	4990/18800	0.00635125	0.0877967	0.0784812	HMX1/ACHE/FOXM1/PFN2/GPX4/CRY2/SULT2B1/MALT1/LIMCH1/COL18A1/ACVR1/MAPK8IP1/CCL11/TGIF1/NLRC5/ULK3/JAK2/FOXD1/PRKAR2B/SORBS3/OAS3/ZNF385A/IGFBP5/IL7R/C10orf99/KIT/VHL/BACE2/NBN/PLAT/ANXA1/SOX14/CD86/FZD7/NAB1/RORA/BASP1/IL1RN/NR4A2/EIF4EBP2/CD300A/SLC16A2/SAMSN1/TRIM29/MNDA/IL33/CSF1R/UCP2/OPTN/SERPINA3/PLN/MDC1/DKK3/IFI30/S100A11/PRDM1/GBP1/TGFBI/C1QC/IL10RA/TPX2/IGFBP7/MUC1/RNF144B/CRYM/FOXQ1/OD…	83
GO:0023061	BP	GO:0023061	signal release	13/245	451/18800	0.00644762	0.0888023	0.0793801	PFN2/CRY2/CADPS2/JAK2/FOXD1/ANXA1/IL1RN/SLC16A2/UCP2/SNCAIP/GIP/LYN/SPINK1	13
GO:0002831	BP	GO:0002831	regulation of response to biotic stimulus	11/245	351/18800	0.00653256	0.0896438	0.0801324	CFH/NLRC5/OAS3/GBP5/SASH1/MNDA/IL12RB1/OPTN/AHR/LYN/LILRA2	11
GO:1902230	BP	GO:1902230	negative regulation of intrinsic apoptotic signaling pathway in response to DNA damage	3/245	30/18800	0.00684593	0.0936025	0.083671	ZNF385A/MUC1/CD44	3
GO:0032612	BP	GO:0032612	interleukin-1 production	6/245	129/18800	0.00692621	0.0940164	0.0840409	MALT1/JAK2/GBP5/ANXA1/MNDA/LILRA2	6
GO:0032652	BP	GO:0032652	regulation of interleukin-1 production	6/245	129/18800	0.00692621	0.0940164	0.0840409	MALT1/JAK2/GBP5/ANXA1/MNDA/LILRA2	6
GO:0006702	BP	GO:0006702	androgen biosynthetic process	2/245	10/18800	0.0071042	0.0953993	0.0852771	HSD3B1/SRD5A3	2
GO:0070327	BP	GO:0070327	thyroid hormone transport	2/245	10/18800	0.0071042	0.0953993	0.0852771	SLC16A2/CRYM	2
GO:2000659	BP	GO:2000659	regulation of interleukin-1-mediated signaling pathway	2/245	10/18800	0.0071042	0.0953993	0.0852771	IL1R1/IL1RN	2
GO:0008285	BP	GO:0008285	negative regulation of cell population proliferation	19/245	784/18800	0.00716487	0.0958716	0.0856994	SULT2B1/COL18A1/JAK2/IGFBP5/VHL/CD86/CD300A/SLC16A2/MNDA/IL33/CSF1R/IFI30/S100A11/IGFBP7/LILRB2/LYN/HPGDS/TLR2/IDO1	19
GO:0014070	BP	GO:0014070	response to organic cyclic compound	21/245	900/18800	0.00728226	0.0964714	0.0862355	GPX4/CRY2/DUOX2/HSD3B1/ACVR1/JAK2/PRKAR2B/IFIH1/IGFBP5/PLAT/ANXA1/RORA/IL1RN/MSR1/IGFBP7/PMAIP1/AHR/ZNF366/GIP/LYN/TLR2	21
GO:0048534	BP	GO:0048534	hematopoietic or lymphoid organ development	21/245	900/18800	0.00728226	0.0964714	0.0862355	NFKBIZ/MALT1/JAK2/ZNF385A/IL7R/KIT/ANXA1/CD86/FZD7/RORA/NKX2-3/IL18R1/IL12RB1/CSF1R/PRDM1/ITGA4/C1QC/LILRB2/LYN/GAB3/TLR2	21
GO:0002711	BP	GO:0002711	positive regulation of T cell mediated immunity	4/245	59/18800	0.00731232	0.0964714	0.0862355	MALT1/IL1R1/IL18R1/IL12RB1	4
GO:0071384	BP	GO:0071384	cellular response to corticosteroid stimulus	4/245	59/18800	0.00731232	0.0964714	0.0862355	ACVR1/JAK2/PLAT/ANXA1	4
GO:0010648	BP	GO:0010648	negative regulation of cell communication	29/245	1381/18800	0.00745118	0.097817	0.0874383	ACHE/FOXM1/CRY2/ACVR1/MAPK8IP1/NLRC5/ULK3/OAS3/ZNF385A/IGFBP5/VHL/RORA/IL1RN/NR4A2/CD300A/UCP2/OPTN/DKK3/GBP1/MUC1/LILRB2/ZNF366/HEG1/LYN/CD44/PTPRR/ARRDC3/SPINK1/LILRA2	29
GO:0002507	BP	GO:0002507	tolerance induction	3/245	31/18800	0.00750748	0.097817	0.0874383	LILRB2/LYN/IDO1	3
GO:0006082	BP	GO:0006082	organic acid metabolic process	22/245	961/18800	0.0075221	0.097817	0.0874383	CAD/GPX4/SULT2B1/ADH1B/PRKAR2B/ACOT4/KIT/ACSF2/ANXA1/PLOD2/FN3K/QPRT/SLC16A2/STAT5A/ALDOC/CBS/CRYM/GIP/HPGDS/ACOX2/TLR2/IDO1	22
GO:0016064	BP	GO:0016064	immunoglobulin mediated immune response	8/245	216/18800	0.00754439	0.097817	0.0874383	CFI/HLA-DPA1/IGKC/C1RL/NBN/IGHM/C1QC/C1QB	8
GO:0050866	BP	GO:0050866	negative regulation of cell activation	8/245	216/18800	0.00754439	0.097817	0.0874383	ANXA1/CD86/CD300A/SAMSN1/MNDA/LILRB2/LYN/IDO1	8
GO:0032940	BP	GO:0032940	secretion by cell	19/245	789/18800	0.00764339	0.09876	0.0882812	ACHE/PFN2/CRY2/CADPS2/TNFAIP2/JAK2/FOXD1/KIT/ANXA1/IL1RN/CD300A/SLC16A2/UCP2/LTBP2/SNCAIP/GIP/LYN/SPINK1/TLR2	19
GO:0023057	BP	GO:0023057	negative regulation of signaling	29/245	1386/18800	0.00781686	0.100655	0.0899756	ACHE/FOXM1/CRY2/ACVR1/MAPK8IP1/NLRC5/ULK3/OAS3/ZNF385A/IGFBP5/VHL/RORA/IL1RN/NR4A2/CD300A/UCP2/OPTN/DKK3/GBP1/MUC1/LILRB2/ZNF366/HEG1/LYN/CD44/PTPRR/ARRDC3/SPINK1/LILRA2	29
GO:0042770	BP	GO:0042770	signal transduction in response to DNA damage	7/245	174/18800	0.00791601	0.101584	0.0908059	FOXM1/ZNF385A/NBN/MDC1/MUC1/PMAIP1/CD44	7
GO:0030522	BP	GO:0030522	intracellular receptor signaling pathway	9/245	264/18800	0.00797068	0.101938	0.091122	CRY2/JAK2/IFIH1/OAS3/SLC15A3/RORA/NR4A2/AHR/ZNF366	9
GO:0019724	BP	GO:0019724	B cell mediated immunity	8/245	219/18800	0.00816669	0.103334	0.0923699	CFI/HLA-DPA1/IGKC/C1RL/NBN/IGHM/C1QC/C1QB	8
GO:0002828	BP	GO:0002828	regulation of type 2 immune response	3/245	32/18800	0.00820553	0.103334	0.0923699	ANXA1/CD86/IDO1	3
GO:1902253	BP	GO:1902253	regulation of intrinsic apoptotic signaling pathway by p53 class mediator	3/245	32/18800	0.00820553	0.103334	0.0923699	ZNF385A/MUC1/CD44	3
GO:0032233	BP	GO:0032233	positive regulation of actin filament bundle assembly	4/245	61/18800	0.00821725	0.103334	0.0923699	PFN2/LIMCH1/SORBS3/GPR65	4
GO:0034113	BP	GO:0034113	heterotypic cell-cell adhesion	4/245	61/18800	0.00821725	0.103334	0.0923699	IL1RN/ITGA4/LILRB2/CD44	4
GO:0140352	BP	GO:0140352	export from cell	20/245	855/18800	0.00851128	0.105436	0.0942487	ACHE/PFN2/CRY2/CADPS2/TNFAIP2/JAK2/FOXD1/KIT/ANXA1/IL1RN/CD300A/SLC16A2/UCP2/LTBP2/SNCAIP/GIP/LYN/SPINK1/KCNE3/TLR2	20
GO:0001886	BP	GO:0001886	endothelial cell morphogenesis	2/245	11/18800	0.00860872	0.105436	0.0942487	COL18A1/HEG1	2
GO:0002765	BP	GO:0002765	immune response-inhibiting signal transduction	2/245	11/18800	0.00860872	0.105436	0.0942487	LILRB2/LYN	2
GO:0039530	BP	GO:0039530	MDA-5 signaling pathway	2/245	11/18800	0.00860872	0.105436	0.0942487	IFIH1/OAS3	2
GO:0045628	BP	GO:0045628	regulation of T-helper 2 cell differentiation	2/245	11/18800	0.00860872	0.105436	0.0942487	ANXA1/CD86	2
GO:0048103	BP	GO:0048103	somatic stem cell division	2/245	11/18800	0.00860872	0.105436	0.0942487	KIT/FZD7	2
GO:0051133	BP	GO:0051133	regulation of NK T cell activation	2/245	11/18800	0.00860872	0.105436	0.0942487	JAK2/CD300A	2
GO:0098883	BP	GO:0098883	synapse pruning	2/245	11/18800	0.00860872	0.105436	0.0942487	C1QC/C1QB	2
GO:0032101	BP	GO:0032101	regulation of response to external stimulus	22/245	976/18800	0.00892728	0.10844	0.096934	CFH/NFKBIZ/GPX4/NLRC5/JAK2/OAS3/IL1R1/GBP5/PLAT/SASH1/ANXA1/RORA/BST1/MNDA/IL33/IL12RB1/CSF1R/OPTN/LYN/LILRA2/TLR2/IDO1	22
GO:0003382	BP	GO:0003382	epithelial cell morphogenesis	3/245	33/18800	0.00894052	0.10844	0.096934	COL18A1/RILPL2/HEG1	3
GO:0071875	BP	GO:0071875	adrenergic receptor signaling pathway	3/245	33/18800	0.00894052	0.10844	0.096934	ADCY9/PLN/ARRDC3	3
GO:0032623	BP	GO:0032623	interleukin-2 production	4/245	63/18800	0.00919262	0.110783	0.0990285	MALT1/ANXA1/CD86/GBP1	4
GO:0032663	BP	GO:0032663	regulation of interleukin-2 production	4/245	63/18800	0.00919262	0.110783	0.0990285	MALT1/ANXA1/CD86/GBP1	4
GO:0060760	BP	GO:0060760	positive regulation of response to cytokine stimulus	4/245	64/18800	0.00970737	0.115904	0.103606	NLRC5/IFIH1/IL1R1/TLR2	4
GO:0032743	BP	GO:0032743	positive regulation of interleukin-2 production	3/245	34/18800	0.00971284	0.115904	0.103606	MALT1/ANXA1/CD86	3
GO:1901797	BP	GO:1901797	negative regulation of signal transduction by p53 class mediator	3/245	34/18800	0.00971284	0.115904	0.103606	ZNF385A/MUC1/CD44	3
GO:0032870	BP	GO:0032870	cellular response to hormone stimulus	15/245	583/18800	0.00974084	0.115904	0.103606	CRY2/ACVR1/JAK2/KIT/PLAT/ANXA1/NR4A2/EIF4EBP2/UCP2/STAT5A/CYSLTR2/IGFBP7/ZNF366/LYN/SPINK1	15
GO:0046903	BP	GO:0046903	secretion	21/245	927/18800	0.00999045	0.117846	0.105342	ACHE/PFN2/CRY2/CADPS2/TNFAIP2/JAK2/FOXD1/KIT/ANXA1/IL1RN/CD300A/SLC16A2/UCP2/STAT5A/LTBP2/SNCAIP/GIP/LYN/SPINK1/TLR2/WNK4	21
GO:0032640	BP	GO:0032640	tumor necrosis factor production	7/245	182/18800	0.00999813	0.117846	0.105342	JAK2/IFIH1/OAS3/IL33/TLR1/LILRA2/TLR2	7
GO:0032680	BP	GO:0032680	regulation of tumor necrosis factor production	7/245	182/18800	0.00999813	0.117846	0.105342	JAK2/IFIH1/OAS3/IL33/TLR1/LILRA2/TLR2	7
GO:1901698	BP	GO:1901698	response to nitrogen compound	24/245	1108/18800	0.0102214	0.118132	0.105598	ACHE/CRY2/DUOX2/JAK2/PRKAR2B/IFIH1/IGFBP5/PLAT/ANXA1/NR4A2/EIF4EBP2/UCP2/STAT5A/REG1A/ITGA4/CYSLTR2/STAT4/PMAIP1/AHR/GIP/LYN/REG1B/SPINK1/TLR2	24
GO:0042446	BP	GO:0042446	hormone biosynthetic process	4/245	65/18800	0.0102405	0.118132	0.105598	DUOX2/HSD3B1/SRD5A3/DKK3	4
GO:0002645	BP	GO:0002645	positive regulation of tolerance induction	2/245	12/18800	0.0102423	0.118132	0.105598	LILRB2/IDO1	2
GO:0034135	BP	GO:0034135	regulation of toll-like receptor 2 signaling pathway	2/245	12/18800	0.0102423	0.118132	0.105598	TLR1/LYN	2
GO:0061517	BP	GO:0061517	macrophage proliferation	2/245	12/18800	0.0102423	0.118132	0.105598	IL33/CSF1R	2
GO:0070213	BP	GO:0070213	protein auto-ADP-ribosylation	2/245	12/18800	0.0102423	0.118132	0.105598	PARP11/PARP8	2
GO:0140289	BP	GO:0140289	protein mono-ADP-ribosylation	2/245	12/18800	0.0102423	0.118132	0.105598	PARP11/PARP8	2
GO:0070555	BP	GO:0070555	response to interleukin-1	6/245	141/18800	0.0105001	0.120735	0.107924	CCL11/IL1R1/ANXA1/RORA/IL1RN/GBP1	6
GO:0042445	BP	GO:0042445	hormone metabolic process	8/245	230/18800	0.010782	0.12334	0.110253	DUOX2/HSD3B1/ADH1B/BACE2/SLC16A2/SRD5A3/DKK3/CRYM	8
GO:0050854	BP	GO:0050854	regulation of antigen receptor-mediated signaling pathway	4/245	66/18800	0.0107922	0.12334	0.110253	MALT1/CD300A/GBP1/LYN	4
GO:0042531	BP	GO:0042531	positive regulation of tyrosine phosphorylation of STAT protein	4/245	67/18800	0.0113628	0.128778	0.115115	JAK2/KIT/CSF1R/LYN	4
GO:1901224	BP	GO:1901224	positive regulation of NIK/NF-kappaB signaling	4/245	67/18800	0.0113628	0.128778	0.115115	SASH1/CD86/IL18R1/TLR2	4
GO:0043516	BP	GO:0043516	regulation of DNA damage response, signal transduction by p53 class mediator	3/245	36/18800	0.0113709	0.128778	0.115115	ZNF385A/PMAIP1/CD44	3
GO:0043436	BP	GO:0043436	oxoacid metabolic process	21/245	939/18800	0.0114308	0.129069	0.115374	CAD/GPX4/SULT2B1/ADH1B/PRKAR2B/ACOT4/KIT/ACSF2/ANXA1/PLOD2/FN3K/QPRT/SLC16A2/ALDOC/CBS/CRYM/GIP/HPGDS/ACOX2/TLR2/IDO1	21
GO:0048545	BP	GO:0048545	response to steroid hormone	10/245	330/18800	0.0115971	0.130419	0.116581	CRY2/HSD3B1/ACVR1/JAK2/PLAT/ANXA1/IL1RN/IGFBP7/ZNF366/TLR2	10
GO:0014812	BP	GO:0014812	muscle cell migration	5/245	104/18800	0.0116834	0.130419	0.116581	IGFBP5/PLAT/ANXA1/DOCK4/S100A11	5
GO:0006575	BP	GO:0006575	cellular modified amino acid metabolic process	7/245	188/18800	0.0118032	0.130419	0.116581	GPX4/DUOX2/PLOD2/SLC16A2/CRYM/NAT8/HPGDS	7
GO:0002720	BP	GO:0002720	positive regulation of cytokine production involved in immune response	4/245	68/18800	0.0119524	0.130419	0.116581	MALT1/IL1R1/KIT/IL18R1	4
GO:0002664	BP	GO:0002664	regulation of T cell tolerance induction	2/245	13/18800	0.0120013	0.130419	0.116581	LILRB2/IDO1	2
GO:0006000	BP	GO:0006000	fructose metabolic process	2/245	13/18800	0.0120013	0.130419	0.116581	SORD/ALDOC	2
GO:0030157	BP	GO:0030157	pancreatic juice secretion	2/245	13/18800	0.0120013	0.130419	0.116581	SPINK1/WNK4	2
GO:0032621	BP	GO:0032621	interleukin-18 production	2/245	13/18800	0.0120013	0.130419	0.116581	GBP5/TLR2	2
GO:0032661	BP	GO:0032661	regulation of interleukin-18 production	2/245	13/18800	0.0120013	0.130419	0.116581	GBP5/TLR2	2
GO:0034144	BP	GO:0034144	negative regulation of toll-like receptor 4 signaling pathway	2/245	13/18800	0.0120013	0.130419	0.116581	LYN/LILRA2	2
GO:0036005	BP	GO:0036005	response to macrophage colony-stimulating factor	2/245	13/18800	0.0120013	0.130419	0.116581	CSF1R/TLR2	2
GO:0036006	BP	GO:0036006	cellular response to macrophage colony-stimulating factor stimulus	2/245	13/18800	0.0120013	0.130419	0.116581	CSF1R/TLR2	2
GO:0051132	BP	GO:0051132	NK T cell activation	2/245	13/18800	0.0120013	0.130419	0.116581	JAK2/CD300A	2
GO:0042092	BP	GO:0042092	type 2 immune response	3/245	37/18800	0.0122572	0.132712	0.11863	ANXA1/CD86/IDO1	3
GO:0106106	BP	GO:0106106	cold-induced thermogenesis	6/245	146/18800	0.0123182	0.132712	0.11863	ACHE/JAK2/LCN2/IL18R1/UCP2/ARRDC3	6
GO:0120161	BP	GO:0120161	regulation of cold-induced thermogenesis	6/245	146/18800	0.0123182	0.132712	0.11863	ACHE/JAK2/LCN2/IL18R1/UCP2/ARRDC3	6
GO:0030595	BP	GO:0030595	leukocyte chemotaxis	8/245	236/18800	0.0124464	0.13371	0.119523	CCL11/C10orf99/KIT/ANXA1/BST1/CXCL2/CSF1R/LYN	8
GO:0042116	BP	GO:0042116	macrophage activation	5/245	106/18800	0.0126104	0.135086	0.120753	JAK2/RORA/IL33/TLR1/TLR2	5
GO:0002369	BP	GO:0002369	T cell cytokine production	3/245	38/18800	0.0131821	0.139618	0.124804	MALT1/IL1R1/IL18R1	3
GO:0002724	BP	GO:0002724	regulation of T cell cytokine production	3/245	38/18800	0.0131821	0.139618	0.124804	MALT1/IL1R1/IL18R1	3
GO:1902229	BP	GO:1902229	regulation of intrinsic apoptotic signaling pathway in response to DNA damage	3/245	38/18800	0.0131821	0.139618	0.124804	ZNF385A/MUC1/CD44	3
GO:0032722	BP	GO:0032722	positive regulation of chemokine production	4/245	70/18800	0.0131897	0.139618	0.124804	OAS3/IL33/CSF1R/TLR2	4
GO:0044281	BP	GO:0044281	small molecule metabolic process	34/245	1762/18800	0.0132192	0.139618	0.124804	CAD/GPX4/GUCA2B/SULT2B1/SORD/COQ3/ADH1B/PRKAR2B/ADCY9/ACOT4/KIT/ACSF2/ANXA1/PLTP/PLOD2/RORA/FN3K/QPRT/SLC16A2/SRD5A3/STAT5A/SLC19A3/DKK3/ALDOC/SOAT2/CBS/CRYM/APOL1/PMAIP1/GIP/HPGDS/ACOX2/TLR2/IDO1	34
GO:0042886	BP	GO:0042886	amide transport	9/245	287/18800	0.0132563	0.139618	0.124804	JAK2/SLC15A3/ANXA1/PLTP/IL1RN/SLC16A2/UCP2/GIP/SPINK1	9
GO:0006790	BP	GO:0006790	sulfur compound metabolic process	10/245	339/18800	0.0137823	0.144752	0.129394	GPX4/SULT2B1/ACOT4/ACSF2/STAT5A/SLC19A3/CBS/NAT8/HPGDS/ST3GAL6	10
GO:0031958	BP	GO:0031958	corticosteroid receptor signaling pathway	2/245	14/18800	0.0138823	0.144992	0.129608	CRY2/JAK2	2
GO:0072531	BP	GO:0072531	pyrimidine-containing compound transmembrane transport	2/245	14/18800	0.0138823	0.144992	0.129608	SLC19A3/SLC28A3	2
GO:0006629	BP	GO:0006629	lipid metabolic process	28/245	1387/18800	0.0139495	0.145291	0.129875	GPX4/SULT2B1/HSD3B1/ADH1B/GDPD2/PRKAR2B/ACOT4/KIT/ACSF2/ANXA1/PLTP/RORA/NKX2-3/IL1RN/PIGZ/DOLPP1/CSF1R/SERPINA3/SRD5A3/DKK3/SOAT2/IGFBP7/APOL1/GIP/LYN/HPGDS/ACOX2/ST3GAL6	28
GO:0009595	BP	GO:0009595	detection of biotic stimulus	3/245	39/18800	0.0141457	0.146523	0.130977	DMBT1/TLR1/TLR2	3
GO:0032728	BP	GO:0032728	positive regulation of interferon-beta production	3/245	39/18800	0.0141457	0.146523	0.130977	IFIH1/OAS3/TLR2	3
GO:0008284	BP	GO:0008284	positive regulation of cell population proliferation	21/245	959/18800	0.0141986	0.146666	0.131105	FOXM1/CCL11/HLA-DPA1/JAK2/IGFBP5/IL7R/KIT/ANXA1/CD86/FZD7/BST1/IL12RB1/CSF1R/STAT5A/REG1A/ITGA4/LAMC1/LILRB2/LYN/REG1B/SPINK1	21
GO:0045785	BP	GO:0045785	positive regulation of cell adhesion	12/245	446/18800	0.0143992	0.148331	0.132593	NFKBIZ/MALT1/HLA-DPA1/JAK2/IL7R/ANXA1/CD86/IL12RB1/ITGA4/LILRB2/LYN/CD44	12
GO:0002824	BP	GO:0002824	positive regulation of adaptive immune response based on somatic recombination of immune receptors built from immunoglobulin superfamily domains	5/245	110/18800	0.0146113	0.149098	0.133278	NFKBIZ/MALT1/IL1R1/IL18R1/IL12RB1	5
GO:0032611	BP	GO:0032611	interleukin-1 beta production	5/245	110/18800	0.0146113	0.149098	0.133278	MALT1/JAK2/GBP5/MNDA/LILRA2	5
GO:0032651	BP	GO:0032651	regulation of interleukin-1 beta production	5/245	110/18800	0.0146113	0.149098	0.133278	MALT1/JAK2/GBP5/MNDA/LILRA2	5
GO:0050727	BP	GO:0050727	regulation of inflammatory response	11/245	394/18800	0.0146322	0.149098	0.133278	NFKBIZ/GPX4/JAK2/IL1R1/ANXA1/RORA/BST1/IL33/LYN/TLR2/IDO1	11
GO:0031532	BP	GO:0031532	actin cytoskeleton reorganization	5/245	111/18800	0.0151429	0.15347	0.137186	GDPD2/KIT/ANXA1/CSF1R/GPR65	5
GO:0071347	BP	GO:0071347	cellular response to interleukin-1	5/245	111/18800	0.0151429	0.15347	0.137186	CCL11/IL1R1/RORA/IL1RN/GBP1	5
GO:0045123	BP	GO:0045123	cellular extravasation	4/245	73/18800	0.0151937	0.153571	0.137277	IL1R1/BST1/ITGA4/PLVAP	4
GO:0071375	BP	GO:0071375	cellular response to peptide hormone stimulus	9/245	294/18800	0.0152899	0.153819	0.137498	JAK2/PLAT/NR4A2/EIF4EBP2/UCP2/STAT5A/CYSLTR2/LYN/SPINK1	9
GO:0000165	BP	GO:0000165	MAPK cascade	18/245	788/18800	0.0153	0.153819	0.137498	FOXM1/MAPK8IP1/CCL11/JAK2/SORBS3/MLKL/KIT/SASH1/FZD7/CD300A/CSF1R/GBP1/ARHGEF6/PLVAP/LYN/CD44/PTPRR/PIK3R5	18
GO:0022408	BP	GO:0022408	negative regulation of cell-cell adhesion	7/245	199/18800	0.0157066	0.155914	0.139371	JAK2/ANXA1/CD86/IL1RN/CD300A/LILRB2/IDO1	7
GO:0048585	BP	GO:0048585	negative regulation of response to stimulus	32/245	1656/18800	0.015802	0.155914	0.139371	FOXM1/CRY2/ACVR1/MAPK8IP1/NLRC5/ULK3/OAS3/ZNF385A/IGFBP5/IL7R/VHL/PLAT/ANXA1/RORA/IL1RN/NR4A2/CD300A/SAMSN1/UCP2/OPTN/DKK3/GBP1/MUC1/AHR/ZNF366/HEG1/LYN/CD44/PTPRR/ARRDC3/SPINK1/LILRA2	32
GO:0009719	BP	GO:0009719	response to endogenous stimulus	31/245	1592/18800	0.0158162	0.155914	0.139371	CRY2/SORD/HSD3B1/ACVR1/JAK2/FOXD1/IGFBP5/KIT/PLAT/ANXA1/IL1RN/NR4A2/EIF4EBP2/UCP2/STAT5A/DKK3/REG1A/LTBP2/ITGA4/CYSLTR2/IGFBP7/STAT4/AHR/ZNF366/GIP/MXRA5/LYN/CD44/REG1B/SPINK1/TLR2	31
GO:0065008	BP	GO:0065008	regulation of biological quality	63/245	3747/18800	0.015862	0.155914	0.139371	CDHR1/ACHE/PFN2/CRY2/DUOX2/CADPS2/HSD3B1/LYZ/CCL11/IGKC/ADH1B/JAK2/FOXD1/LCN2/SERF1A/NELL2/ZNF385A/IGFBP5/IL7R/GABRP/KIT/VHL/BACE2/PLAT/ANXA1/ATP11A/VWF/RORA/NKX2-3/IL1RN/IL18R1/EIF4EBP2/FPR3/SLC16A2/DOCK4/CSF1R/UCP2/SERPINA3/SRD5A3/PLN/STAT5A/DKK3/IFI30/LAMC1/SNCAIP/IL10RA/SOAT2/CRYM/GPR65/LILRB2/GCHFR/PMAIP1/GIP/PLVAP/HEG1/LYN/ACOX2/ARRDC3/SPINK1/RHOJ/KCNE3/TLR2/WNK4	63
GO:0002517	BP	GO:0002517	T cell tolerance induction	2/245	15/18800	0.0158817	0.155914	0.139371	LILRB2/IDO1	2
GO:0042976	BP	GO:0042976	activation of Janus kinase activity	2/245	15/18800	0.0158817	0.155914	0.139371	JAK2/CD300A	2
GO:0043517	BP	GO:0043517	positive regulation of DNA damage response, signal transduction by p53 class mediator	2/245	15/18800	0.0158817	0.155914	0.139371	ZNF385A/PMAIP1	2
GO:0045064	BP	GO:0045064	T-helper 2 cell differentiation	2/245	15/18800	0.0158817	0.155914	0.139371	ANXA1/CD86	2
GO:0090281	BP	GO:0090281	negative regulation of calcium ion import	2/245	15/18800	0.0158817	0.155914	0.139371	PLN/SPINK1	2
GO:0007189	BP	GO:0007189	adenylate cyclase-activating G protein-coupled receptor signaling pathway	6/245	155/18800	0.0161297	0.1573	0.14061	ADCY9/TMEM116/PLN/GPR65/GIP/ARRDC3	6
GO:0034122	BP	GO:0034122	negative regulation of toll-like receptor signaling pathway	3/245	41/18800	0.0161902	0.1573	0.14061	CD300A/LYN/LILRA2	3
GO:0042119	BP	GO:0042119	neutrophil activation	3/245	41/18800	0.0161902	0.1573	0.14061	ANXA1/CD300A/LILRA2	3
GO:0120178	BP	GO:0120178	steroid hormone biosynthetic process	3/245	41/18800	0.0161902	0.1573	0.14061	HSD3B1/SRD5A3/DKK3	3
GO:0018958	BP	GO:0018958	phenol-containing compound metabolic process	5/245	113/18800	0.0162445	0.157421	0.140718	DUOX2/NR4A2/SLC16A2/SNCAIP/CRYM	5
GO:0009968	BP	GO:0009968	negative regulation of signal transduction	26/245	1280/18800	0.0163876	0.158399	0.141593	FOXM1/CRY2/ACVR1/MAPK8IP1/NLRC5/ULK3/OAS3/ZNF385A/IGFBP5/VHL/RORA/IL1RN/NR4A2/CD300A/OPTN/DKK3/GBP1/MUC1/ZNF366/HEG1/LYN/CD44/PTPRR/ARRDC3/SPINK1/LILRA2	26
GO:0019752	BP	GO:0019752	carboxylic acid metabolic process	20/245	914/18800	0.0166333	0.160362	0.143347	CAD/GPX4/ADH1B/PRKAR2B/ACOT4/KIT/ACSF2/ANXA1/PLOD2/FN3K/QPRT/SLC16A2/ALDOC/CBS/CRYM/GIP/HPGDS/ACOX2/TLR2/IDO1	20
GO:0015833	BP	GO:0015833	peptide transport	8/245	249/18800	0.0166895	0.160493	0.143464	JAK2/SLC15A3/ANXA1/IL1RN/SLC16A2/UCP2/GIP/SPINK1	8
GO:0044283	BP	GO:0044283	small molecule biosynthetic process	14/245	566/18800	0.0167864	0.161013	0.143929	CAD/GPX4/SORD/COQ3/ACOT4/ANXA1/PLTP/PLOD2/SRD5A3/DKK3/CBS/GIP/HPGDS/IDO1	14
GO:0014911	BP	GO:0014911	positive regulation of smooth muscle cell migration	3/245	42/18800	0.0172713	0.165242	0.14771	IGFBP5/DOCK4/S100A11	3
GO:0002821	BP	GO:0002821	positive regulation of adaptive immune response	5/245	115/18800	0.0173982	0.166034	0.148417	NFKBIZ/MALT1/IL1R1/IL18R1/IL12RB1	5
GO:1990845	BP	GO:1990845	adaptive thermogenesis	6/245	159/18800	0.0180599	0.171912	0.153672	ACHE/JAK2/LCN2/IL18R1/UCP2/ARRDC3	6
GO:0006796	BP	GO:0006796	phosphate-containing compound metabolic process	48/245	2736/18800	0.0181276	0.172121	0.153858	CAD/PHKA1/PFN2/GPX4/GUCA2B/CRY2/SULT2B1/MALT1/LIMCH1/ACVR1/MAPK8IP1/CCL11/NLRC5/ULK3/JAK2/PRKAR2B/ADCY9/MLKL/ACOT4/KIT/ACSF2/NBN/SASH1/CD86/FZD7/RORA/FN3K/BST1/PIGZ/QPRT/CD300A/SAMSN1/DOLPP1/CSF1R/SRD5A3/ALDOC/TPX2/LILRB2/HEG1/LYN/CD44/PTPRR/SPINK1/TRPM6/TLR2/PIK3R5/IDO1/WNK4	48
GO:0042771	BP	GO:0042771	intrinsic apoptotic signaling pathway in response to DNA damage by p53 class mediator	3/245	43/18800	0.0183919	0.17419	0.155708	ZNF385A/MUC1/CD44	3
GO:0032609	BP	GO:0032609	interferon-gamma production	5/245	117/18800	0.018605	0.175326	0.156723	HLA-DPA1/JAK2/IL1R1/IL18R1/IL12RB1	5
GO:0032649	BP	GO:0032649	regulation of interferon-gamma production	5/245	117/18800	0.018605	0.175326	0.156723	HLA-DPA1/JAK2/IL1R1/IL18R1/IL12RB1	5
GO:0050856	BP	GO:0050856	regulation of T cell receptor signaling pathway	3/245	44/18800	0.0195519	0.182873	0.16347	MALT1/CD300A/GBP1	3
GO:0060443	BP	GO:0060443	mammary gland morphogenesis	3/245	44/18800	0.0195519	0.182873	0.16347	CCL11/IGFBP5/CSF1R	3
GO:0062208	BP	GO:0062208	positive regulation of pattern recognition receptor signaling pathway	3/245	44/18800	0.0195519	0.182873	0.16347	SLC15A3/TLR1/TLR2	3
GO:0072332	BP	GO:0072332	intrinsic apoptotic signaling pathway by p53 class mediator	4/245	79/18800	0.0197531	0.184297	0.164742	ZNF385A/MUC1/PMAIP1/CD44	4
GO:0002830	BP	GO:0002830	positive regulation of type 2 immune response	2/245	17/18800	0.0202226	0.187283	0.167412	CD86/IDO1	2
GO:0010566	BP	GO:0010566	regulation of ketone biosynthetic process	2/245	17/18800	0.0202226	0.187283	0.167412	COQ3/DKK3	2
GO:0035855	BP	GO:0035855	megakaryocyte development	2/245	17/18800	0.0202226	0.187283	0.167412	ZNF385A/KIT	2
GO:1901653	BP	GO:1901653	cellular response to peptide	10/245	361/18800	0.0204122	0.188022	0.168072	JAK2/PLAT/NR4A2/EIF4EBP2/UCP2/STAT5A/ITGA4/CYSLTR2/LYN/SPINK1	10
GO:0002573	BP	GO:0002573	myeloid leukocyte differentiation	7/245	210/18800	0.0204503	0.188022	0.168072	KIT/NKX2-3/CSF1R/C1QC/LYN/GAB3/TLR2	7
GO:0006793	BP	GO:0006793	phosphorus metabolic process	48/245	2756/18800	0.0204524	0.188022	0.168072	CAD/PHKA1/PFN2/GPX4/GUCA2B/CRY2/SULT2B1/MALT1/LIMCH1/ACVR1/MAPK8IP1/CCL11/NLRC5/ULK3/JAK2/PRKAR2B/ADCY9/MLKL/ACOT4/KIT/ACSF2/NBN/SASH1/CD86/FZD7/RORA/FN3K/BST1/PIGZ/QPRT/CD300A/SAMSN1/DOLPP1/CSF1R/SRD5A3/ALDOC/TPX2/LILRB2/HEG1/LYN/CD44/PTPRR/SPINK1/TRPM6/TLR2/PIK3R5/IDO1/WNK4	48
GO:0002702	BP	GO:0002702	positive regulation of production of molecular mediator of immune response	5/245	120/18800	0.0205166	0.188152	0.168188	MALT1/IL1R1/KIT/CD86/IL18R1	5
GO:0031295	BP	GO:0031295	T cell costimulation	3/245	45/18800	0.0207515	0.189843	0.1697	CD86/LILRB2/LYN	3
GO:0046209	BP	GO:0046209	nitric oxide metabolic process	4/245	81/18800	0.0214408	0.195471	0.174731	JAK2/RORA/GCHFR/TLR2	4
GO:0031589	BP	GO:0031589	cell-substrate adhesion	10/245	364/18800	0.0214706	0.195471	0.174731	LIMCH1/JAK2/SORBS3/VWF/FZD7/BST1/ITGA4/LAMC1/GBP1/CD44	10
GO:0071901	BP	GO:0071901	negative regulation of protein serine/threonine kinase activity	5/245	122/18800	0.0218597	0.198533	0.177468	MAPK8IP1/PRKAR2B/CD300A/HEG1/LYN	5
GO:0000902	BP	GO:0000902	cell morphogenesis	21/245	1002/18800	0.0219481	0.198762	0.177672	CDHR1/COL18A1/CCL11/FOXD1/ZNF385A/IL7R/KIT/VHL/ANXA1/SDC2/FZD7/NR4A2/CSF1R/NEXN/ITGA4/LAMC1/GBP1/RILPL2/HEG1/CD44/RHOJ	21
GO:0035307	BP	GO:0035307	positive regulation of protein dephosphorylation	3/245	46/18800	0.0219907	0.198762	0.177672	JAK2/CD300A/LILRB2	3
GO:2001057	BP	GO:2001057	reactive nitrogen species metabolic process	4/245	82/18800	0.0223167	0.200511	0.179236	JAK2/RORA/GCHFR/TLR2	4
GO:0002224	BP	GO:0002224	toll-like receptor signaling pathway	5/245	123/18800	0.0225522	0.200511	0.179236	CD300A/TLR1/LYN/LILRA2/TLR2	5
GO:0022612	BP	GO:0022612	gland morphogenesis	5/245	123/18800	0.0225522	0.200511	0.179236	CCL11/IGFBP5/NKX2-3/CRIP1/CSF1R	5
GO:0002693	BP	GO:0002693	positive regulation of cellular extravasation	2/245	18/18800	0.0225575	0.200511	0.179236	IL1R1/PLVAP	2
GO:0006488	BP	GO:0006488	dolichol-linked oligosaccharide biosynthetic process	2/245	18/18800	0.0225575	0.200511	0.179236	DOLPP1/SRD5A3	2
GO:0043649	BP	GO:0043649	dicarboxylic acid catabolic process	2/245	18/18800	0.0225575	0.200511	0.179236	ACOT4/QPRT	2
GO:0048535	BP	GO:0048535	lymph node development	2/245	18/18800	0.0225575	0.200511	0.179236	IL7R/NKX2-3	2
GO:0060326	BP	GO:0060326	cell chemotaxis	9/245	315/18800	0.0227682	0.201545	0.18016	CCL11/C10orf99/KIT/ANXA1/BST1/CXCL2/DOCK4/CSF1R/LYN	9
GO:0007611	BP	GO:0007611	learning or memory	8/245	264/18800	0.022781	0.201545	0.18016	CCL11/PRKAR2B/ZNF385A/KIT/EIF4EBP2/LILRB2/GIP/TLR2	8
GO:0046394	BP	GO:0046394	carboxylic acid biosynthetic process	9/245	316/18800	0.0231796	0.203947	0.182307	CAD/GPX4/ACOT4/ANXA1/PLOD2/CBS/GIP/HPGDS/IDO1	9
GO:0042509	BP	GO:0042509	regulation of tyrosine phosphorylation of STAT protein	4/245	83/18800	0.0232142	0.203947	0.182307	JAK2/KIT/CSF1R/LYN	4
GO:0031294	BP	GO:0031294	lymphocyte costimulation	3/245	47/18800	0.0232694	0.203947	0.182307	CD86/LILRB2/LYN	3
GO:0036230	BP	GO:0036230	granulocyte activation	3/245	47/18800	0.0232694	0.203947	0.182307	ANXA1/CD300A/LILRA2	3
GO:0050868	BP	GO:0050868	negative regulation of T cell activation	5/245	125/18800	0.0239796	0.209535	0.187302	ANXA1/CD86/CD300A/LILRB2/IDO1	5
GO:0016053	BP	GO:0016053	organic acid biosynthetic process	9/245	318/18800	0.0240185	0.209535	0.187302	CAD/GPX4/ACOT4/ANXA1/PLOD2/CBS/GIP/HPGDS/IDO1	9
GO:1903706	BP	GO:1903706	regulation of hemopoiesis	10/245	371/18800	0.0240951	0.209717	0.187465	NFKBIZ/MALT1/IL7R/ANXA1/CD86/IL12RB1/PRDM1/C1QC/LILRB2/LYN	10
GO:0072331	BP	GO:0072331	signal transduction by p53 class mediator	6/245	170/18800	0.0241703	0.209885	0.187616	FOXM1/ZNF385A/NBN/MUC1/PMAIP1/CD44	6
GO:0018108	BP	GO:0018108	peptidyl-tyrosine phosphorylation	10/245	373/18800	0.0248858	0.215083	0.192262	ACVR1/JAK2/KIT/BST1/CD300A/SAMSN1/CSF1R/LYN/CD44/SPINK1	10
GO:0006490	BP	GO:0006490	oligosaccharide-lipid intermediate biosynthetic process	2/245	19/18800	0.0249977	0.215083	0.192262	DOLPP1/SRD5A3	2
GO:0035743	BP	GO:0035743	CD4-positive, alpha-beta T cell cytokine production	2/245	19/18800	0.0249977	0.215083	0.192262	IL1R1/IL18R1	2
GO:0072074	BP	GO:0072074	kidney mesenchyme development	2/245	19/18800	0.0249977	0.215083	0.192262	FOXD1/BASP1	2
GO:2000106	BP	GO:2000106	regulation of leukocyte apoptotic process	4/245	85/18800	0.0250744	0.21525	0.192412	IL7R/ANXA1/LYN/IDO1	4
GO:0032635	BP	GO:0032635	interleukin-6 production	6/245	172/18800	0.0254131	0.217108	0.194072	IFIH1/IL33/TLR1/LILRB2/LILRA2/TLR2	6
GO:0032675	BP	GO:0032675	regulation of interleukin-6 production	6/245	172/18800	0.0254131	0.217108	0.194072	IFIH1/IL33/TLR1/LILRB2/LILRA2/TLR2	6
GO:0050852	BP	GO:0050852	T cell receptor signaling pathway	5/245	127/18800	0.0254639	0.217108	0.194072	NFKBIZ/MALT1/CD300A/GBP1/CD8B	5
GO:0030072	BP	GO:0030072	peptide hormone secretion	7/245	220/18800	0.025558	0.217416	0.194348	JAK2/ANXA1/IL1RN/SLC16A2/UCP2/GIP/SPINK1	7
GO:0018212	BP	GO:0018212	peptidyl-tyrosine modification	10/245	376/18800	0.0261067	0.220669	0.197255	ACVR1/JAK2/KIT/BST1/CD300A/SAMSN1/CSF1R/LYN/CD44/SPINK1	10
GO:0008202	BP	GO:0008202	steroid metabolic process	9/245	323/18800	0.02621	0.220669	0.197255	SULT2B1/HSD3B1/KIT/RORA/SRD5A3/DKK3/SOAT2/IGFBP7/APOL1	9
GO:0042592	BP	GO:0042592	homeostatic process	33/245	1789/18800	0.026211	0.220669	0.197255	CDHR1/ACHE/CRY2/LYZ/CCL11/IGKC/JAK2/LCN2/NELL2/IGFBP5/IL7R/KIT/BACE2/ANXA1/RORA/NKX2-3/IL18R1/FPR3/CSF1R/UCP2/SERPINA3/PLN/LAMC1/SOAT2/GPR65/PMAIP1/GIP/LYN/ACOX2/ARRDC3/SPINK1/KCNE3/WNK4	33
GO:0071621	BP	GO:0071621	granulocyte chemotaxis	5/245	128/18800	0.0262277	0.220669	0.197255	CCL11/ANXA1/BST1/CXCL2/CSF1R	5
GO:1902532	BP	GO:1902532	negative regulation of intracellular signal transduction	13/245	543/18800	0.0262338	0.220669	0.197255	FOXM1/MAPK8IP1/ZNF385A/RORA/CD300A/OPTN/GBP1/MUC1/HEG1/LYN/CD44/PTPRR/SPINK1	13
GO:0010243	BP	GO:0010243	response to organonitrogen compound	21/245	1022/18800	0.0265182	0.222564	0.198949	CRY2/DUOX2/JAK2/PRKAR2B/IGFBP5/PLAT/ANXA1/NR4A2/EIF4EBP2/UCP2/STAT5A/REG1A/ITGA4/CYSLTR2/STAT4/AHR/GIP/LYN/REG1B/SPINK1/TLR2	21
GO:0007260	BP	GO:0007260	tyrosine phosphorylation of STAT protein	4/245	87/18800	0.027022	0.225783	0.201827	JAK2/KIT/CSF1R/LYN	4
GO:0050829	BP	GO:0050829	defense response to Gram-negative bacterium	4/245	87/18800	0.027022	0.225783	0.201827	LYZ/DMBT1/IGHM/OPTN	4
GO:0043303	BP	GO:0043303	mast cell degranulation	3/245	50/18800	0.0273433	0.226094	0.202105	KIT/CD300A/LYN	3
GO:0002706	BP	GO:0002706	regulation of lymphocyte mediated immunity	6/245	175/18800	0.0273562	0.226094	0.202105	MALT1/IL7R/IL1R1/IL18R1/IL12RB1/AHR	6
GO:0002643	BP	GO:0002643	regulation of tolerance induction	2/245	20/18800	0.0275402	0.226094	0.202105	LILRB2/IDO1	2
GO:0035455	BP	GO:0035455	response to interferon-alpha	2/245	20/18800	0.0275402	0.226094	0.202105	MX2/IFITM3	2
GO:0060231	BP	GO:0060231	mesenchymal to epithelial transition	2/245	20/18800	0.0275402	0.226094	0.202105	FZD7/BASP1	2
GO:0060339	BP	GO:0060339	negative regulation of type I interferon-mediated signaling pathway	2/245	20/18800	0.0275402	0.226094	0.202105	NLRC5/OAS3	2
GO:0070233	BP	GO:0070233	negative regulation of T cell apoptotic process	2/245	20/18800	0.0275402	0.226094	0.202105	IL7R/IDO1	2
GO:1904754	BP	GO:1904754	positive regulation of vascular associated smooth muscle cell migration	2/245	20/18800	0.0275402	0.226094	0.202105	IGFBP5/DOCK4	2
GO:0046777	BP	GO:0046777	protein autophosphorylation	7/245	224/18800	0.0278257	0.227941	0.203755	CAD/ULK3/JAK2/KIT/NBN/CSF1R/LYN	7
GO:0051046	BP	GO:0051046	regulation of secretion	14/245	606/18800	0.0280704	0.229445	0.2051	ACHE/PFN2/CRY2/CADPS2/JAK2/ANXA1/CD300A/UCP2/SNCAIP/GIP/LYN/SPINK1/TLR2/WNK4	14
GO:1903530	BP	GO:1903530	regulation of secretion by cell	13/245	549/18800	0.0283318	0.23108	0.206561	ACHE/PFN2/CRY2/CADPS2/JAK2/ANXA1/CD300A/UCP2/SNCAIP/GIP/LYN/SPINK1/TLR2	13
GO:0002790	BP	GO:0002790	peptide secretion	7/245	225/18800	0.0284133	0.231243	0.206707	JAK2/ANXA1/IL1RN/SLC16A2/UCP2/GIP/SPINK1	7
GO:0050853	BP	GO:0050853	B cell receptor signaling pathway	5/245	131/18800	0.0286064	0.232311	0.207662	IGKC/IGHM/CD300A/MNDA/LYN	5
GO:0001659	BP	GO:0001659	temperature homeostasis	6/245	177/18800	0.0287047	0.232607	0.207927	ACHE/JAK2/LCN2/IL18R1/UCP2/ARRDC3	6
GO:0001776	BP	GO:0001776	leukocyte homeostasis	4/245	89/18800	0.0290577	0.234457	0.20958	ANXA1/NKX2-3/PMAIP1/LYN	4
GO:0051591	BP	GO:0051591	response to cAMP	4/245	89/18800	0.0290577	0.234457	0.20958	DUOX2/IGFBP5/PLAT/AHR	4
GO:0060759	BP	GO:0060759	regulation of response to cytokine stimulus	6/245	178/18800	0.0293952	0.236672	0.21156	NLRC5/IFIH1/OAS3/IL1R1/IL1RN/TLR2	6
GO:0043409	BP	GO:0043409	negative regulation of MAPK cascade	6/245	179/18800	0.0300964	0.240009	0.214543	FOXM1/MAPK8IP1/CD300A/GBP1/LYN/PTPRR	6
GO:0006590	BP	GO:0006590	thyroid hormone generation	2/245	21/18800	0.0301819	0.240009	0.214543	DUOX2/SLC16A2	2
GO:0019400	BP	GO:0019400	alditol metabolic process	2/245	21/18800	0.0301819	0.240009	0.214543	SORD/COQ3	2
GO:0045063	BP	GO:0045063	T-helper 1 cell differentiation	2/245	21/18800	0.0301819	0.240009	0.214543	ANXA1/IL18R1	2
GO:0150146	BP	GO:0150146	cell junction disassembly	2/245	21/18800	0.0301819	0.240009	0.214543	C1QC/C1QB	2
GO:0002279	BP	GO:0002279	mast cell activation involved in immune response	3/245	52/18800	0.0302564	0.240009	0.214543	KIT/CD300A/LYN	3
GO:0002448	BP	GO:0002448	mast cell mediated immunity	3/245	52/18800	0.0302564	0.240009	0.214543	KIT/CD300A/LYN	3
GO:0043069	BP	GO:0043069	negative regulation of programmed cell death	19/245	914/18800	0.0306624	0.242717	0.216964	GPX4/MALT1/ACVR1/MAPK8IP1/JAK2/ZNF385A/IL7R/KIT/VHL/ANXA1/NR4A2/CSF1R/UCP2/MUC1/RNF144B/FOXQ1/NAT8/CD44/IDO1	19
GO:0002833	BP	GO:0002833	positive regulation of response to biotic stimulus	6/245	180/18800	0.0308086	0.243362	0.21754	NLRC5/GBP5/SASH1/MNDA/LYN/LILRA2	6
GO:0014909	BP	GO:0014909	smooth muscle cell migration	4/245	91/18800	0.0311821	0.245282	0.219257	IGFBP5/PLAT/DOCK4/S100A11	4
GO:0035304	BP	GO:0035304	regulation of protein dephosphorylation	4/245	91/18800	0.0311821	0.245282	0.219257	CRY2/JAK2/CD300A/LILRB2	4
GO:0030879	BP	GO:0030879	mammary gland development	5/245	135/18800	0.0319844	0.251068	0.224429	CCL11/JAK2/IGFBP5/CSF1R/STAT5A	5
GO:0045088	BP	GO:0045088	regulation of innate immune response	7/245	231/18800	0.0321162	0.251577	0.224884	CFH/NLRC5/OAS3/GBP5/MNDA/LYN/LILRA2	7
GO:0051492	BP	GO:0051492	regulation of stress fiber assembly	4/245	92/18800	0.0322777	0.252316	0.225545	PFN2/LIMCH1/SORBS3/GPR65	4
GO:0001919	BP	GO:0001919	regulation of receptor recycling	2/245	22/18800	0.0329197	0.25574	0.228605	ACHE/OPTN	2
GO:0032516	BP	GO:0032516	positive regulation of phosphoprotein phosphatase activity	2/245	22/18800	0.0329197	0.25574	0.228605	JAK2/CD300A	2
GO:0050765	BP	GO:0050765	negative regulation of phagocytosis	2/245	22/18800	0.0329197	0.25574	0.228605	CD300A/TLR2	2
GO:0043405	BP	GO:0043405	regulation of MAP kinase activity	6/245	183/18800	0.0330109	0.25592	0.228766	MAPK8IP1/KIT/SASH1/CD300A/LYN/PIK3R5	6
GO:0006968	BP	GO:0006968	cellular defense response	3/245	54/18800	0.0333265	0.257311	0.23001	MNDA/IL33/LILRB2	3
GO:0002275	BP	GO:0002275	myeloid cell activation involved in immune response	4/245	93/18800	0.0333957	0.257311	0.23001	KIT/CD300A/LYN/LILRA2	4
GO:0030101	BP	GO:0030101	natural killer cell activation	4/245	93/18800	0.0333957	0.257311	0.23001	JAK2/SLAMF7/IL18R1/PRDM1	4
GO:0001666	BP	GO:0001666	response to hypoxia	8/245	286/18800	0.0343258	0.263398	0.235451	VHL/PLAT/PLOD2/RORA/NR4A2/UCP2/PMAIP1/TLR2	8
GO:0044403	BP	GO:0044403	biological process involved in symbiotic interaction	8/245	286/18800	0.0343258	0.263398	0.235451	CLDN6/JAK2/CFHR2/CD86/CSF1R/APOL1/IFITM3/TRIM22	8
GO:0007565	BP	GO:0007565	female pregnancy	6/245	185/18800	0.0345346	0.26446	0.2364	IGFBP5/UCP2/PRDM1/IGFBP7/GIP/IDO1	6
GO:0002705	BP	GO:0002705	positive regulation of leukocyte mediated immunity	5/245	138/18800	0.034675	0.264996	0.236879	MALT1/IL1R1/KIT/IL18R1/IL12RB1	5
GO:0045597	BP	GO:0045597	positive regulation of cell differentiation	18/245	866/18800	0.0348893	0.266093	0.23786	NFKBIZ/SULT2B1/MALT1/ACVR1/GDPD2/JAK2/ZNF385A/IL7R/KIT/VHL/ANXA1/ATP11A/CD86/IL12RB1/MSR1/LILRB2/LYN/TLR2	18
GO:0016338	BP	GO:0016338	calcium-independent cell-cell adhesion via plasma membrane cell-adhesion molecules	2/245	23/18800	0.0357508	0.271562	0.242748	CLDN6/CLDN8	2
GO:0072677	BP	GO:0072677	eosinophil migration	2/245	23/18800	0.0357508	0.271562	0.242748	CCL11/CD300A	2
GO:0043408	BP	GO:0043408	regulation of MAPK cascade	15/245	687/18800	0.036041	0.273214	0.244225	FOXM1/MAPK8IP1/CCL11/JAK2/SORBS3/KIT/SASH1/FZD7/CD300A/CSF1R/GBP1/LYN/CD44/PTPRR/PIK3R5	15
GO:0008219	BP	GO:0008219	cell death	37/245	2105/18800	0.0362217	0.274031	0.244956	GPX4/MALT1/ACVR1/MAPK8IP1/JAK2/LCN2/ZNF385A/IL7R/MLKL/KIT/VHL/NBN/ANXA1/DRAM1/NR4A2/CRIP1/MNDA/CSF1R/UCP2/OPTN/ITGA4/SNCAIP/TPX2/MUC1/RNF144B/FOXQ1/GPR65/PMAIP1/SLC5A11/AHR/ARHGEF6/NAT8/LYN/CD44/ACOX2/TLR2/IDO1	37
GO:0006468	BP	GO:0006468	protein phosphorylation	29/245	1573/18800	0.0363944	0.274785	0.245629	CAD/PHKA1/PFN2/MALT1/LIMCH1/ACVR1/MAPK8IP1/CCL11/ULK3/JAK2/PRKAR2B/MLKL/KIT/NBN/SASH1/CD86/BST1/CD300A/SAMSN1/CSF1R/TPX2/HEG1/LYN/CD44/SPINK1/TRPM6/TLR2/PIK3R5/WNK4	29
GO:0045089	BP	GO:0045089	positive regulation of innate immune response	5/245	140/18800	0.0365444	0.274874	0.245709	NLRC5/GBP5/MNDA/LYN/LILRA2	5
GO:0060337	BP	GO:0060337	type I interferon signaling pathway	3/245	56/18800	0.0365524	0.274874	0.245709	NLRC5/OAS3/IFITM3	3
GO:0098657	BP	GO:0098657	import into cell	7/245	238/18800	0.036829	0.276402	0.247074	SLC36A4/SLC15A3/SLC16A2/ITGA4/IL10RA/NEURL1B/WNK4	7
GO:0038061	BP	GO:0038061	NIK/NF-kappaB signaling	5/245	141/18800	0.0375019	0.280891	0.251087	MALT1/SASH1/CD86/IL18R1/TLR2	5
GO:0032642	BP	GO:0032642	regulation of chemokine production	4/245	97/18800	0.0380917	0.282913	0.252895	OAS3/IL33/CSF1R/TLR2	4
GO:0032608	BP	GO:0032608	interferon-beta production	3/245	57/18800	0.0382233	0.282913	0.252895	IFIH1/OAS3/TLR2	3
GO:0032648	BP	GO:0032648	regulation of interferon-beta production	3/245	57/18800	0.0382233	0.282913	0.252895	IFIH1/OAS3/TLR2	3
GO:0043551	BP	GO:0043551	regulation of phosphatidylinositol 3-kinase activity	3/245	57/18800	0.0382233	0.282913	0.252895	KIT/LYN/PIK3R5	3
GO:0045071	BP	GO:0045071	negative regulation of viral genome replication	3/245	57/18800	0.0382233	0.282913	0.252895	IFIH1/OAS3/IFITM3	3
GO:0070228	BP	GO:0070228	regulation of lymphocyte apoptotic process	3/245	57/18800	0.0382233	0.282913	0.252895	IL7R/LYN/IDO1	3
GO:0016310	BP	GO:0016310	phosphorylation	33/245	1846/18800	0.0384297	0.28303	0.252999	CAD/PHKA1/PFN2/MALT1/LIMCH1/ACVR1/MAPK8IP1/CCL11/NLRC5/ULK3/JAK2/PRKAR2B/MLKL/KIT/NBN/SASH1/CD86/FZD7/FN3K/BST1/CD300A/SAMSN1/CSF1R/ALDOC/TPX2/HEG1/LYN/CD44/SPINK1/TRPM6/TLR2/PIK3R5/WNK4	33
GO:0032147	BP	GO:0032147	activation of protein kinase activity	5/245	142/18800	0.0384747	0.28303	0.252999	MALT1/JAK2/CD86/CD300A/TPX2	5
GO:0050731	BP	GO:0050731	positive regulation of peptidyl-tyrosine phosphorylation	6/245	190/18800	0.0385402	0.28303	0.252999	ACVR1/JAK2/KIT/CSF1R/LYN/CD44	6
GO:1901654	BP	GO:1901654	response to ketone	6/245	190/18800	0.0385402	0.28303	0.252999	HSD3B1/JAK2/PLAT/IGFBP7/AHR/TLR2	6
GO:0050855	BP	GO:0050855	regulation of B cell receptor signaling pathway	2/245	24/18800	0.0386723	0.283446	0.253372	CD300A/LYN	2
GO:0002718	BP	GO:0002718	regulation of cytokine production involved in immune response	4/245	98/18800	0.0393218	0.286531	0.256129	MALT1/IL1R1/KIT/IL18R1	4
GO:0032602	BP	GO:0032602	chemokine production	4/245	98/18800	0.0393218	0.286531	0.256129	OAS3/IL33/CSF1R/TLR2	4
GO:0120162	BP	GO:0120162	positive regulation of cold-induced thermogenesis	4/245	98/18800	0.0393218	0.286531	0.256129	ACHE/JAK2/LCN2/UCP2	4
GO:1901701	BP	GO:1901701	cellular response to oxygen-containing compound	23/245	1195/18800	0.0396191	0.288139	0.257567	ACHE/MALT1/JAK2/IGFBP5/PLAT/SASH1/ANXA1/CD86/FZD7/RORA/NR4A2/EIF4EBP2/CXCL2/UCP2/STAT5A/ITGA4/CYSLTR2/LILRB2/AHR/LYN/SPINK1/LILRA2/TLR2	23
GO:0032481	BP	GO:0032481	positive regulation of type I interferon production	3/245	58/18800	0.0399326	0.288744	0.258107	IFIH1/OAS3/TLR2	3
GO:0050732	BP	GO:0050732	negative regulation of peptidyl-tyrosine phosphorylation	3/245	58/18800	0.0399326	0.288744	0.258107	CD300A/SAMSN1/SPINK1	3
GO:0071357	BP	GO:0071357	cellular response to type I interferon	3/245	58/18800	0.0399326	0.288744	0.258107	NLRC5/OAS3/IFITM3	3
GO:0097193	BP	GO:0097193	intrinsic apoptotic signaling pathway	8/245	295/18800	0.040024	0.288849	0.258201	MAPK8IP1/JAK2/ZNF385A/NBN/CRIP1/MUC1/PMAIP1/CD44	8
GO:0007626	BP	GO:0007626	locomotory behavior	6/245	192/18800	0.040222	0.289722	0.258981	ZNF385A/NR4A2/GIP/HPGDS/ARRDC3/IDO1	6
GO:1903038	BP	GO:1903038	negative regulation of leukocyte cell-cell adhesion	5/245	144/18800	0.0404663	0.290924	0.260056	ANXA1/CD86/CD300A/LILRB2/IDO1	5
GO:0050729	BP	GO:0050729	positive regulation of inflammatory response	5/245	145/18800	0.0414851	0.295702	0.264327	NFKBIZ/JAK2/IL33/TLR2/IDO1	5
GO:0002218	BP	GO:0002218	activation of innate immune response	3/245	59/18800	0.0416801	0.295702	0.264327	MNDA/LYN/LILRA2	3
GO:0002820	BP	GO:0002820	negative regulation of adaptive immune response	3/245	59/18800	0.0416801	0.295702	0.264327	IL7R/SAMSN1/AHR	3
GO:0043666	BP	GO:0043666	regulation of phosphoprotein phosphatase activity	3/245	59/18800	0.0416801	0.295702	0.264327	CRY2/JAK2/CD300A	3
GO:0034114	BP	GO:0034114	regulation of heterotypic cell-cell adhesion	2/245	25/18800	0.0416814	0.295702	0.264327	IL1RN/CD44	2
GO:0035821	BP	GO:0035821	modulation of process of another organism	2/245	25/18800	0.0416814	0.295702	0.264327	REG1A/REG1B	2
GO:0060333	BP	GO:0060333	interferon-gamma-mediated signaling pathway	2/245	25/18800	0.0416814	0.295702	0.264327	NLRC5/JAK2	2
GO:0019220	BP	GO:0019220	regulation of phosphate metabolic process	26/245	1396/18800	0.0417686	0.295763	0.264382	PFN2/GUCA2B/CRY2/MALT1/LIMCH1/ACVR1/MAPK8IP1/NLRC5/JAK2/PRKAR2B/KIT/NBN/SASH1/CD86/FZD7/BST1/CD300A/SAMSN1/CSF1R/TPX2/LILRB2/HEG1/LYN/CD44/SPINK1/PIK3R5	26
GO:0002367	BP	GO:0002367	cytokine production involved in immune response	4/245	100/18800	0.0418497	0.29578	0.264396	MALT1/IL1R1/KIT/IL18R1	4
GO:0010562	BP	GO:0010562	positive regulation of phosphorus metabolic process	18/245	886/18800	0.0420558	0.296123	0.264704	PFN2/GUCA2B/MALT1/LIMCH1/ACVR1/JAK2/KIT/NBN/SASH1/CD86/FZD7/CD300A/CSF1R/TPX2/LILRB2/LYN/CD44/PIK3R5	18
GO:0045937	BP	GO:0045937	positive regulation of phosphate metabolic process	18/245	886/18800	0.0420558	0.296123	0.264704	PFN2/GUCA2B/MALT1/LIMCH1/ACVR1/JAK2/KIT/NBN/SASH1/CD86/FZD7/CD300A/CSF1R/TPX2/LILRB2/LYN/CD44/PIK3R5	18
GO:0051174	BP	GO:0051174	regulation of phosphorus metabolic process	26/245	1398/18800	0.0423771	0.297828	0.266227	PFN2/GUCA2B/CRY2/MALT1/LIMCH1/ACVR1/MAPK8IP1/NLRC5/JAK2/PRKAR2B/KIT/NBN/SASH1/CD86/FZD7/BST1/CD300A/SAMSN1/CSF1R/TPX2/LILRB2/HEG1/LYN/CD44/SPINK1/PIK3R5	26
GO:0048871	BP	GO:0048871	multicellular organismal homeostasis	12/245	524/18800	0.0425145	0.298236	0.266592	CDHR1/ACHE/LYZ/IGKC/JAK2/LCN2/IL18R1/CSF1R/UCP2/SERPINA3/LAMC1/ARRDC3	12
GO:0036293	BP	GO:0036293	response to decreased oxygen levels	8/245	299/18800	0.0427479	0.299315	0.267557	VHL/PLAT/PLOD2/RORA/NR4A2/UCP2/PMAIP1/TLR2	8
GO:0008630	BP	GO:0008630	intrinsic apoptotic signaling pathway in response to DNA damage	4/245	101/18800	0.0431473	0.300433	0.268556	ZNF385A/CRIP1/MUC1/CD44	4
GO:0051702	BP	GO:0051702	biological process involved in interaction with symbiont	4/245	101/18800	0.0431473	0.300433	0.268556	JAK2/CFHR2/CSF1R/APOL1	4
GO:0110020	BP	GO:0110020	regulation of actomyosin structure organization	4/245	101/18800	0.0431473	0.300433	0.268556	PFN2/LIMCH1/SORBS3/GPR65	4
GO:0002753	BP	GO:0002753	cytoplasmic pattern recognition receptor signaling pathway	3/245	60/18800	0.0434656	0.300977	0.269043	IFIH1/OAS3/SLC15A3	3
GO:0019731	BP	GO:0019731	antibacterial humoral response	3/245	60/18800	0.0434656	0.300977	0.269043	DMBT1/IGHM/IGKV3-20	3
GO:0043407	BP	GO:0043407	negative regulation of MAP kinase activity	3/245	60/18800	0.0434656	0.300977	0.269043	MAPK8IP1/CD300A/LYN	3
GO:0032677	BP	GO:0032677	regulation of interleukin-8 production	4/245	102/18800	0.0444675	0.3061	0.273622	ANXA1/TLR1/LILRA2/TLR2	4
GO:2001243	BP	GO:2001243	negative regulation of intrinsic apoptotic signaling pathway	4/245	102/18800	0.0444675	0.3061	0.273622	MAPK8IP1/ZNF385A/MUC1/CD44	4
GO:0009435	BP	GO:0009435	NAD biosynthetic process	2/245	26/18800	0.0447753	0.3061	0.273622	QPRT/IDO1	2
GO:0031664	BP	GO:0031664	regulation of lipopolysaccharide-mediated signaling pathway	2/245	26/18800	0.0447753	0.3061	0.273622	SASH1/LILRA2	2
GO:0034143	BP	GO:0034143	regulation of toll-like receptor 4 signaling pathway	2/245	26/18800	0.0447753	0.3061	0.273622	LYN/LILRA2	2
GO:0045822	BP	GO:0045822	negative regulation of heart contraction	2/245	26/18800	0.0447753	0.3061	0.273622	JAK2/PLN	2
GO:0071549	BP	GO:0071549	cellular response to dexamethasone stimulus	2/245	26/18800	0.0447753	0.3061	0.273622	JAK2/PLAT	2
GO:0035306	BP	GO:0035306	positive regulation of dephosphorylation	3/245	61/18800	0.0452888	0.309049	0.276258	JAK2/CD300A/LILRB2	3
GO:0032637	BP	GO:0032637	interleukin-8 production	4/245	103/18800	0.0458101	0.311475	0.278427	ANXA1/TLR1/LILRA2/TLR2	4
GO:1901796	BP	GO:1901796	regulation of signal transduction by p53 class mediator	4/245	103/18800	0.0458101	0.311475	0.278427	ZNF385A/MUC1/PMAIP1/CD44	4
GO:0071674	BP	GO:0071674	mononuclear cell migration	6/245	199/18800	0.0464712	0.3154	0.281936	CCL11/C10orf99/ANXA1/CSF1R/ITGA4/LYN	6
GO:0012501	BP	GO:0012501	programmed cell death	34/245	1946/18800	0.0471364	0.317883	0.284154	GPX4/MALT1/ACVR1/MAPK8IP1/JAK2/LCN2/ZNF385A/IL7R/MLKL/KIT/VHL/NBN/ANXA1/DRAM1/NR4A2/CRIP1/MNDA/CSF1R/UCP2/ITGA4/TPX2/MUC1/RNF144B/FOXQ1/GPR65/PMAIP1/SLC5A11/AHR/ARHGEF6/NAT8/LYN/CD44/TLR2/IDO1	34
GO:0032757	BP	GO:0032757	positive regulation of interleukin-8 production	3/245	62/18800	0.0471495	0.317883	0.284154	TLR1/LILRA2/TLR2	3
GO:0019218	BP	GO:0019218	regulation of steroid metabolic process	4/245	104/18800	0.0471751	0.317883	0.284154	KIT/RORA/DKK3/IGFBP7	4
GO:0022600	BP	GO:0022600	digestive system process	4/245	104/18800	0.0471751	0.317883	0.284154	SERPINA3/SOAT2/SPINK1/WNK4	4
GO:0050890	BP	GO:0050890	cognition	8/245	306/18800	0.047805	0.320243	0.286264	CCL11/PRKAR2B/ZNF385A/KIT/EIF4EBP2/LILRB2/GIP/TLR2	8
GO:0008360	BP	GO:0008360	regulation of cell shape	5/245	151/18800	0.0479231	0.320243	0.286264	CCL11/KIT/ANXA1/CSF1R/RHOJ	5
GO:0002220	BP	GO:0002220	innate immune response activating cell surface receptor signaling pathway	2/245	27/18800	0.0479513	0.320243	0.286264	LYN/LILRA2	2
GO:0002710	BP	GO:0002710	negative regulation of T cell mediated immunity	2/245	27/18800	0.0479513	0.320243	0.286264	IL7R/AHR	2
GO:1903523	BP	GO:1903523	negative regulation of blood circulation	2/245	27/18800	0.0479513	0.320243	0.286264	JAK2/PLN	2
GO:0033674	BP	GO:0033674	positive regulation of kinase activity	11/245	476/18800	0.0481683	0.321122	0.28705	MALT1/JAK2/KIT/NBN/SASH1/CD86/CD300A/CSF1R/TPX2/LYN/PIK3R5	11
GO:0006576	BP	GO:0006576	cellular biogenic amine metabolic process	4/245	105/18800	0.0485626	0.323178	0.288888	SAT2/NR4A2/SNCAIP/IDO1	4
GO:0070542	BP	GO:0070542	response to fatty acid	3/245	63/18800	0.0490473	0.325827	0.291255	PLAT/UCP2/TLR2	3
GO:0032231	BP	GO:0032231	regulation of actin filament bundle assembly	4/245	106/18800	0.0499725	0.331387	0.296226	PFN2/LIMCH1/SORBS3/GPR65	4
GO:0071383	BP	GO:0071383	cellular response to steroid hormone stimulus	6/245	203/18800	0.0502986	0.332962	0.297634	CRY2/ACVR1/JAK2/PLAT/ANXA1/ZNF366	6
GO:0034340	BP	GO:0034340	response to type I interferon	3/245	64/18800	0.0509821	0.334266	0.298799	NLRC5/OAS3/IFITM3	3
GO:0002758	BP	GO:0002758	innate immune response-activating signal transduction	2/245	28/18800	0.0512067	0.334266	0.298799	LYN/LILRA2	2
GO:0019359	BP	GO:0019359	nicotinamide nucleotide biosynthetic process	2/245	28/18800	0.0512067	0.334266	0.298799	QPRT/IDO1	2
GO:0019363	BP	GO:0019363	pyridine nucleotide biosynthetic process	2/245	28/18800	0.0512067	0.334266	0.298799	QPRT/IDO1	2
GO:0034123	BP	GO:0034123	positive regulation of toll-like receptor signaling pathway	2/245	28/18800	0.0512067	0.334266	0.298799	TLR1/TLR2	2
GO:0042133	BP	GO:0042133	neurotransmitter metabolic process	2/245	28/18800	0.0512067	0.334266	0.298799	ACHE/GCHFR	2
GO:0090330	BP	GO:0090330	regulation of platelet aggregation	2/245	28/18800	0.0512067	0.334266	0.298799	JAK2/LYN	2
GO:1901798	BP	GO:1901798	positive regulation of signal transduction by p53 class mediator	2/245	28/18800	0.0512067	0.334266	0.298799	ZNF385A/PMAIP1	2
GO:0030038	BP	GO:0030038	contractile actin filament bundle assembly	4/245	107/18800	0.0514048	0.334398	0.298917	PFN2/LIMCH1/SORBS3/GPR65	4
GO:0043149	BP	GO:0043149	stress fiber assembly	4/245	107/18800	0.0514048	0.334398	0.298917	PFN2/LIMCH1/SORBS3/GPR65	4
GO:0001932	BP	GO:0001932	regulation of protein phosphorylation	21/245	1101/18800	0.0519094	0.337098	0.30133	PFN2/MALT1/LIMCH1/ACVR1/MAPK8IP1/JAK2/PRKAR2B/KIT/NBN/SASH1/CD86/BST1/CD300A/SAMSN1/CSF1R/TPX2/HEG1/LYN/CD44/SPINK1/PIK3R5	21
GO:0044703	BP	GO:0044703	multi-organism reproductive process	6/245	205/18800	0.0522828	0.338937	0.302974	IGFBP5/UCP2/PRDM1/IGFBP7/GIP/IDO1	6
GO:0043271	BP	GO:0043271	negative regulation of ion transport	5/245	155/18800	0.0525259	0.339362	0.303355	PLN/LILRB2/SPINK1/KCNE3/WNK4	5
GO:0001934	BP	GO:0001934	positive regulation of protein phosphorylation	15/245	724/18800	0.0525289	0.339362	0.303355	PFN2/MALT1/LIMCH1/ACVR1/JAK2/KIT/NBN/SASH1/CD86/CD300A/CSF1R/TPX2/LYN/CD44/PIK3R5	15
GO:0006749	BP	GO:0006749	glutathione metabolic process	3/245	65/18800	0.0529534	0.340933	0.304759	GPX4/NAT8/HPGDS	3
GO:0045576	BP	GO:0045576	mast cell activation	3/245	65/18800	0.0529534	0.340933	0.304759	KIT/CD300A/LYN	3
GO:0032526	BP	GO:0032526	response to retinoic acid	4/245	109/18800	0.0543362	0.34523	0.3086	GDAP2/FZD7/IGFBP7/LYN	4
GO:0034446	BP	GO:0034446	substrate adhesion-dependent cell spreading	4/245	109/18800	0.0543362	0.34523	0.3086	FZD7/ITGA4/LAMC1/GBP1	4
GO:0071887	BP	GO:0071887	leukocyte apoptotic process	4/245	109/18800	0.0543362	0.34523	0.3086	IL7R/ANXA1/LYN/IDO1	4
GO:0061448	BP	GO:0061448	connective tissue development	7/245	260/18800	0.0545248	0.34523	0.3086	HOXC4/FOXD1/CRIP1/TGFBI/MGP/CD44/ARRDC3	7
GO:0003209	BP	GO:0003209	cardiac atrium morphogenesis	2/245	29/18800	0.054539	0.34523	0.3086	ACVR1/HEG1	2
GO:0008209	BP	GO:0008209	androgen metabolic process	2/245	29/18800	0.054539	0.34523	0.3086	HSD3B1/SRD5A3	2
GO:0010447	BP	GO:0010447	response to acidic pH	2/245	29/18800	0.054539	0.34523	0.3086	GPR65/GIP	2
GO:0010453	BP	GO:0010453	regulation of cell fate commitment	2/245	29/18800	0.054539	0.34523	0.3086	FZD7/IL12RB1	2
GO:0017145	BP	GO:0017145	stem cell division	2/245	29/18800	0.054539	0.34523	0.3086	KIT/FZD7	2
GO:0034067	BP	GO:0034067	protein localization to Golgi apparatus	2/245	29/18800	0.054539	0.34523	0.3086	GBP5/OPTN	2
GO:0007610	BP	GO:0007610	behavior	13/245	606/18800	0.0547306	0.34586	0.309164	LPAR5/CCL11/PRKAR2B/ZNF385A/KIT/NR4A2/EIF4EBP2/LILRB2/GIP/HPGDS/ARRDC3/TLR2/IDO1	13
GO:0010517	BP	GO:0010517	regulation of phospholipase activity	3/245	66/18800	0.0549611	0.346734	0.309945	KIT/ANXA1/CD86	3
GO:0050804	BP	GO:0050804	modulation of chemical synaptic transmission	10/245	429/18800	0.0552572	0.347484	0.310615	ACHE/PFN2/JAK2/PRKAR2B/KIT/PLAT/EIF4EBP2/SNCAIP/LILRB2/GIP	10
GO:0071900	BP	GO:0071900	regulation of protein serine/threonine kinase activity	9/245	372/18800	0.0555381	0.347484	0.310615	MAPK8IP1/PRKAR2B/KIT/SASH1/CD300A/CSF1R/HEG1/LYN/PIK3R5	9
GO:1901222	BP	GO:1901222	regulation of NIK/NF-kappaB signaling	4/245	110/18800	0.0558352	0.347484	0.310615	SASH1/CD86/IL18R1/TLR2	4
GO:0099177	BP	GO:0099177	regulation of trans-synaptic signaling	10/245	430/18800	0.0559557	0.347484	0.310615	ACHE/PFN2/JAK2/PRKAR2B/KIT/PLAT/EIF4EBP2/SNCAIP/LILRB2/GIP	10
GO:0048732	BP	GO:0048732	gland development	10/245	431/18800	0.05666	0.347484	0.310615	CCL11/JAK2/IGFBP5/ANXA1/NKX2-3/CRIP1/CSF1R/UCP2/STAT5A/DKK3	10
GO:0002704	BP	GO:0002704	negative regulation of leukocyte mediated immunity	3/245	67/18800	0.0570048	0.347484	0.310615	IL7R/CD300A/AHR	3
GO:0051926	BP	GO:0051926	negative regulation of calcium ion transport	3/245	67/18800	0.0570048	0.347484	0.310615	PLN/LILRB2/SPINK1	3
GO:0031401	BP	GO:0031401	positive regulation of protein modification process	19/245	986/18800	0.0576713	0.347484	0.310615	TADA2B/PFN2/MALT1/LIMCH1/ACVR1/JAK2/KIT/NBN/SASH1/CD86/CD300A/CSF1R/TPX2/MUC1/LILRB2/LYN/CD44/ARRDC3/PIK3R5	19
GO:0019886	BP	GO:0019886	antigen processing and presentation of exogenous peptide antigen via MHC class II	2/245	30/18800	0.0579457	0.347484	0.310615	HLA-DPA1/IFI30	2
GO:0031069	BP	GO:0031069	hair follicle morphogenesis	2/245	30/18800	0.0579457	0.347484	0.310615	IGFBP5/FOXQ1	2
GO:0048147	BP	GO:0048147	negative regulation of fibroblast proliferation	2/245	30/18800	0.0579457	0.347484	0.310615	CD300A/IFI30	2
GO:0051873	BP	GO:0051873	killing by host of symbiont cells	2/245	30/18800	0.0579457	0.347484	0.310615	CFHR2/APOL1	2
GO:0060603	BP	GO:0060603	mammary gland duct morphogenesis	2/245	30/18800	0.0579457	0.347484	0.310615	CCL11/CSF1R	2
GO:0070498	BP	GO:0070498	interleukin-1-mediated signaling pathway	2/245	30/18800	0.0579457	0.347484	0.310615	IL1R1/IL1RN	2
GO:0050679	BP	GO:0050679	positive regulation of epithelial cell proliferation	6/245	211/18800	0.0585191	0.347484	0.310615	CCL11/FZD7/STAT5A/ITGA4/LAMC1/SPINK1	6
GO:0002698	BP	GO:0002698	negative regulation of immune effector process	4/245	112/18800	0.0588997	0.347484	0.310615	IL7R/ANXA1/CD300A/AHR	4
GO:0042325	BP	GO:0042325	regulation of phosphorylation	23/245	1248/18800	0.0589685	0.347484	0.310615	PFN2/MALT1/LIMCH1/ACVR1/MAPK8IP1/NLRC5/JAK2/PRKAR2B/KIT/NBN/SASH1/CD86/FZD7/BST1/CD300A/SAMSN1/CSF1R/TPX2/HEG1/LYN/CD44/SPINK1/PIK3R5	23
GO:0042130	BP	GO:0042130	negative regulation of T cell proliferation	3/245	68/18800	0.0590841	0.347484	0.310615	CD86/LILRB2/IDO1	3
GO:0061180	BP	GO:0061180	mammary gland epithelium development	3/245	68/18800	0.0590841	0.347484	0.310615	CCL11/JAK2/CSF1R	3
GO:0051091	BP	GO:0051091	positive regulation of DNA-binding transcription factor activity	7/245	265/18800	0.0591767	0.347484	0.310615	LPAR5/MALT1/JAK2/KIT/IL18R1/TLR2/TRIM22	7
GO:0051241	BP	GO:0051241	negative regulation of multicellular organismal process	21/245	1120/18800	0.0600068	0.347484	0.310615	PFN2/CRY2/CCL11/JAK2/OAS3/IGFBP5/PLAT/ANXA1/FZD7/IL18R1/DOCK4/PLN/GBP1/C1QC/LYN/HPGDS/PTPRR/ARRDC3/TLR2/IDO1/WNK4	21
GO:0002832	BP	GO:0002832	negative regulation of response to biotic stimulus	4/245	113/18800	0.0604651	0.347484	0.310615	NLRC5/OAS3/AHR/LILRA2	4
GO:0044706	BP	GO:0044706	multi-multicellular organism process	6/245	213/18800	0.0606927	0.347484	0.310615	IGFBP5/UCP2/PRDM1/IGFBP7/GIP/IDO1	6
GO:0006633	BP	GO:0006633	fatty acid biosynthetic process	5/245	162/18800	0.0611808	0.347484	0.310615	GPX4/ACOT4/ANXA1/GIP/HPGDS	5
GO:0032922	BP	GO:0032922	circadian regulation of gene expression	3/245	69/18800	0.0611988	0.347484	0.310615	CRY2/RORA/AHR	3
GO:0043550	BP	GO:0043550	regulation of lipid kinase activity	3/245	69/18800	0.0611988	0.347484	0.310615	KIT/LYN/PIK3R5	3
GO:0070830	BP	GO:0070830	bicellular tight junction assembly	3/245	69/18800	0.0611988	0.347484	0.310615	CLDN6/OCEL1/CLDN8	3
GO:0035066	BP	GO:0035066	positive regulation of histone acetylation	2/245	31/18800	0.0614242	0.347484	0.310615	TADA2B/MUC1	2
GO:0072525	BP	GO:0072525	pyridine-containing compound biosynthetic process	2/245	31/18800	0.0614242	0.347484	0.310615	QPRT/IDO1	2
GO:0042327	BP	GO:0042327	positive regulation of phosphorylation	16/245	805/18800	0.0623967	0.347484	0.310615	PFN2/MALT1/LIMCH1/ACVR1/JAK2/KIT/NBN/SASH1/CD86/FZD7/CD300A/CSF1R/TPX2/LYN/CD44/PIK3R5	16
GO:0070482	BP	GO:0070482	response to oxygen levels	8/245	324/18800	0.0625499	0.347484	0.310615	VHL/PLAT/PLOD2/RORA/NR4A2/UCP2/PMAIP1/TLR2	8
GO:0072330	BP	GO:0072330	monocarboxylic acid biosynthetic process	6/245	215/18800	0.0629138	0.347484	0.310615	GPX4/ACOT4/ANXA1/GIP/HPGDS/IDO1	6
GO:0002548	BP	GO:0002548	monocyte chemotaxis	3/245	70/18800	0.0633484	0.347484	0.310615	CCL11/ANXA1/LYN	3
GO:1901607	BP	GO:1901607	alpha-amino acid biosynthetic process	3/245	70/18800	0.0633484	0.347484	0.310615	CAD/PLOD2/CBS	3
GO:0050878	BP	GO:0050878	regulation of body fluid levels	9/245	382/18800	0.0634196	0.347484	0.310615	JAK2/ZNF385A/PLAT/VWF/STAT5A/HEG1/LYN/SPINK1/WNK4	9
GO:0001920	BP	GO:0001920	negative regulation of receptor recycling	1/245	5/18800	0.0634898	0.347484	0.310615	OPTN	1
GO:0001923	BP	GO:0001923	B-1 B cell differentiation	1/245	5/18800	0.0634898	0.347484	0.310615	MALT1	1
GO:0003284	BP	GO:0003284	septum primum development	1/245	5/18800	0.0634898	0.347484	0.310615	ACVR1	1
GO:0003289	BP	GO:0003289	atrial septum primum morphogenesis	1/245	5/18800	0.0634898	0.347484	0.310615	ACVR1	1
GO:0006565	BP	GO:0006565	L-serine catabolic process	1/245	5/18800	0.0634898	0.347484	0.310615	CBS	1
GO:0007356	BP	GO:0007356	thorax and anterior abdomen determination	1/245	5/18800	0.0634898	0.347484	0.310615	BASP1	1
GO:0008215	BP	GO:0008215	spermine metabolic process	1/245	5/18800	0.0634898	0.347484	0.310615	SAT2	1
GO:0009093	BP	GO:0009093	cysteine catabolic process	1/245	5/18800	0.0634898	0.347484	0.310615	CBS	1
GO:0009996	BP	GO:0009996	negative regulation of cell fate specification	1/245	5/18800	0.0634898	0.347484	0.310615	FZD7	1
GO:0015827	BP	GO:0015827	tryptophan transport	1/245	5/18800	0.0634898	0.347484	0.310615	SLC36A4	1
GO:0015855	BP	GO:0015855	pyrimidine nucleobase transport	1/245	5/18800	0.0634898	0.347484	0.310615	SLC28A3	1
GO:0015862	BP	GO:0015862	uridine transport	1/245	5/18800	0.0634898	0.347484	0.310615	SLC28A3	1
GO:0015864	BP	GO:0015864	pyrimidine nucleoside transport	1/245	5/18800	0.0634898	0.347484	0.310615	SLC28A3	1
GO:0015888	BP	GO:0015888	thiamine transport	1/245	5/18800	0.0634898	0.347484	0.310615	SLC19A3	1
GO:0019240	BP	GO:0019240	citrulline biosynthetic process	1/245	5/18800	0.0634898	0.347484	0.310615	CAD	1
GO:0019348	BP	GO:0019348	dolichol metabolic process	1/245	5/18800	0.0634898	0.347484	0.310615	SRD5A3	1
GO:0019441	BP	GO:0019441	tryptophan catabolic process to kynurenine	1/245	5/18800	0.0634898	0.347484	0.310615	IDO1	1
GO:0019448	BP	GO:0019448	L-cysteine catabolic process	1/245	5/18800	0.0634898	0.347484	0.310615	CBS	1
GO:0031581	BP	GO:0031581	hemidesmosome assembly	1/245	5/18800	0.0634898	0.347484	0.310615	LAMC1	1
GO:0031944	BP	GO:0031944	negative regulation of glucocorticoid metabolic process	1/245	5/18800	0.0634898	0.347484	0.310615	DKK3	1
GO:0031947	BP	GO:0031947	negative regulation of glucocorticoid biosynthetic process	1/245	5/18800	0.0634898	0.347484	0.310615	DKK3	1
GO:0032762	BP	GO:0032762	mast cell cytokine production	1/245	5/18800	0.0634898	0.347484	0.310615	KIT	1
GO:0032763	BP	GO:0032763	regulation of mast cell cytokine production	1/245	5/18800	0.0634898	0.347484	0.310615	KIT	1
GO:0034343	BP	GO:0034343	type III interferon production	1/245	5/18800	0.0634898	0.347484	0.310615	IFIH1	1
GO:0034344	BP	GO:0034344	regulation of type III interferon production	1/245	5/18800	0.0634898	0.347484	0.310615	IFIH1	1
GO:0043435	BP	GO:0043435	response to corticotropin-releasing hormone	1/245	5/18800	0.0634898	0.347484	0.310615	NR4A2	1
GO:0045345	BP	GO:0045345	positive regulation of MHC class I biosynthetic process	1/245	5/18800	0.0634898	0.347484	0.310615	NLRC5	1
GO:0046439	BP	GO:0046439	L-cysteine metabolic process	1/245	5/18800	0.0634898	0.347484	0.310615	CBS	1
GO:0046874	BP	GO:0046874	quinolinate metabolic process	1/245	5/18800	0.0634898	0.347484	0.310615	QPRT	1
GO:0051414	BP	GO:0051414	response to cortisol	1/245	5/18800	0.0634898	0.347484	0.310615	IGFBP7	1
GO:0060369	BP	GO:0060369	positive regulation of Fc receptor mediated stimulatory signaling pathway	1/245	5/18800	0.0634898	0.347484	0.310615	LYN	1
GO:0061343	BP	GO:0061343	cell adhesion involved in heart morphogenesis	1/245	5/18800	0.0634898	0.347484	0.310615	ACVR1	1
GO:0061734	BP	GO:0061734	parkin-mediated stimulation of mitophagy in response to mitochondrial depolarization	1/245	5/18800	0.0634898	0.347484	0.310615	OPTN	1
GO:0061737	BP	GO:0061737	leukotriene signaling pathway	1/245	5/18800	0.0634898	0.347484	0.310615	CYSLTR2	1
GO:0070434	BP	GO:0070434	positive regulation of nucleotide-binding oligomerization domain containing 2 signaling pathway	1/245	5/18800	0.0634898	0.347484	0.310615	SLC15A3	1
GO:0070459	BP	GO:0070459	prolactin secretion	1/245	5/18800	0.0634898	0.347484	0.310615	ANXA1	1
GO:0070487	BP	GO:0070487	monocyte aggregation	1/245	5/18800	0.0634898	0.347484	0.310615	CD44	1
GO:0071376	BP	GO:0071376	cellular response to corticotropin-releasing hormone stimulus	1/245	5/18800	0.0634898	0.347484	0.310615	NR4A2	1
GO:0071611	BP	GO:0071611	granulocyte colony-stimulating factor production	1/245	5/18800	0.0634898	0.347484	0.310615	LILRA2	1
GO:0071650	BP	GO:0071650	negative regulation of chemokine (C-C motif) ligand 5 production	1/245	5/18800	0.0634898	0.347484	0.310615	OAS3	1
GO:0071655	BP	GO:0071655	regulation of granulocyte colony-stimulating factor production	1/245	5/18800	0.0634898	0.347484	0.310615	LILRA2	1
GO:0071724	BP	GO:0071724	response to diacyl bacterial lipopeptide	1/245	5/18800	0.0634898	0.347484	0.310615	TLR2	1
GO:0071726	BP	GO:0071726	cellular response to diacyl bacterial lipopeptide	1/245	5/18800	0.0634898	0.347484	0.310615	TLR2	1
GO:0090032	BP	GO:0090032	negative regulation of steroid hormone biosynthetic process	1/245	5/18800	0.0634898	0.347484	0.310615	DKK3	1
GO:0090325	BP	GO:0090325	regulation of locomotion involved in locomotory behavior	1/245	5/18800	0.0634898	0.347484	0.310615	ARRDC3	1
GO:0140205	BP	GO:0140205	oligopeptide import across plasma membrane	1/245	5/18800	0.0634898	0.347484	0.310615	SLC15A3	1
GO:0140206	BP	GO:0140206	dipeptide import across plasma membrane	1/245	5/18800	0.0634898	0.347484	0.310615	SLC15A3	1
GO:1902162	BP	GO:1902162	regulation of DNA damage response, signal transduction by p53 class mediator resulting in transcription of p21 class mediator	1/245	5/18800	0.0634898	0.347484	0.310615	ZNF385A	1
GO:1904304	BP	GO:1904304	regulation of gastro-intestinal system smooth muscle contraction	1/245	5/18800	0.0634898	0.347484	0.310615	KIT	1
GO:1904306	BP	GO:1904306	positive regulation of gastro-intestinal system smooth muscle contraction	1/245	5/18800	0.0634898	0.347484	0.310615	KIT	1
GO:1905007	BP	GO:1905007	positive regulation of epithelial to mesenchymal transition involved in endocardial cushion formation	1/245	5/18800	0.0634898	0.347484	0.310615	ACVR1	1
GO:1905024	BP	GO:1905024	regulation of membrane repolarization during ventricular cardiac muscle cell action potential	1/245	5/18800	0.0634898	0.347484	0.310615	KCNE3	1
GO:1990051	BP	GO:1990051	activation of protein kinase C activity	1/245	5/18800	0.0634898	0.347484	0.310615	CD86	1
GO:2000118	BP	GO:2000118	regulation of sodium-dependent phosphate transport	1/245	5/18800	0.0634898	0.347484	0.310615	CRY2	1
GO:2000298	BP	GO:2000298	regulation of Rho-dependent protein serine/threonine kinase activity	1/245	5/18800	0.0634898	0.347484	0.310615	HEG1	1
GO:2000523	BP	GO:2000523	regulation of T cell costimulation	1/245	5/18800	0.0634898	0.347484	0.310615	LILRB2	1
GO:0001516	BP	GO:0001516	prostaglandin biosynthetic process	2/245	32/18800	0.0649721	0.35201	0.314661	ANXA1/HPGDS	2
GO:0019362	BP	GO:0019362	pyridine nucleotide metabolic process	2/245	32/18800	0.0649721	0.35201	0.314661	QPRT/IDO1	2
GO:0035456	BP	GO:0035456	response to interferon-beta	2/245	32/18800	0.0649721	0.35201	0.314661	MNDA/IFITM3	2
GO:0043304	BP	GO:0043304	regulation of mast cell degranulation	2/245	32/18800	0.0649721	0.35201	0.314661	CD300A/LYN	2
GO:0046457	BP	GO:0046457	prostanoid biosynthetic process	2/245	32/18800	0.0649721	0.35201	0.314661	ANXA1/HPGDS	2
GO:0046496	BP	GO:0046496	nicotinamide nucleotide metabolic process	2/245	32/18800	0.0649721	0.35201	0.314661	QPRT/IDO1	2
GO:0090183	BP	GO:0090183	regulation of kidney development	2/245	32/18800	0.0649721	0.35201	0.314661	FOXD1/BASP1	2
GO:0051347	BP	GO:0051347	positive regulation of transferase activity	12/245	562/18800	0.0650952	0.35217	0.314803	MALT1/JAK2/KIT/NBN/SASH1/CD86/CD300A/CSF1R/TPX2/LYN/ARRDC3/PIK3R5	12
GO:0044106	BP	GO:0044106	cellular amine metabolic process	4/245	116/18800	0.0652925	0.352223	0.314851	SAT2/NR4A2/SNCAIP/IDO1	4
GO:0071675	BP	GO:0071675	regulation of mononuclear cell migration	4/245	116/18800	0.0652925	0.352223	0.314851	C10orf99/CSF1R/ITGA4/LYN	4
GO:0030029	BP	GO:0030029	actin filament-based process	16/245	811/18800	0.0657362	0.354109	0.316537	SYNE2/PFN2/LIMCH1/CCL11/GDPD2/JAK2/SORBS3/KIT/ANXA1/PSTPIP2/BST1/CSF1R/PLN/GPR65/RHOJ/KCNE3	16
GO:0034330	BP	GO:0034330	cell junction organization	14/245	686/18800	0.0658976	0.354471	0.31686	CLDN6/ACHE/PFN2/OCEL1/LIMCH1/CLDN8/CSF1R/LAMC1/C1QC/IL10RA/C1QB/LILRB2/HEG1/TLR2	14
GO:0009893	BP	GO:0009893	positive regulation of metabolic process	59/245	3762/18800	0.0662347	0.355775	0.318026	TADA2B/ACHE/FOXM1/PFN2/GUCA2B/MALT1/LIMCH1/ACVR1/HLA-DPA1/NLRC5/HOXC4/JAK2/FOXD1/LCN2/IFIH1/OAS3/IL7R/IL1R1/ELL2/KIT/GBP5/VHL/HOXB2/NBN/SASH1/ANXA1/CD86/FZD7/RORA/NKX2-3/IL18R1/NR4A2/CD300A/MNDA/IL33/IL12RB1/CSF1R/UCP2/OPTN/PRDM1/RAD51AP1/TLR1/TPX2/MUC1/RNF144B/ZNF267/LILRB2/PMAIP1/AHR/HEG1/NAT8/LYN/CD44/ARRDC3/LILRA2/TLR2/PIK3R5/IDO1/TRIM22	59
GO:0002708	BP	GO:0002708	positive regulation of lymphocyte mediated immunity	4/245	117/18800	0.0669451	0.358586	0.320539	MALT1/IL1R1/IL18R1/IL12RB1	4
GO:0031399	BP	GO:0031399	regulation of protein modification process	27/245	1534/18800	0.0676511	0.358586	0.320539	TADA2B/PFN2/CRY2/MALT1/LIMCH1/ACVR1/MAPK8IP1/JAK2/PRKAR2B/KIT/NBN/SASH1/CD86/BST1/CD300A/SAMSN1/CSF1R/TPX2/MUC1/LILRB2/SETD7/HEG1/LYN/CD44/ARRDC3/SPINK1/PIK3R5	27
GO:0002700	BP	GO:0002700	regulation of production of molecular mediator of immune response	5/245	167/18800	0.0678292	0.358586	0.320539	MALT1/IL1R1/KIT/CD86/IL18R1	5
GO:0051048	BP	GO:0051048	negative regulation of secretion	5/245	167/18800	0.0678292	0.358586	0.320539	CRY2/ANXA1/CD300A/UCP2/WNK4	5
GO:0001881	BP	GO:0001881	receptor recycling	2/245	33/18800	0.068587	0.358586	0.320539	ACHE/OPTN	2
GO:0043552	BP	GO:0043552	positive regulation of phosphatidylinositol 3-kinase activity	2/245	33/18800	0.068587	0.358586	0.320539	KIT/LYN	2
GO:0050858	BP	GO:0050858	negative regulation of antigen receptor-mediated signaling pathway	2/245	33/18800	0.068587	0.358586	0.320539	CD300A/GBP1	2
GO:0070229	BP	GO:0070229	negative regulation of lymphocyte apoptotic process	2/245	33/18800	0.068587	0.358586	0.320539	IL7R/IDO1	2
GO:0003281	BP	GO:0003281	ventricular septum development	3/245	73/18800	0.0700038	0.358586	0.320539	ACVR1/PRDM1/HEG1	3
GO:0033555	BP	GO:0033555	multicellular organismal response to stress	3/245	73/18800	0.0700038	0.358586	0.320539	LPAR5/NR4A2/IDO1	3
GO:0150076	BP	GO:0150076	neuroinflammatory response	3/245	73/18800	0.0700038	0.358586	0.320539	JAK2/IL33/TLR2	3
GO:0030099	BP	GO:0030099	myeloid cell differentiation	9/245	391/18800	0.0710935	0.358586	0.320539	JAK2/ZNF385A/KIT/NKX2-3/CSF1R/C1QC/LYN/GAB3/TLR2	9
GO:1901699	BP	GO:1901699	cellular response to nitrogen compound	14/245	695/18800	0.0716285	0.358586	0.320539	ACHE/JAK2/IFIH1/IGFBP5/PLAT/NR4A2/EIF4EBP2/UCP2/STAT5A/ITGA4/CYSLTR2/AHR/LYN/SPINK1	14
GO:0002335	BP	GO:0002335	mature B cell differentiation	2/245	34/18800	0.0722667	0.358586	0.320539	MALT1/NKX2-3	2
GO:0002495	BP	GO:0002495	antigen processing and presentation of peptide antigen via MHC class II	2/245	34/18800	0.0722667	0.358586	0.320539	HLA-DPA1/IFI30	2
GO:0009649	BP	GO:0009649	entrainment of circadian clock	2/245	34/18800	0.0722667	0.358586	0.320539	CRY2/SOX14	2
GO:0033006	BP	GO:0033006	regulation of mast cell activation involved in immune response	2/245	34/18800	0.0722667	0.358586	0.320539	CD300A/LYN	2
GO:0039528	BP	GO:0039528	cytoplasmic pattern recognition receptor signaling pathway in response to virus	2/245	34/18800	0.0722667	0.358586	0.320539	IFIH1/OAS3	2
GO:0048730	BP	GO:0048730	epidermis morphogenesis	2/245	34/18800	0.0722667	0.358586	0.320539	IGFBP5/FOXQ1	2
GO:0070232	BP	GO:0070232	regulation of T cell apoptotic process	2/245	34/18800	0.0722667	0.358586	0.320539	IL7R/IDO1	2
GO:1990000	BP	GO:1990000	amyloid fibril formation	2/245	34/18800	0.0722667	0.358586	0.320539	SERF1A/NAT8	2
GO:0061515	BP	GO:0061515	myeloid cell development	3/245	74/18800	0.0722898	0.358586	0.320539	ZNF385A/KIT/TLR2	3
GO:0060548	BP	GO:0060548	negative regulation of cell death	19/245	1016/18800	0.0727928	0.358586	0.320539	GPX4/MALT1/ACVR1/MAPK8IP1/JAK2/ZNF385A/IL7R/KIT/VHL/ANXA1/NR4A2/CSF1R/UCP2/MUC1/RNF144B/FOXQ1/NAT8/CD44/IDO1	19
GO:2001242	BP	GO:2001242	regulation of intrinsic apoptotic signaling pathway	5/245	171/18800	0.0734258	0.358586	0.320539	MAPK8IP1/ZNF385A/MUC1/PMAIP1/CD44	5
GO:0006690	BP	GO:0006690	icosanoid metabolic process	4/245	121/18800	0.0737708	0.358586	0.320539	GPX4/ANXA1/HPGDS/TLR2	4
GO:0009308	BP	GO:0009308	amine metabolic process	4/245	121/18800	0.0737708	0.358586	0.320539	SAT2/NR4A2/SNCAIP/IDO1	4
GO:0006809	BP	GO:0006809	nitric oxide biosynthetic process	3/245	75/18800	0.0746089	0.358586	0.320539	JAK2/RORA/GCHFR	3
GO:0043536	BP	GO:0043536	positive regulation of blood vessel endothelial cell migration	3/245	75/18800	0.0746089	0.358586	0.320539	ANXA1/STAT5A/RHOJ	3
GO:0070227	BP	GO:0070227	lymphocyte apoptotic process	3/245	75/18800	0.0746089	0.358586	0.320539	IL7R/LYN/IDO1	3
GO:0120192	BP	GO:0120192	tight junction assembly	3/245	75/18800	0.0746089	0.358586	0.320539	CLDN6/OCEL1/CLDN8	3
GO:0043549	BP	GO:0043549	regulation of kinase activity	15/245	763/18800	0.0749439	0.358586	0.320539	MALT1/MAPK8IP1/NLRC5/JAK2/PRKAR2B/KIT/NBN/SASH1/CD86/CD300A/CSF1R/TPX2/HEG1/LYN/PIK3R5	15
GO:0045860	BP	GO:0045860	positive regulation of protein kinase activity	9/245	396/18800	0.0755967	0.358586	0.320539	MALT1/JAK2/KIT/SASH1/CD86/CD300A/CSF1R/TPX2/PIK3R5	9
GO:0002176	BP	GO:0002176	male germ cell proliferation	1/245	6/18800	0.0756976	0.358586	0.320539	HPGDS	1
GO:0002513	BP	GO:0002513	tolerance induction to self antigen	1/245	6/18800	0.0756976	0.358586	0.320539	LYN	1
GO:0003348	BP	GO:0003348	cardiac endothelial cell differentiation	1/245	6/18800	0.0756976	0.358586	0.320539	ACVR1	1
GO:0006207	BP	GO:0006207	'de novo' pyrimidine nucleobase biosynthetic process	1/245	6/18800	0.0756976	0.358586	0.320539	CAD	1
GO:0007354	BP	GO:0007354	zygotic determination of anterior/posterior axis, embryo	1/245	6/18800	0.0756976	0.358586	0.320539	BASP1	1
GO:0008291	BP	GO:0008291	acetylcholine metabolic process	1/245	6/18800	0.0756976	0.358586	0.320539	ACHE	1
GO:0008354	BP	GO:0008354	germ cell migration	1/245	6/18800	0.0756976	0.358586	0.320539	KIT	1
GO:0009139	BP	GO:0009139	pyrimidine nucleoside diphosphate biosynthetic process	1/245	6/18800	0.0756976	0.358586	0.320539	CAD	1
GO:0009193	BP	GO:0009193	pyrimidine ribonucleoside diphosphate metabolic process	1/245	6/18800	0.0756976	0.358586	0.320539	CAD	1
GO:0009597	BP	GO:0009597	detection of virus	1/245	6/18800	0.0756976	0.358586	0.320539	IFIH1	1
GO:0009637	BP	GO:0009637	response to blue light	1/245	6/18800	0.0756976	0.358586	0.320539	CRY2	1
GO:0010966	BP	GO:0010966	regulation of phosphate transport	1/245	6/18800	0.0756976	0.358586	0.320539	CRY2	1
GO:0014004	BP	GO:0014004	microglia differentiation	1/245	6/18800	0.0756976	0.358586	0.320539	TLR2	1
GO:0030451	BP	GO:0030451	regulation of complement activation, alternative pathway	1/245	6/18800	0.0756976	0.358586	0.320539	CFH	1
GO:0032222	BP	GO:0032222	regulation of synaptic transmission, cholinergic	1/245	6/18800	0.0756976	0.358586	0.320539	ACHE	1
GO:0032289	BP	GO:0032289	central nervous system myelin formation	1/245	6/18800	0.0756976	0.358586	0.320539	TLR2	1
GO:0032594	BP	GO:0032594	protein transport within lipid bilayer	1/245	6/18800	0.0756976	0.358586	0.320539	RILPL2	1
GO:0033029	BP	GO:0033029	regulation of neutrophil apoptotic process	1/245	6/18800	0.0756976	0.358586	0.320539	ANXA1	1
GO:0034137	BP	GO:0034137	positive regulation of toll-like receptor 2 signaling pathway	1/245	6/18800	0.0756976	0.358586	0.320539	TLR1	1
GO:0035332	BP	GO:0035332	positive regulation of hippo signaling	1/245	6/18800	0.0756976	0.358586	0.320539	FRMD1	1
GO:0035502	BP	GO:0035502	metanephric part of ureteric bud development	1/245	6/18800	0.0756976	0.358586	0.320539	BASP1	1
GO:0035655	BP	GO:0035655	interleukin-18-mediated signaling pathway	1/245	6/18800	0.0756976	0.358586	0.320539	IL18R1	1
GO:0036018	BP	GO:0036018	cellular response to erythropoietin	1/245	6/18800	0.0756976	0.358586	0.320539	KIT	1
GO:0036093	BP	GO:0036093	germ cell proliferation	1/245	6/18800	0.0756976	0.358586	0.320539	HPGDS	1
GO:0038031	BP	GO:0038031	non-canonical Wnt signaling pathway via JNK cascade	1/245	6/18800	0.0756976	0.358586	0.320539	FZD7	1
GO:0043152	BP	GO:0043152	induction of bacterial agglutination	1/245	6/18800	0.0756976	0.358586	0.320539	DMBT1	1
GO:0045627	BP	GO:0045627	positive regulation of T-helper 1 cell differentiation	1/245	6/18800	0.0756976	0.358586	0.320539	ANXA1	1
GO:0046048	BP	GO:0046048	UDP metabolic process	1/245	6/18800	0.0756976	0.358586	0.320539	CAD	1
GO:0048170	BP	GO:0048170	positive regulation of long-term neuronal synaptic plasticity	1/245	6/18800	0.0756976	0.358586	0.320539	KIT	1
GO:0051136	BP	GO:0051136	regulation of NK T cell differentiation	1/245	6/18800	0.0756976	0.358586	0.320539	PRDM1	1
GO:0051142	BP	GO:0051142	positive regulation of NK T cell proliferation	1/245	6/18800	0.0756976	0.358586	0.320539	JAK2	1
GO:0051601	BP	GO:0051601	exocyst localization	1/245	6/18800	0.0756976	0.358586	0.320539	TNFAIP2	1
GO:0060332	BP	GO:0060332	positive regulation of response to interferon-gamma	1/245	6/18800	0.0756976	0.358586	0.320539	NLRC5	1
GO:0060335	BP	GO:0060335	positive regulation of interferon-gamma-mediated signaling pathway	1/245	6/18800	0.0756976	0.358586	0.320539	NLRC5	1
GO:0060374	BP	GO:0060374	mast cell differentiation	1/245	6/18800	0.0756976	0.358586	0.320539	KIT	1
GO:0060398	BP	GO:0060398	regulation of growth hormone receptor signaling pathway	1/245	6/18800	0.0756976	0.358586	0.320539	JAK2	1
GO:0060956	BP	GO:0060956	endocardial cell differentiation	1/245	6/18800	0.0756976	0.358586	0.320539	ACVR1	1
GO:0070426	BP	GO:0070426	positive regulation of nucleotide-binding oligomerization domain containing signaling pathway	1/245	6/18800	0.0756976	0.358586	0.320539	SLC15A3	1
GO:0070814	BP	GO:0070814	hydrogen sulfide biosynthetic process	1/245	6/18800	0.0756976	0.358586	0.320539	CBS	1
GO:0071351	BP	GO:0071351	cellular response to interleukin-18	1/245	6/18800	0.0756976	0.358586	0.320539	IL18R1	1
GO:0071373	BP	GO:0071373	cellular response to luteinizing hormone stimulus	1/245	6/18800	0.0756976	0.358586	0.320539	PLAT	1
GO:0071878	BP	GO:0071878	negative regulation of adenylate cyclase-activating adrenergic receptor signaling pathway	1/245	6/18800	0.0756976	0.358586	0.320539	ARRDC3	1
GO:0072215	BP	GO:0072215	regulation of metanephros development	1/245	6/18800	0.0756976	0.358586	0.320539	BASP1	1
GO:0097350	BP	GO:0097350	neutrophil clearance	1/245	6/18800	0.0756976	0.358586	0.320539	ANXA1	1
GO:0120041	BP	GO:0120041	positive regulation of macrophage proliferation	1/245	6/18800	0.0756976	0.358586	0.320539	CSF1R	1
GO:1900454	BP	GO:1900454	positive regulation of long-term synaptic depression	1/245	6/18800	0.0756976	0.358586	0.320539	LILRB2	1
GO:1900619	BP	GO:1900619	acetate ester metabolic process	1/245	6/18800	0.0756976	0.358586	0.320539	ACHE	1
GO:1901895	BP	GO:1901895	negative regulation of ATPase-coupled calcium transmembrane transporter activity	1/245	6/18800	0.0756976	0.358586	0.320539	PLN	1
GO:1901897	BP	GO:1901897	regulation of relaxation of cardiac muscle	1/245	6/18800	0.0756976	0.358586	0.320539	PLN	1
GO:1902498	BP	GO:1902498	regulation of protein autoubiquitination	1/245	6/18800	0.0756976	0.358586	0.320539	SASH1	1
GO:1902564	BP	GO:1902564	negative regulation of neutrophil activation	1/245	6/18800	0.0756976	0.358586	0.320539	CD300A	1
GO:1903969	BP	GO:1903969	regulation of response to macrophage colony-stimulating factor	1/245	6/18800	0.0756976	0.358586	0.320539	TLR2	1
GO:1903972	BP	GO:1903972	regulation of cellular response to macrophage colony-stimulating factor stimulus	1/245	6/18800	0.0756976	0.358586	0.320539	TLR2	1
GO:1905005	BP	GO:1905005	regulation of epithelial to mesenchymal transition involved in endocardial cushion formation	1/245	6/18800	0.0756976	0.358586	0.320539	ACVR1	1
GO:1990036	BP	GO:1990036	calcium ion import into sarcoplasmic reticulum	1/245	6/18800	0.0756976	0.358586	0.320539	PLN	1
GO:2000323	BP	GO:2000323	negative regulation of glucocorticoid receptor signaling pathway	1/245	6/18800	0.0756976	0.358586	0.320539	CRY2	1
GO:2000328	BP	GO:2000328	regulation of T-helper 17 cell lineage commitment	1/245	6/18800	0.0756976	0.358586	0.320539	IL12RB1	1
GO:2000342	BP	GO:2000342	negative regulation of chemokine (C-X-C motif) ligand 2 production	1/245	6/18800	0.0756976	0.358586	0.320539	OAS3	1
GO:2000416	BP	GO:2000416	regulation of eosinophil migration	1/245	6/18800	0.0756976	0.358586	0.320539	CD300A	1
GO:0000038	BP	GO:0000038	very long-chain fatty acid metabolic process	2/245	35/18800	0.0760087	0.358586	0.320539	ACOT4/ACOX2	2
GO:0006471	BP	GO:0006471	protein ADP-ribosylation	2/245	35/18800	0.0760087	0.358586	0.320539	PARP11/PARP8	2
GO:0034110	BP	GO:0034110	regulation of homotypic cell-cell adhesion	2/245	35/18800	0.0760087	0.358586	0.320539	JAK2/LYN	2
GO:0045920	BP	GO:0045920	negative regulation of exocytosis	2/245	35/18800	0.0760087	0.358586	0.320539	ANXA1/CD300A	2
GO:0090050	BP	GO:0090050	positive regulation of cell migration involved in sprouting angiogenesis	2/245	35/18800	0.0760087	0.358586	0.320539	ANXA1/RHOJ	2
GO:0098751	BP	GO:0098751	bone cell development	2/245	35/18800	0.0760087	0.358586	0.320539	ZNF385A/KIT	2
GO:0043066	BP	GO:0043066	negative regulation of apoptotic process	17/245	893/18800	0.0764041	0.359999	0.321802	MALT1/ACVR1/MAPK8IP1/JAK2/ZNF385A/IL7R/VHL/ANXA1/NR4A2/CSF1R/UCP2/MUC1/RNF144B/FOXQ1/NAT8/CD44/IDO1	17
GO:0006897	BP	GO:0006897	endocytosis	13/245	640/18800	0.0766801	0.360364	0.322128	CFI/ACHE/CD163/IGKC/DMBT1/IGHM/CD300A/ITGA4/MSR1/LDLRAD3/IL10RA/NEURL1B/RHOJ	13
GO:0048872	BP	GO:0048872	homeostasis of number of cells	7/245	282/18800	0.0767784	0.360364	0.322128	JAK2/IL7R/KIT/ANXA1/NKX2-3/PMAIP1/LYN	7
GO:0019216	BP	GO:0019216	regulation of lipid metabolic process	8/245	339/18800	0.0767987	0.360364	0.322128	KIT/ANXA1/RORA/SERPINA3/DKK3/IGFBP7/GIP/LYN	8
GO:0008652	BP	GO:0008652	cellular amino acid biosynthetic process	3/245	76/18800	0.0769608	0.360364	0.322128	CAD/PLOD2/CBS	3
GO:0043299	BP	GO:0043299	leukocyte degranulation	3/245	76/18800	0.0769608	0.360364	0.322128	KIT/CD300A/LYN	3
GO:0010604	BP	GO:0010604	positive regulation of macromolecule metabolic process	54/245	3444/18800	0.0782733	0.360577	0.322319	TADA2B/FOXM1/PFN2/MALT1/LIMCH1/ACVR1/HLA-DPA1/NLRC5/HOXC4/JAK2/FOXD1/IFIH1/OAS3/IL7R/IL1R1/ELL2/KIT/GBP5/VHL/HOXB2/NBN/SASH1/ANXA1/CD86/FZD7/RORA/NKX2-3/IL18R1/NR4A2/CD300A/MNDA/IL33/IL12RB1/CSF1R/PRDM1/RAD51AP1/TLR1/TPX2/MUC1/RNF144B/ZNF267/LILRB2/PMAIP1/AHR/HEG1/NAT8/LYN/CD44/ARRDC3/LILRA2/TLR2/PIK3R5/IDO1/TRIM22	54
GO:0046683	BP	GO:0046683	response to organophosphorus	4/245	124/18800	0.0791131	0.360577	0.322319	DUOX2/IGFBP5/PLAT/AHR	4
GO:0043297	BP	GO:0043297	apical junction assembly	3/245	77/18800	0.079345	0.360577	0.322319	CLDN6/OCEL1/CLDN8	3
GO:0070373	BP	GO:0070373	negative regulation of ERK1 and ERK2 cascade	3/245	77/18800	0.079345	0.360577	0.322319	GBP1/LYN/PTPRR	3
GO:0032879	BP	GO:0032879	regulation of localization	45/245	2808/18800	0.0795846	0.360577	0.322319	SYNE2/ACHE/PFN2/CRY2/DUOX2/CADPS2/LIMCH1/ACVR1/CCL11/JAK2/IGFBP5/C10orf99/IL1R1/KIT/SASH1/ANXA1/SOX14/MX2/PLTP/BST1/CD300A/TRIM29/DOCK4/CSF1R/UCP2/NEXN/PLN/STAT5A/S100A11/ITGA4/GBP1/MSR1/SNCAIP/LILRB2/GIP/PLVAP/LYN/PTPRR/SPINK1/RHOJ/KCNE3/LILRA2/TLR2/WNK4/TRIM22	45
GO:0002504	BP	GO:0002504	antigen processing and presentation of peptide or polysaccharide antigen via MHC class II	2/245	36/18800	0.079811	0.360577	0.322319	HLA-DPA1/IFI30	2
GO:0010922	BP	GO:0010922	positive regulation of phosphatase activity	2/245	36/18800	0.079811	0.360577	0.322319	JAK2/CD300A	2
GO:0062012	BP	GO:0062012	regulation of small molecule metabolic process	8/245	342/18800	0.0798648	0.360577	0.322319	GUCA2B/COQ3/KIT/ANXA1/RORA/DKK3/PMAIP1/GIP	8
GO:0006520	BP	GO:0006520	cellular amino acid metabolic process	7/245	285/18800	0.0801718	0.360577	0.322319	CAD/PLOD2/FN3K/SLC16A2/CBS/CRYM/IDO1	7
GO:0045859	BP	GO:0045859	regulation of protein kinase activity	13/245	645/18800	0.0803277	0.360577	0.322319	MALT1/MAPK8IP1/JAK2/PRKAR2B/KIT/SASH1/CD86/CD300A/CSF1R/TPX2/HEG1/LYN/PIK3R5	13
GO:1902905	BP	GO:1902905	positive regulation of supramolecular fiber organization	5/245	176/18800	0.0807656	0.360577	0.322319	PFN2/LIMCH1/CCL11/SORBS3/GPR65	5
GO:2001234	BP	GO:2001234	negative regulation of apoptotic signaling pathway	6/245	230/18800	0.0810847	0.360577	0.322319	ACVR1/MAPK8IP1/ZNF385A/NR4A2/MUC1/CD44	6
GO:0060429	BP	GO:0060429	epithelium development	21/245	1163/18800	0.0815252	0.360577	0.322319	SULT2B1/COL18A1/ACVR1/CCL11/JAK2/FOXD1/DMBT1/IGFBP5/HOXB2/ANXA1/FZD7/BASP1/FN3K/CSF1R/ALDOC/PRDM1/FOXQ1/RILPL2/HEG1/CD44/WNK4	21
GO:1901264	BP	GO:1901264	carbohydrate derivative transport	3/245	78/18800	0.0817611	0.360577	0.322319	SLC15A3/PLTP/SLC28A3	3
GO:0046883	BP	GO:0046883	regulation of hormone secretion	6/245	231/18800	0.0823905	0.360577	0.322319	CRY2/JAK2/ANXA1/UCP2/GIP/SPINK1	6
GO:0044262	BP	GO:0044262	cellular carbohydrate metabolic process	7/245	287/18800	0.0824819	0.360577	0.322319	PHKA1/B3GNT8/SORD/COQ3/RORA/TREH/PMAIP1	7
GO:0000904	BP	GO:0000904	cell morphogenesis involved in differentiation	14/245	711/18800	0.0826097	0.360577	0.322319	CDHR1/COL18A1/FOXD1/ZNF385A/SDC2/FZD7/NR4A2/CSF1R/NEXN/ITGA4/LAMC1/GBP1/RILPL2/HEG1	14
GO:0051051	BP	GO:0051051	negative regulation of transport	10/245	464/18800	0.0832244	0.360577	0.322319	CRY2/ANXA1/CD300A/UCP2/PLN/LILRB2/SPINK1/KCNE3/TLR2/WNK4	10
GO:0007249	BP	GO:0007249	I-kappaB kinase/NF-kappaB signaling	7/245	288/18800	0.0836512	0.360577	0.322319	MALT1/APOL3/RORA/OPTN/TMED4/TLR2/TRIM22	7
GO:0003230	BP	GO:0003230	cardiac atrium development	2/245	37/18800	0.0836712	0.360577	0.322319	ACVR1/HEG1	2
GO:0008207	BP	GO:0008207	C21-steroid hormone metabolic process	2/245	37/18800	0.0836712	0.360577	0.322319	HSD3B1/DKK3	2
GO:0033144	BP	GO:0033144	negative regulation of intracellular steroid hormone receptor signaling pathway	2/245	37/18800	0.0836712	0.360577	0.322319	CRY2/ZNF366	2
GO:0046640	BP	GO:0046640	regulation of alpha-beta T cell proliferation	2/245	37/18800	0.0836712	0.360577	0.322319	MAPK8IP1/JAK2	2
GO:0090218	BP	GO:0090218	positive regulation of lipid kinase activity	2/245	37/18800	0.0836712	0.360577	0.322319	KIT/LYN	2
GO:0120033	BP	GO:0120033	negative regulation of plasma membrane bounded cell projection assembly	2/245	37/18800	0.0836712	0.360577	0.322319	PFN2/ODF2L	2
GO:2000758	BP	GO:2000758	positive regulation of peptidyl-lysine acetylation	2/245	37/18800	0.0836712	0.360577	0.322319	TADA2B/MUC1	2
GO:0032418	BP	GO:0032418	lysosome localization	3/245	79/18800	0.0842088	0.360577	0.322319	KIT/CD300A/LYN	3
GO:0061844	BP	GO:0061844	antimicrobial humoral immune response mediated by antimicrobial peptide	3/245	79/18800	0.0842088	0.360577	0.322319	CXCL2/REG1A/REG1B	3
GO:1990849	BP	GO:1990849	vacuolar localization	3/245	79/18800	0.0842088	0.360577	0.322319	KIT/CD300A/LYN	3
GO:0009887	BP	GO:0009887	animal organ morphogenesis	19/245	1036/18800	0.0842511	0.360577	0.322319	COL18A1/ACVR1/CCL11/HOXC4/FOXD1/IGFBP5/HOXB2/FZD7/NAB1/NKX2-3/BASP1/CRIP1/CSF1R/TREH/PRDM1/LAMC1/MGP/HEG1/WNK4	19
GO:0030073	BP	GO:0030073	insulin secretion	5/245	179/18800	0.0853508	0.360577	0.322319	JAK2/ANXA1/IL1RN/UCP2/GIP	5
GO:0006911	BP	GO:0006911	phagocytosis, engulfment	4/245	128/18800	0.0865272	0.360577	0.322319	IGKC/IGHM/CD300A/MSR1	4
GO:0050714	BP	GO:0050714	positive regulation of protein secretion	4/245	128/18800	0.0865272	0.360577	0.322319	ACHE/JAK2/GIP/TLR2	4
GO:1990266	BP	GO:1990266	neutrophil migration	4/245	128/18800	0.0865272	0.360577	0.322319	CCL11/IL1R1/BST1/CXCL2	4
GO:0001895	BP	GO:0001895	retina homeostasis	3/245	80/18800	0.0866876	0.360577	0.322319	CDHR1/LYZ/IGKC	3
GO:0002478	BP	GO:0002478	antigen processing and presentation of exogenous peptide antigen	2/245	38/18800	0.0875872	0.360577	0.322319	HLA-DPA1/IFI30	2
GO:0010742	BP	GO:0010742	macrophage derived foam cell differentiation	2/245	38/18800	0.0875872	0.360577	0.322319	MSR1/SOAT2	2
GO:0032814	BP	GO:0032814	regulation of natural killer cell activation	2/245	38/18800	0.0875872	0.360577	0.322319	JAK2/PRDM1	2
GO:0043403	BP	GO:0043403	skeletal muscle tissue regeneration	2/245	38/18800	0.0875872	0.360577	0.322319	ANXA1/FZD7	2
GO:0072524	BP	GO:0072524	pyridine-containing compound metabolic process	2/245	38/18800	0.0875872	0.360577	0.322319	QPRT/IDO1	2
GO:0098926	BP	GO:0098926	postsynaptic signal transduction	2/245	38/18800	0.0875872	0.360577	0.322319	ACHE/JAK2	2
GO:1904037	BP	GO:1904037	positive regulation of epithelial cell apoptotic process	2/245	38/18800	0.0875872	0.360577	0.322319	JAK2/ITGA4	2
GO:0001781	BP	GO:0001781	neutrophil apoptotic process	1/245	7/18800	0.0877469	0.360577	0.322319	ANXA1	1
GO:0002317	BP	GO:0002317	plasma cell differentiation	1/245	7/18800	0.0877469	0.360577	0.322319	NKX2-3	1
GO:0002318	BP	GO:0002318	myeloid progenitor cell differentiation	1/245	7/18800	0.0877469	0.360577	0.322319	KIT	1
GO:0002349	BP	GO:0002349	histamine production involved in inflammatory response	1/245	7/18800	0.0877469	0.360577	0.322319	LYN	1
GO:0002441	BP	GO:0002441	histamine secretion involved in inflammatory response	1/245	7/18800	0.0877469	0.360577	0.322319	LYN	1
GO:0002553	BP	GO:0002553	histamine secretion by mast cell	1/245	7/18800	0.0877469	0.360577	0.322319	LYN	1
GO:0006554	BP	GO:0006554	lysine catabolic process	1/245	7/18800	0.0877469	0.360577	0.322319	CRYM	1
GO:0006824	BP	GO:0006824	cobalt ion transport	1/245	7/18800	0.0877469	0.360577	0.322319	TCN2	1
GO:0010668	BP	GO:0010668	ectodermal cell differentiation	1/245	7/18800	0.0877469	0.360577	0.322319	FZD7	1
GO:0014827	BP	GO:0014827	intestine smooth muscle contraction	1/245	7/18800	0.0877469	0.360577	0.322319	KIT	1
GO:0019405	BP	GO:0019405	alditol catabolic process	1/245	7/18800	0.0877469	0.360577	0.322319	SORD	1
GO:0019530	BP	GO:0019530	taurine metabolic process	1/245	7/18800	0.0877469	0.360577	0.322319	STAT5A	1
GO:0019694	BP	GO:0019694	alkanesulfonate metabolic process	1/245	7/18800	0.0877469	0.360577	0.322319	STAT5A	1
GO:0021546	BP	GO:0021546	rhombomere development	1/245	7/18800	0.0877469	0.360577	0.322319	HOXB2	1
GO:0021814	BP	GO:0021814	cell motility involved in cerebral cortex radial glia guided migration	1/245	7/18800	0.0877469	0.360577	0.322319	SYNE2	1
GO:0030091	BP	GO:0030091	protein repair	1/245	7/18800	0.0877469	0.360577	0.322319	FN3K	1
GO:0030320	BP	GO:0030320	cellular monovalent inorganic anion homeostasis	1/245	7/18800	0.0877469	0.360577	0.322319	KCNE3	1
GO:0030644	BP	GO:0030644	cellular chloride ion homeostasis	1/245	7/18800	0.0877469	0.360577	0.322319	KCNE3	1
GO:0031394	BP	GO:0031394	positive regulation of prostaglandin biosynthetic process	1/245	7/18800	0.0877469	0.360577	0.322319	ANXA1	1
GO:0034136	BP	GO:0034136	negative regulation of toll-like receptor 2 signaling pathway	1/245	7/18800	0.0877469	0.360577	0.322319	LYN	1
GO:0034354	BP	GO:0034354	'de novo' NAD biosynthetic process from tryptophan	1/245	7/18800	0.0877469	0.360577	0.322319	IDO1	1
GO:0034699	BP	GO:0034699	response to luteinizing hormone	1/245	7/18800	0.0877469	0.360577	0.322319	PLAT	1
GO:0035234	BP	GO:0035234	ectopic germ cell programmed cell death	1/245	7/18800	0.0877469	0.360577	0.322319	KIT	1
GO:0035442	BP	GO:0035442	dipeptide transmembrane transport	1/245	7/18800	0.0877469	0.360577	0.322319	SLC15A3	1
GO:0036015	BP	GO:0036015	response to interleukin-3	1/245	7/18800	0.0877469	0.360577	0.322319	JAK2	1
GO:0036016	BP	GO:0036016	cellular response to interleukin-3	1/245	7/18800	0.0877469	0.360577	0.322319	JAK2	1
GO:0036017	BP	GO:0036017	response to erythropoietin	1/245	7/18800	0.0877469	0.360577	0.322319	KIT	1
GO:0036301	BP	GO:0036301	macrophage colony-stimulating factor production	1/245	7/18800	0.0877469	0.360577	0.322319	LILRA2	1
GO:0038030	BP	GO:0038030	non-canonical Wnt signaling pathway via MAPK cascade	1/245	7/18800	0.0877469	0.360577	0.322319	FZD7	1
GO:0038128	BP	GO:0038128	ERBB2 signaling pathway	1/245	7/18800	0.0877469	0.360577	0.322319	PTPRR	1
GO:0038145	BP	GO:0038145	macrophage colony-stimulating factor signaling pathway	1/245	7/18800	0.0877469	0.360577	0.322319	CSF1R	1
GO:0042262	BP	GO:0042262	DNA protection	1/245	7/18800	0.0877469	0.360577	0.322319	CBS	1
GO:0042723	BP	GO:0042723	thiamine-containing compound metabolic process	1/245	7/18800	0.0877469	0.360577	0.322319	SLC19A3	1
GO:0042938	BP	GO:0042938	dipeptide transport	1/245	7/18800	0.0877469	0.360577	0.322319	SLC15A3	1
GO:0043305	BP	GO:0043305	negative regulation of mast cell degranulation	1/245	7/18800	0.0877469	0.360577	0.322319	CD300A	1
GO:0043307	BP	GO:0043307	eosinophil activation	1/245	7/18800	0.0877469	0.360577	0.322319	CD300A	1
GO:0044341	BP	GO:0044341	sodium-dependent phosphate transport	1/245	7/18800	0.0877469	0.360577	0.322319	CRY2	1
GO:0045341	BP	GO:0045341	MHC class I biosynthetic process	1/245	7/18800	0.0877469	0.360577	0.322319	NLRC5	1
GO:0045343	BP	GO:0045343	regulation of MHC class I biosynthetic process	1/245	7/18800	0.0877469	0.360577	0.322319	NLRC5	1
GO:0045630	BP	GO:0045630	positive regulation of T-helper 2 cell differentiation	1/245	7/18800	0.0877469	0.360577	0.322319	CD86	1
GO:0045650	BP	GO:0045650	negative regulation of macrophage differentiation	1/245	7/18800	0.0877469	0.360577	0.322319	C1QC	1
GO:0046836	BP	GO:0046836	glycolipid transport	1/245	7/18800	0.0877469	0.360577	0.322319	PLTP	1
GO:0048537	BP	GO:0048537	mucosa-associated lymphoid tissue development	1/245	7/18800	0.0877469	0.360577	0.322319	NKX2-3	1
GO:0048541	BP	GO:0048541	Peyer's patch development	1/245	7/18800	0.0877469	0.360577	0.322319	NKX2-3	1
GO:0050904	BP	GO:0050904	diapedesis	1/245	7/18800	0.0877469	0.360577	0.322319	ITGA4	1
GO:0051140	BP	GO:0051140	regulation of NK T cell proliferation	1/245	7/18800	0.0877469	0.360577	0.322319	JAK2	1
GO:0051964	BP	GO:0051964	negative regulation of synapse assembly	1/245	7/18800	0.0877469	0.360577	0.322319	TLR2	1
GO:0060467	BP	GO:0060467	negative regulation of fertilization	1/245	7/18800	0.0877469	0.360577	0.322319	PLAT	1
GO:0060468	BP	GO:0060468	prevention of polyspermy	1/245	7/18800	0.0877469	0.360577	0.322319	PLAT	1
GO:0060613	BP	GO:0060613	fat pad development	1/245	7/18800	0.0877469	0.360577	0.322319	ARRDC3	1
GO:0061179	BP	GO:0061179	negative regulation of insulin secretion involved in cellular response to glucose stimulus	1/245	7/18800	0.0877469	0.360577	0.322319	UCP2	1
GO:0061312	BP	GO:0061312	BMP signaling pathway involved in heart development	1/245	7/18800	0.0877469	0.360577	0.322319	ACVR1	1
GO:0061518	BP	GO:0061518	microglial cell proliferation	1/245	7/18800	0.0877469	0.360577	0.322319	CSF1R	1
GO:0070444	BP	GO:0070444	oligodendrocyte progenitor proliferation	1/245	7/18800	0.0877469	0.360577	0.322319	LYN	1
GO:0070445	BP	GO:0070445	regulation of oligodendrocyte progenitor proliferation	1/245	7/18800	0.0877469	0.360577	0.322319	LYN	1
GO:0072526	BP	GO:0072526	pyridine-containing compound catabolic process	1/245	7/18800	0.0877469	0.360577	0.322319	QPRT	1
GO:0086036	BP	GO:0086036	regulation of cardiac muscle cell membrane potential	1/245	7/18800	0.0877469	0.360577	0.322319	PLN	1
GO:0090240	BP	GO:0090240	positive regulation of histone H4 acetylation	1/245	7/18800	0.0877469	0.360577	0.322319	MUC1	1
GO:0097577	BP	GO:0097577	sequestering of iron ion	1/245	7/18800	0.0877469	0.360577	0.322319	LCN2	1
GO:0140331	BP	GO:0140331	aminophospholipid translocation	1/245	7/18800	0.0877469	0.360577	0.322319	ATP11A	1
GO:1900028	BP	GO:1900028	negative regulation of ruffle assembly	1/245	7/18800	0.0877469	0.360577	0.322319	PFN2	1
GO:1901256	BP	GO:1901256	regulation of macrophage colony-stimulating factor production	1/245	7/18800	0.0877469	0.360577	0.322319	LILRA2	1
GO:1901642	BP	GO:1901642	nucleoside transmembrane transport	1/245	7/18800	0.0877469	0.360577	0.322319	SLC28A3	1
GO:1902961	BP	GO:1902961	positive regulation of aspartic-type endopeptidase activity involved in amyloid precursor protein catabolic process	1/245	7/18800	0.0877469	0.360577	0.322319	LYN	1
GO:1903288	BP	GO:1903288	positive regulation of potassium ion import across plasma membrane	1/245	7/18800	0.0877469	0.360577	0.322319	WNK4	1
GO:1905031	BP	GO:1905031	regulation of membrane repolarization during cardiac muscle cell action potential	1/245	7/18800	0.0877469	0.360577	0.322319	KCNE3	1
GO:2000064	BP	GO:2000064	regulation of cortisol biosynthetic process	1/245	7/18800	0.0877469	0.360577	0.322319	DKK3	1
GO:2000322	BP	GO:2000322	regulation of glucocorticoid receptor signaling pathway	1/245	7/18800	0.0877469	0.360577	0.322319	CRY2	1
GO:2000391	BP	GO:2000391	positive regulation of neutrophil extravasation	1/245	7/18800	0.0877469	0.360577	0.322319	IL1R1	1
GO:2000660	BP	GO:2000660	negative regulation of interleukin-1-mediated signaling pathway	1/245	7/18800	0.0877469	0.360577	0.322319	IL1RN	1
GO:0009306	BP	GO:0009306	protein secretion	8/245	350/18800	0.0883937	0.3626	0.324127	ACHE/JAK2/ANXA1/IL1RN/UCP2/LTBP2/GIP/TLR2	8
GO:2001022	BP	GO:2001022	positive regulation of response to DNA damage stimulus	4/245	129/18800	0.0884319	0.3626	0.324127	FOXM1/ZNF385A/RAD51AP1/PMAIP1	4
GO:0044773	BP	GO:0044773	mitotic DNA damage checkpoint signaling	3/245	81/18800	0.0891971	0.364941	0.32622	NBN/MDC1/MUC1	3
GO:0120193	BP	GO:0120193	tight junction organization	3/245	81/18800	0.0891971	0.364941	0.32622	CLDN6/OCEL1/CLDN8	3
GO:0035592	BP	GO:0035592	establishment of protein localization to extracellular region	8/245	351/18800	0.0894959	0.365766	0.326957	ACHE/JAK2/ANXA1/IL1RN/UCP2/LTBP2/GIP/TLR2	8
GO:0035303	BP	GO:0035303	regulation of dephosphorylation	4/245	130/18800	0.0903568	0.368883	0.329744	CRY2/JAK2/CD300A/LILRB2	4
GO:0009187	BP	GO:0009187	cyclic nucleotide metabolic process	2/245	39/18800	0.091557	0.37257	0.333039	ADCY9/RORA	2
GO:0032941	BP	GO:0032941	secretion by tissue	2/245	39/18800	0.091557	0.37257	0.333039	SPINK1/WNK4	2
GO:0090077	BP	GO:0090077	foam cell differentiation	2/245	39/18800	0.091557	0.37257	0.333039	MSR1/SOAT2	2
GO:2001021	BP	GO:2001021	negative regulation of response to DNA damage stimulus	3/245	82/18800	0.0917369	0.372898	0.333332	ZNF385A/MUC1/CD44	3
GO:0046395	BP	GO:0046395	carboxylic acid catabolic process	6/245	238/18800	0.0918579	0.372987	0.333412	ACOT4/QPRT/CBS/CRYM/ACOX2/IDO1	6
GO:0010595	BP	GO:0010595	positive regulation of endothelial cell migration	4/245	131/18800	0.0923017	0.374384	0.334661	SASH1/ANXA1/STAT5A/RHOJ	4
GO:0010565	BP	GO:0010565	regulation of cellular ketone metabolic process	4/245	132/18800	0.0942665	0.376566	0.336611	COQ3/ANXA1/DKK3/GIP	4
GO:0014910	BP	GO:0014910	regulation of smooth muscle cell migration	3/245	83/18800	0.0943065	0.376566	0.336611	IGFBP5/DOCK4/S100A11	3
GO:0019935	BP	GO:0019935	cyclic-nucleotide-mediated signaling	3/245	83/18800	0.0943065	0.376566	0.336611	GUCA2B/AHR/GIP	3
GO:0048678	BP	GO:0048678	response to axon injury	3/245	83/18800	0.0943065	0.376566	0.336611	JAK2/GIP/LYN	3
GO:0001906	BP	GO:0001906	cell killing	5/245	185/18800	0.0949229	0.376566	0.336611	CFH/LYZ/IL7R/SLAMF7/IL12RB1	5
GO:0001914	BP	GO:0001914	regulation of T cell mediated cytotoxicity	2/245	40/18800	0.0955785	0.376566	0.336611	IL7R/IL12RB1	2
GO:0010863	BP	GO:0010863	positive regulation of phospholipase C activity	2/245	40/18800	0.0955785	0.376566	0.336611	KIT/CD86	2
GO:0044275	BP	GO:0044275	cellular carbohydrate catabolic process	2/245	40/18800	0.0955785	0.376566	0.336611	SORD/TREH	2
GO:0046633	BP	GO:0046633	alpha-beta T cell proliferation	2/245	40/18800	0.0955785	0.376566	0.336611	MAPK8IP1/JAK2	2
GO:0032787	BP	GO:0032787	monocarboxylic acid metabolic process	12/245	602/18800	0.0961768	0.376566	0.336611	GPX4/ADH1B/PRKAR2B/ACOT4/KIT/ACSF2/ANXA1/ALDOC/GIP/HPGDS/ACOX2/IDO1	12
GO:0030048	BP	GO:0030048	actin filament-based movement	4/245	133/18800	0.096251	0.376566	0.336611	SYNE2/LIMCH1/PLN/KCNE3	4
GO:0010921	BP	GO:0010921	regulation of phosphatase activity	3/245	84/18800	0.0969055	0.376566	0.336611	CRY2/JAK2/CD300A	3
GO:0097006	BP	GO:0097006	regulation of plasma lipoprotein particle levels	3/245	84/18800	0.0969055	0.376566	0.336611	PLTP/MSR1/SOAT2	3
GO:0016054	BP	GO:0016054	organic acid catabolic process	6/245	242/18800	0.0975219	0.376566	0.336611	ACOT4/QPRT/CBS/CRYM/ACOX2/IDO1	6
GO:0014074	BP	GO:0014074	response to purine-containing compound	4/245	134/18800	0.0982551	0.376566	0.336611	DUOX2/IGFBP5/PLAT/AHR	4
GO:0070304	BP	GO:0070304	positive regulation of stress-activated protein kinase signaling cascade	4/245	134/18800	0.0982551	0.376566	0.336611	MAPK8IP1/SASH1/FZD7/LYN	4
GO:0071692	BP	GO:0071692	protein localization to extracellular region	8/245	359/18800	0.0985994	0.376566	0.336611	ACHE/JAK2/ANXA1/IL1RN/UCP2/LTBP2/GIP/TLR2	8
GO:0044774	BP	GO:0044774	mitotic DNA integrity checkpoint signaling	3/245	85/18800	0.0995334	0.376566	0.336611	NBN/MDC1/MUC1	3
GO:0000052	BP	GO:0000052	citrulline metabolic process	1/245	8/18800	0.0996397	0.376566	0.336611	CAD	1
GO:0006104	BP	GO:0006104	succinyl-CoA metabolic process	1/245	8/18800	0.0996397	0.376566	0.336611	ACOT4	1
GO:0008216	BP	GO:0008216	spermidine metabolic process	1/245	8/18800	0.0996397	0.376566	0.336611	SAT2	1
GO:0009138	BP	GO:0009138	pyrimidine nucleoside diphosphate metabolic process	1/245	8/18800	0.0996397	0.376566	0.336611	CAD	1
GO:0009445	BP	GO:0009445	putrescine metabolic process	1/245	8/18800	0.0996397	0.376566	0.336611	SAT2	1
GO:0010519	BP	GO:0010519	negative regulation of phospholipase activity	1/245	8/18800	0.0996397	0.376566	0.336611	ANXA1	1
GO:0010886	BP	GO:0010886	positive regulation of cholesterol storage	1/245	8/18800	0.0996397	0.376566	0.336611	MSR1	1
GO:0015889	BP	GO:0015889	cobalamin transport	1/245	8/18800	0.0996397	0.376566	0.336611	TCN2	1
GO:0016093	BP	GO:0016093	polyprenol metabolic process	1/245	8/18800	0.0996397	0.376566	0.336611	SRD5A3	1
GO:0016254	BP	GO:0016254	preassembly of GPI anchor in ER membrane	1/245	8/18800	0.0996397	0.376566	0.336611	PIGZ	1
GO:0019856	BP	GO:0019856	pyrimidine nucleobase biosynthetic process	1/245	8/18800	0.0996397	0.376566	0.336611	CAD	1
GO:0030311	BP	GO:0030311	poly-N-acetyllactosamine biosynthetic process	1/245	8/18800	0.0996397	0.376566	0.336611	B3GNT8	1
GO:0030853	BP	GO:0030853	negative regulation of granulocyte differentiation	1/245	8/18800	0.0996397	0.376566	0.336611	C1QC	1
GO:0031946	BP	GO:0031946	regulation of glucocorticoid biosynthetic process	1/245	8/18800	0.0996397	0.376566	0.336611	DKK3	1
GO:0032344	BP	GO:0032344	regulation of aldosterone metabolic process	1/245	8/18800	0.0996397	0.376566	0.336611	DKK3	1
GO:0032347	BP	GO:0032347	regulation of aldosterone biosynthetic process	1/245	8/18800	0.0996397	0.376566	0.336611	DKK3	1
GO:0033034	BP	GO:0033034	positive regulation of myeloid cell apoptotic process	1/245	8/18800	0.0996397	0.376566	0.336611	ANXA1	1
GO:0034627	BP	GO:0034627	'de novo' NAD biosynthetic process	1/245	8/18800	0.0996397	0.376566	0.336611	IDO1	1
GO:0035740	BP	GO:0035740	CD8-positive, alpha-beta T cell proliferation	1/245	8/18800	0.0996397	0.376566	0.336611	MAPK8IP1	1
GO:0038026	BP	GO:0038026	reelin-mediated signaling pathway	1/245	8/18800	0.0996397	0.376566	0.336611	STAT5A	1
GO:0042590	BP	GO:0042590	antigen processing and presentation of exogenous peptide antigen via MHC class I	1/245	8/18800	0.0996397	0.376566	0.336611	IFI30	1
GO:0043569	BP	GO:0043569	negative regulation of insulin-like growth factor receptor signaling pathway	1/245	8/18800	0.0996397	0.376566	0.336611	IGFBP5	1
GO:0045906	BP	GO:0045906	negative regulation of vasoconstriction	1/245	8/18800	0.0996397	0.376566	0.336611	DOCK4	1
GO:0050859	BP	GO:0050859	negative regulation of B cell receptor signaling pathway	1/245	8/18800	0.0996397	0.376566	0.336611	CD300A	1
GO:0060056	BP	GO:0060056	mammary gland involution	1/245	8/18800	0.0996397	0.376566	0.336611	IGFBP5	1
GO:0060385	BP	GO:0060385	axonogenesis involved in innervation	1/245	8/18800	0.0996397	0.376566	0.336611	ITGA4	1
GO:0060539	BP	GO:0060539	diaphragm development	1/245	8/18800	0.0996397	0.376566	0.336611	BASP1	1
GO:0060700	BP	GO:0060700	regulation of ribonuclease activity	1/245	8/18800	0.0996397	0.376566	0.336611	OAS3	1
GO:0060839	BP	GO:0060839	endothelial cell fate commitment	1/245	8/18800	0.0996397	0.376566	0.336611	ACVR1	1
GO:0062043	BP	GO:0062043	positive regulation of cardiac epithelial to mesenchymal transition	1/245	8/18800	0.0996397	0.376566	0.336611	ACVR1	1
GO:0070294	BP	GO:0070294	renal sodium ion absorption	1/245	8/18800	0.0996397	0.376566	0.336611	WNK4	1
GO:0070432	BP	GO:0070432	regulation of nucleotide-binding oligomerization domain containing 2 signaling pathway	1/245	8/18800	0.0996397	0.376566	0.336611	SLC15A3	1
GO:0070673	BP	GO:0070673	response to interleukin-18	1/245	8/18800	0.0996397	0.376566	0.336611	IL18R1	1
GO:0070813	BP	GO:0070813	hydrogen sulfide metabolic process	1/245	8/18800	0.0996397	0.376566	0.336611	CBS	1
GO:0071493	BP	GO:0071493	cellular response to UV-B	1/245	8/18800	0.0996397	0.376566	0.336611	CRIP1	1
GO:0097527	BP	GO:0097527	necroptotic signaling pathway	1/245	8/18800	0.0996397	0.376566	0.336611	MLKL	1
GO:0098885	BP	GO:0098885	modification of postsynaptic actin cytoskeleton	1/245	8/18800	0.0996397	0.376566	0.336611	PFN2	1
GO:1900004	BP	GO:1900004	negative regulation of serine-type endopeptidase activity	1/245	8/18800	0.0996397	0.376566	0.336611	SPINK1	1
GO:1902572	BP	GO:1902572	negative regulation of serine-type peptidase activity	1/245	8/18800	0.0996397	0.376566	0.336611	SPINK1	1
GO:1903659	BP	GO:1903659	regulation of complement-dependent cytotoxicity	1/245	8/18800	0.0996397	0.376566	0.336611	CFH	1
GO:1903764	BP	GO:1903764	regulation of potassium ion export across plasma membrane	1/245	8/18800	0.0996397	0.376566	0.336611	KCNE3	1
GO:1904354	BP	GO:1904354	negative regulation of telomere capping	1/245	8/18800	0.0996397	0.376566	0.336611	NBN	1
GO:1904415	BP	GO:1904415	regulation of xenophagy	1/245	8/18800	0.0996397	0.376566	0.336611	OPTN	1
GO:1904417	BP	GO:1904417	positive regulation of xenophagy	1/245	8/18800	0.0996397	0.376566	0.336611	OPTN	1
GO:1905247	BP	GO:1905247	positive regulation of aspartic-type peptidase activity	1/245	8/18800	0.0996397	0.376566	0.336611	LYN	1
GO:1990504	BP	GO:1990504	dense core granule exocytosis	1/245	8/18800	0.0996397	0.376566	0.336611	CADPS2	1
GO:2000389	BP	GO:2000389	regulation of neutrophil extravasation	1/245	8/18800	0.0996397	0.376566	0.336611	IL1R1	1
GO:2000564	BP	GO:2000564	regulation of CD8-positive, alpha-beta T cell proliferation	1/245	8/18800	0.0996397	0.376566	0.336611	MAPK8IP1	1
GO:0034243	BP	GO:0034243	regulation of transcription elongation by RNA polymerase II	2/245	41/18800	0.0996497	0.376566	0.336611	ELL2/VHL	2
GO:0071548	BP	GO:0071548	response to dexamethasone	2/245	41/18800	0.0996497	0.376566	0.336611	JAK2/PLAT	2
GO:0007188	BP	GO:0007188	adenylate cyclase-modulating G protein-coupled receptor signaling pathway	6/245	244/18800	0.100422	0.379105	0.33888	ADCY9/TMEM116/PLN/GPR65/GIP/ARRDC3	6
GO:0006066	BP	GO:0006066	alcohol metabolic process	8/245	361/18800	0.100955	0.380731	0.340335	SULT2B1/SORD/COQ3/ADH1B/SRD5A3/DKK3/SOAT2/APOL1	8
GO:0031668	BP	GO:0031668	cellular response to extracellular stimulus	6/245	245/18800	0.10189	0.383873	0.343143	NR4A2/UCP2/ITGA4/CBS/PMAIP1/LYN	6
GO:0033627	BP	GO:0033627	cell adhesion mediated by integrin	3/245	86/18800	0.10219	0.384619	0.34381	ITGA4/MUC1/LYN	3
GO:0019932	BP	GO:0019932	second-messenger-mediated signaling	7/245	303/18800	0.102327	0.384749	0.343926	GUCA2B/BST1/PLN/GBP1/AHR/GIP/SPINK1	7
GO:2001020	BP	GO:2001020	regulation of response to DNA damage stimulus	6/245	246/18800	0.103368	0.385925	0.344977	FOXM1/ZNF385A/RAD51AP1/MUC1/PMAIP1/CD44	6
GO:0014003	BP	GO:0014003	oligodendrocyte development	2/245	42/18800	0.103769	0.385925	0.344977	LYN/TLR2	2
GO:0032735	BP	GO:0032735	positive regulation of interleukin-12 production	2/245	42/18800	0.103769	0.385925	0.344977	TLR2/IDO1	2
GO:0034142	BP	GO:0034142	toll-like receptor 4 signaling pathway	2/245	42/18800	0.103769	0.385925	0.344977	LYN/LILRA2	2
GO:0042417	BP	GO:0042417	dopamine metabolic process	2/245	42/18800	0.103769	0.385925	0.344977	NR4A2/SNCAIP	2
GO:0046636	BP	GO:0046636	negative regulation of alpha-beta T cell activation	2/245	42/18800	0.103769	0.385925	0.344977	ANXA1/CD300A	2
GO:0055090	BP	GO:0055090	acylglycerol homeostasis	2/245	42/18800	0.103769	0.385925	0.344977	RORA/GIP	2
GO:0060338	BP	GO:0060338	regulation of type I interferon-mediated signaling pathway	2/245	42/18800	0.103769	0.385925	0.344977	NLRC5/OAS3	2
GO:0070328	BP	GO:0070328	triglyceride homeostasis	2/245	42/18800	0.103769	0.385925	0.344977	RORA/GIP	2
GO:0071354	BP	GO:0071354	cellular response to interleukin-6	2/245	42/18800	0.103769	0.385925	0.344977	JAK2/ST3GAL6	2
GO:1900274	BP	GO:1900274	regulation of phospholipase C activity	2/245	42/18800	0.103769	0.385925	0.344977	KIT/CD86	2
GO:0007586	BP	GO:0007586	digestion	4/245	137/18800	0.104383	0.387062	0.345994	SERPINA3/SOAT2/SPINK1/WNK4	4
GO:0034754	BP	GO:0034754	cellular hormone metabolic process	4/245	137/18800	0.104383	0.387062	0.345994	HSD3B1/ADH1B/SRD5A3/DKK3	4
GO:0099024	BP	GO:0099024	plasma membrane invagination	4/245	137/18800	0.104383	0.387062	0.345994	IGKC/IGHM/CD300A/MSR1	4
GO:0009636	BP	GO:0009636	response to toxic substance	6/245	247/18800	0.104858	0.387731	0.346591	GPX4/DUOX2/AHR/LYN/TRPM6/TLR2	6
GO:0001960	BP	GO:0001960	negative regulation of cytokine-mediated signaling pathway	3/245	87/18800	0.104874	0.387731	0.346591	NLRC5/OAS3/IL1RN	3
GO:0045069	BP	GO:0045069	regulation of viral genome replication	3/245	87/18800	0.104874	0.387731	0.346591	IFIH1/OAS3/IFITM3	3
GO:0022604	BP	GO:0022604	regulation of cell morphogenesis	7/245	305/18800	0.104976	0.387731	0.346591	CCL11/KIT/ANXA1/CSF1R/GBP1/CD44/RHOJ	7
GO:0009117	BP	GO:0009117	nucleotide metabolic process	10/245	487/18800	0.105614	0.389704	0.348355	CAD/GUCA2B/SULT2B1/ADCY9/ACOT4/ACSF2/RORA/QPRT/ALDOC/IDO1	10
GO:0014075	BP	GO:0014075	response to amine	2/245	43/18800	0.107933	0.391751	0.350185	JAK2/NR4A2	2
GO:0042181	BP	GO:0042181	ketone biosynthetic process	2/245	43/18800	0.107933	0.391751	0.350185	COQ3/DKK3	2
GO:0044058	BP	GO:0044058	regulation of digestive system process	2/245	43/18800	0.107933	0.391751	0.350185	SPINK1/WNK4	2
GO:0046596	BP	GO:0046596	regulation of viral entry into host cell	2/245	43/18800	0.107933	0.391751	0.350185	IFITM3/TRIM22	2
GO:0006935	BP	GO:0006935	chemotaxis	12/245	615/18800	0.107945	0.391751	0.350185	CCL11/FOXD1/C10orf99/KIT/ANXA1/BST1/FPR3/CXCL2/DOCK4/CSF1R/NEXN/LYN	12
GO:0006915	BP	GO:0006915	apoptotic process	31/245	1892/18800	0.108167	0.391751	0.350185	MALT1/ACVR1/MAPK8IP1/JAK2/LCN2/ZNF385A/IL7R/VHL/NBN/ANXA1/DRAM1/NR4A2/CRIP1/MNDA/CSF1R/UCP2/ITGA4/TPX2/MUC1/RNF144B/FOXQ1/GPR65/PMAIP1/SLC5A11/AHR/ARHGEF6/NAT8/LYN/CD44/TLR2/IDO1	31
GO:1903900	BP	GO:1903900	regulation of viral life cycle	4/245	139/18800	0.108564	0.391751	0.350185	IFIH1/OAS3/IFITM3/TRIM22	4
GO:0043410	BP	GO:0043410	positive regulation of MAPK cascade	10/245	491/18800	0.109832	0.391751	0.350185	MAPK8IP1/CCL11/JAK2/SORBS3/KIT/SASH1/FZD7/CSF1R/CD44/PIK3R5	10
GO:0007589	BP	GO:0007589	body fluid secretion	3/245	89/18800	0.110326	0.391751	0.350185	STAT5A/SPINK1/WNK4	3
GO:0097581	BP	GO:0097581	lamellipodium organization	3/245	89/18800	0.110326	0.391751	0.350185	KIT/ARHGEF6/CD44	3
GO:0001821	BP	GO:0001821	histamine secretion	1/245	9/18800	0.111378	0.391751	0.350185	LYN	1
GO:0001866	BP	GO:0001866	NK T cell proliferation	1/245	9/18800	0.111378	0.391751	0.350185	JAK2	1
GO:0002576	BP	GO:0002576	platelet degranulation	1/245	9/18800	0.111378	0.391751	0.350185	LYN	1
GO:0002578	BP	GO:0002578	negative regulation of antigen processing and presentation	1/245	9/18800	0.111378	0.391751	0.350185	LILRB2	1
GO:0002840	BP	GO:0002840	regulation of T cell mediated immune response to tumor cell	1/245	9/18800	0.111378	0.391751	0.350185	AHR	1
GO:0006069	BP	GO:0006069	ethanol oxidation	1/245	9/18800	0.111378	0.391751	0.350185	ADH1B	1
GO:0006553	BP	GO:0006553	lysine metabolic process	1/245	9/18800	0.111378	0.391751	0.350185	CRYM	1
GO:0006569	BP	GO:0006569	tryptophan catabolic process	1/245	9/18800	0.111378	0.391751	0.350185	IDO1	1
GO:0006863	BP	GO:0006863	purine nucleobase transport	1/245	9/18800	0.111378	0.391751	0.350185	SLC28A3	1
GO:0008298	BP	GO:0008298	intracellular mRNA localization	1/245	9/18800	0.111378	0.391751	0.350185	ZNF385A	1
GO:0009188	BP	GO:0009188	ribonucleoside diphosphate biosynthetic process	1/245	9/18800	0.111378	0.391751	0.350185	CAD	1
GO:0010533	BP	GO:0010533	regulation of activation of Janus kinase activity	1/245	9/18800	0.111378	0.391751	0.350185	CD300A	1
GO:0010572	BP	GO:0010572	positive regulation of platelet activation	1/245	9/18800	0.111378	0.391751	0.350185	JAK2	1
GO:0015858	BP	GO:0015858	nucleoside transport	1/245	9/18800	0.111378	0.391751	0.350185	SLC28A3	1
GO:0015917	BP	GO:0015917	aminophospholipid transport	1/245	9/18800	0.111378	0.391751	0.350185	ATP11A	1
GO:0017185	BP	GO:0017185	peptidyl-lysine hydroxylation	1/245	9/18800	0.111378	0.391751	0.350185	PLOD2	1
GO:0021612	BP	GO:0021612	facial nerve structural organization	1/245	9/18800	0.111378	0.391751	0.350185	HOXB2	1
GO:0030174	BP	GO:0030174	regulation of DNA-templated DNA replication initiation	1/245	9/18800	0.111378	0.391751	0.350185	NBN	1
GO:0030309	BP	GO:0030309	poly-N-acetyllactosamine metabolic process	1/245	9/18800	0.111378	0.391751	0.350185	B3GNT8	1
GO:0031340	BP	GO:0031340	positive regulation of vesicle fusion	1/245	9/18800	0.111378	0.391751	0.350185	ANXA1	1
GO:0031666	BP	GO:0031666	positive regulation of lipopolysaccharide-mediated signaling pathway	1/245	9/18800	0.111378	0.391751	0.350185	SASH1	1
GO:0032353	BP	GO:0032353	negative regulation of hormone biosynthetic process	1/245	9/18800	0.111378	0.391751	0.350185	DKK3	1
GO:0035701	BP	GO:0035701	hematopoietic stem cell migration	1/245	9/18800	0.111378	0.391751	0.350185	KIT	1
GO:0042436	BP	GO:0042436	indole-containing compound catabolic process	1/245	9/18800	0.111378	0.391751	0.350185	IDO1	1
GO:0043382	BP	GO:0043382	positive regulation of memory T cell differentiation	1/245	9/18800	0.111378	0.391751	0.350185	IL12RB1	1
GO:0048845	BP	GO:0048845	venous blood vessel morphogenesis	1/245	9/18800	0.111378	0.391751	0.350185	HEG1	1
GO:0051135	BP	GO:0051135	positive regulation of NK T cell activation	1/245	9/18800	0.111378	0.391751	0.350185	JAK2	1
GO:0060054	BP	GO:0060054	positive regulation of epithelial cell proliferation involved in wound healing	1/245	9/18800	0.111378	0.391751	0.350185	FZD7	1
GO:0060600	BP	GO:0060600	dichotomous subdivision of an epithelial terminal unit	1/245	9/18800	0.111378	0.391751	0.350185	FOXD1	1
GO:0061004	BP	GO:0061004	pattern specification involved in kidney development	1/245	9/18800	0.111378	0.391751	0.350185	FOXD1	1
GO:0062042	BP	GO:0062042	regulation of cardiac epithelial to mesenchymal transition	1/245	9/18800	0.111378	0.391751	0.350185	ACVR1	1
GO:0072048	BP	GO:0072048	renal system pattern specification	1/245	9/18800	0.111378	0.391751	0.350185	FOXD1	1
GO:0086023	BP	GO:0086023	adenylate cyclase-activating adrenergic receptor signaling pathway involved in heart process	1/245	9/18800	0.111378	0.391751	0.350185	PLN	1
GO:0090269	BP	GO:0090269	fibroblast growth factor production	1/245	9/18800	0.111378	0.391751	0.350185	HEG1	1
GO:0090270	BP	GO:0090270	regulation of fibroblast growth factor production	1/245	9/18800	0.111378	0.391751	0.350185	HEG1	1
GO:0098779	BP	GO:0098779	positive regulation of mitophagy in response to mitochondrial depolarization	1/245	9/18800	0.111378	0.391751	0.350185	OPTN	1
GO:0099527	BP	GO:0099527	postsynapse to nucleus signaling pathway	1/245	9/18800	0.111378	0.391751	0.350185	JAK2	1
GO:1903286	BP	GO:1903286	regulation of potassium ion import	1/245	9/18800	0.111378	0.391751	0.350185	WNK4	1
GO:2000849	BP	GO:2000849	regulation of glucocorticoid secretion	1/245	9/18800	0.111378	0.391751	0.350185	CRY2	1
GO:2001280	BP	GO:2001280	positive regulation of unsaturated fatty acid biosynthetic process	1/245	9/18800	0.111378	0.391751	0.350185	ANXA1	1
GO:0042330	BP	GO:0042330	taxis	12/245	619/18800	0.11173	0.391872	0.350293	CCL11/FOXD1/C10orf99/KIT/ANXA1/BST1/FPR3/CXCL2/DOCK4/CSF1R/NEXN/LYN	12
GO:0006909	BP	GO:0006909	phagocytosis	7/245	310/18800	0.11176	0.391872	0.350293	IGKC/ANXA1/IGHM/CD300A/MSR1/LYN/TLR2	7
GO:2001233	BP	GO:2001233	regulation of apoptotic signaling pathway	8/245	370/18800	0.111941	0.391872	0.350293	ACVR1/MAPK8IP1/JAK2/ZNF385A/NR4A2/MUC1/PMAIP1/CD44	8
GO:0051495	BP	GO:0051495	positive regulation of cytoskeleton organization	5/245	195/18800	0.112033	0.391872	0.350293	PFN2/LIMCH1/CCL11/SORBS3/GPR65	5
GO:0014009	BP	GO:0014009	glial cell proliferation	2/245	44/18800	0.112142	0.391872	0.350293	CSF1R/LYN	2
GO:1904752	BP	GO:1904752	regulation of vascular associated smooth muscle cell migration	2/245	44/18800	0.112142	0.391872	0.350293	IGFBP5/DOCK4	2
GO:2000404	BP	GO:2000404	regulation of T cell migration	2/245	44/18800	0.112142	0.391872	0.350293	C10orf99/ITGA4	2
GO:0009653	BP	GO:0009653	anatomical structure morphogenesis	43/245	2746/18800	0.11241	0.392301	0.350677	CDHR1/COL18A1/ACVR1/CCL11/HOXC4/TNFAIP2/FOXD1/ZNF385A/IGFBP5/IL7R/KIT/VHL/HOXB2/SASH1/ANXA1/SOX14/SDC2/FZD7/NAB1/RORA/NKX2-3/BASP1/IL1RN/NR4A2/CRIP1/CSF1R/NEXN/DKK3/TREH/PRDM1/ITGA4/LAMC1/GBP1/TGFBI/MGP/FOXQ1/RILPL2/HEG1/CD44/TM4SF1/RHOJ/TLR2/WNK4	43
GO:0031098	BP	GO:0031098	stress-activated protein kinase signaling cascade	6/245	252/18800	0.112474	0.392301	0.350677	FOXM1/MAPK8IP1/SASH1/FZD7/ARHGEF6/LYN	6
GO:0002687	BP	GO:0002687	positive regulation of leukocyte migration	4/245	141/18800	0.112819	0.39314	0.351427	IL1R1/CSF1R/ITGA4/PLVAP	4
GO:0060191	BP	GO:0060191	regulation of lipase activity	3/245	90/18800	0.113092	0.393728	0.351953	KIT/ANXA1/CD86	3
GO:0051338	BP	GO:0051338	regulation of transferase activity	16/245	881/18800	0.113759	0.395682	0.353699	MALT1/MAPK8IP1/NLRC5/JAK2/PRKAR2B/KIT/NBN/SASH1/CD86/CD300A/CSF1R/TPX2/HEG1/LYN/ARRDC3/PIK3R5	16
GO:0006753	BP	GO:0006753	nucleoside phosphate metabolic process	10/245	495/18800	0.114146	0.396663	0.354576	CAD/GUCA2B/SULT2B1/ADCY9/ACOT4/ACSF2/RORA/QPRT/ALDOC/IDO1	10
GO:0030183	BP	GO:0030183	B cell differentiation	4/245	142/18800	0.114974	0.398801	0.356487	MALT1/KIT/NKX2-3/ITGA4	4
GO:0055123	BP	GO:0055123	digestive system development	4/245	142/18800	0.114974	0.398801	0.356487	KIT/NKX2-3/PRDM1/GIP	4
GO:0043122	BP	GO:0043122	regulation of I-kappaB kinase/NF-kappaB signaling	6/245	254/18800	0.115597	0.399668	0.357262	MALT1/APOL3/RORA/OPTN/TMED4/TRIM22	6
GO:0048525	BP	GO:0048525	negative regulation of viral process	3/245	91/18800	0.115885	0.399668	0.357262	IFIH1/OAS3/IFITM3	3
GO:0090277	BP	GO:0090277	positive regulation of peptide hormone secretion	3/245	91/18800	0.115885	0.399668	0.357262	JAK2/GIP/SPINK1	3
GO:0009268	BP	GO:0009268	response to pH	2/245	45/18800	0.116393	0.399668	0.357262	GPR65/GIP	2
GO:0033003	BP	GO:0033003	regulation of mast cell activation	2/245	45/18800	0.116393	0.399668	0.357262	CD300A/LYN	2
GO:0051180	BP	GO:0051180	vitamin transport	2/245	45/18800	0.116393	0.399668	0.357262	SLC19A3/TCN2	2
GO:0071827	BP	GO:0071827	plasma lipoprotein particle organization	2/245	45/18800	0.116393	0.399668	0.357262	PLTP/SOAT2	2
GO:0089718	BP	GO:0089718	amino acid import across plasma membrane	2/245	45/18800	0.116393	0.399668	0.357262	SLC36A4/SLC16A2	2
GO:1901861	BP	GO:1901861	regulation of muscle tissue development	2/245	45/18800	0.116393	0.399668	0.357262	ACVR1/IGFBP5	2
GO:1902622	BP	GO:1902622	regulation of neutrophil migration	2/245	45/18800	0.116393	0.399668	0.357262	IL1R1/BST1	2
GO:1904738	BP	GO:1904738	vascular associated smooth muscle cell migration	2/245	45/18800	0.116393	0.399668	0.357262	IGFBP5/DOCK4	2
GO:1903531	BP	GO:1903531	negative regulation of secretion by cell	4/245	143/18800	0.117147	0.401347	0.358763	CRY2/ANXA1/CD300A/UCP2	4
GO:0048167	BP	GO:0048167	regulation of synaptic plasticity	5/245	198/18800	0.117439	0.401347	0.358763	KIT/PLAT/EIF4EBP2/LILRB2/GIP	5
GO:0060761	BP	GO:0060761	negative regulation of response to cytokine stimulus	3/245	92/18800	0.118703	0.401347	0.358763	NLRC5/OAS3/IL1RN	3
GO:0010324	BP	GO:0010324	membrane invagination	4/245	144/18800	0.119337	0.401347	0.358763	IGKC/IGHM/CD300A/MSR1	4
GO:0044282	BP	GO:0044282	small molecule catabolic process	8/245	376/18800	0.119614	0.401347	0.358763	SORD/ACOT4/QPRT/SRD5A3/CBS/CRYM/ACOX2/IDO1	8
GO:0031018	BP	GO:0031018	endocrine pancreas development	2/245	46/18800	0.120684	0.401347	0.358763	ANXA1/GIP	2
GO:0046677	BP	GO:0046677	response to antibiotic	2/245	46/18800	0.120684	0.401347	0.358763	JAK2/CRIP1	2
GO:0070741	BP	GO:0070741	response to interleukin-6	2/245	46/18800	0.120684	0.401347	0.358763	JAK2/ST3GAL6	2
GO:1904707	BP	GO:1904707	positive regulation of vascular associated smooth muscle cell proliferation	2/245	46/18800	0.120684	0.401347	0.358763	JAK2/IGFBP5	2
GO:0002793	BP	GO:0002793	positive regulation of peptide secretion	3/245	93/18800	0.121546	0.401347	0.358763	JAK2/GIP/SPINK1	3
GO:0060993	BP	GO:0060993	kidney morphogenesis	3/245	93/18800	0.121546	0.401347	0.358763	FOXD1/BASP1/WNK4	3
GO:0000098	BP	GO:0000098	sulfur amino acid catabolic process	1/245	10/18800	0.122964	0.401347	0.358763	CBS	1
GO:0001865	BP	GO:0001865	NK T cell differentiation	1/245	10/18800	0.122964	0.401347	0.358763	PRDM1	1
GO:0001915	BP	GO:0001915	negative regulation of T cell mediated cytotoxicity	1/245	10/18800	0.122964	0.401347	0.358763	IL7R	1
GO:0002676	BP	GO:0002676	regulation of chronic inflammatory response	1/245	10/18800	0.122964	0.401347	0.358763	IDO1	1
GO:0003056	BP	GO:0003056	regulation of vascular associated smooth muscle contraction	1/245	10/18800	0.122964	0.401347	0.358763	DOCK4	1
GO:0003183	BP	GO:0003183	mitral valve morphogenesis	1/245	10/18800	0.122964	0.401347	0.358763	ACVR1	1
GO:0006171	BP	GO:0006171	cAMP biosynthetic process	1/245	10/18800	0.122964	0.401347	0.358763	ADCY9	1
GO:0006228	BP	GO:0006228	UTP biosynthetic process	1/245	10/18800	0.122964	0.401347	0.358763	CAD	1
GO:0007343	BP	GO:0007343	egg activation	1/245	10/18800	0.122964	0.401347	0.358763	PLAT	1
GO:0010749	BP	GO:0010749	regulation of nitric oxide mediated signal transduction	1/245	10/18800	0.122964	0.401347	0.358763	SPINK1	1
GO:0010944	BP	GO:0010944	negative regulation of transcription by competitive promoter binding	1/245	10/18800	0.122964	0.401347	0.358763	MUC1	1
GO:0015808	BP	GO:0015808	L-alanine transport	1/245	10/18800	0.122964	0.401347	0.358763	SLC36A4	1
GO:0015824	BP	GO:0015824	proline transport	1/245	10/18800	0.122964	0.401347	0.358763	SLC36A4	1
GO:0015851	BP	GO:0015851	nucleobase transport	1/245	10/18800	0.122964	0.401347	0.358763	SLC28A3	1
GO:0030214	BP	GO:0030214	hyaluronan catabolic process	1/245	10/18800	0.122964	0.401347	0.358763	CD44	1
GO:0030388	BP	GO:0030388	fructose 1,6-bisphosphate metabolic process	1/245	10/18800	0.122964	0.401347	0.358763	ALDOC	1
GO:0031943	BP	GO:0031943	regulation of glucocorticoid metabolic process	1/245	10/18800	0.122964	0.401347	0.358763	DKK3	1
GO:0032275	BP	GO:0032275	luteinizing hormone secretion	1/245	10/18800	0.122964	0.401347	0.358763	FOXD1	1
GO:0032819	BP	GO:0032819	positive regulation of natural killer cell proliferation	1/245	10/18800	0.122964	0.401347	0.358763	JAK2	1
GO:0033007	BP	GO:0033007	negative regulation of mast cell activation involved in immune response	1/245	10/18800	0.122964	0.401347	0.358763	CD300A	1
GO:0033089	BP	GO:0033089	positive regulation of T cell differentiation in thymus	1/245	10/18800	0.122964	0.401347	0.358763	IL7R	1
GO:0034379	BP	GO:0034379	very-low-density lipoprotein particle assembly	1/245	10/18800	0.122964	0.401347	0.358763	SOAT2	1
GO:0034651	BP	GO:0034651	cortisol biosynthetic process	1/245	10/18800	0.122964	0.401347	0.358763	DKK3	1
GO:0035524	BP	GO:0035524	proline transmembrane transport	1/245	10/18800	0.122964	0.401347	0.358763	SLC36A4	1
GO:0045348	BP	GO:0045348	positive regulation of MHC class II biosynthetic process	1/245	10/18800	0.122964	0.401347	0.358763	JAK2	1
GO:0045625	BP	GO:0045625	regulation of T-helper 1 cell differentiation	1/245	10/18800	0.122964	0.401347	0.358763	ANXA1	1
GO:0048263	BP	GO:0048263	determination of dorsal identity	1/245	10/18800	0.122964	0.401347	0.358763	ACVR1	1
GO:0060368	BP	GO:0060368	regulation of Fc receptor mediated stimulatory signaling pathway	1/245	10/18800	0.122964	0.401347	0.358763	LYN	1
GO:0070091	BP	GO:0070091	glucagon secretion	1/245	10/18800	0.122964	0.401347	0.358763	GIP	1
GO:0070092	BP	GO:0070092	regulation of glucagon secretion	1/245	10/18800	0.122964	0.401347	0.358763	GIP	1
GO:0070391	BP	GO:0070391	response to lipoteichoic acid	1/245	10/18800	0.122964	0.401347	0.358763	TLR2	1
GO:0071223	BP	GO:0071223	cellular response to lipoteichoic acid	1/245	10/18800	0.122964	0.401347	0.358763	TLR2	1
GO:0090184	BP	GO:0090184	positive regulation of kidney development	1/245	10/18800	0.122964	0.401347	0.358763	FOXD1	1
GO:0098903	BP	GO:0098903	regulation of membrane repolarization during action potential	1/245	10/18800	0.122964	0.401347	0.358763	KCNE3	1
GO:1900003	BP	GO:1900003	regulation of serine-type endopeptidase activity	1/245	10/18800	0.122964	0.401347	0.358763	SPINK1	1
GO:1901731	BP	GO:1901731	positive regulation of platelet aggregation	1/245	10/18800	0.122964	0.401347	0.358763	JAK2	1
GO:1902237	BP	GO:1902237	positive regulation of endoplasmic reticulum stress-induced intrinsic apoptotic signaling pathway	1/245	10/18800	0.122964	0.401347	0.358763	PMAIP1	1
GO:1902571	BP	GO:1902571	regulation of serine-type peptidase activity	1/245	10/18800	0.122964	0.401347	0.358763	SPINK1	1
GO:1902645	BP	GO:1902645	tertiary alcohol biosynthetic process	1/245	10/18800	0.122964	0.401347	0.358763	DKK3	1
GO:1902884	BP	GO:1902884	positive regulation of response to oxidative stress	1/245	10/18800	0.122964	0.401347	0.358763	ACOX2	1
GO:1902959	BP	GO:1902959	regulation of aspartic-type endopeptidase activity involved in amyloid precursor protein catabolic process	1/245	10/18800	0.122964	0.401347	0.358763	LYN	1
GO:1904464	BP	GO:1904464	regulation of matrix metallopeptidase secretion	1/245	10/18800	0.122964	0.401347	0.358763	TLR2	1
GO:1990773	BP	GO:1990773	matrix metallopeptidase secretion	1/245	10/18800	0.122964	0.401347	0.358763	TLR2	1
GO:2000726	BP	GO:2000726	negative regulation of cardiac muscle cell differentiation	1/245	10/18800	0.122964	0.401347	0.358763	FZD7	1
GO:2001269	BP	GO:2001269	positive regulation of cysteine-type endopeptidase activity involved in apoptotic signaling pathway	1/245	10/18800	0.122964	0.401347	0.358763	JAK2	1
GO:0070302	BP	GO:0070302	regulation of stress-activated protein kinase signaling cascade	5/245	201/18800	0.122966	0.401347	0.358763	FOXM1/MAPK8IP1/SASH1/FZD7/LYN	5
GO:0046718	BP	GO:0046718	viral entry into host cell	4/245	146/18800	0.123772	0.403628	0.360802	CLDN6/CD86/IFITM3/TRIM22	4
GO:0015918	BP	GO:0015918	sterol transport	3/245	94/18800	0.124415	0.40417	0.361287	PLTP/MSR1/SOAT2	3
GO:1901606	BP	GO:1901606	alpha-amino acid catabolic process	3/245	94/18800	0.124415	0.40417	0.361287	CBS/CRYM/IDO1	3
GO:1901655	BP	GO:1901655	cellular response to ketone	3/245	94/18800	0.124415	0.40417	0.361287	JAK2/PLAT/AHR	3
GO:0060249	BP	GO:0060249	anatomical structure homeostasis	7/245	319/18800	0.124541	0.40417	0.361287	CDHR1/LYZ/IGKC/NELL2/CSF1R/SERPINA3/LAMC1	7
GO:0001774	BP	GO:0001774	microglial cell activation	2/245	47/18800	0.125013	0.40417	0.361287	JAK2/TLR2	2
GO:0019884	BP	GO:0019884	antigen processing and presentation of exogenous antigen	2/245	47/18800	0.125013	0.40417	0.361287	HLA-DPA1/IFI30	2
GO:0043618	BP	GO:0043618	regulation of transcription from RNA polymerase II promoter in response to stress	2/245	47/18800	0.125013	0.40417	0.361287	VHL/MUC1	2
GO:0090279	BP	GO:0090279	regulation of calcium ion import	2/245	47/18800	0.125013	0.40417	0.361287	PLN/SPINK1	2
GO:0097028	BP	GO:0097028	dendritic cell differentiation	2/245	47/18800	0.125013	0.40417	0.361287	LILRB2/LYN	2
GO:0120163	BP	GO:0120163	negative regulation of cold-induced thermogenesis	2/245	47/18800	0.125013	0.40417	0.361287	IL18R1/ARRDC3	2
GO:0071705	BP	GO:0071705	nitrogen compound transport	32/245	1993/18800	0.125556	0.405576	0.362543	TMED6/ACHE/CRY2/CADPS2/SLC36A4/PARP11/JAK2/DMBT1/SLC15A3/SNX21/ANXA1/ATP11A/MX2/PLTP/IL1RN/SLC16A2/UCP2/OPTN/SLC19A3/LTBP2/SLC28A3/MSR1/IL10RA/RILPL2/TCN2/GIP/TMED4/LYN/ARRDC3/SPINK1/NEURL1B/TLR2	32
GO:1901605	BP	GO:1901605	alpha-amino acid metabolic process	5/245	203/18800	0.126717	0.408941	0.365551	CAD/PLOD2/CBS/CRYM/IDO1	5
GO:0009888	BP	GO:0009888	tissue development	31/245	1925/18800	0.126815	0.408941	0.365551	SULT2B1/COL18A1/ACVR1/CCL11/HOXC4/JAK2/FOXD1/DMBT1/IGFBP5/HOXB2/ANXA1/FZD7/NAB1/NKX2-3/BASP1/FN3K/CRIP1/CSF1R/PLN/ALDOC/PRDM1/ITGA4/LAMC1/TGFBI/MGP/FOXQ1/RILPL2/HEG1/CD44/ARRDC3/WNK4	31
GO:0042982	BP	GO:0042982	amyloid precursor protein metabolic process	3/245	95/18800	0.127308	0.409848	0.366362	ACHE/BACE2/LYN	3
GO:0017157	BP	GO:0017157	regulation of exocytosis	5/245	204/18800	0.128613	0.409848	0.366362	PFN2/CADPS2/ANXA1/CD300A/LYN	5
GO:0006953	BP	GO:0006953	acute-phase response	2/245	48/18800	0.12938	0.409848	0.366362	CD163/SERPINA3	2
GO:0010543	BP	GO:0010543	regulation of platelet activation	2/245	48/18800	0.12938	0.409848	0.366362	JAK2/LYN	2
GO:0033628	BP	GO:0033628	regulation of cell adhesion mediated by integrin	2/245	48/18800	0.12938	0.409848	0.366362	MUC1/LYN	2
GO:0071825	BP	GO:0071825	protein-lipid complex subunit organization	2/245	48/18800	0.12938	0.409848	0.366362	PLTP/SOAT2	2
GO:1901985	BP	GO:1901985	positive regulation of protein acetylation	2/245	48/18800	0.12938	0.409848	0.366362	TADA2B/MUC1	2
GO:0045216	BP	GO:0045216	cell-cell junction organization	5/245	205/18800	0.130521	0.409848	0.366362	CLDN6/OCEL1/CLDN8/CSF1R/HEG1	5
GO:0007043	BP	GO:0007043	cell-cell junction assembly	4/245	149/18800	0.130554	0.409848	0.366362	CLDN6/OCEL1/CLDN8/HEG1	4
GO:0051094	BP	GO:0051094	positive regulation of developmental process	22/245	1307/18800	0.130776	0.409848	0.366362	NFKBIZ/SULT2B1/MALT1/ACVR1/CCL11/GDPD2/JAK2/FOXD1/ZNF385A/IL7R/KIT/VHL/SASH1/ANXA1/ATP11A/CD86/BASP1/IL12RB1/MSR1/LILRB2/LYN/TLR2	22
GO:0002009	BP	GO:0002009	morphogenesis of an epithelium	10/245	510/18800	0.13116	0.409848	0.366362	ACVR1/CCL11/FOXD1/IGFBP5/HOXB2/FZD7/CSF1R/FOXQ1/CD44/WNK4	10
GO:0071417	BP	GO:0071417	cellular response to organonitrogen compound	12/245	639/18800	0.131803	0.409848	0.366362	JAK2/IGFBP5/PLAT/NR4A2/EIF4EBP2/UCP2/STAT5A/ITGA4/CYSLTR2/AHR/LYN/SPINK1	12
GO:1902807	BP	GO:1902807	negative regulation of cell cycle G1/S phase transition	3/245	97/18800	0.133165	0.409848	0.366362	ACVR1/C10orf99/MUC1	3
GO:0071407	BP	GO:0071407	cellular response to organic cyclic compound	11/245	576/18800	0.133535	0.409848	0.366362	CRY2/ACVR1/JAK2/IFIH1/IGFBP5/PLAT/ANXA1/RORA/MSR1/AHR/ZNF366	11
GO:0002762	BP	GO:0002762	negative regulation of myeloid leukocyte differentiation	2/245	49/18800	0.133781	0.409848	0.366362	C1QC/LYN	2
GO:0009066	BP	GO:0009066	aspartate family amino acid metabolic process	2/245	49/18800	0.133781	0.409848	0.366362	PLOD2/CRYM	2
GO:0030850	BP	GO:0030850	prostate gland development	2/245	49/18800	0.133781	0.409848	0.366362	ANXA1/CRIP1	2
GO:0042304	BP	GO:0042304	regulation of fatty acid biosynthetic process	2/245	49/18800	0.133781	0.409848	0.366362	ANXA1/GIP	2
GO:0042461	BP	GO:0042461	photoreceptor cell development	2/245	49/18800	0.133781	0.409848	0.366362	CDHR1/PRDM1	2
GO:0043300	BP	GO:0043300	regulation of leukocyte degranulation	2/245	49/18800	0.133781	0.409848	0.366362	CD300A/LYN	2
GO:0060986	BP	GO:0060986	endocrine hormone secretion	2/245	49/18800	0.133781	0.409848	0.366362	CRY2/FOXD1	2
GO:0009628	BP	GO:0009628	response to abiotic stimulus	19/245	1107/18800	0.134172	0.409848	0.366362	CRY2/SORD/CCL11/KIT/VHL/PLAT/ANXA1/PLOD2/RORA/NR4A2/CRIP1/UCP2/RAD51AP1/IGFBP7/GPR65/PMAIP1/GIP/LYN/TLR2	19
GO:0001701	BP	GO:0001701	in utero embryonic development	8/245	387/18800	0.134388	0.409848	0.366362	ACVR1/ADCY9/NBN/ATP11A/PRDM1/HEG1/PTPRR/TM4SF1	8
GO:0002327	BP	GO:0002327	immature B cell differentiation	1/245	11/18800	0.1344	0.409848	0.366362	KIT	1
GO:0002551	BP	GO:0002551	mast cell chemotaxis	1/245	11/18800	0.1344	0.409848	0.366362	KIT	1
GO:0002732	BP	GO:0002732	positive regulation of dendritic cell cytokine production	1/245	11/18800	0.1344	0.409848	0.366362	KIT	1
GO:0003096	BP	GO:0003096	renal sodium ion transport	1/245	11/18800	0.1344	0.409848	0.366362	WNK4	1
GO:0003174	BP	GO:0003174	mitral valve development	1/245	11/18800	0.1344	0.409848	0.366362	ACVR1	1
GO:0005984	BP	GO:0005984	disaccharide metabolic process	1/245	11/18800	0.1344	0.409848	0.366362	TREH	1
GO:0006222	BP	GO:0006222	UMP biosynthetic process	1/245	11/18800	0.1344	0.409848	0.366362	CAD	1
GO:0006703	BP	GO:0006703	estrogen biosynthetic process	1/245	11/18800	0.1344	0.409848	0.366362	HSD3B1	1
GO:0008300	BP	GO:0008300	isoprenoid catabolic process	1/245	11/18800	0.1344	0.409848	0.366362	SRD5A3	1
GO:0009174	BP	GO:0009174	pyrimidine ribonucleoside monophosphate biosynthetic process	1/245	11/18800	0.1344	0.409848	0.366362	CAD	1
GO:0010454	BP	GO:0010454	negative regulation of cell fate commitment	1/245	11/18800	0.1344	0.409848	0.366362	FZD7	1
GO:0010917	BP	GO:0010917	negative regulation of mitochondrial membrane potential	1/245	11/18800	0.1344	0.409848	0.366362	PMAIP1	1
GO:0014831	BP	GO:0014831	gastro-intestinal system smooth muscle contraction	1/245	11/18800	0.1344	0.409848	0.366362	KIT	1
GO:0018026	BP	GO:0018026	peptidyl-lysine monomethylation	1/245	11/18800	0.1344	0.409848	0.366362	SETD7	1
GO:0019372	BP	GO:0019372	lipoxygenase pathway	1/245	11/18800	0.1344	0.409848	0.366362	GPX4	1
GO:0021561	BP	GO:0021561	facial nerve development	1/245	11/18800	0.1344	0.409848	0.366362	HOXB2	1
GO:0021604	BP	GO:0021604	cranial nerve structural organization	1/245	11/18800	0.1344	0.409848	0.366362	HOXB2	1
GO:0021610	BP	GO:0021610	facial nerve morphogenesis	1/245	11/18800	0.1344	0.409848	0.366362	HOXB2	1
GO:0031284	BP	GO:0031284	positive regulation of guanylate cyclase activity	1/245	11/18800	0.1344	0.409848	0.366362	GUCA2B	1
GO:0031987	BP	GO:0031987	locomotion involved in locomotory behavior	1/245	11/18800	0.1344	0.409848	0.366362	ARRDC3	1
GO:0032342	BP	GO:0032342	aldosterone biosynthetic process	1/245	11/18800	0.1344	0.409848	0.366362	DKK3	1
GO:0032351	BP	GO:0032351	negative regulation of hormone metabolic process	1/245	11/18800	0.1344	0.409848	0.366362	DKK3	1
GO:0032429	BP	GO:0032429	regulation of phospholipase A2 activity	1/245	11/18800	0.1344	0.409848	0.366362	ANXA1	1
GO:0034115	BP	GO:0034115	negative regulation of heterotypic cell-cell adhesion	1/245	11/18800	0.1344	0.409848	0.366362	IL1RN	1
GO:0035933	BP	GO:0035933	glucocorticoid secretion	1/245	11/18800	0.1344	0.409848	0.366362	CRY2	1
GO:0042135	BP	GO:0042135	neurotransmitter catabolic process	1/245	11/18800	0.1344	0.409848	0.366362	ACHE	1
GO:0045837	BP	GO:0045837	negative regulation of membrane potential	1/245	11/18800	0.1344	0.409848	0.366362	PMAIP1	1
GO:0048262	BP	GO:0048262	determination of dorsal/ventral asymmetry	1/245	11/18800	0.1344	0.409848	0.366362	ACVR1	1
GO:0060923	BP	GO:0060923	cardiac muscle cell fate commitment	1/245	11/18800	0.1344	0.409848	0.366362	ACVR1	1
GO:0061299	BP	GO:0061299	retina vasculature morphogenesis in camera-type eye	1/245	11/18800	0.1344	0.409848	0.366362	RHOJ	1
GO:0070189	BP	GO:0070189	kynurenine metabolic process	1/245	11/18800	0.1344	0.409848	0.366362	IDO1	1
GO:0070587	BP	GO:0070587	regulation of cell-cell adhesion involved in gastrulation	1/245	11/18800	0.1344	0.409848	0.366362	IL1RN	1
GO:0071377	BP	GO:0071377	cellular response to glucagon stimulus	1/245	11/18800	0.1344	0.409848	0.366362	CYSLTR2	1
GO:0071609	BP	GO:0071609	chemokine (C-C motif) ligand 5 production	1/245	11/18800	0.1344	0.409848	0.366362	OAS3	1
GO:0071649	BP	GO:0071649	regulation of chemokine (C-C motif) ligand 5 production	1/245	11/18800	0.1344	0.409848	0.366362	OAS3	1
GO:0072017	BP	GO:0072017	distal tubule development	1/245	11/18800	0.1344	0.409848	0.366362	WNK4	1
GO:0090527	BP	GO:0090527	actin filament reorganization	1/245	11/18800	0.1344	0.409848	0.366362	GDPD2	1
GO:0097048	BP	GO:0097048	dendritic cell apoptotic process	1/245	11/18800	0.1344	0.409848	0.366362	LYN	1
GO:0097278	BP	GO:0097278	complement-dependent cytotoxicity	1/245	11/18800	0.1344	0.409848	0.366362	CFH	1
GO:1903238	BP	GO:1903238	positive regulation of leukocyte tethering or rolling	1/245	11/18800	0.1344	0.409848	0.366362	ITGA4	1
GO:1905809	BP	GO:1905809	negative regulation of synapse organization	1/245	11/18800	0.1344	0.409848	0.366362	TLR2	1
GO:2000392	BP	GO:2000392	regulation of lamellipodium morphogenesis	1/245	11/18800	0.1344	0.409848	0.366362	CD44	1
GO:2000480	BP	GO:2000480	negative regulation of cAMP-dependent protein kinase activity	1/245	11/18800	0.1344	0.409848	0.366362	PRKAR2B	1
GO:2000668	BP	GO:2000668	regulation of dendritic cell apoptotic process	1/245	11/18800	0.1344	0.409848	0.366362	LYN	1
GO:0044057	BP	GO:0044057	regulation of system process	11/245	577/18800	0.134656	0.410296	0.366762	CRY2/JAK2/TNNC2/IGFBP5/KIT/CELF2/DOCK4/PLN/SPINK1/KCNE3/WNK4	11
GO:0032479	BP	GO:0032479	regulation of type I interferon production	3/245	98/18800	0.136129	0.414113	0.370174	IFIH1/OAS3/TLR2	3
GO:0032606	BP	GO:0032606	type I interferon production	3/245	98/18800	0.136129	0.414113	0.370174	IFIH1/OAS3/TLR2	3
GO:0001913	BP	GO:0001913	T cell mediated cytotoxicity	2/245	50/18800	0.138216	0.417088	0.372834	IL7R/IL12RB1	2
GO:0002269	BP	GO:0002269	leukocyte activation involved in inflammatory response	2/245	50/18800	0.138216	0.417088	0.372834	JAK2/TLR2	2
GO:0006692	BP	GO:0006692	prostanoid metabolic process	2/245	50/18800	0.138216	0.417088	0.372834	ANXA1/HPGDS	2
GO:0006693	BP	GO:0006693	prostaglandin metabolic process	2/245	50/18800	0.138216	0.417088	0.372834	ANXA1/HPGDS	2
GO:0019933	BP	GO:0019933	cAMP-mediated signaling	2/245	50/18800	0.138216	0.417088	0.372834	AHR/GIP	2
GO:0032873	BP	GO:0032873	negative regulation of stress-activated MAPK cascade	2/245	50/18800	0.138216	0.417088	0.372834	FOXM1/MAPK8IP1	2
GO:0052372	BP	GO:0052372	modulation by symbiont of entry into host	2/245	50/18800	0.138216	0.417088	0.372834	IFITM3/TRIM22	2
GO:0070231	BP	GO:0070231	T cell apoptotic process	2/245	50/18800	0.138216	0.417088	0.372834	IL7R/IDO1	2
GO:0070303	BP	GO:0070303	negative regulation of stress-activated protein kinase signaling cascade	2/245	50/18800	0.138216	0.417088	0.372834	FOXM1/MAPK8IP1	2
GO:2000107	BP	GO:2000107	negative regulation of leukocyte apoptotic process	2/245	50/18800	0.138216	0.417088	0.372834	IL7R/IDO1	2
GO:0044409	BP	GO:0044409	entry into host	4/245	153/18800	0.139829	0.421619	0.376884	CLDN6/CD86/IFITM3/TRIM22	4
GO:0006869	BP	GO:0006869	lipid transport	8/245	391/18800	0.139983	0.421742	0.376994	CRY2/APOL3/ANXA1/ATP11A/PLTP/MSR1/SOAT2/APOL1	8
GO:0031341	BP	GO:0031341	regulation of cell killing	3/245	100/18800	0.142123	0.422688	0.37784	CFH/IL7R/IL12RB1	3
GO:0051092	BP	GO:0051092	positive regulation of NF-kappaB transcription factor activity	4/245	154/18800	0.142189	0.422688	0.37784	MALT1/IL18R1/TLR2/TRIM22	4
GO:0042180	BP	GO:0042180	cellular ketone metabolic process	5/245	211/18800	0.142237	0.422688	0.37784	COQ3/ANXA1/DKK3/GIP/IDO1	5
GO:0043124	BP	GO:0043124	negative regulation of I-kappaB kinase/NF-kappaB signaling	2/245	51/18800	0.142683	0.422688	0.37784	RORA/OPTN	2
GO:0071622	BP	GO:0071622	regulation of granulocyte chemotaxis	2/245	51/18800	0.142683	0.422688	0.37784	BST1/CSF1R	2
GO:0032970	BP	GO:0032970	regulation of actin filament-based process	8/245	393/18800	0.142823	0.422688	0.37784	PFN2/LIMCH1/CCL11/SORBS3/BST1/CSF1R/PLN/GPR65	8
GO:0001894	BP	GO:0001894	tissue homeostasis	6/245	272/18800	0.145611	0.422688	0.37784	CDHR1/LYZ/IGKC/CSF1R/SERPINA3/LAMC1	6
GO:0002424	BP	GO:0002424	T cell mediated immune response to tumor cell	1/245	12/18800	0.145687	0.422688	0.37784	AHR	1
GO:0002887	BP	GO:0002887	negative regulation of myeloid leukocyte mediated immunity	1/245	12/18800	0.145687	0.422688	0.37784	CD300A	1
GO:0003157	BP	GO:0003157	endocardium development	1/245	12/18800	0.145687	0.422688	0.37784	ACVR1	1
GO:0006534	BP	GO:0006534	cysteine metabolic process	1/245	12/18800	0.145687	0.422688	0.37784	CBS	1
GO:0006563	BP	GO:0006563	L-serine metabolic process	1/245	12/18800	0.145687	0.422688	0.37784	CBS	1
GO:0006568	BP	GO:0006568	tryptophan metabolic process	1/245	12/18800	0.145687	0.422688	0.37784	IDO1	1
GO:0006705	BP	GO:0006705	mineralocorticoid biosynthetic process	1/245	12/18800	0.145687	0.422688	0.37784	DKK3	1
GO:0010269	BP	GO:0010269	response to selenium ion	1/245	12/18800	0.145687	0.422688	0.37784	GIP	1
GO:0010455	BP	GO:0010455	positive regulation of cell fate commitment	1/245	12/18800	0.145687	0.422688	0.37784	IL12RB1	1
GO:0010459	BP	GO:0010459	negative regulation of heart rate	1/245	12/18800	0.145687	0.422688	0.37784	PLN	1
GO:0014745	BP	GO:0014745	negative regulation of muscle adaptation	1/245	12/18800	0.145687	0.422688	0.37784	IGFBP5	1
GO:0014842	BP	GO:0014842	regulation of skeletal muscle satellite cell proliferation	1/245	12/18800	0.145687	0.422688	0.37784	JAK2	1
GO:0021702	BP	GO:0021702	cerebellar Purkinje cell differentiation	1/245	12/18800	0.145687	0.422688	0.37784	RORA	1
GO:0031650	BP	GO:0031650	regulation of heat generation	1/245	12/18800	0.145687	0.422688	0.37784	ARRDC3	1
GO:0032817	BP	GO:0032817	regulation of natural killer cell proliferation	1/245	12/18800	0.145687	0.422688	0.37784	JAK2	1
GO:0032823	BP	GO:0032823	regulation of natural killer cell differentiation	1/245	12/18800	0.145687	0.422688	0.37784	PRDM1	1
GO:0032926	BP	GO:0032926	negative regulation of activin receptor signaling pathway	1/245	12/18800	0.145687	0.422688	0.37784	ACVR1	1
GO:0033540	BP	GO:0033540	fatty acid beta-oxidation using acyl-CoA oxidase	1/245	12/18800	0.145687	0.422688	0.37784	ACOX2	1
GO:0033629	BP	GO:0033629	negative regulation of cell adhesion mediated by integrin	1/245	12/18800	0.145687	0.422688	0.37784	MUC1	1
GO:0034650	BP	GO:0034650	cortisol metabolic process	1/245	12/18800	0.145687	0.422688	0.37784	DKK3	1
GO:0042416	BP	GO:0042416	dopamine biosynthetic process	1/245	12/18800	0.145687	0.422688	0.37784	NR4A2	1
GO:0043380	BP	GO:0043380	regulation of memory T cell differentiation	1/245	12/18800	0.145687	0.422688	0.37784	IL12RB1	1
GO:0043568	BP	GO:0043568	positive regulation of insulin-like growth factor receptor signaling pathway	1/245	12/18800	0.145687	0.422688	0.37784	IGFBP5	1
GO:0045117	BP	GO:0045117	azole transmembrane transport	1/245	12/18800	0.145687	0.422688	0.37784	SLC19A3	1
GO:0046051	BP	GO:0046051	UTP metabolic process	1/245	12/18800	0.145687	0.422688	0.37784	CAD	1
GO:0048521	BP	GO:0048521	negative regulation of behavior	1/245	12/18800	0.145687	0.422688	0.37784	ARRDC3	1
GO:0051255	BP	GO:0051255	spindle midzone assembly	1/245	12/18800	0.145687	0.422688	0.37784	CCDC69	1
GO:0051608	BP	GO:0051608	histamine transport	1/245	12/18800	0.145687	0.422688	0.37784	LYN	1
GO:0070586	BP	GO:0070586	cell-cell adhesion involved in gastrulation	1/245	12/18800	0.145687	0.422688	0.37784	IL1RN	1
GO:0071372	BP	GO:0071372	cellular response to follicle-stimulating hormone stimulus	1/245	12/18800	0.145687	0.422688	0.37784	PLAT	1
GO:0072148	BP	GO:0072148	epithelial cell fate commitment	1/245	12/18800	0.145687	0.422688	0.37784	ACVR1	1
GO:0072537	BP	GO:0072537	fibroblast activation	1/245	12/18800	0.145687	0.422688	0.37784	ULK3	1
GO:0097201	BP	GO:0097201	negative regulation of transcription from RNA polymerase II promoter in response to stress	1/245	12/18800	0.145687	0.422688	0.37784	VHL	1
GO:0097531	BP	GO:0097531	mast cell migration	1/245	12/18800	0.145687	0.422688	0.37784	KIT	1
GO:0099550	BP	GO:0099550	trans-synaptic signaling, modulating synaptic transmission	1/245	12/18800	0.145687	0.422688	0.37784	PLAT	1
GO:0106072	BP	GO:0106072	negative regulation of adenylate cyclase-activating G protein-coupled receptor signaling pathway	1/245	12/18800	0.145687	0.422688	0.37784	ARRDC3	1
GO:1900227	BP	GO:1900227	positive regulation of NLRP3 inflammasome complex assembly	1/245	12/18800	0.145687	0.422688	0.37784	GBP5	1
GO:1904321	BP	GO:1904321	response to forskolin	1/245	12/18800	0.145687	0.422688	0.37784	AHR	1
GO:1904322	BP	GO:1904322	cellular response to forskolin	1/245	12/18800	0.145687	0.422688	0.37784	AHR	1
GO:1905245	BP	GO:1905245	regulation of aspartic-type peptidase activity	1/245	12/18800	0.145687	0.422688	0.37784	LYN	1
GO:0006631	BP	GO:0006631	fatty acid metabolic process	8/245	395/18800	0.145692	0.422688	0.37784	GPX4/PRKAR2B/ACOT4/ACSF2/ANXA1/GIP/HPGDS/ACOX2	8
GO:0001505	BP	GO:0001505	regulation of neurotransmitter levels	5/245	213/18800	0.146241	0.423625	0.378677	ACHE/PFN2/CADPS2/SNCAIP/GCHFR	5
GO:0006469	BP	GO:0006469	negative regulation of protein kinase activity	5/245	213/18800	0.146241	0.423625	0.378677	MAPK8IP1/PRKAR2B/CD300A/HEG1/LYN	5
GO:0006636	BP	GO:0006636	unsaturated fatty acid biosynthetic process	2/245	52/18800	0.14718	0.425689	0.380522	ANXA1/HPGDS	2
GO:0038093	BP	GO:0038093	Fc receptor signaling pathway	2/245	52/18800	0.14718	0.425689	0.380522	KIT/LYN	2
GO:1902106	BP	GO:1902106	negative regulation of leukocyte differentiation	3/245	102/18800	0.148204	0.428321	0.382875	ANXA1/C1QC/LYN	3
GO:1903532	BP	GO:1903532	positive regulation of secretion by cell	6/245	274/18800	0.149148	0.430721	0.38502	ACHE/CADPS2/JAK2/GIP/SPINK1/TLR2	6
GO:0030036	BP	GO:0030036	actin cytoskeleton organization	13/245	721/18800	0.149277	0.430762	0.385056	PFN2/LIMCH1/CCL11/GDPD2/JAK2/SORBS3/KIT/ANXA1/PSTPIP2/BST1/CSF1R/GPR65/RHOJ	13
GO:0006664	BP	GO:0006664	glycolipid metabolic process	3/245	103/18800	0.151276	0.435502	0.389294	KIT/PIGZ/ST3GAL6	3
GO:0070252	BP	GO:0070252	actin-mediated cell contraction	3/245	103/18800	0.151276	0.435502	0.389294	LIMCH1/PLN/KCNE3	3
GO:0030838	BP	GO:0030838	positive regulation of actin filament polymerization	2/245	53/18800	0.151706	0.435502	0.389294	PFN2/CCL11	2
GO:0034381	BP	GO:0034381	plasma lipoprotein particle clearance	2/245	53/18800	0.151706	0.435502	0.389294	MSR1/SOAT2	2
GO:0043090	BP	GO:0043090	amino acid import	2/245	53/18800	0.151706	0.435502	0.389294	SLC36A4/SLC16A2	2
GO:0043620	BP	GO:0043620	regulation of DNA-templated transcription in response to stress	2/245	53/18800	0.151706	0.435502	0.389294	VHL/MUC1	2
GO:0051017	BP	GO:0051017	actin filament bundle assembly	4/245	158/18800	0.151782	0.435502	0.389294	PFN2/LIMCH1/SORBS3/GPR65	4
GO:0050792	BP	GO:0050792	regulation of viral process	4/245	159/18800	0.154218	0.435502	0.389294	IFIH1/OAS3/IFITM3/TRIM22	4
GO:0002444	BP	GO:0002444	myeloid leukocyte mediated immunity	3/245	104/18800	0.154368	0.435502	0.389294	KIT/CD300A/LYN	3
GO:1903509	BP	GO:1903509	liposaccharide metabolic process	3/245	104/18800	0.154368	0.435502	0.389294	KIT/PIGZ/ST3GAL6	3
GO:0010810	BP	GO:0010810	regulation of cell-substrate adhesion	5/245	217/18800	0.154393	0.435502	0.389294	LIMCH1/JAK2/FZD7/BST1/GBP1	5
GO:0051258	BP	GO:0051258	protein polymerization	6/245	277/18800	0.154527	0.435502	0.389294	PFN2/GPX4/CCL11/JAK2/PSTPIP2/TPX2	6
GO:0002823	BP	GO:0002823	negative regulation of adaptive immune response based on somatic recombination of immune receptors built from immunoglobulin superfamily domains	2/245	54/18800	0.156259	0.435502	0.389294	IL7R/AHR	2
GO:0061900	BP	GO:0061900	glial cell activation	2/245	54/18800	0.156259	0.435502	0.389294	JAK2/TLR2	2
GO:0071320	BP	GO:0071320	cellular response to cAMP	2/245	54/18800	0.156259	0.435502	0.389294	IGFBP5/AHR	2
GO:0002262	BP	GO:0002262	myeloid cell homeostasis	4/245	160/18800	0.156669	0.435502	0.389294	JAK2/KIT/ANXA1/LYN	4
GO:0002430	BP	GO:0002430	complement receptor mediated signaling pathway	1/245	13/18800	0.156827	0.435502	0.389294	FPR3	1
GO:0009133	BP	GO:0009133	nucleoside diphosphate biosynthetic process	1/245	13/18800	0.156827	0.435502	0.389294	CAD	1
GO:0009313	BP	GO:0009313	oligosaccharide catabolic process	1/245	13/18800	0.156827	0.435502	0.389294	TREH	1
GO:0010623	BP	GO:0010623	programmed cell death involved in cell development	1/245	13/18800	0.156827	0.435502	0.389294	KIT	1
GO:0010771	BP	GO:0010771	negative regulation of cell morphogenesis involved in differentiation	1/245	13/18800	0.156827	0.435502	0.389294	GBP1	1
GO:0014857	BP	GO:0014857	regulation of skeletal muscle cell proliferation	1/245	13/18800	0.156827	0.435502	0.389294	JAK2	1
GO:0015801	BP	GO:0015801	aromatic amino acid transport	1/245	13/18800	0.156827	0.435502	0.389294	SLC36A4	1
GO:0031272	BP	GO:0031272	regulation of pseudopodium assembly	1/245	13/18800	0.156827	0.435502	0.389294	KIT	1
GO:0031274	BP	GO:0031274	positive regulation of pseudopodium assembly	1/245	13/18800	0.156827	0.435502	0.389294	KIT	1
GO:0031392	BP	GO:0031392	regulation of prostaglandin biosynthetic process	1/245	13/18800	0.156827	0.435502	0.389294	ANXA1	1
GO:0031665	BP	GO:0031665	negative regulation of lipopolysaccharide-mediated signaling pathway	1/245	13/18800	0.156827	0.435502	0.389294	LILRA2	1
GO:0032341	BP	GO:0032341	aldosterone metabolic process	1/245	13/18800	0.156827	0.435502	0.389294	DKK3	1
GO:0042362	BP	GO:0042362	fat-soluble vitamin biosynthetic process	1/245	13/18800	0.156827	0.435502	0.389294	PLTP	1
GO:0042659	BP	GO:0042659	regulation of cell fate specification	1/245	13/18800	0.156827	0.435502	0.389294	FZD7	1
GO:0042921	BP	GO:0042921	glucocorticoid receptor signaling pathway	1/245	13/18800	0.156827	0.435502	0.389294	CRY2	1
GO:0043379	BP	GO:0043379	memory T cell differentiation	1/245	13/18800	0.156827	0.435502	0.389294	IL12RB1	1
GO:0050667	BP	GO:0050667	homocysteine metabolic process	1/245	13/18800	0.156827	0.435502	0.389294	CBS	1
GO:0051451	BP	GO:0051451	myoblast migration	1/245	13/18800	0.156827	0.435502	0.389294	ANXA1	1
GO:0061418	BP	GO:0061418	regulation of transcription from RNA polymerase II promoter in response to hypoxia	1/245	13/18800	0.156827	0.435502	0.389294	VHL	1
GO:0070234	BP	GO:0070234	positive regulation of T cell apoptotic process	1/245	13/18800	0.156827	0.435502	0.389294	IDO1	1
GO:0070424	BP	GO:0070424	regulation of nucleotide-binding oligomerization domain containing signaling pathway	1/245	13/18800	0.156827	0.435502	0.389294	SLC15A3	1
GO:0070486	BP	GO:0070486	leukocyte aggregation	1/245	13/18800	0.156827	0.435502	0.389294	CD44	1
GO:0072540	BP	GO:0072540	T-helper 17 cell lineage commitment	1/245	13/18800	0.156827	0.435502	0.389294	IL12RB1	1
GO:0090030	BP	GO:0090030	regulation of steroid hormone biosynthetic process	1/245	13/18800	0.156827	0.435502	0.389294	DKK3	1
GO:0090161	BP	GO:0090161	Golgi ribbon formation	1/245	13/18800	0.156827	0.435502	0.389294	OPTN	1
GO:0098792	BP	GO:0098792	xenophagy	1/245	13/18800	0.156827	0.435502	0.389294	OPTN	1
GO:0099010	BP	GO:0099010	modification of postsynaptic structure	1/245	13/18800	0.156827	0.435502	0.389294	PFN2	1
GO:1900025	BP	GO:1900025	negative regulation of substrate adhesion-dependent cell spreading	1/245	13/18800	0.156827	0.435502	0.389294	GBP1	1
GO:1900452	BP	GO:1900452	regulation of long-term synaptic depression	1/245	13/18800	0.156827	0.435502	0.389294	LILRB2	1
GO:1901862	BP	GO:1901862	negative regulation of muscle tissue development	1/245	13/18800	0.156827	0.435502	0.389294	IGFBP5	1
GO:1901894	BP	GO:1901894	regulation of ATPase-coupled calcium transmembrane transporter activity	1/245	13/18800	0.156827	0.435502	0.389294	PLN	1
GO:1902260	BP	GO:1902260	negative regulation of delayed rectifier potassium channel activity	1/245	13/18800	0.156827	0.435502	0.389294	KCNE3	1
GO:1904925	BP	GO:1904925	positive regulation of autophagy of mitochondrion in response to mitochondrial depolarization	1/245	13/18800	0.156827	0.435502	0.389294	OPTN	1
GO:1905874	BP	GO:1905874	regulation of postsynaptic density organization	1/245	13/18800	0.156827	0.435502	0.389294	LILRB2	1
GO:2001198	BP	GO:2001198	regulation of dendritic cell differentiation	1/245	13/18800	0.156827	0.435502	0.389294	LILRB2	1
GO:0098742	BP	GO:0098742	cell-cell adhesion via plasma-membrane adhesion molecules	6/245	279/18800	0.15816	0.43888	0.392314	CLDN6/CDHR1/ACVR1/CLDN8/IL1RN/NEXN	6
GO:0001933	BP	GO:0001933	negative regulation of protein phosphorylation	7/245	341/18800	0.158725	0.440122	0.393423	MAPK8IP1/PRKAR2B/CD300A/SAMSN1/HEG1/LYN/SPINK1	7
GO:0003279	BP	GO:0003279	cardiac septum development	3/245	106/18800	0.160611	0.443689	0.396613	ACVR1/PRDM1/HEG1	3
GO:0030593	BP	GO:0030593	neutrophil chemotaxis	3/245	106/18800	0.160611	0.443689	0.396613	CCL11/BST1/CXCL2	3
GO:1903707	BP	GO:1903707	negative regulation of hemopoiesis	3/245	106/18800	0.160611	0.443689	0.396613	ANXA1/C1QC/LYN	3
GO:0002707	BP	GO:0002707	negative regulation of lymphocyte mediated immunity	2/245	55/18800	0.160837	0.443689	0.396613	IL7R/AHR	2
GO:0010518	BP	GO:0010518	positive regulation of phospholipase activity	2/245	55/18800	0.160837	0.443689	0.396613	KIT/CD86	2
GO:0046164	BP	GO:0046164	alcohol catabolic process	2/245	55/18800	0.160837	0.443689	0.396613	SORD/SRD5A3	2
GO:0048008	BP	GO:0048008	platelet-derived growth factor receptor signaling pathway	2/245	55/18800	0.160837	0.443689	0.396613	JAK2/PLAT	2
GO:0061572	BP	GO:0061572	actin filament bundle organization	4/245	162/18800	0.161615	0.445507	0.398237	PFN2/LIMCH1/SORBS3/GPR65	4
GO:0045892	BP	GO:0045892	negative regulation of DNA-templated transcription	21/245	1278/18800	0.162218	0.446843	0.399432	HMX1/FOXM1/CRY2/TGIF1/FOXD1/SORBS3/VHL/SOX14/NAB1/BASP1/NR4A2/TRIM29/IL33/DKK3/PRDM1/MUC1/CRYM/FOXQ1/AHR/ZNF366/TRIM22	21
GO:0071495	BP	GO:0071495	cellular response to endogenous stimulus	22/245	1349/18800	0.163559	0.447845	0.400328	CRY2/ACVR1/JAK2/FOXD1/IGFBP5/KIT/PLAT/ANXA1/NR4A2/EIF4EBP2/UCP2/STAT5A/DKK3/LTBP2/ITGA4/CYSLTR2/IGFBP7/AHR/ZNF366/LYN/CD44/SPINK1	22
GO:0019882	BP	GO:0019882	antigen processing and presentation	3/245	107/18800	0.163761	0.447845	0.400328	HLA-DPA1/IFI30/LILRB2	3
GO:1903507	BP	GO:1903507	negative regulation of nucleic acid-templated transcription	21/245	1280/18800	0.16392	0.447845	0.400328	HMX1/FOXM1/CRY2/TGIF1/FOXD1/SORBS3/VHL/SOX14/NAB1/BASP1/NR4A2/TRIM29/IL33/DKK3/PRDM1/MUC1/CRYM/FOXQ1/AHR/ZNF366/TRIM22	21
GO:0044255	BP	GO:0044255	cellular lipid metabolic process	17/245	1006/18800	0.165179	0.447845	0.400328	GPX4/ADH1B/PRKAR2B/ACOT4/KIT/ACSF2/ANXA1/NKX2-3/PIGZ/DOLPP1/CSF1R/SRD5A3/SOAT2/GIP/HPGDS/ACOX2/ST3GAL6	17
GO:0031529	BP	GO:0031529	ruffle organization	2/245	56/18800	0.165441	0.447845	0.400328	PFN2/CSF1R	2
GO:0043331	BP	GO:0043331	response to dsRNA	2/245	56/18800	0.165441	0.447845	0.400328	IFIH1/PMAIP1	2
GO:0043903	BP	GO:0043903	regulation of biological process involved in symbiotic interaction	2/245	56/18800	0.165441	0.447845	0.400328	IFITM3/TRIM22	2
GO:1902679	BP	GO:1902679	negative regulation of RNA biosynthetic process	21/245	1282/18800	0.165632	0.447845	0.400328	HMX1/FOXM1/CRY2/TGIF1/FOXD1/SORBS3/VHL/SOX14/NAB1/BASP1/NR4A2/TRIM29/IL33/DKK3/PRDM1/MUC1/CRYM/FOXQ1/AHR/ZNF366/TRIM22	21
GO:0045595	BP	GO:0045595	regulation of cell differentiation	25/245	1563/18800	0.167072	0.447845	0.400328	NFKBIZ/SULT2B1/MALT1/ACVR1/CCL11/GDPD2/JAK2/ZNF385A/IGFBP5/IL7R/KIT/VHL/ANXA1/ATP11A/CD86/FZD7/RORA/IL12RB1/PRDM1/GBP1/MSR1/C1QC/LILRB2/LYN/TLR2	25
GO:0051336	BP	GO:0051336	regulation of hydrolase activity	17/245	1008/18800	0.167115	0.447845	0.400328	CRY2/MALT1/CCL11/JAK2/OAS3/KIT/ANXA1/CD86/CD300A/SERPINA3/GPR65/GCHFR/PMAIP1/CHN2/LYN/CD44/SPINK1	17
GO:0001787	BP	GO:0001787	natural killer cell proliferation	1/245	14/18800	0.167823	0.447845	0.400328	JAK2	1
GO:0002829	BP	GO:0002829	negative regulation of type 2 immune response	1/245	14/18800	0.167823	0.447845	0.400328	ANXA1	1
GO:0003222	BP	GO:0003222	ventricular trabecula myocardium morphogenesis	1/245	14/18800	0.167823	0.447845	0.400328	HEG1	1
GO:0006586	BP	GO:0006586	indolalkylamine metabolic process	1/245	14/18800	0.167823	0.447845	0.400328	IDO1	1
GO:0008212	BP	GO:0008212	mineralocorticoid metabolic process	1/245	14/18800	0.167823	0.447845	0.400328	DKK3	1
GO:0009071	BP	GO:0009071	serine family amino acid catabolic process	1/245	14/18800	0.167823	0.447845	0.400328	CBS	1
GO:0009886	BP	GO:0009886	post-embryonic animal morphogenesis	1/245	14/18800	0.167823	0.447845	0.400328	NKX2-3	1
GO:0014733	BP	GO:0014733	regulation of skeletal muscle adaptation	1/245	14/18800	0.167823	0.447845	0.400328	IGFBP5	1
GO:0014841	BP	GO:0014841	skeletal muscle satellite cell proliferation	1/245	14/18800	0.167823	0.447845	0.400328	JAK2	1
GO:0021694	BP	GO:0021694	cerebellar Purkinje cell layer formation	1/245	14/18800	0.167823	0.447845	0.400328	RORA	1
GO:0031282	BP	GO:0031282	regulation of guanylate cyclase activity	1/245	14/18800	0.167823	0.447845	0.400328	GUCA2B	1
GO:0033004	BP	GO:0033004	negative regulation of mast cell activation	1/245	14/18800	0.167823	0.447845	0.400328	CD300A	1
GO:0034309	BP	GO:0034309	primary alcohol biosynthetic process	1/245	14/18800	0.167823	0.447845	0.400328	DKK3	1
GO:0035589	BP	GO:0035589	G protein-coupled purinergic nucleotide receptor signaling pathway	1/245	14/18800	0.167823	0.447845	0.400328	P2RY14	1
GO:0035672	BP	GO:0035672	oligopeptide transmembrane transport	1/245	14/18800	0.167823	0.447845	0.400328	SLC15A3	1
GO:0035845	BP	GO:0035845	photoreceptor cell outer segment organization	1/245	14/18800	0.167823	0.447845	0.400328	CDHR1	1
GO:0042754	BP	GO:0042754	negative regulation of circadian rhythm	1/245	14/18800	0.167823	0.447845	0.400328	CRY2	1
GO:0043301	BP	GO:0043301	negative regulation of leukocyte degranulation	1/245	14/18800	0.167823	0.447845	0.400328	CD300A	1
GO:0043950	BP	GO:0043950	positive regulation of cAMP-mediated signaling	1/245	14/18800	0.167823	0.447845	0.400328	GIP	1
GO:0044794	BP	GO:0044794	positive regulation by host of viral process	1/245	14/18800	0.167823	0.447845	0.400328	CSF1R	1
GO:0046459	BP	GO:0046459	short-chain fatty acid metabolic process	1/245	14/18800	0.167823	0.447845	0.400328	ACOT4	1
GO:0060576	BP	GO:0060576	intestinal epithelial cell development	1/245	14/18800	0.167823	0.447845	0.400328	PRDM1	1
GO:0071236	BP	GO:0071236	cellular response to antibiotic	1/245	14/18800	0.167823	0.447845	0.400328	CRIP1	1
GO:0072672	BP	GO:0072672	neutrophil extravasation	1/245	14/18800	0.167823	0.447845	0.400328	IL1R1	1
GO:0090239	BP	GO:0090239	regulation of histone H4 acetylation	1/245	14/18800	0.167823	0.447845	0.400328	MUC1	1
GO:0090715	BP	GO:0090715	immunological memory formation process	1/245	14/18800	0.167823	0.447845	0.400328	IL12RB1	1
GO:0098760	BP	GO:0098760	response to interleukin-7	1/245	14/18800	0.167823	0.447845	0.400328	IL7R	1
GO:0098761	BP	GO:0098761	cellular response to interleukin-7	1/245	14/18800	0.167823	0.447845	0.400328	IL7R	1
GO:1901077	BP	GO:1901077	regulation of relaxation of muscle	1/245	14/18800	0.167823	0.447845	0.400328	PLN	1
GO:1901678	BP	GO:1901678	iron coordination entity transport	1/245	14/18800	0.167823	0.447845	0.400328	LCN2	1
GO:1902043	BP	GO:1902043	positive regulation of extrinsic apoptotic signaling pathway via death domain receptors	1/245	14/18800	0.167823	0.447845	0.400328	PMAIP1	1
GO:1904923	BP	GO:1904923	regulation of autophagy of mitochondrion in response to mitochondrial depolarization	1/245	14/18800	0.167823	0.447845	0.400328	OPTN	1
GO:1905065	BP	GO:1905065	positive regulation of vascular associated smooth muscle cell differentiation	1/245	14/18800	0.167823	0.447845	0.400328	KIT	1
GO:1905208	BP	GO:1905208	negative regulation of cardiocyte differentiation	1/245	14/18800	0.167823	0.447845	0.400328	FZD7	1
GO:0051100	BP	GO:0051100	negative regulation of binding	4/245	165/18800	0.169138	0.451035	0.403179	JAK2/CFHR2/PLN/ITGA4	4
GO:0001961	BP	GO:0001961	positive regulation of cytokine-mediated signaling pathway	2/245	57/18800	0.170067	0.452228	0.404245	NLRC5/IL1R1	2
GO:0030219	BP	GO:0030219	megakaryocyte differentiation	2/245	57/18800	0.170067	0.452228	0.404245	ZNF385A/KIT	2
GO:0032784	BP	GO:0032784	regulation of DNA-templated transcription elongation	2/245	57/18800	0.170067	0.452228	0.404245	ELL2/VHL	2
GO:0046456	BP	GO:0046456	icosanoid biosynthetic process	2/245	57/18800	0.170067	0.452228	0.404245	ANXA1/HPGDS	2
GO:0001959	BP	GO:0001959	regulation of cytokine-mediated signaling pathway	4/245	166/18800	0.171673	0.456178	0.407776	NLRC5/OAS3/IL1R1/IL1RN	4
GO:0002011	BP	GO:0002011	morphogenesis of an epithelial sheet	2/245	58/18800	0.174714	0.456696	0.40824	HOXB2/CD44	2
GO:0006584	BP	GO:0006584	catecholamine metabolic process	2/245	58/18800	0.174714	0.456696	0.40824	NR4A2/SNCAIP	2
GO:0009712	BP	GO:0009712	catechol-containing compound metabolic process	2/245	58/18800	0.174714	0.456696	0.40824	NR4A2/SNCAIP	2
GO:0010559	BP	GO:0010559	regulation of glycoprotein biosynthetic process	2/245	58/18800	0.174714	0.456696	0.40824	BACE2/IL33	2
GO:0090303	BP	GO:0090303	positive regulation of wound healing	2/245	58/18800	0.174714	0.456696	0.40824	DUOX2/ANXA1	2
GO:0009991	BP	GO:0009991	response to extracellular stimulus	9/245	479/18800	0.174913	0.456696	0.40824	SORD/NR4A2/UCP2/ITGA4/CBS/PMAIP1/GIP/LYN/SPINK1	9
GO:0007599	BP	GO:0007599	hemostasis	5/245	227/18800	0.175564	0.456696	0.40824	JAK2/ZNF385A/PLAT/VWF/LYN	5
GO:0001667	BP	GO:0001667	ameboidal-type cell migration	9/245	480/18800	0.176373	0.456696	0.40824	PFN2/ACVR1/KIT/SASH1/ANXA1/STAT5A/ITGA4/PTPRR/RHOJ	9
GO:0001676	BP	GO:0001676	long-chain fatty acid metabolic process	3/245	111/18800	0.176542	0.456696	0.40824	GPX4/ACOT4/ACSF2	3
GO:0001938	BP	GO:0001938	positive regulation of endothelial cell proliferation	3/245	111/18800	0.176542	0.456696	0.40824	CCL11/STAT5A/ITGA4	3
GO:0006821	BP	GO:0006821	chloride transport	3/245	111/18800	0.176542	0.456696	0.40824	GABRP/APOL1/WNK4	3
GO:0072009	BP	GO:0072009	nephron epithelium development	3/245	111/18800	0.176542	0.456696	0.40824	FOXD1/BASP1/WNK4	3
GO:0022414	BP	GO:0022414	reproductive process	24/245	1505/18800	0.176949	0.456696	0.40824	C9orf24/GPX4/SORD/PARP11/ACVR1/ADAM28/NELL2/IGFBP5/KIT/NBN/PLAT/ANXA1/PLTP/BASP1/CRIP1/UCP2/PRDM1/RAD51AP1/PAQR5/IGFBP7/GIP/HPGDS/SPINK1/IDO1	24
GO:0001655	BP	GO:0001655	urogenital system development	7/245	352/18800	0.177271	0.456696	0.40824	ACVR1/FOXD1/ANXA1/BASP1/CRIP1/PRDM1/WNK4	7
GO:0032956	BP	GO:0032956	regulation of actin cytoskeleton organization	7/245	352/18800	0.177271	0.456696	0.40824	PFN2/LIMCH1/CCL11/SORBS3/BST1/CSF1R/GPR65	7
GO:0001325	BP	GO:0001325	formation of extrachromosomal circular DNA	1/245	15/18800	0.178676	0.456696	0.40824	NBN	1
GO:0002730	BP	GO:0002730	regulation of dendritic cell cytokine production	1/245	15/18800	0.178676	0.456696	0.40824	KIT	1
GO:0006206	BP	GO:0006206	pyrimidine nucleobase metabolic process	1/245	15/18800	0.178676	0.456696	0.40824	CAD	1
GO:0006704	BP	GO:0006704	glucocorticoid biosynthetic process	1/245	15/18800	0.178676	0.456696	0.40824	DKK3	1
GO:0009173	BP	GO:0009173	pyrimidine ribonucleoside monophosphate metabolic process	1/245	15/18800	0.178676	0.456696	0.40824	CAD	1
GO:0009209	BP	GO:0009209	pyrimidine ribonucleoside triphosphate biosynthetic process	1/245	15/18800	0.178676	0.456696	0.40824	CAD	1
GO:0014856	BP	GO:0014856	skeletal muscle cell proliferation	1/245	15/18800	0.178676	0.456696	0.40824	JAK2	1
GO:0021534	BP	GO:0021534	cell proliferation in hindbrain	1/245	15/18800	0.178676	0.456696	0.40824	RORA	1
GO:0021924	BP	GO:0021924	cell proliferation in external granule layer	1/245	15/18800	0.178676	0.456696	0.40824	RORA	1
GO:0021930	BP	GO:0021930	cerebellar granule cell precursor proliferation	1/245	15/18800	0.178676	0.456696	0.40824	RORA	1
GO:0030852	BP	GO:0030852	regulation of granulocyte differentiation	1/245	15/18800	0.178676	0.456696	0.40824	C1QC	1
GO:0031269	BP	GO:0031269	pseudopodium assembly	1/245	15/18800	0.178676	0.456696	0.40824	KIT	1
GO:0032328	BP	GO:0032328	alanine transport	1/245	15/18800	0.178676	0.456696	0.40824	SLC36A4	1
GO:0032488	BP	GO:0032488	Cdc42 protein signal transduction	1/245	15/18800	0.178676	0.456696	0.40824	RHOJ	1
GO:0032725	BP	GO:0032725	positive regulation of granulocyte macrophage colony-stimulating factor production	1/245	15/18800	0.178676	0.456696	0.40824	LILRA2	1
GO:0032897	BP	GO:0032897	negative regulation of viral transcription	1/245	15/18800	0.178676	0.456696	0.40824	IFITM3	1
GO:0033147	BP	GO:0033147	negative regulation of intracellular estrogen receptor signaling pathway	1/245	15/18800	0.178676	0.456696	0.40824	ZNF366	1
GO:0034112	BP	GO:0034112	positive regulation of homotypic cell-cell adhesion	1/245	15/18800	0.178676	0.456696	0.40824	JAK2	1
GO:0034116	BP	GO:0034116	positive regulation of heterotypic cell-cell adhesion	1/245	15/18800	0.178676	0.456696	0.40824	CD44	1
GO:0043518	BP	GO:0043518	negative regulation of DNA damage response, signal transduction by p53 class mediator	1/245	15/18800	0.178676	0.456696	0.40824	CD44	1
GO:0045346	BP	GO:0045346	regulation of MHC class II biosynthetic process	1/245	15/18800	0.178676	0.456696	0.40824	JAK2	1
GO:0046049	BP	GO:0046049	UMP metabolic process	1/245	15/18800	0.178676	0.456696	0.40824	CAD	1
GO:0050910	BP	GO:0050910	detection of mechanical stimulus involved in sensory perception of sound	1/245	15/18800	0.178676	0.456696	0.40824	KIT	1
GO:0060099	BP	GO:0060099	regulation of phagocytosis, engulfment	1/245	15/18800	0.178676	0.456696	0.40824	CD300A	1
GO:0060413	BP	GO:0060413	atrial septum morphogenesis	1/245	15/18800	0.178676	0.456696	0.40824	ACVR1	1
GO:0060456	BP	GO:0060456	positive regulation of digestive system process	1/245	15/18800	0.178676	0.456696	0.40824	SPINK1	1
GO:0060707	BP	GO:0060707	trophoblast giant cell differentiation	1/245	15/18800	0.178676	0.456696	0.40824	PRDM1	1
GO:0060911	BP	GO:0060911	cardiac cell fate commitment	1/245	15/18800	0.178676	0.456696	0.40824	ACVR1	1
GO:0070207	BP	GO:0070207	protein homotrimerization	1/245	15/18800	0.178676	0.456696	0.40824	MLKL	1
GO:0070365	BP	GO:0070365	hepatocyte differentiation	1/245	15/18800	0.178676	0.456696	0.40824	ANXA1	1
GO:0071639	BP	GO:0071639	positive regulation of monocyte chemotactic protein-1 production	1/245	15/18800	0.178676	0.456696	0.40824	OAS3	1
GO:0072075	BP	GO:0072075	metanephric mesenchyme development	1/245	15/18800	0.178676	0.456696	0.40824	BASP1	1
GO:0090656	BP	GO:0090656	t-circle formation	1/245	15/18800	0.178676	0.456696	0.40824	NBN	1
GO:0090737	BP	GO:0090737	telomere maintenance via telomere trimming	1/245	15/18800	0.178676	0.456696	0.40824	NBN	1
GO:0106070	BP	GO:0106070	regulation of adenylate cyclase-activating G protein-coupled receptor signaling pathway	1/245	15/18800	0.178676	0.456696	0.40824	ARRDC3	1
GO:1902563	BP	GO:1902563	regulation of neutrophil activation	1/245	15/18800	0.178676	0.456696	0.40824	CD300A	1
GO:1904251	BP	GO:1904251	regulation of bile acid metabolic process	1/245	15/18800	0.178676	0.456696	0.40824	KIT	1
GO:1905153	BP	GO:1905153	regulation of membrane invagination	1/245	15/18800	0.178676	0.456696	0.40824	CD300A	1
GO:2000846	BP	GO:2000846	regulation of corticosteroid hormone secretion	1/245	15/18800	0.178676	0.456696	0.40824	CRY2	1
GO:2001256	BP	GO:2001256	regulation of store-operated calcium entry	1/245	15/18800	0.178676	0.456696	0.40824	SPINK1	1
GO:2001279	BP	GO:2001279	regulation of unsaturated fatty acid biosynthetic process	1/245	15/18800	0.178676	0.456696	0.40824	ANXA1	1
GO:0010632	BP	GO:0010632	regulation of epithelial cell migration	6/245	290/18800	0.178792	0.456696	0.40824	PFN2/SASH1/ANXA1/STAT5A/PTPRR/RHOJ	6
GO:0030041	BP	GO:0030041	actin filament polymerization	4/245	169/18800	0.179357	0.456963	0.408478	PFN2/CCL11/JAK2/PSTPIP2	4
GO:0002886	BP	GO:0002886	regulation of myeloid leukocyte mediated immunity	2/245	59/18800	0.179382	0.456963	0.408478	CD300A/LYN	2
GO:0035065	BP	GO:0035065	regulation of histone acetylation	2/245	59/18800	0.179382	0.456963	0.408478	TADA2B/MUC1	2
GO:0046686	BP	GO:0046686	response to cadmium ion	2/245	59/18800	0.179382	0.456963	0.408478	SORD/KIT	2
GO:0009063	BP	GO:0009063	cellular amino acid catabolic process	3/245	112/18800	0.179779	0.457665	0.409105	CBS/CRYM/IDO1	3
GO:0071356	BP	GO:0071356	cellular response to tumor necrosis factor	5/245	229/18800	0.179927	0.457729	0.409163	CCL11/JAK2/RORA/GBP1/PLVAP	5
GO:0006810	BP	GO:0006810	transport	65/245	4486/18800	0.180517	0.45892	0.410227	CFI/SYNE2/TMED6/ACHE/PFN2/CD163/CRY2/CADPS2/SLC36A4/MALT1/PARP11/MAPK8IP1/IGKC/TNFAIP2/JAK2/FOXD1/LCN2/DMBT1/APOL3/GABRP/SLC15A3/KIT/SNX21/ANXA1/OTOP2/IGHM/ATP11A/MX2/PLTP/IL1RN/CD300A/SLC16A2/UCP2/OPTN/PLN/STAT5A/SLC19A3/LTBP2/ITGA4/SLC28A3/MSR1/LDLRAD3/SNCAIP/IL10RA/SOAT2/SLC23A3/CRYM/RILPL2/APOL1/LILRB2/PMAIP1/SLC5A11/TCN2/GIP/TMED4/LYN/ARRDC3/SPINK1/TRPM6/NEURL1B/RHOJ/KCNE3/LILRA2/TLR2/WNK4	65
GO:0042063	BP	GO:0042063	gliogenesis	6/245	291/18800	0.18072	0.459126	0.410411	SYNE2/ANXA1/NAB1/CSF1R/LYN/TLR2	6
GO:0006937	BP	GO:0006937	regulation of muscle contraction	4/245	170/18800	0.181944	0.461924	0.412912	TNNC2/KIT/DOCK4/PLN	4
GO:0002526	BP	GO:0002526	acute inflammatory response	3/245	113/18800	0.183033	0.464071	0.414832	CD163/ACVR1/SERPINA3	3
GO:1901135	BP	GO:1901135	carbohydrate derivative metabolic process	17/245	1024/18800	0.183037	0.464071	0.414832	CAD/B3GNT8/SULT2B1/ADCY9/ACOT4/KIT/ACSF2/BACE2/RORA/FN3K/PIGZ/DOLPP1/IL33/SRD5A3/ALDOC/CD44/ST3GAL6	17
GO:0000003	BP	GO:0000003	reproduction	24/245	1513/18800	0.183637	0.464701	0.415395	C9orf24/GPX4/SORD/PARP11/ACVR1/ADAM28/NELL2/IGFBP5/KIT/NBN/PLAT/ANXA1/PLTP/BASP1/CRIP1/UCP2/PRDM1/RAD51AP1/PAQR5/IGFBP7/GIP/HPGDS/SPINK1/IDO1	24
GO:0034329	BP	GO:0034329	cell junction assembly	8/245	420/18800	0.183862	0.464701	0.415395	CLDN6/ACHE/OCEL1/LIMCH1/CLDN8/LAMC1/HEG1/TLR2	8
GO:0043506	BP	GO:0043506	regulation of JUN kinase activity	2/245	60/18800	0.184069	0.464701	0.415395	MAPK8IP1/SASH1	2
GO:0046888	BP	GO:0046888	negative regulation of hormone secretion	2/245	60/18800	0.184069	0.464701	0.415395	CRY2/UCP2	2
GO:0006887	BP	GO:0006887	exocytosis	7/245	357/18800	0.185996	0.464701	0.415395	PFN2/CADPS2/TNFAIP2/KIT/ANXA1/CD300A/LYN	7
GO:0010638	BP	GO:0010638	positive regulation of organelle organization	9/245	487/18800	0.186755	0.464701	0.415395	PFN2/LIMCH1/CCL11/SORBS3/NBN/ANXA1/RAD51AP1/GPR65/PMAIP1	9
GO:0030855	BP	GO:0030855	epithelial cell differentiation	12/245	687/18800	0.187434	0.464701	0.415395	SULT2B1/COL18A1/ACVR1/DMBT1/ANXA1/FZD7/BASP1/FN3K/ALDOC/PRDM1/RILPL2/HEG1	12
GO:0010631	BP	GO:0010631	epithelial cell migration	7/245	358/18800	0.187762	0.464701	0.415395	PFN2/KIT/SASH1/ANXA1/STAT5A/PTPRR/RHOJ	7
GO:0043112	BP	GO:0043112	receptor metabolic process	2/245	61/18800	0.188773	0.464701	0.415395	ACHE/OPTN	2
GO:0061951	BP	GO:0061951	establishment of protein localization to plasma membrane	2/245	61/18800	0.188773	0.464701	0.415395	OPTN/RILPL2	2
GO:0048729	BP	GO:0048729	tissue morphogenesis	11/245	621/18800	0.18885	0.464701	0.415395	ACVR1/CCL11/FOXD1/IGFBP5/HOXB2/FZD7/CSF1R/FOXQ1/HEG1/CD44/WNK4	11
GO:0001780	BP	GO:0001780	neutrophil homeostasis	1/245	16/18800	0.189388	0.464701	0.415395	ANXA1	1
GO:0002371	BP	GO:0002371	dendritic cell cytokine production	1/245	16/18800	0.189388	0.464701	0.415395	KIT	1
GO:0002399	BP	GO:0002399	MHC class II protein complex assembly	1/245	16/18800	0.189388	0.464701	0.415395	HLA-DPA1	1
GO:0002503	BP	GO:0002503	peptide antigen assembly with MHC class II protein complex	1/245	16/18800	0.189388	0.464701	0.415395	HLA-DPA1	1
GO:0006857	BP	GO:0006857	oligopeptide transport	1/245	16/18800	0.189388	0.464701	0.415395	SLC15A3	1
GO:0009074	BP	GO:0009074	aromatic amino acid family catabolic process	1/245	16/18800	0.189388	0.464701	0.415395	IDO1	1
GO:0009130	BP	GO:0009130	pyrimidine nucleoside monophosphate biosynthetic process	1/245	16/18800	0.189388	0.464701	0.415395	CAD	1
GO:0010224	BP	GO:0010224	response to UV-B	1/245	16/18800	0.189388	0.464701	0.415395	CRIP1	1
GO:0018146	BP	GO:0018146	keratan sulfate biosynthetic process	1/245	16/18800	0.189388	0.464701	0.415395	ST3GAL6	1
GO:0023035	BP	GO:0023035	CD40 signaling pathway	1/245	16/18800	0.189388	0.464701	0.415395	CD86	1
GO:0030002	BP	GO:0030002	cellular anion homeostasis	1/245	16/18800	0.189388	0.464701	0.415395	KCNE3	1
GO:0031268	BP	GO:0031268	pseudopodium organization	1/245	16/18800	0.189388	0.464701	0.415395	KIT	1
GO:0031649	BP	GO:0031649	heat generation	1/245	16/18800	0.189388	0.464701	0.415395	ARRDC3	1
GO:0032274	BP	GO:0032274	gonadotropin secretion	1/245	16/18800	0.189388	0.464701	0.415395	FOXD1	1
GO:0034375	BP	GO:0034375	high-density lipoprotein particle remodeling	1/245	16/18800	0.189388	0.464701	0.415395	PLTP	1
GO:0042795	BP	GO:0042795	snRNA transcription by RNA polymerase II	1/245	16/18800	0.189388	0.464701	0.415395	ELL2	1
GO:0043508	BP	GO:0043508	negative regulation of JUN kinase activity	1/245	16/18800	0.189388	0.464701	0.415395	MAPK8IP1	1
GO:0045342	BP	GO:0045342	MHC class II biosynthetic process	1/245	16/18800	0.189388	0.464701	0.415395	JAK2	1
GO:0045836	BP	GO:0045836	positive regulation of meiotic nuclear division	1/245	16/18800	0.189388	0.464701	0.415395	RAD51AP1	1
GO:0045986	BP	GO:0045986	negative regulation of smooth muscle contraction	1/245	16/18800	0.189388	0.464701	0.415395	DOCK4	1
GO:0046068	BP	GO:0046068	cGMP metabolic process	1/245	16/18800	0.189388	0.464701	0.415395	RORA	1
GO:0046184	BP	GO:0046184	aldehyde biosynthetic process	1/245	16/18800	0.189388	0.464701	0.415395	DKK3	1
GO:0048266	BP	GO:0048266	behavioral response to pain	1/245	16/18800	0.189388	0.464701	0.415395	LPAR5	1
GO:0051238	BP	GO:0051238	sequestering of metal ion	1/245	16/18800	0.189388	0.464701	0.415395	LCN2	1
GO:0055064	BP	GO:0055064	chloride ion homeostasis	1/245	16/18800	0.189388	0.464701	0.415395	KCNE3	1
GO:0055083	BP	GO:0055083	monovalent inorganic anion homeostasis	1/245	16/18800	0.189388	0.464701	0.415395	KCNE3	1
GO:0060046	BP	GO:0060046	regulation of acrosome reaction	1/245	16/18800	0.189388	0.464701	0.415395	SPINK1	1
GO:0060330	BP	GO:0060330	regulation of response to interferon-gamma	1/245	16/18800	0.189388	0.464701	0.415395	NLRC5	1
GO:0060334	BP	GO:0060334	regulation of interferon-gamma-mediated signaling pathway	1/245	16/18800	0.189388	0.464701	0.415395	NLRC5	1
GO:0060841	BP	GO:0060841	venous blood vessel development	1/245	16/18800	0.189388	0.464701	0.415395	HEG1	1
GO:0070431	BP	GO:0070431	nucleotide-binding oligomerization domain containing 2 signaling pathway	1/245	16/18800	0.189388	0.464701	0.415395	SLC15A3	1
GO:0098915	BP	GO:0098915	membrane repolarization during ventricular cardiac muscle cell action potential	1/245	16/18800	0.189388	0.464701	0.415395	KCNE3	1
GO:1900044	BP	GO:1900044	regulation of protein K63-linked ubiquitination	1/245	16/18800	0.189388	0.464701	0.415395	SASH1	1
GO:1902931	BP	GO:1902931	negative regulation of alcohol biosynthetic process	1/245	16/18800	0.189388	0.464701	0.415395	DKK3	1
GO:1903236	BP	GO:1903236	regulation of leukocyte tethering or rolling	1/245	16/18800	0.189388	0.464701	0.415395	ITGA4	1
GO:2000651	BP	GO:2000651	positive regulation of sodium ion transmembrane transporter activity	1/245	16/18800	0.189388	0.464701	0.415395	WNK4	1
GO:2001044	BP	GO:2001044	regulation of integrin-mediated signaling pathway	1/245	16/18800	0.189388	0.464701	0.415395	BST1	1
GO:0000077	BP	GO:0000077	DNA damage checkpoint signaling	3/245	115/18800	0.189588	0.464701	0.415395	NBN/MDC1/MUC1	3
GO:0030518	BP	GO:0030518	intracellular steroid hormone receptor signaling pathway	3/245	115/18800	0.189588	0.464701	0.415395	CRY2/JAK2/ZNF366	3
GO:0033559	BP	GO:0033559	unsaturated fatty acid metabolic process	3/245	115/18800	0.189588	0.464701	0.415395	GPX4/ANXA1/HPGDS	3
GO:0055088	BP	GO:0055088	lipid homeostasis	4/245	173/18800	0.189778	0.464864	0.41554	RORA/SOAT2/GIP/ACOX2	4
GO:0045055	BP	GO:0045055	regulated exocytosis	5/245	234/18800	0.191008	0.467571	0.41796	PFN2/CADPS2/KIT/CD300A/LYN	5
GO:0051172	BP	GO:0051172	negative regulation of nitrogen compound metabolic process	37/245	2453/18800	0.191739	0.469055	0.419287	HMX1/FOXM1/CRY2/MAPK8IP1/TGIF1/FOXD1/PRKAR2B/SORBS3/IGFBP5/VHL/BACE2/NBN/PLAT/SOX14/NAB1/BASP1/NR4A2/EIF4EBP2/CD300A/SAMSN1/TRIM29/IL33/SERPINA3/DKK3/S100A11/PRDM1/MUC1/CRYM/FOXQ1/LILRB2/AHR/ZNF366/HEG1/LYN/CD44/SPINK1/TRIM22	37
GO:0010634	BP	GO:0010634	positive regulation of epithelial cell migration	4/245	174/18800	0.192413	0.470093	0.420215	SASH1/ANXA1/STAT5A/RHOJ	4
GO:0010950	BP	GO:0010950	positive regulation of endopeptidase activity	4/245	174/18800	0.192413	0.470093	0.420215	MALT1/JAK2/PMAIP1/LYN	4
GO:0043406	BP	GO:0043406	positive regulation of MAP kinase activity	3/245	116/18800	0.192888	0.470201	0.420312	KIT/SASH1/PIK3R5	3
GO:0090132	BP	GO:0090132	epithelium migration	7/245	361/18800	0.193102	0.470201	0.420312	PFN2/KIT/SASH1/ANXA1/STAT5A/PTPRR/RHOJ	7
GO:0022617	BP	GO:0022617	extracellular matrix disassembly	2/245	62/18800	0.193494	0.470201	0.420312	LAMC1/TPSAB1	2
GO:0043030	BP	GO:0043030	regulation of macrophage activation	2/245	62/18800	0.193494	0.470201	0.420312	RORA/IL33	2
GO:0046530	BP	GO:0046530	photoreceptor cell differentiation	2/245	62/18800	0.193494	0.470201	0.420312	CDHR1/PRDM1	2
GO:0006694	BP	GO:0006694	steroid biosynthetic process	4/245	175/18800	0.19506	0.470201	0.420312	HSD3B1/SRD5A3/DKK3/IGFBP7	4
GO:0046890	BP	GO:0046890	regulation of lipid biosynthetic process	4/245	175/18800	0.19506	0.470201	0.420312	ANXA1/DKK3/IGFBP7/GIP	4
GO:0033673	BP	GO:0033673	negative regulation of kinase activity	5/245	236/18800	0.195507	0.470201	0.420312	MAPK8IP1/PRKAR2B/CD300A/HEG1/LYN	5
GO:0042752	BP	GO:0042752	regulation of circadian rhythm	3/245	117/18800	0.196202	0.470201	0.420312	CRY2/SOX14/RORA	3
GO:0045446	BP	GO:0045446	endothelial cell differentiation	3/245	117/18800	0.196202	0.470201	0.420312	COL18A1/ACVR1/HEG1	3
GO:2000241	BP	GO:2000241	regulation of reproductive process	4/245	176/18800	0.197718	0.470201	0.420312	PLAT/RAD51AP1/HPGDS/SPINK1	4
GO:0006368	BP	GO:0006368	transcription elongation by RNA polymerase II promoter	2/245	63/18800	0.19823	0.470201	0.420312	ELL2/VHL	2
GO:0009311	BP	GO:0009311	oligosaccharide metabolic process	2/245	63/18800	0.19823	0.470201	0.420312	TREH/ST3GAL6	2
GO:0032613	BP	GO:0032613	interleukin-10 production	2/245	63/18800	0.19823	0.470201	0.420312	TLR2/IDO1	2
GO:0032615	BP	GO:0032615	interleukin-12 production	2/245	63/18800	0.19823	0.470201	0.420312	TLR2/IDO1	2
GO:0032653	BP	GO:0032653	regulation of interleukin-10 production	2/245	63/18800	0.19823	0.470201	0.420312	TLR2/IDO1	2
GO:0032655	BP	GO:0032655	regulation of interleukin-12 production	2/245	63/18800	0.19823	0.470201	0.420312	TLR2/IDO1	2
GO:0048002	BP	GO:0048002	antigen processing and presentation of peptide antigen	2/245	63/18800	0.19823	0.470201	0.420312	HLA-DPA1/IFI30	2
GO:2000242	BP	GO:2000242	negative regulation of reproductive process	2/245	63/18800	0.19823	0.470201	0.420312	PLAT/HPGDS	2
GO:2000401	BP	GO:2000401	regulation of lymphocyte migration	2/245	63/18800	0.19823	0.470201	0.420312	C10orf99/ITGA4	2
GO:0051047	BP	GO:0051047	positive regulation of secretion	6/245	300/18800	0.198438	0.470201	0.420312	ACHE/CADPS2/JAK2/GIP/SPINK1/TLR2	6
GO:0042060	BP	GO:0042060	wound healing	8/245	429/18800	0.198577	0.470201	0.420312	DUOX2/JAK2/PLAT/ANXA1/VWF/FZD7/LYN/CD44	8
GO:0000097	BP	GO:0000097	sulfur amino acid biosynthetic process	1/245	17/18800	0.199961	0.470201	0.420312	CBS	1
GO:0002295	BP	GO:0002295	T-helper cell lineage commitment	1/245	17/18800	0.199961	0.470201	0.420312	IL12RB1	1
GO:0002544	BP	GO:0002544	chronic inflammatory response	1/245	17/18800	0.199961	0.470201	0.420312	IDO1	1
GO:0003198	BP	GO:0003198	epithelial to mesenchymal transition involved in endocardial cushion formation	1/245	17/18800	0.199961	0.470201	0.420312	ACVR1	1
GO:0006744	BP	GO:0006744	ubiquinone biosynthetic process	1/245	17/18800	0.199961	0.470201	0.420312	COQ3	1
GO:0010831	BP	GO:0010831	positive regulation of myotube differentiation	1/245	17/18800	0.199961	0.470201	0.420312	ATP11A	1
GO:0021783	BP	GO:0021783	preganglionic parasympathetic fiber development	1/245	17/18800	0.199961	0.470201	0.420312	HOXB2	1
GO:0031573	BP	GO:0031573	mitotic intra-S DNA damage checkpoint signaling	1/245	17/18800	0.199961	0.470201	0.420312	MDC1	1
GO:0032604	BP	GO:0032604	granulocyte macrophage colony-stimulating factor production	1/245	17/18800	0.199961	0.470201	0.420312	LILRA2	1
GO:0032645	BP	GO:0032645	regulation of granulocyte macrophage colony-stimulating factor production	1/245	17/18800	0.199961	0.470201	0.420312	LILRA2	1
GO:0033194	BP	GO:0033194	response to hydroperoxide	1/245	17/18800	0.199961	0.470201	0.420312	JAK2	1
GO:0033631	BP	GO:0033631	cell-cell adhesion mediated by integrin	1/245	17/18800	0.199961	0.470201	0.420312	ITGA4	1
GO:0035627	BP	GO:0035627	ceramide transport	1/245	17/18800	0.199961	0.470201	0.420312	PLTP	1
GO:0035930	BP	GO:0035930	corticosteroid hormone secretion	1/245	17/18800	0.199961	0.470201	0.420312	CRY2	1
GO:0038065	BP	GO:0038065	collagen-activated signaling pathway	1/245	17/18800	0.199961	0.470201	0.420312	JAK2	1
GO:0042753	BP	GO:0042753	positive regulation of circadian rhythm	1/245	17/18800	0.199961	0.470201	0.420312	RORA	1
GO:0045217	BP	GO:0045217	cell-cell junction maintenance	1/245	17/18800	0.199961	0.470201	0.420312	CSF1R	1
GO:0045623	BP	GO:0045623	negative regulation of T-helper cell differentiation	1/245	17/18800	0.199961	0.470201	0.420312	ANXA1	1
GO:0048532	BP	GO:0048532	anatomical structure arrangement	1/245	17/18800	0.199961	0.470201	0.420312	HOXB2	1
GO:0048569	BP	GO:0048569	post-embryonic animal organ development	1/245	17/18800	0.199961	0.470201	0.420312	JAK2	1
GO:0051412	BP	GO:0051412	response to corticosterone	1/245	17/18800	0.199961	0.470201	0.420312	HSD3B1	1
GO:0055119	BP	GO:0055119	relaxation of cardiac muscle	1/245	17/18800	0.199961	0.470201	0.420312	PLN	1
GO:0060192	BP	GO:0060192	negative regulation of lipase activity	1/245	17/18800	0.199961	0.470201	0.420312	ANXA1	1
GO:0060252	BP	GO:0060252	positive regulation of glial cell proliferation	1/245	17/18800	0.199961	0.470201	0.420312	LYN	1
GO:0060457	BP	GO:0060457	negative regulation of digestive system process	1/245	17/18800	0.199961	0.470201	0.420312	WNK4	1
GO:0070206	BP	GO:0070206	protein trimerization	1/245	17/18800	0.199961	0.470201	0.420312	MLKL	1
GO:0070230	BP	GO:0070230	positive regulation of lymphocyte apoptotic process	1/245	17/18800	0.199961	0.470201	0.420312	IDO1	1
GO:0070593	BP	GO:0070593	dendrite self-avoidance	1/245	17/18800	0.199961	0.470201	0.420312	NEXN	1
GO:0072673	BP	GO:0072673	lamellipodium morphogenesis	1/245	17/18800	0.199961	0.470201	0.420312	CD44	1
GO:0080154	BP	GO:0080154	regulation of fertilization	1/245	17/18800	0.199961	0.470201	0.420312	PLAT	1
GO:0086103	BP	GO:0086103	G protein-coupled receptor signaling pathway involved in heart process	1/245	17/18800	0.199961	0.470201	0.420312	PLN	1
GO:0090083	BP	GO:0090083	regulation of inclusion body assembly	1/245	17/18800	0.199961	0.470201	0.420312	SNCAIP	1
GO:0090136	BP	GO:0090136	epithelial cell-cell adhesion	1/245	17/18800	0.199961	0.470201	0.420312	KIT	1
GO:0090713	BP	GO:0090713	immunological memory process	1/245	17/18800	0.199961	0.470201	0.420312	IL12RB1	1
GO:0097067	BP	GO:0097067	cellular response to thyroid hormone stimulus	1/245	17/18800	0.199961	0.470201	0.420312	KIT	1
GO:1901663	BP	GO:1901663	quinone biosynthetic process	1/245	17/18800	0.199961	0.470201	0.420312	COQ3	1
GO:1904948	BP	GO:1904948	midbrain dopaminergic neuron differentiation	1/245	17/18800	0.199961	0.470201	0.420312	NR4A2	1
GO:2001267	BP	GO:2001267	regulation of cysteine-type endopeptidase activity involved in apoptotic signaling pathway	1/245	17/18800	0.199961	0.470201	0.420312	JAK2	1
GO:0048015	BP	GO:0048015	phosphatidylinositol-mediated signaling	4/245	177/18800	0.200387	0.470615	0.420682	JAK2/KIT/CSF1R/PIK3R5	4
GO:0090276	BP	GO:0090276	regulation of peptide hormone secretion	4/245	177/18800	0.200387	0.470615	0.420682	JAK2/UCP2/GIP/SPINK1	4
GO:0055086	BP	GO:0055086	nucleobase-containing small molecule metabolic process	10/245	563/18800	0.20119	0.472207	0.422104	CAD/GUCA2B/SULT2B1/ADCY9/ACOT4/ACSF2/RORA/QPRT/ALDOC/IDO1	10
GO:0090130	BP	GO:0090130	tissue migration	7/245	366/18800	0.202136	0.473452	0.423218	PFN2/KIT/SASH1/ANXA1/STAT5A/PTPRR/RHOJ	7
GO:0072676	BP	GO:0072676	lymphocyte migration	3/245	119/18800	0.202872	0.473452	0.423218	CCL11/C10orf99/ITGA4	3
GO:0001885	BP	GO:0001885	endothelial cell development	2/245	64/18800	0.20298	0.473452	0.423218	COL18A1/HEG1	2
GO:0009620	BP	GO:0009620	response to fungus	2/245	64/18800	0.20298	0.473452	0.423218	MALT1/C10orf99	2
GO:0014015	BP	GO:0014015	positive regulation of gliogenesis	2/245	64/18800	0.20298	0.473452	0.423218	LYN/TLR2	2
GO:0031638	BP	GO:0031638	zymogen activation	2/245	64/18800	0.20298	0.473452	0.423218	C1RL/PLAT	2
GO:0048247	BP	GO:0048247	lymphocyte chemotaxis	2/245	64/18800	0.20298	0.473452	0.423218	CCL11/C10orf99	2
GO:0048857	BP	GO:0048857	neural nucleus development	2/245	64/18800	0.20298	0.473452	0.423218	HOXB2/BASP1	2
GO:1903018	BP	GO:1903018	regulation of glycoprotein metabolic process	2/245	64/18800	0.20298	0.473452	0.423218	BACE2/IL33	2
GO:2000781	BP	GO:2000781	positive regulation of double-strand break repair	2/245	64/18800	0.20298	0.473452	0.423218	FOXM1/RAD51AP1	2
GO:0090100	BP	GO:0090100	positive regulation of transmembrane receptor protein serine/threonine kinase signaling pathway	3/245	120/18800	0.206227	0.479448	0.428577	ACVR1/JAK2/FOXD1	3
GO:0036211	BP	GO:0036211	protein modification process	53/245	3645/18800	0.206488	0.479448	0.428577	CAD/TADA2B/PHKA1/PFN2/CRY2/B3GNT8/MALT1/LIMCH1/PARP11/ACVR1/MAPK8IP1/CCL11/ULK3/JAK2/PRKAR2B/IFIH1/MLKL/KIT/VHL/NBN/PLAT/SASH1/ANXA1/CD86/PLOD2/PARP8/FN3K/BST1/PIGZ/CD300A/SAMSN1/DOLPP1/CSF1R/SRD5A3/TPX2/MUC1/RNF144B/LILRB2/SETD7/HEG1/NAT8/LYN/CD44/PTPRR/ARRDC3/SPINK1/TRPM6/NEURL1B/TLR2/PIK3R5/ST3GAL6/WNK4/TRIM22	53
GO:0002260	BP	GO:0002260	lymphocyte homeostasis	2/245	65/18800	0.207743	0.479448	0.428577	PMAIP1/LYN	2
GO:0003170	BP	GO:0003170	heart valve development	2/245	65/18800	0.207743	0.479448	0.428577	ACVR1/PRDM1	2
GO:0006940	BP	GO:0006940	regulation of smooth muscle contraction	2/245	65/18800	0.207743	0.479448	0.428577	KIT/DOCK4	2
GO:0045682	BP	GO:0045682	regulation of epidermis development	2/245	65/18800	0.207743	0.479448	0.428577	SULT2B1/NAB1	2
GO:1902017	BP	GO:1902017	regulation of cilium assembly	2/245	65/18800	0.207743	0.479448	0.428577	SYNE2/ODF2L	2
GO:0002791	BP	GO:0002791	regulation of peptide secretion	4/245	180/18800	0.208459	0.479448	0.428577	JAK2/UCP2/GIP/SPINK1	4
GO:0071702	BP	GO:0071702	organic substance transport	36/245	2405/18800	0.209207	0.479448	0.428577	TMED6/ACHE/CRY2/CADPS2/SLC36A4/PARP11/JAK2/DMBT1/APOL3/SLC15A3/SNX21/ANXA1/ATP11A/MX2/PLTP/IL1RN/SLC16A2/UCP2/OPTN/SLC19A3/LTBP2/SLC28A3/MSR1/IL10RA/SOAT2/RILPL2/APOL1/SLC5A11/TCN2/GIP/TMED4/LYN/ARRDC3/SPINK1/NEURL1B/TLR2	36
GO:0044093	BP	GO:0044093	positive regulation of molecular function	24/245	1543/18800	0.209878	0.479448	0.428577	LPAR5/PFN2/GUCA2B/MALT1/CCL11/JAK2/KIT/NBN/SASH1/CD86/IL18R1/NR4A2/CD300A/CSF1R/TPX2/GPR65/PMAIP1/CHN2/LYN/ARRDC3/TLR2/PIK3R5/WNK4/TRIM22	24
GO:0002076	BP	GO:0002076	osteoblast development	1/245	18/18800	0.210396	0.479448	0.428577	ACHE	1
GO:0006595	BP	GO:0006595	polyamine metabolic process	1/245	18/18800	0.210396	0.479448	0.428577	SAT2	1
GO:0006743	BP	GO:0006743	ubiquinone metabolic process	1/245	18/18800	0.210396	0.479448	0.428577	COQ3	1
GO:0006957	BP	GO:0006957	complement activation, alternative pathway	1/245	18/18800	0.210396	0.479448	0.428577	CFH	1
GO:0006977	BP	GO:0006977	DNA damage response, signal transduction by p53 class mediator resulting in cell cycle arrest	1/245	18/18800	0.210396	0.479448	0.428577	MUC1	1
GO:0006991	BP	GO:0006991	response to sterol depletion	1/245	18/18800	0.210396	0.479448	0.428577	LYN	1
GO:0007250	BP	GO:0007250	activation of NF-kappaB-inducing kinase activity	1/245	18/18800	0.210396	0.479448	0.428577	MALT1	1
GO:0009068	BP	GO:0009068	aspartate family amino acid catabolic process	1/245	18/18800	0.210396	0.479448	0.428577	CRYM	1
GO:0009208	BP	GO:0009208	pyrimidine ribonucleoside triphosphate metabolic process	1/245	18/18800	0.210396	0.479448	0.428577	CAD	1
GO:0010759	BP	GO:0010759	positive regulation of macrophage chemotaxis	1/245	18/18800	0.210396	0.479448	0.428577	CSF1R	1
GO:0021692	BP	GO:0021692	cerebellar Purkinje cell layer morphogenesis	1/245	18/18800	0.210396	0.479448	0.428577	RORA	1
GO:0030299	BP	GO:0030299	intestinal cholesterol absorption	1/245	18/18800	0.210396	0.479448	0.428577	SOAT2	1
GO:0032354	BP	GO:0032354	response to follicle-stimulating hormone	1/245	18/18800	0.210396	0.479448	0.428577	PLAT	1
GO:0034244	BP	GO:0034244	negative regulation of transcription elongation by RNA polymerase II	1/245	18/18800	0.210396	0.479448	0.428577	VHL	1
GO:0034433	BP	GO:0034433	steroid esterification	1/245	18/18800	0.210396	0.479448	0.428577	SOAT2	1
GO:0034434	BP	GO:0034434	sterol esterification	1/245	18/18800	0.210396	0.479448	0.428577	SOAT2	1
GO:0034435	BP	GO:0034435	cholesterol esterification	1/245	18/18800	0.210396	0.479448	0.428577	SOAT2	1
GO:0042339	BP	GO:0042339	keratan sulfate metabolic process	1/245	18/18800	0.210396	0.479448	0.428577	ST3GAL6	1
GO:0046112	BP	GO:0046112	nucleobase biosynthetic process	1/245	18/18800	0.210396	0.479448	0.428577	CAD	1
GO:0050665	BP	GO:0050665	hydrogen peroxide biosynthetic process	1/245	18/18800	0.210396	0.479448	0.428577	DUOX2	1
GO:0051782	BP	GO:0051782	negative regulation of cell division	1/245	18/18800	0.210396	0.479448	0.428577	C10orf99	1
GO:0060391	BP	GO:0060391	positive regulation of SMAD protein signal transduction	1/245	18/18800	0.210396	0.479448	0.428577	JAK2	1
GO:0071360	BP	GO:0071360	cellular response to exogenous dsRNA	1/245	18/18800	0.210396	0.479448	0.428577	IFIH1	1
GO:0072567	BP	GO:0072567	chemokine (C-X-C motif) ligand 2 production	1/245	18/18800	0.210396	0.479448	0.428577	OAS3	1
GO:0150078	BP	GO:0150078	positive regulation of neuroinflammatory response	1/245	18/18800	0.210396	0.479448	0.428577	IL33	1
GO:1902018	BP	GO:1902018	negative regulation of cilium assembly	1/245	18/18800	0.210396	0.479448	0.428577	ODF2L	1
GO:2000341	BP	GO:2000341	regulation of chemokine (C-X-C motif) ligand 2 production	1/245	18/18800	0.210396	0.479448	0.428577	OAS3	1
GO:2000831	BP	GO:2000831	regulation of steroid hormone secretion	1/245	18/18800	0.210396	0.479448	0.428577	CRY2	1
GO:0007268	BP	GO:0007268	chemical synaptic transmission	12/245	705/18800	0.21078	0.479741	0.428839	ACHE/PFN2/CADPS2/JAK2/PRKAR2B/GABRP/KIT/PLAT/EIF4EBP2/SNCAIP/LILRB2/GIP	12
GO:0098916	BP	GO:0098916	anterograde trans-synaptic signaling	12/245	705/18800	0.21078	0.479741	0.428839	ACHE/PFN2/CADPS2/JAK2/PRKAR2B/GABRP/KIT/PLAT/EIF4EBP2/SNCAIP/LILRB2/GIP	12
GO:0048017	BP	GO:0048017	inositol lipid-mediated signaling	4/245	181/18800	0.21117	0.480339	0.429373	JAK2/KIT/CSF1R/PIK3R5	4
GO:0010812	BP	GO:0010812	negative regulation of cell-substrate adhesion	2/245	66/18800	0.212517	0.482527	0.431329	FZD7/GBP1	2
GO:0050435	BP	GO:0050435	amyloid-beta metabolic process	2/245	66/18800	0.212517	0.482527	0.431329	BACE2/NAT8	2
GO:1902476	BP	GO:1902476	chloride transmembrane transport	2/245	66/18800	0.212517	0.482527	0.431329	GABRP/APOL1	2
GO:0046887	BP	GO:0046887	positive regulation of hormone secretion	3/245	122/18800	0.212975	0.483274	0.431997	JAK2/GIP/SPINK1	3
GO:0070085	BP	GO:0070085	glycosylation	5/245	244/18800	0.213864	0.484769	0.433334	B3GNT8/PIGZ/DOLPP1/SRD5A3/ST3GAL6	5
GO:0015698	BP	GO:0015698	inorganic anion transport	4/245	182/18800	0.213891	0.484769	0.433334	CRY2/GABRP/APOL1/WNK4	4
GO:0051403	BP	GO:0051403	stress-activated MAPK cascade	5/245	245/18800	0.216197	0.489493	0.437556	FOXM1/MAPK8IP1/SASH1/FZD7/ARHGEF6	5
GO:0001704	BP	GO:0001704	formation of primary germ layer	3/245	123/18800	0.216366	0.489493	0.437556	ACVR1/FZD7/ITGA4	3
GO:0031570	BP	GO:0031570	DNA integrity checkpoint signaling	3/245	123/18800	0.216366	0.489493	0.437556	NBN/MDC1/MUC1	3
GO:0090087	BP	GO:0090087	regulation of peptide transport	4/245	183/18800	0.216623	0.489778	0.437811	JAK2/UCP2/GIP/SPINK1	4
GO:0071496	BP	GO:0071496	cellular response to external stimulus	6/245	309/18800	0.216773	0.489824	0.437852	NR4A2/UCP2/ITGA4/CBS/PMAIP1/LYN	6
GO:0045936	BP	GO:0045936	negative regulation of phosphate metabolic process	8/245	440/18800	0.217192	0.489842	0.437868	CRY2/MAPK8IP1/PRKAR2B/CD300A/SAMSN1/HEG1/LYN/SPINK1	8
GO:0032024	BP	GO:0032024	positive regulation of insulin secretion	2/245	67/18800	0.217302	0.489842	0.437868	JAK2/GIP	2
GO:0071300	BP	GO:0071300	cellular response to retinoic acid	2/245	67/18800	0.217302	0.489842	0.437868	FZD7/LYN	2
GO:0072678	BP	GO:0072678	T cell migration	2/245	67/18800	0.217302	0.489842	0.437868	C10orf99/ITGA4	2
GO:0010563	BP	GO:0010563	negative regulation of phosphorus metabolic process	8/245	441/18800	0.218917	0.490146	0.43814	CRY2/MAPK8IP1/PRKAR2B/CD300A/SAMSN1/HEG1/LYN/SPINK1	8
GO:0035295	BP	GO:0035295	tube development	18/245	1128/18800	0.219108	0.490146	0.43814	COL18A1/ACVR1/CCL11/TNFAIP2/FOXD1/IGFBP5/KIT/SASH1/ANXA1/RORA/NKX2-3/BASP1/CSF1R/PRDM1/TGFBI/HEG1/RHOJ/WNK4	18
GO:0002688	BP	GO:0002688	regulation of leukocyte chemotaxis	3/245	124/18800	0.219769	0.490146	0.43814	BST1/CSF1R/LYN	3
GO:0030218	BP	GO:0030218	erythrocyte differentiation	3/245	124/18800	0.219769	0.490146	0.43814	JAK2/KIT/LYN	3
GO:0065009	BP	GO:0065009	regulation of molecular function	45/245	3077/18800	0.219799	0.490146	0.43814	LPAR5/PFN2/GUCA2B/CRY2/MALT1/MAPK8IP1/CCL11/NLRC5/JAK2/TAGAP/PRKAR2B/OAS3/KIT/NBN/CFHR2/SASH1/ANXA1/CD86/IL18R1/NR4A2/CD300A/DOCK4/CSF1R/SERPINA3/PLN/DKK3/ITGA4/CYSLTR2/TPX2/GPR65/GCHFR/PMAIP1/SLC5A11/ARHGEF6/CHN2/HEG1/LYN/CD44/ARRDC3/SPINK1/KCNE3/TLR2/PIK3R5/WNK4/TRIM22	45
GO:0051345	BP	GO:0051345	positive regulation of hydrolase activity	10/245	576/18800	0.220474	0.490146	0.43814	MALT1/CCL11/JAK2/KIT/CD86/CD300A/GPR65/PMAIP1/CHN2/LYN	10
GO:0002283	BP	GO:0002283	neutrophil activation involved in immune response	1/245	19/18800	0.220696	0.490146	0.43814	LILRA2	1
GO:0006071	BP	GO:0006071	glycerol metabolic process	1/245	19/18800	0.220696	0.490146	0.43814	COQ3	1
GO:0009148	BP	GO:0009148	pyrimidine nucleoside triphosphate biosynthetic process	1/245	19/18800	0.220696	0.490146	0.43814	CAD	1
GO:0009301	BP	GO:0009301	snRNA transcription	1/245	19/18800	0.220696	0.490146	0.43814	ELL2	1
GO:0010744	BP	GO:0010744	positive regulation of macrophage derived foam cell differentiation	1/245	19/18800	0.220696	0.490146	0.43814	MSR1	1
GO:0010885	BP	GO:0010885	regulation of cholesterol storage	1/245	19/18800	0.220696	0.490146	0.43814	MSR1	1
GO:0032785	BP	GO:0032785	negative regulation of DNA-templated transcription, elongation	1/245	19/18800	0.220696	0.490146	0.43814	VHL	1
GO:0032968	BP	GO:0032968	positive regulation of transcription elongation by RNA polymerase II	1/245	19/18800	0.220696	0.490146	0.43814	ELL2	1
GO:0035461	BP	GO:0035461	vitamin transmembrane transport	1/245	19/18800	0.220696	0.490146	0.43814	SLC19A3	1
GO:0045947	BP	GO:0045947	negative regulation of translational initiation	1/245	19/18800	0.220696	0.490146	0.43814	EIF4EBP2	1
GO:0046782	BP	GO:0046782	regulation of viral transcription	1/245	19/18800	0.220696	0.490146	0.43814	IFITM3	1
GO:0048245	BP	GO:0048245	eosinophil chemotaxis	1/245	19/18800	0.220696	0.490146	0.43814	CCL11	1
GO:0048486	BP	GO:0048486	parasympathetic nervous system development	1/245	19/18800	0.220696	0.490146	0.43814	HOXB2	1
GO:0051152	BP	GO:0051152	positive regulation of smooth muscle cell differentiation	1/245	19/18800	0.220696	0.490146	0.43814	KIT	1
GO:0060039	BP	GO:0060039	pericardium development	1/245	19/18800	0.220696	0.490146	0.43814	HEG1	1
GO:0060340	BP	GO:0060340	positive regulation of type I interferon-mediated signaling pathway	1/245	19/18800	0.220696	0.490146	0.43814	NLRC5	1
GO:0061298	BP	GO:0061298	retina vasculature development in camera-type eye	1/245	19/18800	0.220696	0.490146	0.43814	RHOJ	1
GO:0098780	BP	GO:0098780	response to mitochondrial depolarisation	1/245	19/18800	0.220696	0.490146	0.43814	OPTN	1
GO:2001185	BP	GO:2001185	regulation of CD8-positive, alpha-beta T cell activation	1/245	19/18800	0.220696	0.490146	0.43814	MAPK8IP1	1
GO:0070372	BP	GO:0070372	regulation of ERK1 and ERK2 cascade	6/245	311/18800	0.220925	0.490365	0.438336	CCL11/CSF1R/GBP1/LYN/CD44/PTPRR	6
GO:0051247	BP	GO:0051247	positive regulation of protein metabolic process	23/245	1484/18800	0.221175	0.49063	0.438573	TADA2B/PFN2/MALT1/LIMCH1/ACVR1/JAK2/KIT/NBN/SASH1/CD86/CD300A/IL33/CSF1R/TPX2/MUC1/RNF144B/LILRB2/PMAIP1/LYN/CD44/ARRDC3/LILRA2/PIK3R5	23
GO:0099537	BP	GO:0099537	trans-synaptic signaling	12/245	713/18800	0.221546	0.491163	0.439049	ACHE/PFN2/CADPS2/JAK2/PRKAR2B/GABRP/KIT/PLAT/EIF4EBP2/SNCAIP/LILRB2/GIP	12
GO:0060193	BP	GO:0060193	positive regulation of lipase activity	2/245	68/18800	0.222097	0.491804	0.439622	KIT/CD86	2
GO:2000756	BP	GO:2000756	regulation of peptidyl-lysine acetylation	2/245	68/18800	0.222097	0.491804	0.439622	TADA2B/MUC1	2
GO:0050673	BP	GO:0050673	epithelial cell proliferation	8/245	443/18800	0.222382	0.492145	0.439927	CCL11/IGFBP5/KIT/FZD7/STAT5A/ITGA4/LAMC1/SPINK1	8
GO:0033865	BP	GO:0033865	nucleoside bisphosphate metabolic process	3/245	125/18800	0.223183	0.492759	0.440476	SULT2B1/ACOT4/ACSF2	3
GO:0033875	BP	GO:0033875	ribonucleoside bisphosphate metabolic process	3/245	125/18800	0.223183	0.492759	0.440476	SULT2B1/ACOT4/ACSF2	3
GO:0034032	BP	GO:0034032	purine nucleoside bisphosphate metabolic process	3/245	125/18800	0.223183	0.492759	0.440476	SULT2B1/ACOT4/ACSF2	3
GO:0043280	BP	GO:0043280	positive regulation of cysteine-type endopeptidase activity involved in apoptotic process	3/245	125/18800	0.223183	0.492759	0.440476	MALT1/JAK2/PMAIP1	3
GO:0034612	BP	GO:0034612	response to tumor necrosis factor	5/245	249/18800	0.225607	0.497819	0.444999	CCL11/JAK2/RORA/GBP1/PLVAP	5
GO:0003231	BP	GO:0003231	cardiac ventricle development	3/245	126/18800	0.226608	0.498588	0.445686	ACVR1/PRDM1/HEG1	3
GO:0033344	BP	GO:0033344	cholesterol efflux	2/245	69/18800	0.2269	0.498588	0.445686	PLTP/SOAT2	2
GO:0070527	BP	GO:0070527	platelet aggregation	2/245	69/18800	0.2269	0.498588	0.445686	JAK2/LYN	2
GO:0010876	BP	GO:0010876	lipid localization	8/245	446/18800	0.227617	0.498588	0.445686	CRY2/APOL3/ANXA1/ATP11A/PLTP/MSR1/SOAT2/APOL1	8
GO:0090257	BP	GO:0090257	regulation of muscle system process	5/245	250/18800	0.227979	0.498588	0.445686	TNNC2/IGFBP5/KIT/DOCK4/PLN	5
GO:0043067	BP	GO:0043067	regulation of programmed cell death	23/245	1493/18800	0.229789	0.498588	0.445686	GPX4/MALT1/ACVR1/MAPK8IP1/JAK2/ZNF385A/IL7R/KIT/VHL/ANXA1/NR4A2/MNDA/CSF1R/UCP2/ITGA4/MUC1/RNF144B/FOXQ1/PMAIP1/NAT8/LYN/CD44/IDO1	23
GO:0051924	BP	GO:0051924	regulation of calcium ion transport	5/245	251/18800	0.230358	0.498588	0.445686	PLN/LILRB2/LYN/SPINK1/LILRA2	5
GO:0031099	BP	GO:0031099	regeneration	4/245	188/18800	0.230418	0.498588	0.445686	JAK2/ANXA1/FZD7/UCP2	4
GO:0043123	BP	GO:0043123	positive regulation of I-kappaB kinase/NF-kappaB signaling	4/245	188/18800	0.230418	0.498588	0.445686	MALT1/APOL3/TMED4/TRIM22	4
GO:0098739	BP	GO:0098739	import across plasma membrane	4/245	188/18800	0.230418	0.498588	0.445686	SLC36A4/SLC15A3/SLC16A2/WNK4	4
GO:1902806	BP	GO:1902806	regulation of cell cycle G1/S phase transition	4/245	188/18800	0.230418	0.498588	0.445686	ACVR1/C10orf99/ANXA1/MUC1	4
GO:0001502	BP	GO:0001502	cartilage condensation	1/245	20/18800	0.230862	0.498588	0.445686	MGP	1
GO:0002396	BP	GO:0002396	MHC protein complex assembly	1/245	20/18800	0.230862	0.498588	0.445686	HLA-DPA1	1
GO:0002501	BP	GO:0002501	peptide antigen assembly with MHC protein complex	1/245	20/18800	0.230862	0.498588	0.445686	HLA-DPA1	1
GO:0002577	BP	GO:0002577	regulation of antigen processing and presentation	1/245	20/18800	0.230862	0.498588	0.445686	LILRB2	1
GO:0002837	BP	GO:0002837	regulation of immune response to tumor cell	1/245	20/18800	0.230862	0.498588	0.445686	AHR	1
GO:0006700	BP	GO:0006700	C21-steroid hormone biosynthetic process	1/245	20/18800	0.230862	0.498588	0.445686	DKK3	1
GO:0009110	BP	GO:0009110	vitamin biosynthetic process	1/245	20/18800	0.230862	0.498588	0.445686	PLTP	1
GO:0032793	BP	GO:0032793	positive regulation of CREB transcription factor activity	1/245	20/18800	0.230862	0.498588	0.445686	LPAR5	1
GO:0042053	BP	GO:0042053	regulation of dopamine metabolic process	1/245	20/18800	0.230862	0.498588	0.445686	NR4A2	1
GO:0042069	BP	GO:0042069	regulation of catecholamine metabolic process	1/245	20/18800	0.230862	0.498588	0.445686	NR4A2	1
GO:0042693	BP	GO:0042693	muscle cell fate commitment	1/245	20/18800	0.230862	0.498588	0.445686	ACVR1	1
GO:0042953	BP	GO:0042953	lipoprotein transport	1/245	20/18800	0.230862	0.498588	0.445686	MSR1	1
GO:0042985	BP	GO:0042985	negative regulation of amyloid precursor protein biosynthetic process	1/245	20/18800	0.230862	0.498588	0.445686	BACE2	1
GO:0043373	BP	GO:0043373	CD4-positive, alpha-beta T cell lineage commitment	1/245	20/18800	0.230862	0.498588	0.445686	IL12RB1	1
GO:0043586	BP	GO:0043586	tongue development	1/245	20/18800	0.230862	0.498588	0.445686	KIT	1
GO:0044342	BP	GO:0044342	type B pancreatic cell proliferation	1/245	20/18800	0.230862	0.498588	0.445686	IGFBP5	1
GO:0045591	BP	GO:0045591	positive regulation of regulatory T cell differentiation	1/245	20/18800	0.230862	0.498588	0.445686	LILRB2	1
GO:0070293	BP	GO:0070293	renal absorption	1/245	20/18800	0.230862	0.498588	0.445686	WNK4	1
GO:0071371	BP	GO:0071371	cellular response to gonadotropin stimulus	1/245	20/18800	0.230862	0.498588	0.445686	PLAT	1
GO:0097503	BP	GO:0097503	sialylation	1/245	20/18800	0.230862	0.498588	0.445686	ST3GAL6	1
GO:0097623	BP	GO:0097623	potassium ion export across plasma membrane	1/245	20/18800	0.230862	0.498588	0.445686	KCNE3	1
GO:0099563	BP	GO:0099563	modification of synaptic structure	1/245	20/18800	0.230862	0.498588	0.445686	PFN2	1
GO:1900225	BP	GO:1900225	regulation of NLRP3 inflammasome complex assembly	1/245	20/18800	0.230862	0.498588	0.445686	GBP5	1
GO:1902307	BP	GO:1902307	positive regulation of sodium ion transmembrane transport	1/245	20/18800	0.230862	0.498588	0.445686	WNK4	1
GO:1903817	BP	GO:1903817	negative regulation of voltage-gated potassium channel activity	1/245	20/18800	0.230862	0.498588	0.445686	KCNE3	1
GO:2000479	BP	GO:2000479	regulation of cAMP-dependent protein kinase activity	1/245	20/18800	0.230862	0.498588	0.445686	PRKAR2B	1
GO:0009101	BP	GO:0009101	glycoprotein biosynthetic process	6/245	316/18800	0.23142	0.499506	0.446507	B3GNT8/BACE2/DOLPP1/IL33/SRD5A3/ST3GAL6	6
GO:0006487	BP	GO:0006487	protein N-linked glycosylation	2/245	70/18800	0.23171	0.499845	0.44681	DOLPP1/SRD5A3	2
GO:0042326	BP	GO:0042326	negative regulation of phosphorylation	7/245	382/18800	0.232089	0.500375	0.447284	MAPK8IP1/PRKAR2B/CD300A/SAMSN1/HEG1/LYN/SPINK1	7
GO:0050708	BP	GO:0050708	regulation of protein secretion	5/245	252/18800	0.232745	0.501501	0.44829	ACHE/JAK2/UCP2/GIP/TLR2	5
GO:0019058	BP	GO:0019058	viral life cycle	6/245	317/18800	0.233538	0.502923	0.449561	CLDN6/IFIH1/OAS3/CD86/IFITM3/TRIM22	6
GO:0007015	BP	GO:0007015	actin filament organization	8/245	450/18800	0.234667	0.504431	0.45091	PFN2/LIMCH1/CCL11/GDPD2/JAK2/SORBS3/PSTPIP2/GPR65	8
GO:0009259	BP	GO:0009259	ribonucleotide metabolic process	7/245	384/18800	0.235936	0.504431	0.45091	CAD/SULT2B1/ADCY9/ACOT4/ACSF2/RORA/ALDOC	7
GO:0007369	BP	GO:0007369	gastrulation	4/245	190/18800	0.235996	0.504431	0.45091	ACVR1/FZD7/IL1RN/ITGA4	4
GO:0030032	BP	GO:0030032	lamellipodium assembly	2/245	71/18800	0.236527	0.504431	0.45091	KIT/ARHGEF6	2
GO:0050805	BP	GO:0050805	negative regulation of synaptic transmission	2/245	71/18800	0.236527	0.504431	0.45091	ACHE/LILRB2	2
GO:0051881	BP	GO:0051881	regulation of mitochondrial membrane potential	2/245	71/18800	0.236527	0.504431	0.45091	UCP2/PMAIP1	2
GO:0010558	BP	GO:0010558	negative regulation of macromolecule biosynthetic process	24/245	1572/18800	0.236891	0.504431	0.45091	HMX1/FOXM1/CRY2/TGIF1/FOXD1/SORBS3/IGFBP5/VHL/BACE2/SOX14/NAB1/BASP1/NR4A2/EIF4EBP2/TRIM29/IL33/DKK3/PRDM1/MUC1/CRYM/FOXQ1/AHR/ZNF366/TRIM22	24
GO:0051090	BP	GO:0051090	regulation of DNA-binding transcription factor activity	8/245	452/18800	0.23822	0.504431	0.45091	LPAR5/MALT1/NLRC5/JAK2/KIT/IL18R1/TLR2/TRIM22	8
GO:0051701	BP	GO:0051701	biological process involved in interaction with host	4/245	191/18800	0.238798	0.504431	0.45091	CLDN6/CD86/IFITM3/TRIM22	4
GO:0048513	BP	GO:0048513	animal organ development	50/245	3475/18800	0.239844	0.504431	0.45091	SYNE2/ACHE/NFKBIZ/MALT1/HSD3B1/COL18A1/ACVR1/CCL11/HOXC4/JAK2/FOXD1/ZNF385A/IGFBP5/IL7R/KIT/HOXB2/ANXA1/CD86/FZD7/NAB1/RORA/NKX2-3/BASP1/IL18R1/NR4A2/CRIP1/IL12RB1/CSF1R/UCP2/PLN/STAT5A/DKK3/TREH/PRDM1/ITGA4/LAMC1/TGFBI/C1QC/MGP/FOXQ1/LILRB2/GIP/HEG1/LYN/CD44/GAB3/ARRDC3/RHOJ/TLR2/WNK4	50
GO:0009165	BP	GO:0009165	nucleotide biosynthetic process	5/245	255/18800	0.239946	0.504431	0.45091	CAD/GUCA2B/ADCY9/QPRT/IDO1	5
GO:1901988	BP	GO:1901988	negative regulation of cell cycle phase transition	5/245	255/18800	0.239946	0.504431	0.45091	ACVR1/C10orf99/NBN/MDC1/MUC1	5
GO:0007093	BP	GO:0007093	mitotic cell cycle checkpoint signaling	3/245	130/18800	0.240403	0.504431	0.45091	NBN/MDC1/MUC1	3
GO:0030168	BP	GO:0030168	platelet activation	3/245	130/18800	0.240403	0.504431	0.45091	JAK2/VWF/LYN	3
GO:0048565	BP	GO:0048565	digestive tract development	3/245	130/18800	0.240403	0.504431	0.45091	KIT/NKX2-3/PRDM1	3
GO:0019637	BP	GO:0019637	organophosphate metabolic process	15/245	936/18800	0.240651	0.504431	0.45091	CAD/GPX4/GUCA2B/SULT2B1/ADCY9/ACOT4/ACSF2/RORA/PIGZ/QPRT/DOLPP1/CSF1R/SRD5A3/ALDOC/IDO1	15
GO:0035239	BP	GO:0035239	tube morphogenesis	15/245	936/18800	0.240651	0.504431	0.45091	COL18A1/ACVR1/CCL11/TNFAIP2/FOXD1/SASH1/ANXA1/RORA/NKX2-3/CSF1R/PRDM1/TGFBI/HEG1/RHOJ/WNK4	15
GO:0016192	BP	GO:0016192	vesicle-mediated transport	24/245	1576/18800	0.240736	0.504431	0.45091	CFI/TMED6/ACHE/PFN2/CD163/CADPS2/MAPK8IP1/IGKC/TNFAIP2/DMBT1/KIT/ANXA1/IGHM/CD300A/OPTN/ITGA4/MSR1/LDLRAD3/IL10RA/TMED4/LYN/NEURL1B/RHOJ/TLR2	24
GO:0001832	BP	GO:0001832	blastocyst growth	1/245	21/18800	0.240896	0.504431	0.45091	NBN	1
GO:0002115	BP	GO:0002115	store-operated calcium entry	1/245	21/18800	0.240896	0.504431	0.45091	SPINK1	1
GO:0002902	BP	GO:0002902	regulation of B cell apoptotic process	1/245	21/18800	0.240896	0.504431	0.45091	LYN	1
GO:0006067	BP	GO:0006067	ethanol metabolic process	1/245	21/18800	0.240896	0.504431	0.45091	ADH1B	1
GO:0007097	BP	GO:0007097	nuclear migration	1/245	21/18800	0.240896	0.504431	0.45091	SYNE2	1
GO:0007252	BP	GO:0007252	I-kappaB phosphorylation	1/245	21/18800	0.240896	0.504431	0.45091	TLR2	1
GO:0009067	BP	GO:0009067	aspartate family amino acid biosynthetic process	1/245	21/18800	0.240896	0.504431	0.45091	PLOD2	1
GO:0009070	BP	GO:0009070	serine family amino acid biosynthetic process	1/245	21/18800	0.240896	0.504431	0.45091	CBS	1
GO:0010766	BP	GO:0010766	negative regulation of sodium ion transport	1/245	21/18800	0.240896	0.504431	0.45091	WNK4	1
GO:0010878	BP	GO:0010878	cholesterol storage	1/245	21/18800	0.240896	0.504431	0.45091	MSR1	1
GO:0030220	BP	GO:0030220	platelet formation	1/245	21/18800	0.240896	0.504431	0.45091	ZNF385A	1
GO:0030449	BP	GO:0030449	regulation of complement activation	1/245	21/18800	0.240896	0.504431	0.45091	CFH	1
GO:0032069	BP	GO:0032069	regulation of nuclease activity	1/245	21/18800	0.240896	0.504431	0.45091	OAS3	1
GO:0032727	BP	GO:0032727	positive regulation of interferon-alpha production	1/245	21/18800	0.240896	0.504431	0.45091	IFIH1	1
GO:0033762	BP	GO:0033762	response to glucagon	1/245	21/18800	0.240896	0.504431	0.45091	CYSLTR2	1
GO:0034035	BP	GO:0034035	purine ribonucleoside bisphosphate metabolic process	1/245	21/18800	0.240896	0.504431	0.45091	SULT2B1	1
GO:0035330	BP	GO:0035330	regulation of hippo signaling	1/245	21/18800	0.240896	0.504431	0.45091	FRMD1	1
GO:0043371	BP	GO:0043371	negative regulation of CD4-positive, alpha-beta T cell differentiation	1/245	21/18800	0.240896	0.504431	0.45091	ANXA1	1
GO:0043576	BP	GO:0043576	regulation of respiratory gaseous exchange	1/245	21/18800	0.240896	0.504431	0.45091	NR4A2	1
GO:0044241	BP	GO:0044241	lipid digestion	1/245	21/18800	0.240896	0.504431	0.45091	SOAT2	1
GO:0044872	BP	GO:0044872	lipoprotein localization	1/245	21/18800	0.240896	0.504431	0.45091	MSR1	1
GO:0050427	BP	GO:0050427	3'-phosphoadenosine 5'-phosphosulfate metabolic process	1/245	21/18800	0.240896	0.504431	0.45091	SULT2B1	1
GO:0071605	BP	GO:0071605	monocyte chemotactic protein-1 production	1/245	21/18800	0.240896	0.504431	0.45091	OAS3	1
GO:0071637	BP	GO:0071637	regulation of monocyte chemotactic protein-1 production	1/245	21/18800	0.240896	0.504431	0.45091	OAS3	1
GO:0098856	BP	GO:0098856	intestinal lipid absorption	1/245	21/18800	0.240896	0.504431	0.45091	SOAT2	1
GO:0099515	BP	GO:0099515	actin filament-based transport	1/245	21/18800	0.240896	0.504431	0.45091	SYNE2	1
GO:1902259	BP	GO:1902259	regulation of delayed rectifier potassium channel activity	1/245	21/18800	0.240896	0.504431	0.45091	KCNE3	1
GO:2000178	BP	GO:2000178	negative regulation of neural precursor cell proliferation	1/245	21/18800	0.240896	0.504431	0.45091	SLC16A2	1
GO:0031324	BP	GO:0031324	negative regulation of cellular metabolic process	38/245	2593/18800	0.241021	0.504431	0.45091	HMX1/FOXM1/CRY2/MAPK8IP1/TGIF1/FOXD1/PRKAR2B/SORBS3/IGFBP5/VHL/BACE2/NBN/PLAT/SOX14/NAB1/BASP1/NR4A2/EIF4EBP2/CD300A/SAMSN1/TRIM29/IL33/OPTN/SERPINA3/DKK3/S100A11/PRDM1/IL10RA/MUC1/CRYM/FOXQ1/AHR/ZNF366/HEG1/LYN/CD44/SPINK1/TRIM22	38
GO:0006801	BP	GO:0006801	superoxide metabolic process	2/245	72/18800	0.241349	0.504431	0.45091	DUOX2/BST1	2
GO:0033143	BP	GO:0033143	regulation of intracellular steroid hormone receptor signaling pathway	2/245	72/18800	0.241349	0.504431	0.45091	CRY2/ZNF366	2
GO:0042246	BP	GO:0042246	tissue regeneration	2/245	72/18800	0.241349	0.504431	0.45091	ANXA1/FZD7	2
GO:0050810	BP	GO:0050810	regulation of steroid biosynthetic process	2/245	72/18800	0.241349	0.504431	0.45091	DKK3/IGFBP7	2
GO:0072078	BP	GO:0072078	nephron tubule morphogenesis	2/245	72/18800	0.241349	0.504431	0.45091	FOXD1/WNK4	2
GO:1903036	BP	GO:1903036	positive regulation of response to wounding	2/245	72/18800	0.241349	0.504431	0.45091	DUOX2/ANXA1	2
GO:0010952	BP	GO:0010952	positive regulation of peptidase activity	4/245	192/18800	0.241608	0.504691	0.451142	MALT1/JAK2/PMAIP1/LYN	4
GO:0097190	BP	GO:0097190	apoptotic signaling pathway	10/245	591/18800	0.2436	0.508503	0.454549	ACVR1/MAPK8IP1/JAK2/ZNF385A/NBN/NR4A2/CRIP1/MUC1/PMAIP1/CD44	10
GO:0001909	BP	GO:0001909	leukocyte mediated cytotoxicity	3/245	131/18800	0.243874	0.508503	0.454549	IL7R/SLAMF7/IL12RB1	3
GO:0006022	BP	GO:0006022	aminoglycan metabolic process	3/245	131/18800	0.243874	0.508503	0.454549	B3GNT8/CD44/ST3GAL6	3
GO:1901293	BP	GO:1901293	nucleoside phosphate biosynthetic process	5/245	257/18800	0.24478	0.508503	0.454549	CAD/GUCA2B/ADCY9/QPRT/IDO1	5
GO:0002381	BP	GO:0002381	immunoglobulin production involved in immunoglobulin-mediated immune response	2/245	73/18800	0.246175	0.508503	0.454549	HLA-DPA1/NBN	2
GO:0043462	BP	GO:0043462	regulation of ATP-dependent activity	2/245	73/18800	0.246175	0.508503	0.454549	PFN2/PLN	2
GO:0045824	BP	GO:0045824	negative regulation of innate immune response	2/245	73/18800	0.246175	0.508503	0.454549	NLRC5/OAS3	2
GO:0051145	BP	GO:0051145	smooth muscle cell differentiation	2/245	73/18800	0.246175	0.508503	0.454549	ACVR1/KIT	2
GO:0051246	BP	GO:0051246	regulation of protein metabolic process	38/245	2601/18800	0.247221	0.508503	0.454549	TADA2B/PFN2/CRY2/MALT1/LIMCH1/ACVR1/MAPK8IP1/JAK2/PRKAR2B/ZNF385A/IGFBP5/KIT/BACE2/NBN/PLAT/SASH1/CD86/BST1/EIF4EBP2/CD300A/SAMSN1/IL33/CSF1R/SERPINA3/LDLRAD3/TPX2/MUC1/RNF144B/LILRB2/PMAIP1/SETD7/HEG1/LYN/CD44/ARRDC3/SPINK1/LILRA2/PIK3R5	38
GO:0032874	BP	GO:0032874	positive regulation of stress-activated MAPK cascade	3/245	132/18800	0.247353	0.508503	0.454549	MAPK8IP1/SASH1/FZD7	3
GO:0035270	BP	GO:0035270	endocrine system development	3/245	132/18800	0.247353	0.508503	0.454549	ANXA1/DKK3/GIP	3
GO:0051493	BP	GO:0051493	regulation of cytoskeleton organization	9/245	526/18800	0.249093	0.508503	0.454549	PFN2/LIMCH1/CCL11/SORBS3/BST1/CSF1R/NEXN/TPX2/GPR65	9
GO:0032868	BP	GO:0032868	response to insulin	5/245	259/18800	0.249641	0.508503	0.454549	CRY2/EIF4EBP2/UCP2/LYN/TLR2	5
GO:0051216	BP	GO:0051216	cartilage development	4/245	195/18800	0.250081	0.508503	0.454549	HOXC4/TGFBI/MGP/CD44	4
GO:0120032	BP	GO:0120032	regulation of plasma membrane bounded cell projection assembly	4/245	195/18800	0.250081	0.508503	0.454549	SYNE2/PFN2/KIT/ODF2L	4
GO:0007204	BP	GO:0007204	positive regulation of cytosolic calcium ion concentration	6/245	325/18800	0.250695	0.508503	0.454549	JAK2/FPR3/PLN/GPR65/LYN/SPINK1	6
GO:0002223	BP	GO:0002223	stimulatory C-type lectin receptor signaling pathway	1/245	22/18800	0.2508	0.508503	0.454549	LYN	1
GO:0002320	BP	GO:0002320	lymphoid progenitor cell differentiation	1/245	22/18800	0.2508	0.508503	0.454549	KIT	1
GO:0002363	BP	GO:0002363	alpha-beta T cell lineage commitment	1/245	22/18800	0.2508	0.508503	0.454549	IL12RB1	1
GO:0002834	BP	GO:0002834	regulation of response to tumor cell	1/245	22/18800	0.2508	0.508503	0.454549	AHR	1
GO:0006925	BP	GO:0006925	inflammatory cell apoptotic process	1/245	22/18800	0.2508	0.508503	0.454549	ANXA1	1
GO:0007351	BP	GO:0007351	tripartite regional subdivision	1/245	22/18800	0.2508	0.508503	0.454549	BASP1	1
GO:0007398	BP	GO:0007398	ectoderm development	1/245	22/18800	0.2508	0.508503	0.454549	FZD7	1
GO:0008595	BP	GO:0008595	anterior/posterior axis specification, embryo	1/245	22/18800	0.2508	0.508503	0.454549	BASP1	1
GO:0009129	BP	GO:0009129	pyrimidine nucleoside monophosphate metabolic process	1/245	22/18800	0.2508	0.508503	0.454549	CAD	1
GO:0009190	BP	GO:0009190	cyclic nucleotide biosynthetic process	1/245	22/18800	0.2508	0.508503	0.454549	ADCY9	1
GO:0009713	BP	GO:0009713	catechol-containing compound biosynthetic process	1/245	22/18800	0.2508	0.508503	0.454549	NR4A2	1
GO:0010881	BP	GO:0010881	regulation of cardiac muscle contraction by regulation of the release of sequestered calcium ion	1/245	22/18800	0.2508	0.508503	0.454549	PLN	1
GO:0021533	BP	GO:0021533	cell differentiation in hindbrain	1/245	22/18800	0.2508	0.508503	0.454549	RORA	1
GO:0030277	BP	GO:0030277	maintenance of gastrointestinal epithelium	1/245	22/18800	0.2508	0.508503	0.454549	SERPINA3	1
GO:0031338	BP	GO:0031338	regulation of vesicle fusion	1/245	22/18800	0.2508	0.508503	0.454549	ANXA1	1
GO:0032288	BP	GO:0032288	myelin assembly	1/245	22/18800	0.2508	0.508503	0.454549	TLR2	1
GO:0032780	BP	GO:0032780	negative regulation of ATP-dependent activity	1/245	22/18800	0.2508	0.508503	0.454549	PLN	1
GO:0035024	BP	GO:0035024	negative regulation of Rho protein signal transduction	1/245	22/18800	0.2508	0.508503	0.454549	HEG1	1
GO:0035929	BP	GO:0035929	steroid hormone secretion	1/245	22/18800	0.2508	0.508503	0.454549	CRY2	1
GO:0036344	BP	GO:0036344	platelet morphogenesis	1/245	22/18800	0.2508	0.508503	0.454549	ZNF385A	1
GO:0042423	BP	GO:0042423	catecholamine biosynthetic process	1/245	22/18800	0.2508	0.508503	0.454549	NR4A2	1
GO:0043369	BP	GO:0043369	CD4-positive or CD8-positive, alpha-beta T cell lineage commitment	1/245	22/18800	0.2508	0.508503	0.454549	IL12RB1	1
GO:0044546	BP	GO:0044546	NLRP3 inflammasome complex assembly	1/245	22/18800	0.2508	0.508503	0.454549	GBP5	1
GO:0046058	BP	GO:0046058	cAMP metabolic process	1/245	22/18800	0.2508	0.508503	0.454549	ADCY9	1
GO:0046597	BP	GO:0046597	negative regulation of viral entry into host cell	1/245	22/18800	0.2508	0.508503	0.454549	IFITM3	1
GO:0046885	BP	GO:0046885	regulation of hormone biosynthetic process	1/245	22/18800	0.2508	0.508503	0.454549	DKK3	1
GO:0048714	BP	GO:0048714	positive regulation of oligodendrocyte differentiation	1/245	22/18800	0.2508	0.508503	0.454549	TLR2	1
[truncated: 2,957 more rows]

## Sheet: KEGG_resultsileum
ID	ID.1	Description	GeneRatio	BgRatio	pvalue	p.adjust	qvalue	geneID	Count
[truncated: 223 more rows]
