# Supplementary material for: Identifying hub genes in response to ustekinumab and the impact of ustekinumab treatment on fibrosis in Crohn’s disease
Source: Front Immunol. 2024 May 22;15:1401733. doi: 10.3389/fimmu.2024.1401733 (PMC11150586; doi:10.3389/fimmu.2024.1401733)
Supplement: Supplementary file 1 [file DataSheet_1.zip › raw data/DEG112366week0.xlsx]

## Sheet: DEGKileumYNall
	logFC	AveExpr	t	P.Value	adj.P.Val	B	change
2023-03-07	-0.234163	3.8074	-4.43194	2.68e-05	0.55363	0.497451	NOT
CDIPT	0.25555	8.89534	3.94938	0.000157639	0.73223	-0.537581	NOT
IL21	0.261055	4.10857	3.84159	0.000230269	0.73223	-0.759575	NOT
CAD	0.274078	4.56706	3.81941	0.000248746	0.73223	-0.8048	UP
CFI	-0.727409	8.05262	-3.65739	0.000433464	0.73223	-1.13022	DOWN
HFE2	0.182553	3.06005	3.65593	0.000435603	0.73223	-1.13311	NOT
LOC100133287	0.226626	2.98084	3.63163	0.000472815	0.73223	-1.18113	NOT
RAD21L1	0.200279	3.04903	3.62644	0.00048115	0.73223	-1.19137	NOT
SYNE2	-0.275548	7.74427	-3.59062	0.000542545	0.73223	-1.26172	DOWN
TMED6	0.518689	5.49525	3.56136	0.000598149	0.73223	-1.31887	UP
ORAOV1	0.287323	5.62767	3.53816	0.000646019	0.73223	-1.36396	UP
TMEM151A	0.291599	4.12767	3.53769	0.00064702	0.73223	-1.36486	UP
LOC254312	-0.198326	3.11358	-3.50325	0.000724945	0.73223	-1.43145	NOT
HMX1	0.342979	5.86104	3.5029	0.00072577	0.73223	-1.43211	UP
KRTAP1-1	0.190057	3.27625	3.48906	0.000759547	0.73223	-1.45874	NOT
CLDN6	0.263561	5.74333	3.48825	0.000761579	0.73223	-1.46031	UP
KIAA1656	0.286256	3.66686	3.48751	0.000763425	0.73223	-1.46173	UP
C8orf77	0.283733	3.71314	3.48323	0.000774213	0.73223	-1.46994	UP
C9orf24	0.469115	5.53196	3.46319	0.000826691	0.73223	-1.50833	UP
ATMIN	0.172265	7.64503	3.42919	0.00092348	0.73223	-1.57312	NOT
C16orf7	-0.24247	5.89042	-3.39935	0.00101715	0.73223	-1.62964	NOT
LOC100288316	0.372864	5.85787	3.38667	0.0010596	0.73223	-1.65355	UP
PIK3C2A	-0.191142	8.58019	-3.38432	0.00106763	0.73223	-1.65796	NOT
HYI	0.248276	8.10783	3.37639	0.00109523	0.73223	-1.67289	NOT
LOC100129103	-0.227679	4.27032	-3.36569	0.00113349	0.73223	-1.69297	NOT
XKRY	0.166145	2.83975	3.35741	0.00116399	0.73223	-1.70849	NOT
TADA2B	0.268879	5.09786	3.35723	0.00116466	0.73223	-1.70883	UP
TEDDM1	0.199489	3.81675	3.3428	0.00121965	0.73223	-1.7358	NOT
DKFZp451A211	0.181104	4.44427	3.32626	0.00128568	0.73223	-1.76661	NOT
LOC285000	0.193491	3.59674	3.32492	0.00129119	0.73223	-1.76911	NOT
PCNXL2	-0.463517	5.51204	-3.30456	0.00137746	0.73223	-1.8069	DOWN
CCDC144A	-0.566448	5.5464	-3.2977	0.00140772	0.73223	-1.8196	DOWN
C4orf36	0.434798	4.16285	3.29402	0.0014242	0.73223	-1.8264	UP
BCAS3	0.191737	3.8221	3.27487	0.00151294	0.73223	-1.8617	NOT
LOC100287249	0.184187	3.6302	3.27259	0.00152387	0.73223	-1.86591	NOT
LPAR5	0.359545	6.37506	3.25768	0.00159702	0.73223	-1.89328	UP
FAHD2A	0.230488	5.45272	3.25192	0.00162612	0.73223	-1.90382	NOT
NLRP4	0.17144	3.76343	3.24689	0.00165198	0.73223	-1.91304	NOT
CFH	-0.465267	5.28933	-3.21377	0.00183204	0.73223	-1.97341	DOWN
CDHR1	0.677208	4.40569	3.21263	0.0018385	0.73223	-1.97546	UP
ACHE	0.303984	4.27719	3.18041	0.00203174	0.73223	-2.03375	UP
LIMS3	-0.305948	3.92492	-3.17142	0.00208896	0.73223	-2.04994	DOWN
PHKA1	-0.301141	4.43889	-3.1631	0.00214325	0.73223	-2.0649	DOWN
BPESC1	0.151517	3.07233	3.15041	0.00222854	0.73223	-2.08764	NOT
SLC22A12	0.195109	3.56727	3.14037	0.00229827	0.73223	-2.10559	NOT
KRT10	0.196612	7.86333	3.13812	0.00231414	0.73223	-2.1096	NOT
MKNK2	0.216142	9.97222	3.13043	0.00236928	0.73223	-2.12332	NOT
ZNF410	0.157941	7.82283	3.12823	0.00238534	0.73223	-2.12725	NOT
FOXM1	-0.295627	6.50202	-3.1142	0.00248969	0.73223	-2.15219	DOWN
ORAI3	0.237001	5.75959	3.10076	0.00259368	0.73223	-2.17601	NOT
ZMYND10	0.252118	5.2761	3.10005	0.00259927	0.73223	-2.17726	NOT
C8orf58	0.254309	5.21319	3.09693	0.00262407	0.73223	-2.18279	NOT
MFF	0.197202	7.26473	3.08836	0.00269316	0.73223	-2.19792	NOT
ZFYVE9	0.259149	6.8606	3.08703	0.00270406	0.73223	-2.20027	NOT
WNT2B	-0.261806	4.07424	-3.08332	0.00273461	0.73223	-2.2068	NOT
GPR25	0.219224	3.15518	3.08245	0.00274183	0.73223	-2.20834	NOT
NCRNA00028	0.20072	5.10222	3.07934	0.00276775	0.73223	-2.21381	NOT
PHF20L1	-0.21743	3.27354	-3.07664	0.00279053	0.73223	-2.21858	NOT
POLR2F	0.189661	7.99355	3.06882	0.00285726	0.73223	-2.23233	NOT
LOC100287322	0.271636	4.27874	3.06641	0.00287805	0.73223	-2.23655	UP
LOC400238	0.238098	4.40168	3.06067	0.00292835	0.73223	-2.24662	NOT
C9orf107	0.251248	4.09665	3.0521	0.0030049	0.73223	-2.26163	NOT
NFKBIZ	-0.455777	8.19761	-3.04964	0.00302718	0.73223	-2.26592	DOWN
FLJ14100	0.186101	4.00617	3.04623	0.00305837	0.73223	-2.27189	NOT
LOC157860	0.406502	6.43599	3.04334	0.00308505	0.73223	-2.27694	UP
LOC652346	-0.442077	6.34421	-3.03287	0.00318343	0.73223	-2.29518	DOWN
TACSTD2	-0.226843	4.45001	-3.03031	0.00320799	0.73223	-2.29965	NOT
TMEM59L	0.223173	4.76793	3.02971	0.00321376	0.73223	-2.30069	NOT
PNLIP	0.157082	3.50584	3.0267	0.00324283	0.73223	-2.30593	NOT
PFN2	0.442943	8.15867	3.02525	0.00325687	0.73223	-2.30843	UP
AFF3	0.215954	3.87985	3.02129	0.00329569	0.73223	-2.31532	NOT
TRIM46	0.184339	3.03751	3.01687	0.0033395	0.73223	-2.32299	NOT
GPX4	0.309485	8.0084	3.01561	0.00335206	0.73223	-2.32517	UP
ARSF	0.213686	4.29173	2.99724	0.00354061	0.73223	-2.35695	NOT
UBE2D4	0.212521	6.61588	2.9953	0.00356102	0.73223	-2.36029	NOT
LOC100293679	-0.861173	7.9345	-2.99159	0.0036005	0.73223	-2.36669	DOWN
PDRG1	0.153078	7.40584	2.98651	0.0036552	0.73223	-2.37545	NOT
LOC440288	0.254842	4.10696	2.97556	0.00377569	0.73223	-2.39427	NOT
RIMS2	0.197374	4.56129	2.97499	0.00378209	0.73223	-2.39525	NOT
C16orf3	0.227281	4.38522	2.97268	0.00380793	0.73223	-2.3992	NOT
NEUROD2	0.187339	3.04615	2.97243	0.00381081	0.73223	-2.39964	NOT
RBM38	0.216634	5.88672	2.96947	0.00384431	0.73223	-2.40472	NOT
RPL3L	-0.187787	3.9729	-2.968	0.00386099	0.73223	-2.40723	NOT
IGL@	-0.715346	12.1968	-2.94535	0.00412732	0.73223	-2.44592	DOWN
GUCA2B	0.846423	7.20903	2.93277	0.0042826	0.73223	-2.46733	UP
MOCS3	0.250066	4.67096	2.92988	0.00431898	0.73223	-2.47223	NOT
LOC439911	0.401538	5.60239	2.92898	0.00433038	0.73223	-2.47376	UP
ENTPD2	0.237463	5.72416	2.92843	0.00433734	0.73223	-2.47469	NOT
C10orf57	0.2724	4.65688	2.92664	0.00436012	0.73223	-2.47773	UP
NOV	0.193343	4.81	2.92339	0.00440175	0.73223	-2.48323	NOT
CD163	-0.616448	7.16177	-2.92235	0.00441517	0.73223	-2.485	DOWN
TARS2	0.162984	6.42818	2.92054	0.0044385	0.73223	-2.48805	NOT
LILRA1	-0.61638	3.90272	-2.9185	0.00446505	0.73223	-2.4915	DOWN
LOC100287587	0.238271	5.3892	2.91555	0.00450363	0.73223	-2.49649	NOT
CRY2	0.26269	6.02977	2.91498	0.00451114	0.73223	-2.49745	UP
DUOX2	-1.35103	8.05784	-2.9135	0.00453069	0.73223	-2.49996	DOWN
LOC339352	0.2232	6.07932	2.91289	0.00453878	0.73223	-2.50099	NOT
PPP2R5D	0.175444	7.11623	2.91178	0.00455351	0.73223	-2.50287	NOT
SUN1	0.213935	4.11238	2.90903	0.00459013	0.73223	-2.50751	NOT
IGFBP1	0.0994795	2.55984	2.90764	0.00460876	0.73223	-2.50985	NOT
LOC645188	0.150546	2.83989	2.90717	0.00461509	0.73223	-2.51065	NOT
LOC100134365	-0.158958	5.40949	-2.90521	0.00464152	0.73223	-2.51396	NOT
CYB5RL	0.208625	5.83682	2.89997	0.00471283	0.73223	-2.52278	NOT
B3GNT8	0.288	6.11435	2.89917	0.00472383	0.73223	-2.52413	UP
SULT2B1	0.321475	5.29245	2.88371	0.00494045	0.73223	-2.55009	UP
SORD	-0.375756	8.01832	-2.8835	0.00494347	0.73223	-2.55044	DOWN
FAM168B	0.157003	8.18804	2.88014	0.00499181	0.73223	-2.55607	NOT
MGC4859	0.157329	3.17902	2.88006	0.00499301	0.73223	-2.55621	NOT
TAS2R3	0.181257	3.53285	2.87726	0.00503367	0.73223	-2.5609	NOT
RSRC2	-0.122144	8.47674	-2.87697	0.00503788	0.73223	-2.56139	NOT
CADPS2	-0.292683	7.08575	-2.87663	0.00504278	0.73223	-2.56195	DOWN
LOC441124	-0.255265	8.15166	-2.8731	0.00509451	0.73223	-2.56785	NOT
MAB21L1	0.128031	3.48321	2.86936	0.00514983	0.73223	-2.5741	NOT
MEX3D	0.261758	5.16063	2.86355	0.00523693	0.73223	-2.5838	NOT
FAM57B	0.304982	4.79911	2.86262	0.00525091	0.73223	-2.58534	UP
SLC36A4	-0.345217	4.70994	-2.86083	0.00527804	0.73223	-2.58832	DOWN
MALT1	-0.357935	4.823	-2.8602	0.00528768	0.73223	-2.58938	DOWN
OCEL1	0.282608	6.72635	2.85873	0.00531009	0.73223	-2.59182	UP
LIMCH1	-0.362461	6.34518	-2.85107	0.00542856	0.73223	-2.60458	DOWN
HSD3B1	1.15964	5.86088	2.8459	0.00550967	0.73223	-2.61315	UP
FAM26F	-0.729711	5.47463	-2.8414	0.00558129	0.73223	-2.62062	DOWN
GPATCH3	0.187112	5.74807	2.83657	0.00565918	0.73223	-2.62863	NOT
MPP4	0.156768	3.34938	2.8316	0.0057403	0.73223	-2.63685	NOT
TP53TG5	0.254723	5.7403	2.8313	0.00574521	0.73223	-2.63734	NOT
COQ3	-0.296256	5.62497	-2.82822	0.00579605	0.73223	-2.64243	DOWN
PRDM8	0.213478	3.31443	2.82657	0.00582348	0.73223	-2.64516	NOT
PARP11	-0.305551	5.36263	-2.82554	0.00584066	0.73223	-2.64686	DOWN
GPR37L1	0.193554	5.46958	2.81987	0.00593594	0.73223	-2.6562	NOT
DPY19L1P1	-0.243568	5.18305	-2.81891	0.00595223	0.73223	-2.65779	NOT
C12orf62	0.178144	8.17363	2.81783	0.00597056	0.73223	-2.65956	NOT
LDHC	0.258945	5.40349	2.81732	0.0059793	0.73223	-2.66041	NOT
PDIA5	-0.308929	7.03935	-2.81708	0.00598334	0.73223	-2.6608	DOWN
COL18A1	-0.586876	5.54443	-2.81505	0.00601807	0.73223	-2.66414	DOWN
C2orf7	0.219742	6.25415	2.81247	0.00606241	0.73223	-2.66838	NOT
METTL1	0.214621	4.52902	2.81042	0.006098	0.73223	-2.67175	NOT
KIAA2022	0.211515	4.68823	2.80944	0.00611509	0.73223	-2.67337	NOT
GLRA2	0.242496	4.02337	2.80919	0.00611928	0.73223	-2.67377	NOT
C9orf69	0.171382	7.41609	2.80903	0.0061222	0.73223	-2.67404	NOT
ACVR1	-0.266121	5.65312	-2.80855	0.00613045	0.73223	-2.67482	DOWN
MAPK8IP1	0.345605	6.58875	2.8082	0.00613657	0.73223	-2.67539	UP
NSUN7	0.166437	2.94674	2.80743	0.00615	0.73223	-2.67666	NOT
RIT1	-0.203578	7.61443	-2.80664	0.00616386	0.73223	-2.67796	NOT
CACNA1C	0.142954	4.26989	2.8034	0.00622106	0.73223	-2.68329	NOT
ACOT8	0.233781	6.36048	2.80222	0.00624192	0.73223	-2.68522	NOT
LYZ	-0.469891	11.5344	-2.80066	0.00626964	0.73223	-2.68778	DOWN
LIN28A	0.221877	4.57058	2.79915	0.00629657	0.73223	-2.69025	NOT
CCL11	-0.564207	7.91309	-2.79034	0.00645587	0.73223	-2.70466	DOWN
CXorf41	0.188675	3.17397	2.78806	0.00649777	0.73223	-2.70839	NOT
LRRC38	0.175376	3.52947	2.78516	0.00655118	0.73223	-2.71311	NOT
FBXW8	-0.219499	4.01739	-2.77762	0.00669233	0.73223	-2.72541	NOT
ADRA1D	0.164101	3.87037	2.77628	0.00671774	0.73223	-2.72759	NOT
TAF5	0.253304	5.71809	2.76827	0.0068713	0.73223	-2.74062	NOT
LOC100130744	-0.195389	3.85829	-2.76463	0.00694207	0.73223	-2.74652	NOT
CCDC127	0.262666	5.04981	2.76242	0.00698541	0.73223	-2.75011	UP
C17orf48	0.224995	4.16475	2.76203	0.00699323	0.73223	-2.75075	NOT
GTF3C4	-0.18201	6.1452	-2.76085	0.00701639	0.73223	-2.75266	NOT
ASPDH	0.240395	6.01195	2.76029	0.00702743	0.73223	-2.75356	NOT
TGIF1	-0.373217	4.7967	-2.75668	0.00709924	0.73223	-2.75942	DOWN
HLA-DPA1	-0.364541	10.2842	-2.75572	0.00711839	0.73223	-2.76097	DOWN
IGKC	-0.827676	10.8438	-2.75453	0.00714213	0.73223	-2.76289	DOWN
UBE2M	0.230708	5.09486	2.75305	0.00717188	0.73223	-2.76529	NOT
TUSC2	0.238992	6.25232	2.75226	0.00718791	0.73223	-2.76657	NOT
HSD17B14	0.239654	4.63085	2.7506	0.00722152	0.73223	-2.76926	NOT
ADH1B	-0.506443	5.40354	-2.75014	0.00723076	0.73223	-2.76999	DOWN
PTPN11	0.161982	2.7688	2.74739	0.00728667	0.73223	-2.77443	NOT
C7orf69	0.113967	5.30619	2.74612	0.00731264	0.73223	-2.77648	NOT
NLRC5	-0.408261	8.5901	-2.74588	0.00731765	0.73223	-2.77687	DOWN
OGFRL1	-0.342981	5.18132	-2.73977	0.00744397	0.73223	-2.78673	DOWN
SHBG	0.307836	4.70613	2.73867	0.00746697	0.73223	-2.7885	UP
SCRN3	0.245963	4.96761	2.73859	0.00746849	0.73223	-2.78862	NOT
NOBOX	0.219537	4.43849	2.73849	0.00747076	0.73223	-2.7888	NOT
LOC100287598	0.187046	4.11851	2.73516	0.00754055	0.73223	-2.79415	NOT
RPL5	-0.248708	5.52463	-2.73045	0.00764046	0.73223	-2.80172	NOT
SAT2	0.327821	8.49332	2.73036	0.00764229	0.73223	-2.80186	UP
FCF1	-0.215349	3.78082	-2.73036	0.00764247	0.73223	-2.80187	NOT
CADM3	0.176951	3.67585	2.72918	0.00766769	0.73223	-2.80377	NOT
CARD16	-0.214407	9.56317	-2.72843	0.00768371	0.73223	-2.80497	NOT
ZNF319	0.184149	5.68394	2.72792	0.00769455	0.73223	-2.80578	NOT
IGK@	-0.768068	9.84251	-2.72772	0.00769891	0.73223	-2.80611	DOWN
ULK3	0.306603	7.3876	2.72766	0.00770015	0.73223	-2.8062	UP
KHSRP	0.219762	5.04543	2.72743	0.00770512	0.73223	-2.80657	NOT
MEX3A	0.247066	4.48815	2.7261	0.00773377	0.73223	-2.80871	NOT
DKFZp779M0652	0.172891	4.63626	2.72302	0.0078004	0.73223	-2.81364	NOT
LOC100131993	-0.241101	3.78321	-2.72277	0.00780589	0.73223	-2.81405	NOT
C11orf66	0.220423	4.59053	2.7213	0.0078379	0.73223	-2.8164	NOT
GIT1	0.184215	7.8325	2.72049	0.0078556	0.73223	-2.8177	NOT
LOC100289378	0.176531	6.98952	2.72049	0.00785573	0.73223	-2.81771	NOT
SNX3	0.196961	7.889	2.71832	0.00790337	0.73223	-2.82119	NOT
SOX17	-0.190763	4.27225	-2.71774	0.00791608	0.73223	-2.82211	NOT
RANBP1	0.172745	3.88125	2.71708	0.00793053	0.73223	-2.82316	NOT
WDR34	0.196631	7.93359	2.71557	0.00796401	0.73223	-2.82558	NOT
PITX3	0.213525	3.44171	2.71486	0.00797977	0.73223	-2.82672	NOT
PYDC1	0.223238	4.1135	2.71408	0.00799706	0.73223	-2.82796	NOT
RIPK2	-0.249111	3.01543	-2.71298	0.00802169	0.73223	-2.82973	NOT
DUS3L	0.159428	4.90476	2.7116	0.00805237	0.73223	-2.83193	NOT
TMEM185B	-0.232624	7.15825	-2.71091	0.00806781	0.73223	-2.83303	NOT
HDAC8	-0.151816	6.60865	-2.70966	0.00809591	0.73223	-2.83503	NOT
KCNA2	0.168368	3.10548	2.70751	0.00814434	0.73223	-2.83846	NOT
RHCE	0.203764	3.36329	2.70576	0.0081841	0.73223	-2.84126	NOT
CCDC28A	0.235959	8.02355	2.7049	0.00820355	0.73223	-2.84262	NOT
HOXC4	-0.279982	6.49117	-2.70429	0.00821756	0.73223	-2.8436	DOWN
CCT6B	-0.164233	4.23966	-2.70359	0.00823347	0.73223	-2.84471	NOT
C14orf106	-0.201103	8.8691	-2.70114	0.00828969	0.73223	-2.84862	NOT
PIGS	0.181357	6.95637	2.69908	0.00833703	0.73223	-2.8519	NOT
UBR4	0.201438	3.37737	2.69832	0.00835478	0.73223	-2.85312	NOT
KRT5	-0.187022	4.50343	-2.69543	0.00842174	0.73223	-2.85771	NOT
TNFAIP2	-0.400162	4.48174	-2.69208	0.00850026	0.73223	-2.86304	DOWN
GDPD2	0.421576	7.36555	2.69173	0.00850842	0.73223	-2.86359	UP
ADCYAP1R1	0.120505	3.61229	2.68832	0.00858912	0.73223	-2.86901	NOT
ADAMTS20	0.132421	3.65111	2.68792	0.00859846	0.73223	-2.86964	NOT
JAK2	-0.387394	7.10803	-2.68741	0.00861066	0.73223	-2.87045	DOWN
KDSR	0.218994	4.58152	2.68396	0.00869319	0.73223	-2.87593	NOT
ALDOAP2	0.167512	4.78571	2.68021	0.00878363	0.73223	-2.88187	NOT
C9orf131	0.168276	3.75576	2.67931	0.00880527	0.73223	-2.88329	NOT
NCRNA00189	-0.180995	2.87877	-2.6768	0.00886658	0.73223	-2.88727	NOT
RBM34	0.112774	9.36323	2.67638	0.00887674	0.73223	-2.88793	NOT
GNAT2	0.170151	5.60203	2.67591	0.00888835	0.73223	-2.88868	NOT
ADAM28	-0.546244	7.85301	-2.67542	0.00890023	0.73223	-2.88944	DOWN
NBPF5	0.170923	3.04057	2.67441	0.00892492	0.73223	-2.89103	NOT
LOC494558	0.170856	3.61984	2.67097	0.00900984	0.73223	-2.89647	NOT
BZRAP1	0.175401	4.15613	2.67075	0.00901548	0.73223	-2.89683	NOT
ANKRD36B	-0.250577	8.5127	-2.67048	0.00902207	0.73223	-2.89725	NOT
LOC401022	0.603872	5.30827	2.66961	0.00904383	0.73223	-2.89863	UP
CYTIP	-0.477563	6.77607	-2.66915	0.00905527	0.73223	-2.89936	DOWN
FAM98B	-0.122542	2.44326	-2.66735	0.0091	0.73223	-2.90219	NOT
ZNF595	0.269544	3.30436	2.66718	0.00910438	0.73223	-2.90246	UP
HMX2	0.125317	2.95077	2.66589	0.00913669	0.73223	-2.90449	NOT
MBIP	0.16537	5.8914	2.66529	0.00915184	0.73223	-2.90545	NOT
FOXD1	0.390581	4.1179	2.66425	0.00917787	0.73223	-2.90708	UP
LOC641365	0.217742	3.82207	2.66414	0.00918077	0.73223	-2.90726	NOT
AMN	0.250163	5.85463	2.65961	0.00929548	0.73223	-2.91438	NOT
LOC100130054	-0.122117	2.72855	-2.65948	0.00929887	0.73223	-2.91459	NOT
ALDH3B1	0.184072	4.52312	2.65891	0.00931342	0.73223	-2.91549	NOT
LOC285084	0.151097	3.03048	2.65781	0.00934146	0.73223	-2.91721	NOT
DNTTIP1	0.162389	6.81349	2.65424	0.00943346	0.73223	-2.92283	NOT
LCN2	-0.903823	9.34968	-2.65359	0.00945014	0.73223	-2.92385	DOWN
CD47	-0.228858	7.93299	-2.65264	0.00947488	0.73223	-2.92534	NOT
FSIP1	0.192217	2.91036	2.65004	0.00954262	0.73223	-2.92943	NOT
SPEM1	0.167429	4.15184	2.64903	0.009569	0.73223	-2.93101	NOT
DNMT1	-0.231256	6.36183	-2.64869	0.00957785	0.73223	-2.93154	NOT
TAGAP	-0.555774	6.41914	-2.64861	0.00957999	0.73223	-2.93167	DOWN
PRKAR2B	-0.460626	4.68453	-2.6429	0.00973075	0.73223	-2.94062	DOWN
LOC91316	-0.438767	9.25293	-2.6422	0.00974934	0.73223	-2.94172	DOWN
TGFB1	0.214806	4.93462	2.64201	0.00975426	0.73223	-2.94201	NOT
PTBP2	-0.255341	4.2231	-2.63923	0.00982867	0.73223	-2.94636	NOT
TNNC2	0.408023	5.83186	2.63822	0.00985585	0.73223	-2.94795	UP
C1RL	-0.345295	6.36379	-2.6377	0.00986973	0.73223	-2.94875	DOWN
BCL9	-0.250643	4.16337	-2.63756	0.0098735	0.73223	-2.94897	NOT
SORBS3	0.305073	6.58639	2.63751	0.00987502	0.73223	-2.94906	UP
SERF1A	0.336664	7.7693	2.63653	0.00990145	0.73223	-2.95059	UP
LOC150381	0.26352	7.2863	2.63536	0.00993286	0.73223	-2.95241	UP
NFE2L1	0.132085	9.30115	2.63313	0.00999356	0.73223	-2.9559	NOT
IFIH1	-0.31426	5.12623	-2.63291	0.00999937	0.73223	-2.95623	DOWN
LOC100287576	-0.194047	5.1465	-2.63252	0.0100102	0.73223	-2.95685	NOT
IGLV2-23	-0.683297	9.28192	-2.6316	0.0100353	0.73223	-2.95828	DOWN
IFI44	-0.389405	4.42532	-2.62896	0.0101076	0.73223	-2.9624	DOWN
GXYLT1	0.185122	6.39639	2.62788	0.0101373	0.73223	-2.96408	NOT
OAS3	-0.394309	7.20096	-2.62681	0.0101671	0.73223	-2.96576	DOWN
NELL2	0.519733	4.89052	2.62435	0.0102353	0.73223	-2.96959	UP
TMEM150B	0.300506	4.87592	2.62267	0.0102819	0.73223	-2.97219	UP
CHST13	0.20621	3.97714	2.62185	0.010305	0.73223	-2.97347	NOT
BCAN	0.156639	4.37189	2.62136	0.0103186	0.73223	-2.97423	NOT
SFRS2	-0.168363	8.28582	-2.61992	0.0103591	0.73223	-2.97647	NOT
GTF2IRD2	0.225351	4.25371	2.6194	0.0103739	0.73223	-2.97729	NOT
CCDC18	0.212392	3.66528	2.619	0.0103851	0.73223	-2.97791	NOT
TNFRSF10D	0.187611	5.2358	2.61867	0.0103942	0.73223	-2.97841	NOT
ADCY9	0.340482	5.7001	2.61573	0.0104775	0.73223	-2.98298	UP
LOC254057	-0.163051	5.09875	-2.61325	0.0105484	0.73223	-2.98684	NOT
CCDC122	-0.172832	3.92642	-2.61265	0.0105655	0.73223	-2.98777	NOT
OXCT2	0.21172	6.0241	2.6126	0.0105669	0.73223	-2.98784	NOT
ZNF385A	-0.325351	5.05638	-2.61194	0.0105859	0.73223	-2.98887	DOWN
IGLL1	-0.490023	9.53313	-2.60908	0.0106682	0.73223	-2.99331	DOWN
DMBT1	-0.776203	10.5475	-2.60884	0.0106752	0.73223	-2.99368	DOWN
MYH2	0.179129	3.52011	2.60821	0.0106933	0.73223	-2.99465	NOT
IGFBP5	-0.874355	6.38673	-2.60811	0.0106963	0.73223	-2.99481	DOWN
MORC1	-0.0767319	2.36579	-2.6068	0.0107342	0.73223	-2.99683	NOT
IL7R	-0.550228	7.89155	-2.60493	0.0107887	0.73223	-2.99973	DOWN
FBXL15	0.191904	4.86483	2.60222	0.0108682	0.73223	-3.00393	NOT
LOC389043	0.17877	3.7472	2.60186	0.0108788	0.73223	-3.00449	NOT
EYA3	-0.212366	6.56692	-2.59987	0.0109372	0.73223	-3.00755	NOT
MRPS18B	0.205878	7.06828	2.59984	0.0109382	0.73223	-3.00761	NOT
SNORA37	-0.200072	3.71415	-2.59957	0.0109461	0.73223	-3.00802	NOT
HTR7	0.224084	4.29739	2.59904	0.0109618	0.73223	-3.00884	NOT
MLKL	-0.330416	6.72631	-2.59894	0.0109647	0.73223	-3.00899	DOWN
POTEKP	-0.12942	8.71007	-2.59735	0.0110119	0.73223	-3.01145	NOT
MRPL41	0.217281	7.01124	2.59616	0.0110475	0.73223	-3.01329	NOT
TRIM54	0.16522	4.52966	2.59186	0.0111762	0.73223	-3.01992	NOT
WSCD1	0.465391	6.63718	2.59177	0.011179	0.73223	-3.02006	UP
LOC339894	-0.245547	3.85006	-2.59081	0.0112081	0.73223	-3.02155	NOT
APOL3	-0.450479	8.18233	-2.58783	0.0112984	0.73223	-3.02613	DOWN
MEPE	0.148526	4.91626	2.58611	0.0113509	0.73223	-3.02878	NOT
IGKV1D-13	-0.705179	9.82262	-2.58595	0.0113557	0.73223	-3.02903	DOWN
ZNF385B	0.208446	2.94665	2.58519	0.0113789	0.73223	-3.03019	NOT
C10orf99	1.02087	7.2269	2.58472	0.0113934	0.73223	-3.03092	UP
TPRG1L	0.227921	8.65306	2.5835	0.0114309	0.73223	-3.0328	NOT
LOC286121	0.18465	4.75855	2.58271	0.0114551	0.73223	-3.03401	NOT
OGT	-0.244007	7.99116	-2.58123	0.0115009	0.73223	-3.03629	NOT
EPHA5	0.17737	2.95848	2.57882	0.0115755	0.73223	-3.03998	NOT
FOXO4	0.237351	5.48067	2.57688	0.011636	0.73223	-3.04296	NOT
MGC57346	-0.162167	3.16124	-2.5758	0.0116697	0.73223	-3.04461	NOT
TMEM52	0.257663	4.57442	2.57264	0.0117691	0.73223	-3.04946	NOT
PDZK1IP1	-0.57334	8.63943	-2.57178	0.0117962	0.73223	-3.05078	DOWN
C9orf31	-0.142954	3.81236	-2.57163	0.011801	0.73223	-3.05101	NOT
MMP11	0.24823	4.44631	2.57105	0.0118195	0.73223	-3.0519	NOT
LOC222159	-0.246603	7.65953	-2.57028	0.0118437	0.73223	-3.05307	NOT
LOC283888	0.196828	3.99296	2.57008	0.0118502	0.73223	-3.05339	NOT
C15orf17	0.210863	4.62236	2.56991	0.0118557	0.73223	-3.05365	NOT
LOC729866	0.155983	3.14784	2.56945	0.0118702	0.73223	-3.05435	NOT
LOC100128071	0.181847	4.30221	2.56852	0.0118997	0.73223	-3.05577	NOT
LOC283335	0.244599	4.68658	2.56597	0.0119813	0.73223	-3.05967	NOT
SEMG1	-0.219864	3.14963	-2.56559	0.0119936	0.73223	-3.06025	NOT
FIBP	0.183523	7.82437	2.56302	0.0120764	0.73223	-3.06418	NOT
GABRP	-0.361107	4.46934	-2.56164	0.0121212	0.73223	-3.06629	DOWN
IL1F7	0.175051	2.93934	2.56139	0.0121293	0.73223	-3.06668	NOT
IL1R1	-0.566135	6.66775	-2.55978	0.0121816	0.73223	-3.06913	DOWN
CIAPIN1	-0.219167	5.58091	-2.55716	0.0122673	0.73223	-3.07313	NOT
C9orf38	0.171936	4.00344	2.55641	0.0122918	0.73223	-3.07427	NOT
ACOT4	0.361213	4.56843	2.55408	0.0123683	0.73223	-3.07782	UP
C13orf16	0.22458	4.51992	2.55244	0.0124226	0.73223	-3.08031	NOT
AP2B1	-0.239928	5.75673	-2.55187	0.0124416	0.73223	-3.08119	NOT
RBM25	-0.239101	8.28771	-2.54968	0.0125144	0.73223	-3.08452	NOT
SLC15A3	-0.36284	5.29071	-2.54754	0.0125861	0.73223	-3.08778	DOWN
LRWD1	0.180205	5.99716	2.54483	0.0126773	0.73223	-3.0919	NOT
LOC285286	-0.156856	2.93348	-2.54341	0.0127251	0.73223	-3.09404	NOT
HINT2	0.181749	8.30543	2.54111	0.0128034	0.73223	-3.09754	NOT
MYOG	0.153142	5.14841	2.54004	0.01284	0.73223	-3.09917	NOT
TCF7L1	0.188009	5.17412	2.53969	0.0128518	0.73223	-3.09969	NOT
ELL2	-0.280253	8.60732	-2.53876	0.0128836	0.73223	-3.1011	DOWN
KIT	-0.378782	6.33897	-2.53801	0.0129095	0.73223	-3.10225	DOWN
FAM131C	0.170259	5.70073	2.53785	0.012915	0.73223	-3.10249	NOT
CHD8	-0.142717	6.972	-2.53784	0.0129152	0.73223	-3.1025	NOT
GDAP2	0.300254	4.98435	2.53764	0.0129222	0.73223	-3.10281	UP
B3GNT4	0.148167	4.8373	2.53758	0.012924	0.73223	-3.10289	NOT
SEC63	-0.130896	8.77	-2.53697	0.0129453	0.73223	-3.10382	NOT
MYBPC2	0.189507	3.80713	2.53557	0.0129935	0.73223	-3.10594	NOT
CPVL	-0.417023	7.80987	-2.53364	0.01306	0.73223	-3.10885	DOWN
IL1F10	0.134454	4.68563	2.5336	0.0130614	0.73223	-3.10892	NOT
POU2F2	0.232974	4.89945	2.53254	0.0130983	0.73223	-3.11052	NOT
MTERFD2	0.163769	7.37856	2.53118	0.0131456	0.73223	-3.11258	NOT
LOC152217	0.173049	6.4742	2.53071	0.013162	0.73223	-3.11329	NOT
TENC1	-0.247534	7.27999	-2.53038	0.0131736	0.73223	-3.11379	NOT
WDR93	0.196522	4.00283	2.52941	0.0132076	0.73223	-3.11526	NOT
SNX21	0.267677	3.6067	2.52851	0.0132391	0.73223	-3.11662	UP
LOC100287094	0.150997	3.50077	2.52814	0.013252	0.73223	-3.11717	NOT
HELLS	-0.256662	6.66901	-2.52814	0.0132521	0.73223	-3.11718	NOT
DLEU7	0.131333	3.11827	2.52798	0.0132576	0.73223	-3.11741	NOT
CDH16	0.21177	4.32355	2.52772	0.0132667	0.73223	-3.11781	NOT
C19orf44	-0.159555	3.77509	-2.52684	0.0132979	0.73223	-3.11914	NOT
IL17B	0.183404	3.8766	2.52626	0.0133182	0.73223	-3.12001	NOT
GBP5	-0.616223	8.74708	-2.52503	0.0133618	0.73223	-3.12188	DOWN
FAM49B	-0.281067	4.89834	-2.52489	0.0133665	0.73223	-3.12208	DOWN
C12orf54	0.186668	5.27924	2.52486	0.0133676	0.73223	-3.12212	NOT
CLDN8	0.691624	3.84434	2.52329	0.0134234	0.73223	-3.1245	UP
LOC100293124	0.191329	7.00991	2.5227	0.0134445	0.73223	-3.12539	NOT
RCN1	-0.188058	9.30745	-2.52269	0.0134447	0.73223	-3.1254	NOT
LOC643529	-0.194159	4.14098	-2.52151	0.0134867	0.73223	-3.12718	NOT
TACO1	0.181945	7.98666	2.52132	0.0134934	0.73223	-3.12746	NOT
BCHE	0.159237	3.32546	2.52045	0.0135246	0.73223	-3.12878	NOT
PGR	0.128369	3.39998	2.51976	0.0135492	0.73223	-3.12981	NOT
ACSF2	0.417329	7.52042	2.51824	0.013604	0.73223	-3.13211	UP
ZNF117	-0.345617	6.33461	-2.51792	0.0136156	0.73223	-3.13259	DOWN
VHL	0.313968	4.54925	2.51734	0.0136363	0.73223	-3.13346	UP
SCAPER	0.45774	5.12301	2.51601	0.0136844	0.73223	-3.13546	UP
PHKA2	0.252283	5.33288	2.51582	0.0136913	0.73223	-3.13575	NOT
LOC648987	-0.230306	6.53973	-2.51299	0.0137941	0.73223	-3.14001	NOT
DNM1L	-0.172801	7.88012	-2.51277	0.013802	0.73223	-3.14034	NOT
BACE2	-0.394079	8.75155	-2.51235	0.0138172	0.73223	-3.14097	DOWN
HOXB2	-0.276288	4.98954	-2.51098	0.0138673	0.73223	-3.14303	DOWN
NBN	-0.277709	8.03989	-2.51068	0.0138784	0.73223	-3.14348	DOWN
CHST10	0.187441	5.37351	2.51022	0.0138953	0.73223	-3.14418	NOT
DNASE1L2	0.188662	4.95136	2.50995	0.0139051	0.73223	-3.14458	NOT
PIWIL1	0.129251	3.0869	2.50907	0.0139375	0.73223	-3.1459	NOT
C3orf27	0.155724	4.56205	2.50844	0.0139605	0.73223	-3.14684	NOT
CFHR2	-0.347333	6.56734	-2.5078	0.0139842	0.73223	-3.14781	DOWN
CLK3	0.133481	6.97125	2.5051	0.0140841	0.73223	-3.15186	NOT
XGPY2	0.149092	3.09467	2.50507	0.014085	0.73223	-3.15189	NOT
PLAT	-0.471485	5.95905	-2.50224	0.0141907	0.73223	-3.15615	DOWN
SASH1	-0.305425	6.49177	-2.50189	0.0142035	0.73223	-3.15666	DOWN
ANXA1	-0.5081	7.86564	-2.50131	0.0142253	0.73223	-3.15753	DOWN
SOX14	-0.420046	3.79267	-2.50053	0.0142545	0.73223	-3.1587	DOWN
LOC100293440	-0.653391	9.706	-2.49826	0.0143398	0.73223	-3.16209	DOWN
LOC100129309	0.196098	4.81589	2.49761	0.0143646	0.73223	-3.16308	NOT
SLITRK2	0.130422	3.53665	2.49749	0.0143688	0.73223	-3.16325	NOT
IGLV2-23	-0.67243	10.0995	-2.49704	0.0143861	0.73223	-3.16393	DOWN
LOC440900	0.20466	4.5638	2.49563	0.0144396	0.73223	-3.16604	NOT
FOXD4	0.278166	4.6208	2.49534	0.0144505	0.73223	-3.16647	UP
RSPH4A	0.135776	3.21951	2.49371	0.0145126	0.73223	-3.16891	NOT
NAA30	0.200099	7.43646	2.49194	0.0145799	0.73223	-3.17154	NOT
LOC440957	-0.169552	6.06841	-2.48982	0.0146612	0.73223	-3.1747	NOT
OR8D2	0.174273	3.75091	2.48908	0.01469	0.73223	-3.17582	NOT
SLC22A18AS	0.236038	6.54546	2.48565	0.0148225	0.73223	-3.18093	NOT
CNPY4	0.228088	5.17084	2.48502	0.0148469	0.73223	-3.18186	NOT
CTSZ	0.156362	8.17396	2.48187	0.01497	0.73223	-3.18655	NOT
CLCN1	0.148016	4.29922	2.4783	0.0151105	0.73223	-3.19186	NOT
FAAH	0.226176	6.51976	2.4781	0.0151186	0.73223	-3.19217	NOT
ADAM23	-0.147227	3.22559	-2.47803	0.0151214	0.73223	-3.19227	NOT
LRRC27	-0.254222	4.17612	-2.47777	0.0151316	0.73223	-3.19266	NOT
VCPIP1	-0.145051	4.05474	-2.47541	0.0152252	0.73223	-3.19616	NOT
WTAP	-0.191257	3.05733	-2.47537	0.0152267	0.73223	-3.19622	NOT
ASF1B	-0.227436	5.10588	-2.47504	0.01524	0.73223	-3.19671	NOT
CAMK1	0.221766	5.06641	2.47501	0.0152411	0.73223	-3.19675	NOT
IL34	0.213106	6.42814	2.47494	0.0152439	0.73223	-3.19686	NOT
ARPC1B	-0.159438	7.63202	-2.4729	0.0153253	0.73223	-3.19988	NOT
PAGE5	0.20065	4.5499	2.47288	0.0153264	0.73223	-3.19992	NOT
MYOM3	0.194229	4.93417	2.47062	0.015417	0.73223	-3.20327	NOT
CES8	0.227204	5.91717	2.4706	0.0154176	0.73223	-3.20329	NOT
MAGIX	0.196161	4.60825	2.46993	0.0154448	0.73223	-3.2043	NOT
SLC25A28	-0.229405	6.52203	-2.46979	0.0154503	0.73223	-3.2045	NOT
WISP2	0.165455	3.63793	2.46935	0.0154682	0.73223	-3.20516	NOT
EPHA7	-0.195331	3.34359	-2.46919	0.0154747	0.73223	-3.20539	NOT
CCDC109B	-0.358838	5.48019	-2.4673	0.0155509	0.73223	-3.20818	DOWN
ZNF234	0.214504	3.50499	2.46555	0.0156223	0.73223	-3.21078	NOT
C4orf44	0.137633	5.16619	2.46464	0.0156593	0.73223	-3.21213	NOT
OTOP2	0.291602	6.32055	2.46309	0.0157226	0.73223	-3.21442	UP
LOC645895	0.264004	5.66474	2.46297	0.0157275	0.73223	-3.2146	UP
PRPF8	-0.154996	7.93651	-2.4627	0.0157385	0.73223	-3.21499	NOT
INSRR	0.184793	4.81134	2.46114	0.0158028	0.73223	-3.21731	NOT
MIR21	-0.189929	9.37392	-2.45986	0.0158552	0.73223	-3.21919	NOT
TWF2	0.167819	6.24078	2.45932	0.0158775	0.73223	-3.21998	NOT
LOC100287027	0.236246	4.87148	2.457	0.0159738	0.73223	-3.22342	NOT
CENPP	-0.169698	3.79187	-2.45603	0.016014	0.73223	-3.22484	NOT
ANKAR	0.116244	2.57499	2.45585	0.0160216	0.73223	-3.22511	NOT
C16orf13	0.192733	3.32077	2.45466	0.0160711	0.73223	-3.22686	NOT
INPPL1	0.131442	4.89349	2.45419	0.0160906	0.73223	-3.22755	NOT
TNNI1	0.189662	5.85998	2.45324	0.0161305	0.73223	-3.22896	NOT
TMEM129	0.165902	7.2266	2.45268	0.0161542	0.73223	-3.22979	NOT
LOC644246	0.457541	6.49114	2.45149	0.016204	0.73223	-3.23154	UP
LOC100286921	0.172278	3.41919	2.45055	0.0162436	0.73223	-3.23292	NOT
TBX6	0.159938	5.2293	2.45049	0.0162463	0.73223	-3.23302	NOT
GPC2	0.199569	5.34715	2.45018	0.0162592	0.73223	-3.23347	NOT
RUNDC3B	0.446403	5.64424	2.44986	0.0162729	0.73223	-3.23394	UP
LAMA1	0.162102	3.70466	2.4489	0.0163132	0.73223	-3.23535	NOT
STK38L	0.160256	6.45129	2.44725	0.0163834	0.73223	-3.23778	NOT
CCDC97	0.153808	6.54338	2.44715	0.0163877	0.73223	-3.23793	NOT
NDUFAF2	-0.213204	7.88299	-2.44677	0.0164039	0.73223	-3.23849	NOT
LPAR6	-0.164477	3.32884	-2.44541	0.0164617	0.73223	-3.24049	NOT
IGHM	-0.806353	9.87173	-2.4447	0.0164921	0.73223	-3.24153	DOWN
LGI2	0.218962	4.91426	2.44397	0.0165233	0.73223	-3.24261	NOT
ZP4	0.119616	3.07747	2.44376	0.0165323	0.73223	-3.24291	NOT
SLC35B4	-0.253111	4.12185	-2.44183	0.016615	0.73223	-3.24574	NOT
CCDC138	0.132545	3.24592	2.44093	0.0166539	0.73223	-3.24707	NOT
LAT2	0.159912	4.03439	2.4398	0.0167028	0.73223	-3.24873	NOT
RIMS1	0.105529	2.80497	2.43882	0.0167451	0.73223	-3.25017	NOT
ISOC1	0.218089	6.5715	2.43796	0.0167825	0.73223	-3.25143	NOT
CHKB-CPT1B	-0.253096	8.53472	-2.43717	0.0168164	0.73223	-3.25258	NOT
KIAA1654	0.145415	5.14368	2.43698	0.0168247	0.73223	-3.25286	NOT
ATP11A	-0.324528	6.76344	-2.43622	0.0168581	0.73223	-3.25398	DOWN
LOC643406	0.224133	5.2974	2.43607	0.0168644	0.73223	-3.25419	NOT
ARTN	0.234199	4.26874	2.43564	0.0168834	0.73223	-3.25483	NOT
TMEM111	-0.15477	5.88886	-2.4351	0.016907	0.73223	-3.25562	NOT
CD86	-0.297643	5.00872	-2.43347	0.0169784	0.73223	-3.25801	DOWN
C1orf187	0.181423	3.7809	2.43145	0.0170669	0.73223	-3.26096	NOT
IFI44L	-0.552853	5.78972	-2.43121	0.0170776	0.73223	-3.26131	DOWN
G3BP1	0.217488	4.70564	2.43057	0.0171058	0.73223	-3.26225	NOT
IL5	0.141599	3.93933	2.42907	0.0171721	0.73223	-3.26444	NOT
PLCH2	0.219051	5.35618	2.42882	0.0171833	0.73223	-3.26481	NOT
EXOC4	-0.133737	7.09479	-2.42861	0.0171927	0.73223	-3.26512	NOT
MX2	-0.414084	6.18308	-2.42739	0.0172468	0.73223	-3.2669	DOWN
PLTP	-0.395769	6.32537	-2.42713	0.0172582	0.73223	-3.26727	DOWN
SCUBE1	0.230701	4.20758	2.42713	0.0172586	0.73223	-3.26728	NOT
HRNBP3	0.217571	4.31797	2.4269	0.0172686	0.73223	-3.26761	NOT
GLTPD1	0.186254	7.43163	2.42608	0.017305	0.73223	-3.2688	NOT
RFPL1S	0.143446	2.74749	2.4257	0.017322	0.73223	-3.26936	NOT
SEC14L2	0.237828	5.82842	2.42501	0.017353	0.73223	-3.27037	NOT
SLAMF7	-0.442662	9.26849	-2.42495	0.0173557	0.73223	-3.27046	DOWN
NRG2	0.123512	3.70338	2.42413	0.0173921	0.73223	-3.27165	NOT
BIRC7	0.160013	6.48038	2.42363	0.0174147	0.73223	-3.27239	NOT
SPATA2L	0.216027	6.93019	2.42302	0.017442	0.73223	-3.27327	NOT
RLN2	0.142321	2.97945	2.42233	0.0174732	0.73223	-3.27428	NOT
NPHS1	0.139712	3.52107	2.42103	0.0175319	0.73223	-3.27618	NOT
R3HDM2	0.152579	7.79172	2.4206	0.0175514	0.73223	-3.27681	NOT
C3orf55	-0.154147	3.77421	-2.42046	0.0175574	0.73223	-3.27701	NOT
OR10H2	0.175926	3.3119	2.42019	0.0175697	0.73223	-3.2774	NOT
LOC728353	0.208303	4.68047	2.4199	0.0175826	0.73223	-3.27782	NOT
LOC100290557	-0.60546	8.41672	-2.4199	0.017583	0.73223	-3.27783	DOWN
KCTD12	-0.406169	7.02907	-2.4197	0.017592	0.73223	-3.27812	DOWN
CYP2E1	-0.105795	3.2952	-2.41929	0.0176105	0.73223	-3.27872	NOT
SAMD9L	-0.459579	8.00015	-2.41908	0.0176198	0.73223	-3.27902	DOWN
ANKDD1A	-0.256793	7.56407	-2.419	0.0176234	0.73223	-3.27913	NOT
TRAF4	0.226075	7.03085	2.41871	0.0176369	0.73223	-3.27956	NOT
RAB8A	0.140135	8.91234	2.418	0.0176689	0.73223	-3.28059	NOT
GLYATL1	0.148278	3.26117	2.41755	0.0176893	0.73223	-3.28124	NOT
SEC61A1	-0.153748	8.80689	-2.41752	0.0176909	0.73223	-3.2813	NOT
C16orf81	0.244789	3.93041	2.41686	0.0177211	0.73223	-3.28226	NOT
PLOD2	0.410774	8.02711	2.41665	0.0177305	0.73223	-3.28256	UP
NACAD	0.219311	5.25652	2.41472	0.0178185	0.73223	-3.28536	NOT
VWF	-0.72223	7.32694	-2.41354	0.0178726	0.73223	-3.28708	DOWN
PARP8	-0.323037	7.10764	-2.41196	0.0179457	0.73223	-3.28939	DOWN
KRTAP10-12	0.15762	3.34485	2.41177	0.0179544	0.73223	-3.28967	NOT
NCRNA00236	-0.146379	3.35295	-2.4116	0.017962	0.73223	-3.2899	NOT
NCBP1	-0.15794	4.46651	-2.40987	0.0180419	0.73223	-3.29242	NOT
PRKAR1B	0.176588	4.50906	2.40638	0.0182045	0.73223	-3.29749	NOT
MED9	0.155762	5.11218	2.4055	0.0182456	0.73223	-3.29877	NOT
SRM	-0.256091	7.15069	-2.40542	0.018249	0.73223	-3.29887	NOT
SPATA4	0.11736	2.77171	2.40484	0.0182762	0.73223	-3.29972	NOT
LOC728730	0.232993	4.82261	2.40476	0.0182801	0.73223	-3.29984	NOT
FRY	-0.253461	4.11048	-2.40389	0.0183207	0.73223	-3.30109	NOT
SOX21	0.188669	3.42094	2.40345	0.0183412	0.73223	-3.30173	NOT
BDNFOS	0.0941293	2.41768	2.40167	0.0184254	0.73223	-3.30432	NOT
GSC2	0.135322	2.95363	2.40006	0.0185016	0.73223	-3.30665	NOT
CELF2	-0.351354	5.36048	-2.39893	0.0185552	0.73223	-3.30829	DOWN
C19orf23	-0.16045	4.44127	-2.39848	0.0185764	0.73223	-3.30893	NOT
LOC728264	-0.547175	5.49841	-2.3984	0.0185804	0.73223	-3.30905	DOWN
CFH	-0.491749	8.46529	-2.39831	0.0185844	0.73223	-3.30918	DOWN
LOC100130100	-0.571632	9.53823	-2.39793	0.0186024	0.73223	-3.30972	DOWN
TMEM203	0.148984	6.6199	2.39679	0.0186566	0.73223	-3.31137	NOT
FANCC	-0.167966	3.63543	-2.39495	0.0187448	0.73223	-3.31403	NOT
DGKE	-0.172231	6.41983	-2.39451	0.0187659	0.73223	-3.31467	NOT
SDC2	-0.313614	6.42746	-2.39434	0.018774	0.73223	-3.31491	DOWN
ZNF574	0.179718	6.78171	2.39402	0.0187893	0.73223	-3.31538	NOT
INTS8	-0.1406	8.13215	-2.39299	0.0188387	0.73223	-3.31686	NOT
IMP3	0.130709	7.98371	2.39123	0.0189238	0.73223	-3.31941	NOT
TMEM191A	0.153913	4.84636	2.39088	0.0189409	0.73223	-3.31992	NOT
TMEM60	0.15761	6.96258	2.39083	0.0189429	0.73223	-3.31998	NOT
SLCO5A1	0.145365	3.8985	2.39071	0.0189487	0.73223	-3.32015	NOT
FZD7	0.437139	5.11711	2.39064	0.0189523	0.73223	-3.32026	UP
HPS1	0.186758	5.9566	2.39029	0.0189692	0.73223	-3.32076	NOT
GJC2	0.192344	4.83189	2.3899	0.018988	0.73223	-3.32132	NOT
WDR24	0.159321	5.45429	2.38935	0.0190149	0.73223	-3.32212	NOT
LOC221946	-0.123406	3.62691	-2.38816	0.0190724	0.73223	-3.32383	NOT
FMNL2	-0.260369	5.85968	-2.38779	0.0190908	0.73223	-3.32437	NOT
C22orf9	-0.218979	6.61992	-2.38712	0.0191232	0.73223	-3.32533	NOT
LOC338588	0.188746	3.91443	2.38602	0.0191767	0.73223	-3.32691	NOT
NAB1	-0.311816	4.63391	-2.38462	0.0192455	0.73223	-3.32893	DOWN
RORA	-0.390261	4.22361	-2.38403	0.0192745	0.73223	-3.32978	DOWN
CCR5	-0.229201	6.02538	-2.38372	0.0192898	0.73223	-3.33023	NOT
LOC100287098	0.169267	6.81607	2.38333	0.0193091	0.73223	-3.3308	NOT
P2RY14	-0.40841	5.37655	-2.38215	0.0193671	0.73223	-3.33249	DOWN
BAIAP2	-0.169162	5.02623	-2.38075	0.0194363	0.73223	-3.3345	NOT
RUFY3	-0.173819	4.3353	-2.38062	0.0194424	0.73223	-3.33468	NOT
CYP8B1	0.219727	4.05554	2.37921	0.0195124	0.73223	-3.33671	NOT
AGPAT6	-0.14909	8.33707	-2.37777	0.0195839	0.73223	-3.33878	NOT
LOC652493	-0.611461	9.78345	-2.37694	0.0196254	0.73223	-3.33997	DOWN
MORC4	-0.207478	6.14794	-2.37689	0.0196281	0.73223	-3.34005	NOT
DHPS	0.129387	7.02244	2.37592	0.0196767	0.73223	-3.34145	NOT
ZNF296	0.145019	5.54316	2.37572	0.0196866	0.73223	-3.34173	NOT
NKX2-3	-0.295545	5.14892	-2.37563	0.0196908	0.73223	-3.34185	DOWN
MNAT1	-0.195261	5.09069	-2.37448	0.0197484	0.73223	-3.3435	NOT
PSTPIP2	-0.430847	3.56968	-2.37398	0.0197736	0.73223	-3.34422	DOWN
DRAM1	-0.498382	6.37658	-2.37338	0.0198039	0.73223	-3.34509	DOWN
SLC25A41	0.163389	4.28068	2.37334	0.0198059	0.73223	-3.34514	NOT
RNF185	0.17646	6.75882	2.37332	0.0198069	0.73223	-3.34517	NOT
CCT8L2	0.139734	2.80671	2.37266	0.0198402	0.73223	-3.34612	NOT
MED18	0.144866	3.35086	2.3712	0.0199136	0.73223	-3.3482	NOT
BASP1	-0.751562	7.40905	-2.37112	0.0199176	0.73223	-3.34832	DOWN
SEMA5A	0.251739	6.68089	2.37108	0.0199201	0.73223	-3.34839	NOT
NOX3	0.130924	3.24593	2.37074	0.0199369	0.73223	-3.34886	NOT
NEURL	0.206675	5.31553	2.37072	0.0199379	0.73223	-3.34889	NOT
TMEM116	0.277574	5.86681	2.37049	0.0199496	0.73223	-3.34922	UP
ALKBH4	0.199643	4.86134	2.37038	0.0199553	0.73223	-3.34938	NOT
LILRP2	0.217767	4.2059	2.36992	0.0199785	0.73223	-3.35004	NOT
FAM83G	0.181019	7.31318	2.36917	0.0200167	0.73223	-3.35112	NOT
IGHD	-0.687905	8.39821	-2.36707	0.0201237	0.73223	-3.35413	DOWN
C8orf46	0.127865	2.80241	2.36646	0.0201549	0.73223	-3.355	NOT
STAT6	0.119929	9.30548	2.36616	0.02017	0.73223	-3.35542	NOT
LOC100286910	0.394083	6.33109	2.36526	0.0202163	0.73223	-3.35672	UP
UNC93B1	0.165343	5.58785	2.36524	0.0202171	0.73223	-3.35674	NOT
FAM131A	0.20579	5.8758	2.3652	0.0202193	0.73223	-3.3568	NOT
ACTL8	0.217953	5.37569	2.36404	0.0202789	0.73223	-3.35846	NOT
LAMB1	-0.187111	9.18747	-2.36103	0.0204336	0.73223	-3.36275	NOT
CLEC2B	-0.33076	4.29354	-2.36019	0.0204774	0.73223	-3.36395	DOWN
ACOT13	0.197469	8.7112	2.36012	0.020481	0.73223	-3.36405	NOT
KATNA1	0.123669	6.94254	2.3598	0.0204977	0.73223	-3.36452	NOT
PAPPA	0.120984	3.14362	2.35931	0.0205228	0.73223	-3.36521	NOT
GBP4	-0.645959	7.26499	-2.35923	0.0205271	0.73223	-3.36532	DOWN
IGKV4-1	-0.63415	9.26092	-2.35906	0.0205361	0.73223	-3.36557	DOWN
IL1RN	-0.868142	7.25511	-2.3589	0.0205443	0.73223	-3.36579	DOWN
TTC3	-0.242122	7.03853	-2.35862	0.0205586	0.73223	-3.36619	NOT
XYLT2	0.179554	3.15357	2.35831	0.0205748	0.73223	-3.36663	NOT
SNORA43	0.185173	5.6565	2.35794	0.0205943	0.73223	-3.36717	NOT
KIAA1731	-0.18822	6.47763	-2.35632	0.0206787	0.73223	-3.36947	NOT
CLCN2	0.234594	5.34298	2.35463	0.0207673	0.73223	-3.37188	NOT
PIP5K1A	0.199562	6.26731	2.35342	0.0208308	0.73223	-3.37361	NOT
PAIP1	0.216018	6.25748	2.35331	0.0208368	0.73223	-3.37377	NOT
IL18R1	-0.404079	4.8063	-2.35238	0.0208857	0.73223	-3.37509	DOWN
FN3K	0.294266	5.75034	2.35197	0.0209073	0.73223	-3.37567	UP
PAGE4	0.146958	4.44594	2.35188	0.0209122	0.73223	-3.3758	NOT
LOC100287616	-0.24505	3.25489	-2.35179	0.0209168	0.73223	-3.37593	NOT
PSMB8	-0.221102	8.25727	-2.35112	0.0209522	0.73223	-3.37688	NOT
IL22	-0.191898	3.91398	-2.35102	0.0209576	0.73223	-3.37703	NOT
KIAA0146	-0.156705	8.08745	-2.35033	0.0209939	0.73223	-3.378	NOT
CHCHD4	0.145474	7.09235	2.34889	0.0210704	0.73223	-3.38005	NOT
NR4A2	-0.483839	5.21342	-2.34875	0.021078	0.73223	-3.38025	DOWN
BST1	0.386937	5.9398	2.34571	0.0212402	0.73223	-3.38457	UP
CABP4	-0.196688	3.57947	-2.3452	0.0212671	0.73223	-3.38529	NOT
MBD3L2	0.182404	3.73594	2.34458	0.0213004	0.73223	-3.38617	NOT
DHX58	0.147919	5.62926	2.34404	0.0213295	0.73223	-3.38694	NOT
KRT14	0.260182	4.33268	2.34356	0.0213555	0.73223	-3.38762	NOT
LOC148824	0.113207	2.61494	2.34241	0.0214174	0.73223	-3.38925	NOT
HHAT	0.195237	6.3129	2.34228	0.0214246	0.73223	-3.38944	NOT
NEDD1	-0.184138	6.2504	-2.34194	0.0214427	0.73223	-3.38992	NOT
EDC4	0.106329	6.8259	2.34117	0.0214841	0.73223	-3.39101	NOT
TGDS	-0.201705	4.67255	-2.34009	0.021543	0.73223	-3.39255	NOT
INCENP	-0.179529	4.90728	-2.33948	0.021576	0.73223	-3.39341	NOT
FOXR2	0.145827	3.00328	2.33927	0.0215871	0.73223	-3.3937	NOT
LELP1	0.16799	4.85015	2.33919	0.0215918	0.73223	-3.39382	NOT
RBP3	0.15389	4.97207	2.33915	0.0215936	0.73223	-3.39387	NOT
PRICKLE4	0.119378	9.18261	2.33881	0.0216123	0.73223	-3.39436	NOT
TMEM59	0.150763	9.53595	2.33873	0.0216165	0.73223	-3.39447	NOT
TMBIM6	0.140966	10.2658	2.33852	0.0216282	0.73223	-3.39477	NOT
ASCL2	0.182441	2.85387	2.33802	0.0216552	0.73223	-3.39547	NOT
GPCPD1	-0.230388	6.712	-2.33764	0.0216761	0.73223	-3.39602	NOT
CASKIN2	0.154398	4.66474	2.33728	0.0216957	0.73223	-3.39653	NOT
C9orf3	-0.18707	7.6863	-2.33672	0.021726	0.73223	-3.39731	NOT
ZNF444	0.202098	5.49075	2.33618	0.0217558	0.73223	-3.39808	NOT
LRTM1	0.157083	5.36631	2.33599	0.0217661	0.73223	-3.39835	NOT
LOC284801	-0.253975	7.85698	-2.33413	0.0218681	0.73223	-3.40098	NOT
PIGZ	0.659477	6.34714	2.3341	0.0218699	0.73223	-3.40103	UP
NCRNA00161	-0.167131	6.42192	-2.33334	0.0219115	0.73223	-3.4021	NOT
WBSCR28	0.143642	3.44441	2.33219	0.0219748	0.73223	-3.40372	NOT
PCDH10	0.114568	2.67201	2.33217	0.0219757	0.73223	-3.40374	NOT
GAD1	-0.21241	3.06165	-2.3286	0.0221734	0.73223	-3.40879	NOT
ATCAY	0.160117	3.37826	2.32851	0.0221785	0.73223	-3.40891	NOT
IRF2BP1	0.16755	5.27646	2.32625	0.0223046	0.73223	-3.41211	NOT
CSMD1	0.129367	4.9086	2.32552	0.0223456	0.73223	-3.41314	NOT
CXorf61	-0.13266	3.11952	-2.32541	0.0223519	0.73223	-3.4133	NOT
FLJ32255	-0.502613	6.53837	-2.32505	0.022372	0.73223	-3.4138	DOWN
EIF4EBP2	0.384438	4.61736	2.32367	0.0224495	0.73223	-3.41575	UP
LINGO1	0.175146	5.33781	2.32309	0.0224821	0.73223	-3.41656	NOT
UBE2J1	-0.172499	8.69965	-2.32297	0.0224884	0.73223	-3.41672	NOT
HTR1F	0.137694	3.78977	2.32175	0.0225576	0.73223	-3.41845	NOT
ADHFE1	0.155572	6.00999	2.32163	0.0225643	0.73223	-3.41862	NOT
C3orf79	0.160808	3.40435	2.32154	0.0225695	0.73223	-3.41875	NOT
CRIP1	0.425702	8.66802	2.32112	0.0225928	0.73223	-3.41933	UP
KCNIP3	0.154838	3.90675	2.31994	0.0226598	0.73223	-3.42099	NOT
LOC389458	0.149032	6.16051	2.3195	0.0226849	0.73223	-3.42162	NOT
CLPTM1	0.157324	6.7409	2.31905	0.0227105	0.73223	-3.42225	NOT
QPRT	0.325495	6.7568	2.31883	0.0227226	0.73223	-3.42255	UP
IFNA5	0.119095	3.27024	2.31804	0.022768	0.73223	-3.42367	NOT
LOC153546	0.258076	5.80553	2.3178	0.0227814	0.73223	-3.424	NOT
DLST	0.187018	6.20298	2.31705	0.0228241	0.73223	-3.42506	NOT
KIAA1257	0.126524	3.60546	2.31539	0.0229191	0.73223	-3.42739	NOT
CD300A	-0.413091	7.06927	-2.31498	0.0229425	0.73223	-3.42797	DOWN
MYBPC3	-0.137869	5.95651	-2.31484	0.0229506	0.73223	-3.42816	NOT
FAM49A	-0.526549	6.47985	-2.31396	0.0230009	0.73223	-3.4294	DOWN
TOP3B	0.173449	3.62091	2.31323	0.023043	0.73223	-3.43042	NOT
FPR3	-0.464248	7.47207	-2.31292	0.0230606	0.73223	-3.43085	DOWN
SLC16A2	-0.301648	4.29311	-2.31178	0.0231267	0.73223	-3.43246	DOWN
LOC100286895	-0.14899	7.7115	-2.31149	0.0231431	0.73223	-3.43286	NOT
LOC100131763	-0.127029	4.02318	-2.31129	0.0231549	0.73223	-3.43315	NOT
SAMSN1	-0.598838	5.55756	-2.31114	0.0231635	0.73223	-3.43335	DOWN
LOC100286972	-0.236911	6.30234	-2.31024	0.0232156	0.73223	-3.43462	NOT
CCNJ	-0.202033	5.72446	-2.31001	0.023229	0.73223	-3.43494	NOT
MAPK11	0.144333	5.9434	2.30987	0.0232371	0.73223	-3.43514	NOT
CXCL2	-0.533252	4.29658	-2.30974	0.0232443	0.73223	-3.43531	DOWN
DOLPP1	0.263717	6.09644	2.30951	0.0232578	0.73223	-3.43564	UP
SDHAF1	0.188897	6.36653	2.3094	0.0232645	0.73223	-3.4358	NOT
RAB3A	0.1607	5.48448	2.30866	0.023307	0.73223	-3.43683	NOT
ZNF343	0.177297	3.40569	2.30853	0.023315	0.73223	-3.43702	NOT
FAM73A	0.312068	7.40639	2.30803	0.0233437	0.73223	-3.43771	UP
MLYCD	0.173192	6.45734	2.30694	0.0234075	0.73223	-3.43924	NOT
TRIM29	-0.441659	4.99029	-2.3064	0.0234386	0.73223	-3.43999	DOWN
SSC5D	0.133463	6.9706	2.30585	0.0234711	0.73223	-3.44077	NOT
DTWD1	-0.20751	6.38925	-2.3055	0.0234915	0.73223	-3.44126	NOT
FAM170A	0.15698	5.62761	2.30449	0.0235509	0.73223	-3.44268	NOT
MNDA	-0.765661	6.83096	-2.30439	0.0235567	0.73223	-3.44281	DOWN
E2F3	-0.194144	7.09125	-2.30349	0.0236092	0.73223	-3.44406	NOT
ZNF385C	0.189032	4.41527	2.30322	0.0236252	0.73223	-3.44444	NOT
IL33	-0.442168	4.38779	-2.30291	0.0236436	0.73223	-3.44488	DOWN
C1orf50	0.150446	6.91705	2.30174	0.0237125	0.73223	-3.44652	NOT
RFWD2	-0.118857	8.21148	-2.30137	0.0237342	0.73223	-3.44703	NOT
FBRS	0.149023	6.17961	2.29954	0.0238428	0.73223	-3.44959	NOT
PILRA	-0.306654	5.84448	-2.29944	0.0238488	0.73223	-3.44973	DOWN
TTC39C	-0.243153	6.21057	-2.2989	0.0238805	0.73223	-3.45048	NOT
LOC100287808	0.193308	4.21375	2.29878	0.0238875	0.73223	-3.45065	NOT
TARBP1	-0.229114	6.56536	-2.29795	0.0239369	0.73223	-3.45181	NOT
COX6C	0.18612	10.7156	2.29768	0.0239528	0.73223	-3.45218	NOT
SFXN2	-0.180772	7.43903	-2.2976	0.023958	0.73223	-3.4523	NOT
DLAT	0.179466	6.61211	2.29707	0.0239895	0.73223	-3.45304	NOT
TSHZ2	-0.234327	5.84811	-2.29616	0.0240435	0.73223	-3.4543	NOT
CTCFL	-0.100991	9.1564	-2.29608	0.0240487	0.73223	-3.45442	NOT
C6orf223	0.231093	4.61666	2.29564	0.0240749	0.73223	-3.45503	NOT
TTC9B	0.177621	4.38659	2.29526	0.0240977	0.73223	-3.45556	NOT
SEC22B	-0.149462	8.51896	-2.29492	0.0241177	0.73223	-3.45603	NOT
C14orf162	0.133838	3.12034	2.29477	0.0241271	0.73223	-3.45625	NOT
C16orf52	-0.222139	5.08973	-2.29473	0.0241293	0.73223	-3.4563	NOT
IL12RB1	-0.394604	6.14456	-2.29387	0.0241807	0.73223	-3.45749	DOWN
SIRT5	0.171971	3.95128	2.29368	0.0241925	0.73223	-3.45777	NOT
LOC100287723	-0.627213	9.86179	-2.29204	0.024291	0.73223	-3.46005	DOWN
CEP164	-0.212502	8.27843	-2.2917	0.0243112	0.73223	-3.46052	NOT
GHDC	0.167246	5.48868	2.29138	0.0243309	0.73223	-3.46097	NOT
CDKN2AIP	0.207092	7.10044	2.29127	0.0243375	0.73223	-3.46112	NOT
DOCK4	-0.588837	5.84709	-2.29118	0.0243429	0.73223	-3.46125	DOWN
SLC17A3	0.137172	2.67316	2.29077	0.0243675	0.73223	-3.46181	NOT
CATSPERG	-0.138487	4.05746	-2.29073	0.02437	0.73223	-3.46187	NOT
CSF1R	-0.365554	7.54887	-2.29029	0.0243965	0.73223	-3.46248	DOWN
UCP2	-0.384302	8.3931	-2.28971	0.0244314	0.73223	-3.46328	DOWN
NDUFB2	0.12257	9.9605	2.28947	0.0244463	0.73223	-3.46363	NOT
NKIRAS2	-0.159211	6.34478	-2.28928	0.024458	0.73223	-3.4639	NOT
ACTA1	0.173455	4.34365	2.28834	0.0245145	0.73223	-3.46519	NOT
WARS	-0.643901	7.31318	-2.28821	0.0245224	0.73223	-3.46537	DOWN
OPTN	0.268281	6.85171	2.28519	0.0247071	0.735698	-3.46958	UP
PDIK1L	0.174118	5.93869	2.28514	0.0247099	0.735698	-3.46964	NOT
PIGF	-0.178714	8.17327	-2.28433	0.0247595	0.736112	-3.47077	NOT
CD1A	0.170454	3.81043	2.2837	0.0247985	0.736212	-3.47165	NOT
BTN2A1	-0.185253	6.97855	-2.28216	0.024893	0.736637	-3.47378	NOT
PRPF18	0.15108	6.98484	2.28198	0.0249041	0.736637	-3.47403	NOT
C12orf51	0.162147	4.29955	2.28162	0.0249261	0.736637	-3.47453	NOT
WDR62	0.16571	3.45985	2.28114	0.0249556	0.736637	-3.47519	NOT
PNP	-0.223043	7.87006	-2.27984	0.0250362	0.73796	-3.477	NOT
FUCA1	0.162443	9.03366	2.27831	0.0251309	0.737987	-3.47912	NOT
SEC14L3	-0.162125	4.07595	-2.27809	0.0251445	0.737987	-3.47942	NOT
PADI4	0.108019	3.38306	2.27793	0.0251549	0.737987	-3.47965	NOT
MSTO1	-0.157444	6.42532	-2.27752	0.0251802	0.737987	-3.48022	NOT
NFKB1	-0.178673	7.75642	-2.27645	0.0252468	0.738639	-3.4817	NOT
GAD2	0.173858	2.93166	2.27595	0.0252777	0.738639	-3.48238	NOT
TBC1D22B	0.221478	4.46014	2.27524	0.0253226	0.738639	-3.48338	NOT
CEP78	-0.170231	4.24291	-2.27362	0.0254235	0.738639	-3.48561	NOT
SFTPB	0.106915	5.9527	2.27336	0.0254401	0.738639	-3.48597	NOT
RAGE	0.191082	4.71508	2.27329	0.0254442	0.738639	-3.48606	NOT
FUT10	0.187534	5.56165	2.27283	0.0254736	0.738639	-3.48671	NOT
C6orf195	0.204785	3.81375	2.27186	0.0255343	0.738639	-3.48804	NOT
NEXN	-0.371611	6.42607	-2.2713	0.0255694	0.738639	-3.48881	DOWN
DHRS13	-0.176837	6.19953	-2.27098	0.0255901	0.738639	-3.48927	NOT
SERPINA3	-0.873684	5.87905	-2.27088	0.0255962	0.738639	-3.4894	DOWN
TBL2	-0.132602	3.09075	-2.27027	0.0256344	0.738707	-3.49024	NOT
AMDHD2	0.154293	5.56963	2.26941	0.0256892	0.738925	-3.49143	NOT
SRD5A3	-0.370209	4.63282	-2.26735	0.0258199	0.738925	-3.49428	DOWN
SYBU	-0.216651	4.4732	-2.26713	0.0258338	0.738925	-3.49458	NOT
RPE65	0.111151	2.40161	2.26652	0.0258726	0.738925	-3.49542	NOT
DRD4	0.187969	3.50236	2.26627	0.0258884	0.738925	-3.49576	NOT
TMX3	-0.231005	5.61799	-2.26604	0.0259035	0.738925	-3.49609	NOT
MFSD7	0.221135	6.28882	2.26592	0.0259107	0.738925	-3.49624	NOT
LOC257358	-0.127257	2.43822	-2.26361	0.0260586	0.738925	-3.49943	NOT
KCTD4	0.142868	5.0633	2.26195	0.0261655	0.738925	-3.50172	NOT
TSSK6	0.207384	3.48468	2.26151	0.0261933	0.738925	-3.50232	NOT
RRS1	-0.240102	7.10656	-2.26037	0.0262669	0.738925	-3.50389	NOT
LARP4	-0.133505	8.01807	-2.25936	0.0263327	0.738925	-3.50529	NOT
RDH8	-0.124347	3.41091	-2.25897	0.0263575	0.738925	-3.50582	NOT
SSNA1	0.139803	7.0947	2.25896	0.0263582	0.738925	-3.50583	NOT
IGHA1	-0.638579	9.0197	-2.25888	0.0263632	0.738925	-3.50594	DOWN
AGPHD1	0.334637	4.88633	2.25794	0.0264243	0.738925	-3.50723	UP
CC2D2A	-0.247455	4.83254	-2.25753	0.026451	0.738925	-3.5078	NOT
MSTO1	-0.195079	7.13757	-2.25752	0.0264514	0.738925	-3.50781	NOT
LHX1	0.181412	3.88655	2.25746	0.0264556	0.738925	-3.5079	NOT
GNAT1	0.209051	4.52725	2.25694	0.0264895	0.738925	-3.50861	NOT
C21orf70	0.224375	4.86422	2.25454	0.0266456	0.738925	-3.5119	NOT
LPHN3	-0.235134	4.21433	-2.25341	0.02672	0.738925	-3.51346	NOT
ZNF787	0.140185	4.45597	2.25299	0.0267477	0.738925	-3.51404	NOT
NSMCE4A	-0.199518	6.7168	-2.25198	0.026814	0.738925	-3.51543	NOT
PLN	-0.389897	5.28562	-2.25184	0.0268229	0.738925	-3.51561	DOWN
LOC401913	0.200643	4.53115	2.25148	0.0268469	0.738925	-3.51611	NOT
TCAP	0.159713	5.36729	2.25146	0.0268479	0.738925	-3.51613	NOT
UTP20	-0.214401	6.82476	-2.25117	0.0268672	0.738925	-3.51654	NOT
LOC340340	-0.635703	4.49603	-2.25037	0.0269197	0.738925	-3.51763	DOWN
CMPK1	-0.167256	5.85637	-2.24992	0.0269495	0.738925	-3.51825	NOT
CDCA8	-0.188951	3.44668	-2.24956	0.0269734	0.738925	-3.51874	NOT
SYT4	0.15135	5.06226	2.24856	0.0270397	0.738925	-3.52012	NOT
STAT5A	-0.279557	7.76248	-2.24854	0.0270409	0.738925	-3.52014	DOWN
TMEM206	0.20386	4.71896	2.24781	0.0270894	0.738925	-3.52114	NOT
TPRN	0.188795	5.85458	2.24712	0.0271352	0.738925	-3.52209	NOT
IGLV6-57	-0.49938	5.85589	-2.24663	0.0271672	0.738925	-3.52275	DOWN
MDC1	-0.263354	5.89213	-2.24661	0.0271685	0.738925	-3.52277	DOWN
TCP10	0.127897	3.52204	2.24603	0.0272077	0.738925	-3.52358	NOT
HAUS3	-0.228239	5.46873	-2.24594	0.0272137	0.738925	-3.5237	NOT
B4GALT6	0.204249	4.54135	2.24395	0.0273462	0.738925	-3.52642	NOT
TRMT1	-0.199175	5.45014	-2.24392	0.0273486	0.738925	-3.52647	NOT
NCAM1	-0.174733	6.53451	-2.24358	0.0273708	0.738925	-3.52692	NOT
SLC19A3	0.403653	5.29767	2.24305	0.0274066	0.738925	-3.52765	UP
DKK3	-0.331149	6.09504	-2.24282	0.0274222	0.738925	-3.52797	DOWN
CPNE2	0.344903	7.06179	2.24181	0.0274898	0.738925	-3.52935	UP
NUDT11	0.127753	3.5622	2.24161	0.027503	0.738925	-3.52962	NOT
C14orf43	0.179668	5.70784	2.24025	0.0275945	0.738925	-3.53147	NOT
MYL10	0.139733	4.71789	2.23955	0.027642	0.738925	-3.53243	NOT
CHD5	0.168517	5.81134	2.23954	0.0276426	0.738925	-3.53245	NOT
NEFH	0.133767	3.42395	2.23914	0.0276694	0.738925	-3.53299	NOT
REG1A	-0.909553	11.7991	-2.23848	0.0277141	0.738925	-3.53389	DOWN
KIAA0652	0.182005	6.15019	2.23773	0.0277648	0.738925	-3.53491	NOT
PIP5KL1	0.176494	4.39791	2.23717	0.0278034	0.738925	-3.53569	NOT
NCRNA00092	0.168684	6.05062	2.23695	0.0278181	0.738925	-3.53598	NOT
GOLGA6L4	-0.284447	7.95636	-2.23655	0.0278454	0.738925	-3.53653	DOWN
DHX37	0.198028	4.00583	2.23603	0.0278802	0.738925	-3.53723	NOT
IFI30	-0.313942	9.61964	-2.23589	0.0278903	0.738925	-3.53743	DOWN
CLN8	0.185787	6.15129	2.23534	0.0279274	0.738925	-3.53817	NOT
LOC644852	-0.156477	3.6062	-2.23455	0.0279815	0.738925	-3.53926	NOT
MEIS3P1	-0.172706	8.99047	-2.23445	0.0279879	0.738925	-3.53938	NOT
MRM1	0.163102	5.78659	2.2342	0.0280055	0.738925	-3.53973	NOT
RNF130	-0.196857	6.06819	-2.23418	0.0280066	0.738925	-3.53976	NOT
ALS2CR11	0.233142	4.25529	2.23383	0.0280309	0.738925	-3.54024	NOT
TCOF1	0.122562	6.793	2.23296	0.0280899	0.738925	-3.54142	NOT
SCAMP1	0.214436	5.65834	2.23263	0.0281124	0.738925	-3.54186	NOT
ATAD3A	-0.149963	5.08194	-2.23233	0.0281336	0.738925	-3.54228	NOT
CYLC2	0.137394	3.39719	2.2323	0.0281353	0.738925	-3.54232	NOT
APCDD1L	0.167921	4.54525	2.232	0.0281558	0.738925	-3.54273	NOT
CELA2B	0.165218	4.98456	2.23179	0.0281704	0.738925	-3.54302	NOT
C7orf10	0.287283	5.16295	2.23156	0.0281864	0.738925	-3.54333	UP
VGF	0.178227	4.50869	2.23053	0.0282571	0.738925	-3.54473	NOT
ABHD12	0.161047	7.80437	2.23038	0.0282675	0.738925	-3.54494	NOT
FAM175A	0.176339	7.91234	2.23009	0.028287	0.738925	-3.54532	NOT
TREH	0.446699	5.60019	2.23002	0.0282921	0.738925	-3.54542	UP
FLJ20444	0.210263	4.62939	2.22791	0.028438	0.741589	-3.54829	NOT
MPP6	0.37138	5.29361	2.2275	0.028466	0.741589	-3.54884	UP
ERICH1	-0.252648	7.12397	-2.22549	0.0286059	0.742949	-3.55158	NOT
MARS	-0.175236	8.57079	-2.22529	0.0286195	0.742949	-3.55185	NOT
S100A11	-0.315631	9.74672	-2.22432	0.0286874	0.742949	-3.55317	DOWN
NXPH2	0.183898	4.40624	2.22391	0.0287161	0.742949	-3.55373	NOT
BHLHB9	-0.163781	3.34373	-2.22204	0.028847	0.742949	-3.55627	NOT
C12orf64	0.129577	3.27965	2.21941	0.0290313	0.742949	-3.55982	NOT
HSP90B1	-0.197139	10.7402	-2.219	0.0290607	0.742949	-3.56039	NOT
LOC339505	0.116885	2.782	2.21838	0.029104	0.742949	-3.56122	NOT
DLEU1	0.16115	5.42904	2.2182	0.0291172	0.742949	-3.56147	NOT
LOC100128737	0.21349	4.82	2.21764	0.0291564	0.742949	-3.56222	NOT
LOC150759	-0.245553	8.82645	-2.21633	0.0292496	0.742949	-3.564	NOT
PTGER3	0.132627	2.92962	2.21573	0.0292922	0.742949	-3.56481	NOT
C1orf68	0.215006	5.75713	2.21533	0.0293203	0.742949	-3.56535	NOT
MCM6	-0.213898	7.42785	-2.21459	0.0293729	0.742949	-3.56635	NOT
FLJ45340	-0.317139	7.12136	-2.21437	0.0293888	0.742949	-3.56665	DOWN
ZNF324B	0.142263	4.23807	2.21351	0.0294504	0.742949	-3.56782	NOT
IGLV1-44	-0.516417	7.66715	-2.21345	0.0294544	0.742949	-3.56789	DOWN
POU2F1	-0.162661	7.30101	-2.21177	0.0295744	0.742949	-3.57016	NOT
HIF1AN	0.145632	6.67047	2.21156	0.0295899	0.742949	-3.57045	NOT
FAM123A	0.165752	4.10697	2.2114	0.0296012	0.742949	-3.57067	NOT
CNIH2	0.154117	4.27076	2.21062	0.0296574	0.742949	-3.57172	NOT
LOC388946	0.143204	3.32334	2.21048	0.029667	0.742949	-3.5719	NOT
LOC283432	0.119186	2.96616	2.21006	0.0296971	0.742949	-3.57247	NOT
DDHD1	-0.250348	5.68342	-2.20975	0.0297198	0.742949	-3.5729	NOT
REEP2	0.165216	4.69733	2.20882	0.0297864	0.742949	-3.57414	NOT
SH3BP1	0.202785	4.49206	2.20873	0.0297929	0.742949	-3.57427	NOT
RABIF	0.139397	6.96679	2.20872	0.0297939	0.742949	-3.57428	NOT
TBR1	0.124003	2.98959	2.20856	0.029805	0.742949	-3.57449	NOT
GRRP1	0.171817	4.03332	2.20855	0.0298063	0.742949	-3.57452	NOT
SLC29A3	-0.20382	5.69408	-2.2076	0.0298747	0.742949	-3.57579	NOT
ZNF512	-0.176958	6.39344	-2.20713	0.0299088	0.742949	-3.57643	NOT
SPACA4	0.140901	3.97487	2.20623	0.029974	0.742949	-3.57764	NOT
SPG20	-0.461316	6.10482	-2.20579	0.030006	0.742949	-3.57824	DOWN
ECHDC3	-0.232148	5.28665	-2.2051	0.0300561	0.742949	-3.57917	NOT
ACTL6B	0.145548	3.22045	2.20494	0.0300672	0.742949	-3.57938	NOT
NEUROD6	0.107363	3.2821	2.20389	0.0301436	0.742949	-3.58079	NOT
SH3BGRL	-0.152627	9.24564	-2.20357	0.030167	0.742949	-3.58122	NOT
IGHG1	-0.544469	7.68889	-2.20302	0.0302075	0.742949	-3.58197	DOWN
LOC100134822	-0.190223	8.51975	-2.20282	0.0302219	0.742949	-3.58224	NOT
KLHDC7A	0.144232	4.04001	2.20098	0.0303564	0.742949	-3.58471	NOT
FZD5	0.234685	4.69155	2.20085	0.0303658	0.742949	-3.58488	NOT
C21orf93	0.186361	5.17898	2.20049	0.0303925	0.742949	-3.58537	NOT
SF3B3	-0.129656	7.57139	-2.20042	0.0303979	0.742949	-3.58547	NOT
ALDOC	0.483203	7.6073	2.19971	0.0304496	0.742949	-3.58642	UP
VAT1	0.157215	7.61347	2.19959	0.0304583	0.742949	-3.58658	NOT
UPF3A	-0.193391	6.5281	-2.19938	0.030474	0.742949	-3.58686	NOT
CORO1C	-0.234854	7.31921	-2.19886	0.0305119	0.742949	-3.58756	NOT
NCRNA00168	0.115125	5.48031	2.19883	0.0305145	0.742949	-3.5876	NOT
OR5AK4P	0.106067	2.99083	2.19832	0.0305522	0.742949	-3.58829	NOT
ERAP2	-0.113364	3.14817	-2.19812	0.0305665	0.742949	-3.58855	NOT
LOC646509	0.104108	2.7951	2.19804	0.0305723	0.742949	-3.58866	NOT
PRDM1	-0.422641	8.00409	-2.19779	0.0305907	0.742949	-3.58899	DOWN
ABCF1	0.120294	8.08952	2.19757	0.0306072	0.742949	-3.58929	NOT
PRPS1	-0.220179	5.33202	-2.19701	0.030649	0.742949	-3.59005	NOT
LOC146513	0.148867	4.24081	2.19664	0.0306764	0.742949	-3.59055	NOT
OCR1	-0.22904	6.24966	-2.19658	0.0306807	0.742949	-3.59063	NOT
RAD51AP1	-0.349142	4.98097	-2.19636	0.0306971	0.742949	-3.59093	DOWN
ZNF605	-0.15305	3.05616	-2.19625	0.0307048	0.742949	-3.59107	NOT
ALOX12P2	-0.244445	4.18684	-2.19395	0.0308753	0.742949	-3.59415	NOT
OGDHL	0.13061	5.35612	2.19367	0.0308964	0.742949	-3.59453	NOT
MRC2	0.178065	5.15514	2.19363	0.0308998	0.742949	-3.59459	NOT
LTBP2	-0.317623	7.00892	-2.19301	0.0309454	0.742949	-3.59541	DOWN
ITGA4	-0.441323	6.29362	-2.19254	0.0309808	0.742949	-3.59605	DOWN
FBN3	0.130942	4.37004	2.19227	0.0310008	0.742949	-3.59641	NOT
MSI2	-0.332846	6.31269	-2.19167	0.0310457	0.742949	-3.59721	DOWN
KCNK17	0.146703	4.89481	2.19142	0.0310643	0.742949	-3.59755	NOT
SLC32A1	0.124815	4.65742	2.18979	0.0311867	0.742949	-3.59974	NOT
MBL1P	0.115712	5.42746	2.18913	0.0312357	0.742949	-3.60061	NOT
SLC28A3	-0.299037	5.74695	-2.18908	0.0312401	0.742949	-3.60069	DOWN
PLEKHA8	0.102058	2.68505	2.18812	0.0313117	0.742949	-3.60196	NOT
LOC100292680	0.110792	4.7524	2.18758	0.0313525	0.742949	-3.60269	NOT
RHOF	0.190367	4.12414	2.18734	0.0313707	0.742949	-3.60301	NOT
PCDHA9	0.151914	3.42633	2.18724	0.031378	0.742949	-3.60314	NOT
PHRF1	0.138098	7.42118	2.18697	0.0313985	0.742949	-3.6035	NOT
PTPRB	0.208777	4.48346	2.1863	0.0314491	0.742949	-3.6044	NOT
SOST	-0.0937034	2.94163	-2.18606	0.031467	0.742949	-3.60472	NOT
HMGN3	-0.195106	8.94554	-2.18556	0.0315054	0.742949	-3.6054	NOT
TSGA10IP	0.12991	6.10121	2.18526	0.0315278	0.742949	-3.60579	NOT
DDX21	-0.230119	7.54794	-2.18456	0.031581	0.742949	-3.60673	NOT
TMED5	0.117603	2.64799	2.18428	0.0316022	0.742949	-3.6071	NOT
TCEAL4	-0.241969	8.63439	-2.18374	0.0316433	0.742949	-3.60783	NOT
LOC100189589	-0.185721	3.11689	-2.18294	0.0317038	0.742949	-3.60889	NOT
SLC34A3	0.20539	6.25784	2.18285	0.0317107	0.742949	-3.60901	NOT
TLR1	-0.534847	5.03288	-2.1822	0.0317608	0.742949	-3.60989	DOWN
LOC170425	0.122422	4.14792	2.18214	0.0317649	0.742949	-3.60996	NOT
SMR3A	0.187121	3.63887	2.18126	0.0318326	0.742949	-3.61114	NOT
RTEL1	-0.365309	6.05722	-2.18118	0.0318385	0.742949	-3.61125	DOWN
LAMC1	-0.347678	7.87337	-2.18097	0.0318544	0.742949	-3.61152	DOWN
BTBD6	0.116373	8.42782	2.18026	0.0319089	0.742949	-3.61247	NOT
CYSLTR2	-0.271062	4.73734	-2.17952	0.0319655	0.742949	-3.61346	DOWN
GBP1	-0.355527	9.7489	-2.17845	0.0320476	0.742949	-3.61489	DOWN
CNPY2	-0.131939	3.51596	-2.1782	0.0320671	0.742949	-3.61523	NOT
TGFBI	-0.347632	8.38917	-2.17786	0.0320932	0.742949	-3.61568	DOWN
REN	0.161549	3.9308	2.17698	0.032161	0.742949	-3.61685	NOT
MSR1	-0.299184	4.21049	-2.17647	0.0321997	0.742949	-3.61752	DOWN
LDLRAD3	-0.276193	4.68668	-2.17619	0.032222	0.742949	-3.61791	DOWN
EDF1	0.136672	9.75974	2.17611	0.032228	0.742949	-3.61801	NOT
SOX1	0.14645	4.50422	2.17596	0.0322394	0.742949	-3.6182	NOT
ZBTB34	-0.178127	4.75926	-2.17587	0.0322465	0.742949	-3.61833	NOT
DOM3Z	0.16592	5.52388	2.17547	0.0322773	0.742949	-3.61886	NOT
S100A5	0.139247	5.3938	2.17506	0.032309	0.742949	-3.6194	NOT
RHOXF1	0.149964	3.57837	2.17503	0.0323115	0.742949	-3.61945	NOT
LOC157562	0.249529	5.99868	2.17481	0.032328	0.742949	-3.61973	NOT
PDLIM2	0.221534	6.32239	2.17346	0.0324328	0.742949	-3.62153	NOT
MYF5	0.153598	3.43956	2.1733	0.0324457	0.742949	-3.62175	NOT
ALKBH7	0.248716	4.14092	2.17318	0.0324545	0.742949	-3.6219	NOT
IGLJ3	-0.508376	9.10651	-2.17269	0.0324933	0.742949	-3.62257	DOWN
PRKACG	0.152224	5.83627	2.17199	0.0325474	0.742949	-3.62349	NOT
FCGR1A	-0.508809	5.84758	-2.17197	0.0325492	0.742949	-3.62352	DOWN
HLA-DQB1	-0.286715	8.8952	-2.17147	0.0325878	0.742949	-3.62418	DOWN
LRRC63	0.0817803	2.36564	2.171	0.0326247	0.742949	-3.62481	NOT
GLYATL2	0.138213	4.31075	2.17091	0.0326314	0.742949	-3.62492	NOT
PARP14	-0.229358	8.18444	-2.16963	0.0327314	0.742949	-3.62662	NOT
C3orf33	-0.131754	3.62619	-2.16963	0.0327316	0.742949	-3.62663	NOT
OBP2A	0.115308	2.81015	2.16844	0.0328249	0.742949	-3.62821	NOT
FXR2	0.14577	5.8681	2.16767	0.0328853	0.742949	-3.62923	NOT
FAT2	0.161081	4.13901	2.16698	0.03294	0.742949	-3.63015	NOT
LOC81691	-0.214517	5.29554	-2.1664	0.0329855	0.742949	-3.63092	NOT
LOC153684	-0.285885	6.29324	-2.16626	0.0329962	0.742949	-3.6311	DOWN
LGI4	0.147637	5.35225	2.16565	0.0330444	0.742949	-3.63191	NOT
LMBRD1	0.139995	8.2238	2.16523	0.0330778	0.742949	-3.63247	NOT
C1QC	-0.311427	8.51785	-2.16504	0.0330923	0.742949	-3.63272	DOWN
ANKRD22	-0.539959	6.07523	-2.16478	0.0331131	0.742949	-3.63306	DOWN
LAMB4	0.189361	3.82197	2.16448	0.0331373	0.742949	-3.63347	NOT
SNW1	0.0776228	9.40668	2.16445	0.0331392	0.742949	-3.6335	NOT
ERF	0.188911	6.00757	2.16431	0.0331506	0.742949	-3.63369	NOT
MGP	-0.653521	6.47937	-2.16352	0.0332133	0.742949	-3.63474	DOWN
HNRNPA3	-0.202663	8.909	-2.16285	0.0332664	0.742949	-3.63563	NOT
DCAF13	0.0747878	2.44131	2.16187	0.0333441	0.742949	-3.63692	NOT
SHC4	0.141098	2.89353	2.16158	0.0333673	0.742949	-3.63731	NOT
PON3	0.247811	5.73129	2.16151	0.033373	0.742949	-3.63741	NOT
SLCO3A1	-0.232111	3.53267	-2.16024	0.0334735	0.742949	-3.63908	NOT
C20orf151	0.191626	5.80376	2.16003	0.0334903	0.742949	-3.63935	NOT
TRIM55	0.111587	3.33344	2.15995	0.0334969	0.742949	-3.63946	NOT
SNCAIP	0.356722	6.44319	2.15893	0.0335782	0.742949	-3.64081	UP
GJA9	0.140233	4.06461	2.15851	0.0336119	0.742949	-3.64137	NOT
MCAM	-0.159569	2.99919	-2.15795	0.0336573	0.742949	-3.64212	NOT
FAM20B	0.162984	6.19022	2.15762	0.0336832	0.742949	-3.64254	NOT
IL10RA	-0.39699	7.54114	-2.15758	0.0336864	0.742949	-3.6426	DOWN
PAQR5	0.314379	4.26138	2.15717	0.03372	0.742949	-3.64315	UP
ACADS	0.203752	8.02653	2.15656	0.0337691	0.742949	-3.64396	NOT
LRRIQ1	0.119894	2.87203	2.15537	0.0338646	0.742949	-3.64552	NOT
FAM122A	-0.142293	6.11848	-2.15469	0.0339194	0.742949	-3.64642	NOT
NOXO1	0.160592	5.67886	2.15429	0.0339517	0.742949	-3.64695	NOT
PRR12	0.134856	6.26839	2.15422	0.0339576	0.742949	-3.64705	NOT
RRBP1	-0.205123	7.5747	-2.15413	0.0339648	0.742949	-3.64716	NOT
UGT1A	-0.0964905	3.28318	-2.15375	0.0339951	0.742949	-3.64766	NOT
PROSC	0.196971	7.77681	2.1524	0.0341051	0.742949	-3.64945	NOT
SOAT2	0.333671	5.36504	2.15183	0.0341511	0.742949	-3.6502	UP
ZNHIT2	0.127708	4.45254	2.15181	0.0341526	0.742949	-3.65022	NOT
C3orf20	0.177386	4.00662	2.15114	0.0342074	0.742949	-3.65111	NOT
DTWD2	0.143635	6.78652	2.15109	0.034211	0.742949	-3.65117	NOT
ALPP	0.156264	4.11654	2.14941	0.0343482	0.742949	-3.65339	NOT
LOC285191	0.194721	4.31634	2.14925	0.0343616	0.742949	-3.65361	NOT
ECSIT	0.13608	6.63198	2.14851	0.0344217	0.742949	-3.65458	NOT
LOC100131551	0.16204	3.5428	2.14835	0.0344351	0.742949	-3.65479	NOT
MRPS34	0.154459	7.61166	2.14826	0.0344418	0.742949	-3.6549	NOT
STK16	0.187969	6.31613	2.14796	0.0344669	0.742949	-3.6553	NOT
HLA-E	-0.145391	9.75241	-2.1469	0.0345532	0.742949	-3.65669	NOT
FLJ22184	0.167095	3.73283	2.14686	0.0345569	0.742949	-3.65675	NOT
RBMS1	-0.411358	6.20454	-2.14678	0.0345636	0.742949	-3.65686	DOWN
PDCD1	0.173508	4.91744	2.1466	0.0345783	0.742949	-3.65709	NOT
LOC339862	0.144681	3.47244	2.14624	0.0346077	0.742949	-3.65756	NOT
TPX2	-0.262629	7.67855	-2.14537	0.034679	0.742949	-3.6587	DOWN
HCP5P10	-0.148333	5.75393	-2.14533	0.0346825	0.742949	-3.65876	NOT
SLFN12	-0.294239	5.24682	-2.14473	0.0347319	0.742949	-3.65955	DOWN
SLC23A3	0.364668	6.28794	2.1447	0.0347342	0.742949	-3.65959	UP
LIPA	0.0979524	2.49919	2.14421	0.034775	0.742949	-3.66024	NOT
IGFBP7	-0.370348	8.64417	-2.14414	0.0347807	0.742949	-3.66033	DOWN
CHST7	-0.152052	5.46949	-2.14413	0.0347812	0.742949	-3.66034	NOT
MEGF8	0.15446	5.28651	2.14347	0.034836	0.742949	-3.66121	NOT
KCNH3	0.165448	5.51641	2.14326	0.0348533	0.742949	-3.66148	NOT
DEFB129	0.11005	3.05879	2.14279	0.0348919	0.742949	-3.6621	NOT
CBS	0.368413	7.00819	2.14215	0.0349452	0.742949	-3.66294	UP
MS4A7	-0.388757	5.51836	-2.14186	0.0349694	0.742949	-3.66333	DOWN
C21orf70	0.11118	4.61263	2.14186	0.0349696	0.742949	-3.66333	NOT
MUC1	-0.703367	7.26243	-2.14162	0.0349888	0.742949	-3.66364	DOWN
FAS	-0.213468	7.74563	-2.14148	0.0350004	0.742949	-3.66382	NOT
MINA	-0.227119	6.1412	-2.14101	0.0350396	0.742949	-3.66444	NOT
C11orf49	0.205903	6.83327	2.14092	0.0350469	0.742949	-3.66456	NOT
SSX4	0.0969758	3.29255	2.13905	0.0352032	0.742949	-3.66702	NOT
LOC441046	0.134494	3.48181	2.13897	0.0352092	0.742949	-3.66711	NOT
ZNF8	0.176109	5.59719	2.13855	0.0352444	0.742949	-3.66767	NOT
NKRF	0.127244	5.50472	2.13852	0.0352471	0.742949	-3.66771	NOT
LRP1B	-0.0787706	2.36246	-2.13776	0.0353103	0.742949	-3.6687	NOT
LOC401324	0.100721	2.72212	2.13774	0.0353122	0.742949	-3.66873	NOT
POLE4	0.17396	7.48752	2.13718	0.0353589	0.742949	-3.66947	NOT
RNF144B	-0.458529	6.54976	-2.13679	0.0353917	0.742949	-3.66998	DOWN
ZC3H18	-0.122418	6.85663	-2.13587	0.0354692	0.742949	-3.67119	NOT
NCL	-0.119824	9.55922	-2.13485	0.0355546	0.742949	-3.67252	NOT
ZNF34	0.156263	4.06525	2.1348	0.0355591	0.742949	-3.67259	NOT
CD8B	0.308888	5.30992	2.13426	0.0356041	0.742949	-3.67329	UP
ZNF267	-0.289804	7.3522	-2.13363	0.035657	0.742949	-3.67412	DOWN
KLRF1	-0.155003	3.18875	-2.13326	0.0356887	0.742949	-3.67461	NOT
PARP16	0.147599	5.43015	2.13324	0.0356901	0.742949	-3.67463	NOT
CRYM	0.310648	7.11239	2.13299	0.0357114	0.742949	-3.67496	UP
GPSM1	0.172014	5.08798	2.13277	0.0357296	0.742949	-3.67524	NOT
CCDC69	-0.424659	6.58265	-2.13247	0.0357552	0.742949	-3.67564	DOWN
ANKRD36	-0.233469	7.76855	-2.13246	0.0357559	0.742949	-3.67565	NOT
ICA1L	0.150712	4.22377	2.13217	0.035781	0.742949	-3.67604	NOT
ITIH1	0.145619	4.40375	2.13185	0.0358075	0.742949	-3.67645	NOT
STAT4	-0.295764	5.9622	-2.13177	0.0358147	0.742949	-3.67656	DOWN
APLN	0.208067	4.938	2.13067	0.0359077	0.742949	-3.678	NOT
DNAJC3	-0.248593	6.22292	-2.13038	0.035932	0.742949	-3.67837	NOT
EIF5A	-0.135805	7.5067	-2.13018	0.0359496	0.742949	-3.67864	NOT
MAML1	0.102206	7.66646	2.12972	0.0359886	0.742949	-3.67924	NOT
DUS4L	0.198298	4.65056	2.12938	0.0360169	0.742949	-3.67968	NOT
TMEM9B	0.13059	9.18042	2.12905	0.0360456	0.742949	-3.68012	NOT
CDC5L	-0.140687	8.15565	-2.12792	0.0361416	0.742949	-3.68159	NOT
FOXQ1	-0.541236	5.30264	-2.12752	0.0361756	0.742949	-3.68211	DOWN
ZNF281	-0.212941	6.83836	-2.12704	0.0362165	0.742949	-3.68274	NOT
ODF2L	-0.306874	5.47765	-2.12637	0.0362739	0.742949	-3.68361	DOWN
GOT1L1	0.135457	3.18311	2.12611	0.0362967	0.742949	-3.68396	NOT
RNF20	0.165588	6.22596	2.12605	0.0363012	0.742949	-3.68403	NOT
VSTM2A	0.10968	3.97032	2.12572	0.0363297	0.742949	-3.68446	NOT
IGKV3-20	-0.553095	7.99293	-2.12517	0.0363771	0.742949	-3.68519	DOWN
ETNK2	0.129164	5.18832	2.12446	0.0364381	0.742949	-3.68611	NOT
NEUROG3	0.153869	4.21045	2.12438	0.0364447	0.742949	-3.68621	NOT
PCDHGA11	-0.244814	4.84347	-2.12387	0.0364885	0.742949	-3.68688	NOT
GABRR2	0.17314	5.22857	2.12345	0.0365251	0.742949	-3.68743	NOT
MS4A6A	-0.263909	7.07351	-2.12339	0.0365297	0.742949	-3.6875	DOWN
GPR65	-0.309188	5.44187	-2.12297	0.0365662	0.742949	-3.68805	DOWN
CNTN6	0.0931772	3.28895	2.12064	0.0367676	0.742949	-3.69109	NOT
MGC34796	0.14638	4.10986	2.12017	0.0368079	0.742949	-3.6917	NOT
C1QB	-0.318878	8.25834	-2.11896	0.0369133	0.742949	-3.69328	DOWN
RHOXF2	0.166352	4.088	2.11745	0.0370442	0.742949	-3.69524	NOT
IGSF6	-0.400924	8.22926	-2.11688	0.0370944	0.742949	-3.69599	DOWN
ZNF673	-0.21211	5.38596	-2.11682	0.0370993	0.742949	-3.69606	NOT
TEF	0.206866	4.44513	2.1163	0.037145	0.742949	-3.69674	NOT
CNTN5	-0.121467	3.56915	-2.11541	0.0372229	0.742949	-3.6979	NOT
TM7SF2	0.166621	5.7189	2.11539	0.0372246	0.742949	-3.69793	NOT
PAG1	0.207698	7.51074	2.11533	0.0372294	0.742949	-3.698	NOT
RFX7	-0.191671	4.40684	-2.11517	0.0372433	0.742949	-3.6982	NOT
RILPL2	-0.36867	6.47838	-2.11493	0.0372652	0.742949	-3.69853	DOWN
APOL1	-0.304981	8.10615	-2.11492	0.0372657	0.742949	-3.69854	DOWN
LILRB2	-0.458231	7.20975	-2.11401	0.037345	0.742949	-3.69971	DOWN
LOC100288810	-0.154922	4.80472	-2.11301	0.0374328	0.742949	-3.70101	NOT
ACSS1	0.166868	7.51307	2.11251	0.0374776	0.742949	-3.70167	NOT
FBXL20	0.183719	3.52525	2.11146	0.0375694	0.742949	-3.70302	NOT
KIAA1875	0.127995	3.28033	2.11128	0.037586	0.742949	-3.70327	NOT
MCM3	-0.184778	7.31851	-2.11125	0.0375881	0.742949	-3.7033	NOT
DUSP28	0.161207	4.88139	2.11092	0.0376173	0.742949	-3.70373	NOT
KIAA1407	-0.149627	4.31623	-2.10882	0.0378029	0.742949	-3.70645	NOT
TMEM56	0.375522	7.14939	2.10842	0.0378384	0.742949	-3.70697	UP
KLHDC1	-0.205308	3.6319	-2.10821	0.0378577	0.742949	-3.70725	NOT
LMBR1L	0.170199	6.44226	2.1078	0.0378944	0.742949	-3.70778	NOT
CLEC10A	-0.215719	6.3117	-2.1076	0.0379114	0.742949	-3.70803	NOT
GPR126	-0.372278	5.34771	-2.10735	0.0379336	0.742949	-3.70835	DOWN
TRPM3	0.126144	4.23327	2.10722	0.0379456	0.742949	-3.70853	NOT
SFXN3	0.140297	3.26996	2.10607	0.0380484	0.742949	-3.71002	NOT
GCHFR	0.407986	6.56917	2.10603	0.0380516	0.742949	-3.71007	UP
TTLL7	-0.159085	3.93723	-2.10597	0.038057	0.742949	-3.71015	NOT
PKD1	0.173677	5.14554	2.10556	0.0380934	0.742949	-3.71068	NOT
KIAA0195	0.162552	5.89141	2.10461	0.0381785	0.742949	-3.71191	NOT
ATG9A	0.151302	7.29522	2.10324	0.0383009	0.742949	-3.71368	NOT
PLEKHB2	0.132951	8.98103	2.10299	0.0383238	0.742949	-3.71401	NOT
PDK3	0.19773	3.99876	2.10295	0.0383269	0.742949	-3.71405	NOT
PINK1	0.149309	6.9788	2.1026	0.0383583	0.742949	-3.7145	NOT
PMAIP1	-0.330304	5.94789	-2.10251	0.038367	0.742949	-3.71463	DOWN
IL17RD	0.160224	4.59981	2.10223	0.0383917	0.742949	-3.71498	NOT
LOC200609	-0.127336	2.80395	-2.10166	0.038443	0.742949	-3.71572	NOT
SLC27A6	0.123497	3.27198	2.1011	0.0384938	0.742949	-3.71645	NOT
TRAJ17	0.179062	3.83611	2.10033	0.0385633	0.742949	-3.71745	NOT
SRCRB4D	0.160474	5.18469	2.10009	0.0385845	0.742949	-3.71775	NOT
MTMR2	-0.19596	7.25454	-2.0998	0.0386112	0.742949	-3.71813	NOT
CEP135	-0.19079	6.65839	-2.09912	0.0386727	0.742949	-3.71901	NOT
LOC730755	0.131694	3.14814	2.09863	0.0387162	0.742949	-3.71963	NOT
STAT2	-0.195007	6.74858	-2.09813	0.0387619	0.742949	-3.72028	NOT
DCPS	-0.208244	5.4673	-2.09797	0.0387766	0.742949	-3.72049	NOT
RNF114	0.106513	8.24578	2.09792	0.0387809	0.742949	-3.72055	NOT
LOC100288679	0.154249	6.3481	2.0978	0.0387923	0.742949	-3.72071	NOT
CASC5	-0.239933	6.2663	-2.09717	0.0388489	0.742949	-3.72152	NOT
CHRNB1	0.140535	4.36774	2.09615	0.0389421	0.742949	-3.72284	NOT
RP2	-0.143569	3.57113	-2.09601	0.0389545	0.742949	-3.72302	NOT
SLC5A11	0.510949	7.05078	2.09601	0.0389548	0.742949	-3.72302	UP
FAM168A	-0.216209	4.97193	-2.09541	0.0390089	0.742949	-3.72379	NOT
PDE1C	-0.203511	4.18535	-2.09535	0.0390142	0.742949	-3.72386	NOT
AHR	-0.295044	7.69656	-2.09519	0.0390294	0.742949	-3.72408	DOWN
LCN15	0.137548	4.2642	2.09495	0.0390508	0.742949	-3.72438	NOT
WDR70	-0.162772	6.44981	-2.09478	0.0390671	0.742949	-3.72461	NOT
SH3D19	0.197428	9.87717	2.09442	0.039099	0.742949	-3.72506	NOT
ARHGEF6	-0.326704	6.71347	-2.0943	0.0391103	0.742949	-3.72522	DOWN
FGB	0.158811	3.71912	2.09347	0.0391861	0.742949	-3.72629	NOT
LDHAL6A	0.139458	3.65625	2.09326	0.0392058	0.742949	-3.72657	NOT
TAS1R2	0.122164	3.25711	2.09316	0.0392149	0.742949	-3.72669	NOT
LOC731789	-0.118658	5.63435	-2.09295	0.0392341	0.742949	-3.72696	NOT
ADPGK	-0.171965	7.29373	-2.09225	0.0392984	0.742949	-3.72787	NOT
SETD7	-0.294055	6.80592	-2.0918	0.0393391	0.742949	-3.72844	DOWN
LTA	0.203529	4.99584	2.09162	0.0393558	0.742949	-3.72867	NOT
GNMT	0.16513	4.07759	2.09126	0.0393891	0.742949	-3.72914	NOT
LOC134466	0.150129	3.54331	2.09094	0.039418	0.742949	-3.72954	NOT
OR52K3P	-0.128458	2.55951	-2.09088	0.0394238	0.742949	-3.72962	NOT
RPS2P45	0.127362	3.19714	2.09079	0.0394318	0.742949	-3.72974	NOT
MIP	0.138878	4.61756	2.09045	0.0394633	0.742949	-3.73018	NOT
APOC4	0.159872	5.69981	2.09022	0.0394849	0.742949	-3.73048	NOT
ZNF366	-0.270697	4.24864	-2.09021	0.0394853	0.742949	-3.73048	DOWN
TCN2	0.356953	7.48021	2.08992	0.0395125	0.742949	-3.73086	UP
HES5	0.148259	3.83697	2.08959	0.0395432	0.742949	-3.73129	NOT
LOC283904	-0.246701	7.09164	-2.08777	0.0397107	0.742949	-3.73362	NOT
LOC100131825	-0.208097	4.11162	-2.08696	0.0397858	0.742949	-3.73467	NOT
SYNPO	0.146706	8.46984	2.08617	0.0398589	0.742949	-3.73568	NOT
PTPRO	-0.127319	2.65919	-2.08606	0.0398692	0.742949	-3.73582	NOT
ELOF1	0.0902475	8.96701	2.08569	0.0399038	0.742949	-3.7363	NOT
ADAMTS18	0.148718	4.75061	2.08505	0.0399636	0.742949	-3.73712	NOT
ZC3HAV1	-0.124039	7.28947	-2.08439	0.0400246	0.742949	-3.73796	NOT
C21orf2	0.150354	4.63809	2.08431	0.0400324	0.742949	-3.73807	NOT
THAP8	0.174716	4.94467	2.08365	0.0400934	0.742949	-3.73891	NOT
PLAC1	0.13776	4.50311	2.08319	0.0401367	0.742949	-3.73951	NOT
TTPA	0.146064	3.95593	2.08169	0.0402771	0.742949	-3.74143	NOT
BCO2	0.259441	5.02218	2.08156	0.0402894	0.742949	-3.7416	NOT
LOC283854	0.178048	4.40329	2.08049	0.0403898	0.742949	-3.74297	NOT
GCM2	0.129268	2.48113	2.08041	0.0403976	0.742949	-3.74308	NOT
FAM70A	0.117332	3.25795	2.08033	0.0404043	0.742949	-3.74317	NOT
PLCD1	0.241971	6.96632	2.08017	0.04042	0.742949	-3.74338	NOT
NME3	0.156501	6.58395	2.07995	0.0404402	0.742949	-3.74366	NOT
GIP	-0.387852	6.25573	-2.07903	0.0405266	0.742949	-3.74483	DOWN
LOC650794	-0.12944	3.12933	-2.07865	0.0405629	0.742949	-3.74533	NOT
TPSAB1	-0.434075	7.89828	-2.07739	0.0406818	0.742949	-3.74694	DOWN
RUNX1T1	0.155559	3.99925	2.07719	0.0407007	0.742949	-3.7472	NOT
KCNJ10	-0.213783	3.98794	-2.07666	0.0407508	0.742949	-3.74787	NOT
C14orf115	0.130519	6.6202	2.076	0.0408136	0.742949	-3.74872	NOT
CHN2	0.38751	7.66857	2.07563	0.0408483	0.742949	-3.74919	UP
PLCE1	0.204072	5.05918	2.07525	0.0408848	0.742949	-3.74968	NOT
UNC50	0.131227	8.23527	2.07454	0.040952	0.742949	-3.75059	NOT
OPN1LW	0.131798	3.47964	2.07412	0.0409916	0.742949	-3.75112	NOT
HSD11B1L	0.0867452	5.09278	2.07321	0.0410785	0.742949	-3.75228	NOT
CCDC136	-0.157807	3.72395	-2.07301	0.0410978	0.742949	-3.75254	NOT
HNF1A	0.146851	6.6038	2.07277	0.0411204	0.742949	-3.75284	NOT
MXRA5	-0.440923	8.44852	-2.07249	0.0411471	0.742949	-3.7532	DOWN
SOSTDC1	-0.253836	4.09661	-2.07198	0.041196	0.742949	-3.75386	NOT
ACP6	-0.225854	6.57442	-2.07192	0.0412011	0.742949	-3.75393	NOT
ACOT6	0.108873	3.06732	2.07118	0.0412724	0.742949	-3.75488	NOT
ARFRP1	0.127195	6.75963	2.07116	0.0412738	0.742949	-3.75489	NOT
OAZ1	0.0911372	10.404	2.07067	0.0413211	0.742949	-3.75553	NOT
CUL1	-0.123327	8.04965	-2.07056	0.0413318	0.742949	-3.75567	NOT
KRT36	0.105004	2.94712	2.07048	0.0413389	0.742949	-3.75576	NOT
HOXC11	0.15959	4.33163	2.0699	0.0413949	0.742949	-3.75651	NOT
IQCE	-0.168886	6.75323	-2.06989	0.0413962	0.742949	-3.75653	NOT
NKTR	0.206046	5.62069	2.06929	0.0414538	0.742949	-3.75729	NOT
AP1S3	0.102725	4.04213	2.06896	0.0414856	0.742949	-3.75771	NOT
LOC550643	-0.165006	3.62092	-2.06873	0.0415071	0.742949	-3.758	NOT
TPSAB1	-0.426829	7.85166	-2.0677	0.0416062	0.742949	-3.75931	DOWN
STK11IP	-0.150306	6.56689	-2.0664	0.041732	0.742949	-3.76097	NOT
FLJ38668	0.145111	3.46239	2.06633	0.041739	0.742949	-3.76106	NOT
FLJ42875	0.144295	5.36945	2.06606	0.0417645	0.742949	-3.7614	NOT
TMED4	0.457757	4.73829	2.06568	0.0418015	0.742949	-3.76189	UP
AHSP	0.0947193	4.59706	2.06565	0.0418045	0.742949	-3.76193	NOT
CCDC135	0.146658	3.89473	2.06525	0.0418434	0.742949	-3.76244	NOT
PLVAP	-0.305839	7.67225	-2.06457	0.0419092	0.742949	-3.7633	DOWN
DLEU2	-0.193594	5.94657	-2.06329	0.042033	0.742949	-3.76493	NOT
HEG1	-0.347297	5.7538	-2.06311	0.0420504	0.742949	-3.76515	DOWN
FAM102A	0.200049	6.50445	2.06276	0.0420846	0.742949	-3.7656	NOT
C11orf35	0.153406	6.245	2.06266	0.0420949	0.742949	-3.76574	NOT
LOC731223	0.150042	3.79569	2.06257	0.0421035	0.742949	-3.76585	NOT
NAT8	0.313194	4.56085	2.06255	0.0421052	0.742949	-3.76587	UP
DECR2	0.210103	6.68556	2.06249	0.0421106	0.742949	-3.76594	NOT
MOBKL2B	0.209516	6.40058	2.06242	0.0421179	0.742949	-3.76604	NOT
HPR	-0.163896	4.79329	-2.06232	0.0421277	0.742949	-3.76616	NOT
KLK1	0.213675	7.15751	2.06227	0.0421324	0.742949	-3.76623	NOT
UBE4B	-0.137066	6.96729	-2.06181	0.0421774	0.742949	-3.76681	NOT
ADORA2A	-0.250191	5.20055	-2.06057	0.0422985	0.742949	-3.76839	NOT
MMRN2	-0.181635	3.93997	-2.06002	0.0423518	0.742949	-3.76908	NOT
FKBP6	0.147953	4.87058	2.05966	0.0423869	0.742949	-3.76954	NOT
ADI1	0.219219	8.78757	2.05923	0.0424296	0.742949	-3.77009	NOT
PPM1E	0.124952	4.09284	2.05905	0.0424475	0.742949	-3.77032	NOT
NYX	0.150305	4.20322	2.05884	0.0424673	0.742949	-3.77058	NOT
ECHDC1	0.14615	8.80184	2.05872	0.0424798	0.742949	-3.77074	NOT
DPF2	0.133015	6.44821	2.05871	0.0424803	0.742949	-3.77075	NOT
C2orf55	-0.117394	4.56404	-2.05859	0.0424922	0.742949	-3.7709	NOT
LILRA6	-0.397761	5.23823	-2.05852	0.0424991	0.742949	-3.77099	DOWN
ZHX1	0.165609	7.95302	2.05828	0.0425222	0.742949	-3.77129	NOT
RIC3	-0.152809	3.8277	-2.05767	0.0425826	0.742949	-3.77207	NOT
ALX3	0.167267	5.02381	2.05765	0.0425849	0.742949	-3.7721	NOT
FER1L4	0.169331	4.05042	2.0569	0.0426579	0.742949	-3.77304	NOT
SCAMPER	0.128306	3.17775	2.05672	0.0426756	0.742949	-3.77327	NOT
GNL3LP1	0.112975	4.84872	2.05615	0.0427321	0.742949	-3.774	NOT
C15orf41	-0.14743	5.27778	-2.05604	0.0427433	0.742949	-3.77414	NOT
ZNF680	-0.176773	7.15208	-2.05593	0.0427542	0.742949	-3.77428	NOT
VTI1B	0.112279	9.22966	2.05586	0.0427603	0.742949	-3.77436	NOT
DKFZp434E1119	-0.129376	3.79726	-2.05521	0.0428249	0.742949	-3.77519	NOT
LASS2	0.182933	7.82618	2.05427	0.0429179	0.742949	-3.77638	NOT
UBQLNL	0.127307	3.60917	2.05426	0.0429192	0.742949	-3.7764	NOT
LYN	-0.273506	8.73526	-2.05343	0.0430012	0.742949	-3.77745	DOWN
HECTD2	-0.136248	4.25678	-2.05262	0.0430819	0.742949	-3.77848	NOT
PPAP2B	-0.275793	5.08125	-2.05254	0.0430897	0.742949	-3.77858	DOWN
TRPV4	0.134216	5.17558	2.05225	0.0431184	0.742949	-3.77894	NOT
ABCC1	-0.249487	8.59838	-2.05197	0.0431463	0.742949	-3.7793	NOT
FAHD1	0.285194	6.66785	2.05087	0.0432557	0.742949	-3.78069	UP
EMD	0.122663	5.92829	2.05079	0.0432634	0.742949	-3.78079	NOT
SRP72	-0.129998	9.22741	-2.05071	0.0432719	0.742949	-3.78089	NOT
PGK1	-0.2206	5.92845	-2.0504	0.0433021	0.742949	-3.78128	NOT
RRAGD	-0.219021	4.06905	-2.05017	0.0433257	0.742949	-3.78158	NOT
DNAJC7	-0.198342	6.65549	-2.04926	0.0434165	0.742949	-3.78273	NOT
CNOT3	-0.171754	6.74778	-2.04909	0.0434332	0.742949	-3.78294	NOT
RARB	-0.115993	3.32682	-2.04865	0.0434777	0.742949	-3.7835	NOT
HPGDS	-0.301212	6.68043	-2.04788	0.043554	0.742949	-3.78446	DOWN
CAPN11	0.136037	4.82451	2.04698	0.0436446	0.742949	-3.78561	NOT
CD44	-0.288022	9.5876	-2.04684	0.0436583	0.742949	-3.78578	DOWN
C5orf58	-0.281498	6.61787	-2.04677	0.0436655	0.742949	-3.78587	DOWN
LPA	-0.0976987	3.70204	-2.04666	0.0436763	0.742949	-3.786	NOT
PCDHA10	0.204849	5.19639	2.04662	0.0436803	0.742949	-3.78605	NOT
HNRNPUL2	-0.113721	8.90655	-2.04634	0.0437091	0.742949	-3.78642	NOT
PRAMEF12	-0.167785	4.10458	-2.04589	0.043754	0.742949	-3.78698	NOT
ADAM22	0.10109	2.90105	2.04569	0.0437742	0.742949	-3.78723	NOT
SAPS3	0.100701	6.38578	2.04559	0.0437841	0.742949	-3.78736	NOT
REG1B	-1.13193	9.98848	-2.04495	0.0438486	0.742949	-3.78817	DOWN
HYAL3	-0.14089	3.89448	-2.04444	0.0439003	0.742949	-3.78881	NOT
KLHDC3	0.126253	6.03634	2.0442	0.0439245	0.742949	-3.78912	NOT
ADAMTSL4	-0.176155	3.67171	-2.04388	0.0439572	0.742949	-3.78952	NOT
GTDC1	-0.179478	6.38993	-2.04337	0.0440085	0.742949	-3.79016	NOT
FLCN	0.153382	8.55361	2.04224	0.0441232	0.742949	-3.79159	NOT
IFT140	-0.11621	3.9775	-2.04112	0.0442363	0.742949	-3.793	NOT
PRR4	-0.225268	6.15992	-2.03937	0.0444144	0.742949	-3.7952	NOT
TREML3	-0.147042	3.40325	-2.03899	0.0444534	0.742949	-3.79568	NOT
PML	-0.180163	6.56675	-2.03871	0.0444822	0.742949	-3.79604	NOT
HRH1	0.242784	5.67343	2.03842	0.0445111	0.742949	-3.7964	NOT
GAB3	-0.262268	5.94986	-2.03841	0.0445126	0.742949	-3.79642	DOWN
MEPCE	0.157829	6.35819	2.03735	0.0446209	0.742949	-3.79775	NOT
CPEB3	0.229055	5.7308	2.03715	0.0446414	0.742949	-3.798	NOT
MYC	-0.246642	8.11624	-2.03688	0.0446688	0.742949	-3.79834	NOT
ARG2	0.134623	7.58435	2.03666	0.0446914	0.742949	-3.79861	NOT
PABPC1L	-0.228097	6.29991	-2.03646	0.0447123	0.742949	-3.79887	NOT
CTDSP2	0.141188	7.51874	2.03606	0.0447528	0.742949	-3.79937	NOT
IFITM3	-0.323254	9.75594	-2.03565	0.0447947	0.742949	-3.79988	DOWN
ZFAND2B	0.163805	7.64104	2.03526	0.0448345	0.742949	-3.80037	NOT
DLGAP1	0.0921566	2.6987	2.03513	0.0448482	0.742949	-3.80054	NOT
MASP1	0.0988259	2.88332	2.03478	0.0448848	0.742949	-3.80098	NOT
SFRS5	-0.102948	9.75014	-2.03477	0.0448855	0.742949	-3.80099	NOT
HAUS7	-0.153001	6.27952	-2.0344	0.0449234	0.742949	-3.80145	NOT
HNRNPA2B1	-0.129024	11.5385	-2.03391	0.0449734	0.742949	-3.80206	NOT
KLHL34	0.318084	5.68919	2.03351	0.0450152	0.742949	-3.80257	UP
BHLHE40	-0.247368	8.56884	-2.03313	0.0450547	0.742949	-3.80306	NOT
PTPLA	0.209234	4.77419	2.03252	0.045117	0.742949	-3.80381	NOT
ZNF813	0.205187	4.72024	2.03248	0.0451214	0.742949	-3.80387	NOT
MED24	-0.132953	4.46538	-2.03138	0.0452347	0.742949	-3.80524	NOT
OVOL1	0.170994	4.50183	2.03075	0.0453005	0.742949	-3.80604	NOT
LOC148145	0.111236	3.91411	2.03053	0.0453231	0.742949	-3.80631	NOT
NAA40	0.169543	4.28148	2.03046	0.0453306	0.742949	-3.8064	NOT
SGSH	0.199084	4.72617	2.03029	0.0453486	0.742949	-3.80662	NOT
AMBP	0.141647	4.84368	2.02981	0.0453976	0.742949	-3.80721	NOT
RNF4	-0.108482	7.3361	-2.02881	0.0455017	0.742949	-3.80847	NOT
URB2	-0.162323	4.19785	-2.02818	0.0455677	0.742949	-3.80926	NOT
SDK2	0.163328	3.89854	2.02791	0.045596	0.742949	-3.8096	NOT
HCG18	-0.161532	5.01486	-2.02752	0.0456361	0.742949	-3.81008	NOT
FRMD1	0.428312	6.38133	2.02698	0.0456928	0.742949	-3.81076	UP
SDCCAG3	0.142545	5.35806	2.0263	0.0457642	0.742949	-3.81162	NOT
C6orf99	0.156653	3.44302	2.0253	0.045868	0.742949	-3.81286	NOT
SLC9A6	0.207493	7.81739	2.0249	0.0459101	0.742949	-3.81336	NOT
IGKV1-5	-0.311788	4.57295	-2.02484	0.0459163	0.742949	-3.81344	DOWN
EIF2C2	-0.172661	8.78777	-2.02383	0.0460231	0.742949	-3.81471	NOT
KCNC4	0.165137	4.51742	2.02372	0.0460342	0.742949	-3.81484	NOT
C4orf32	-0.492712	4.6078	-2.02324	0.0460848	0.742949	-3.81544	DOWN
FAM40A	0.131971	6.27508	2.02302	0.0461081	0.742949	-3.81572	NOT
TMEM133	0.262437	5.34613	2.02283	0.0461279	0.742949	-3.81596	UP
ZNF695	-0.13608	3.80117	-2.02046	0.0463781	0.742949	-3.81892	NOT
ACOX2	0.343503	6.44972	2.02041	0.0463828	0.742949	-3.81898	UP
PTPRR	0.441699	6.15232	2.02007	0.0464192	0.742949	-3.8194	UP
ATRX	-0.160091	8.51324	-2.01961	0.0464677	0.742949	-3.81998	NOT
HOXD4	0.144762	5.85917	2.01906	0.0465264	0.742949	-3.82067	NOT
KLHL14	-0.132279	6.35819	-2.01864	0.0465711	0.742949	-3.82119	NOT
MUTED	-0.231725	9.56928	-2.01773	0.0466677	0.742949	-3.82233	NOT
GNB4	-0.184411	4.2971	-2.01688	0.0467574	0.742949	-3.82338	NOT
ARRDC3	-0.367684	6.1035	-2.01682	0.0467639	0.742949	-3.82346	DOWN
TM4SF1	-0.475547	7.85083	-2.01609	0.0468419	0.742949	-3.82437	DOWN
PCDHB19P	0.122319	3.15209	2.01605	0.0468466	0.742949	-3.82442	NOT
RING1	-0.103459	8.18444	-2.01515	0.0469423	0.742949	-3.82554	NOT
SSBP1	-0.140484	5.52221	-2.01491	0.0469685	0.742949	-3.82584	NOT
GIMAP2	-0.260086	6.78855	-2.01486	0.0469735	0.742949	-3.8259	NOT
SPINK1	-0.478246	9.94014	-2.01463	0.0469983	0.742949	-3.82619	DOWN
HSPA5	-0.181392	10.3395	-2.01448	0.0470137	0.742949	-3.82637	NOT
SNRNP48	0.138743	8.04269	2.01417	0.0470475	0.742949	-3.82676	NOT
LPHN2	-0.221501	4.24585	-2.01382	0.0470848	0.742949	-3.8272	NOT
POMGNT1	0.140871	5.97002	2.0138	0.0470873	0.742949	-3.82723	NOT
GMCL1	0.22569	4.88915	2.01374	0.047093	0.742949	-3.82729	NOT
TCERG1L	-0.146226	4.35425	-2.01334	0.0471368	0.742949	-3.8278	NOT
LOC653160	0.208687	5.53881	2.01329	0.0471421	0.742949	-3.82786	NOT
AMICA1	-0.265045	7.3794	-2.01249	0.0472278	0.742949	-3.82886	DOWN
CYP4A11	-0.12257	3.8369	-2.01233	0.0472452	0.742949	-3.82906	NOT
TLX3	0.144716	3.57902	2.01226	0.0472527	0.742949	-3.82915	NOT
TRPM6	0.503521	5.58421	2.01206	0.0472735	0.742949	-3.82939	UP
NEURL1B	0.33893	7.4429	2.01189	0.0472917	0.742949	-3.8296	UP
ZNF564	0.137485	7.37823	2.01171	0.0473116	0.742949	-3.82983	NOT
ATG3	-0.184585	7.81171	-2.01161	0.0473219	0.742949	-3.82995	NOT
EIF1AD	0.144854	6.74562	2.01157	0.0473262	0.742949	-3.83	NOT
GM2A	-0.258254	7.81998	-2.01154	0.0473302	0.742949	-3.83004	NOT
FAM123B	0.160784	4.64848	2.01148	0.0473356	0.742949	-3.8301	NOT
ACADL	0.11071	3.37875	2.0111	0.047377	0.742949	-3.83058	NOT
IFNA1	-0.125292	2.80207	-2.01069	0.0474216	0.742949	-3.8311	NOT
DDX5	-0.132468	9.98119	-2.01068	0.0474225	0.742949	-3.83111	NOT
BARX2	0.155117	5.67103	2.01018	0.0474757	0.742949	-3.83172	NOT
RDH5	0.172283	6.1046	2.00977	0.0475205	0.742949	-3.83224	NOT
CYP11B2	0.167323	5.85075	2.00972	0.0475257	0.742949	-3.8323	NOT
LMTK3	0.197754	3.84449	2.00944	0.0475562	0.742949	-3.83265	NOT
LOC729810	-0.186417	6.93518	-2.0091	0.047593	0.742949	-3.83307	NOT
LOC286087	-0.133728	3.3582	-2.00907	0.0475957	0.742949	-3.8331	NOT
C20orf173	0.112632	3.40048	2.00888	0.047617	0.742949	-3.83335	NOT
RHOJ	-0.389685	6.02718	-2.00882	0.0476229	0.742949	-3.83341	DOWN
SART3	0.151597	3.54819	2.00828	0.047682	0.742949	-3.83409	NOT
TMEM165	-0.232498	7.5018	-2.00766	0.0477483	0.742949	-3.83485	NOT
TRIM21	-0.183461	8.34273	-2.0076	0.0477553	0.742949	-3.83493	NOT
SDC3	-0.154831	6.70692	-2.00692	0.0478286	0.742949	-3.83577	NOT
ZDHHC8P1	0.199461	4.67871	2.0066	0.0478638	0.742949	-3.83617	NOT
PCGF2	0.139549	6.87155	2.00643	0.0478825	0.742949	-3.83639	NOT
KCNE3	-0.41427	6.2635	-2.00591	0.0479386	0.742949	-3.83703	DOWN
OR3A2	0.108204	2.80701	2.00561	0.0479715	0.742949	-3.8374	NOT
KLK8	0.146127	4.18961	2.00554	0.0479789	0.742949	-3.83749	NOT
SNED1	-0.22649	6.41041	-2.00491	0.0480482	0.742949	-3.83828	NOT
GNRH1	0.169262	4.0622	2.00481	0.0480584	0.742949	-3.83839	NOT
PDE2A	-0.167222	5.32582	-2.0043	0.0481139	0.742949	-3.83902	NOT
ZNHIT1	0.142041	7.92756	2.00407	0.0481393	0.742949	-3.83931	NOT
LOC648556	-0.184715	3.60458	-2.00407	0.0481396	0.742949	-3.83931	NOT
MTAP	-0.227603	4.26973	-2.00382	0.048167	0.742949	-3.83963	NOT
C9orf4	-0.179476	3.63382	-2.0036	0.0481906	0.742949	-3.83989	NOT
CCL7	-0.188833	3.10847	-2.00313	0.0482422	0.742949	-3.84048	NOT
CECR1	-0.313802	7.47752	-2.00304	0.0482523	0.742949	-3.84059	DOWN
EAPP	0.197374	7.42783	2.003	0.0482559	0.742949	-3.84063	NOT
ARNTL2	-0.242901	5.50383	-2.00288	0.0482696	0.742949	-3.84079	NOT
LILRA2	-0.486074	4.3518	-2.00236	0.0483262	0.742949	-3.84143	DOWN
CCNB3	0.103332	3.12721	2.00201	0.0483652	0.742949	-3.84187	NOT
KDELC2	-0.240084	6.79545	-2.00187	0.0483798	0.742949	-3.84204	NOT
TLR2	-0.483066	6.57774	-2.00121	0.0484523	0.742949	-3.84285	DOWN
LOC100287227	0.149538	3.4884	2.00099	0.0484769	0.742949	-3.84313	NOT
PIK3R5	-0.270334	5.62632	-2.0006	0.0485193	0.742949	-3.84361	DOWN
FBN2	0.148789	3.0696	2.00056	0.0485242	0.742949	-3.84366	NOT
PIRT	-0.118059	3.02168	-2.0003	0.0485532	0.742949	-3.84399	NOT
BACE1	-0.144307	6.78327	-1.99997	0.0485885	0.742949	-3.84439	NOT
LOC100132618	0.153236	4.43227	1.99874	0.0487246	0.742949	-3.84592	NOT
LOC100129335	0.152451	4.6043	1.99836	0.0487659	0.742949	-3.84638	NOT
RFX3	-0.0899558	2.90365	-1.99776	0.0488323	0.742949	-3.84712	NOT
MRPS25	0.195324	6.88964	1.9969	0.0489276	0.742949	-3.84819	NOT
LOC100130288	0.145502	3.79025	1.99677	0.0489418	0.742949	-3.84835	NOT
CACNA1I	0.163764	5.46141	1.99677	0.0489426	0.742949	-3.84835	NOT
IDO1	-0.772693	7.41268	-1.99651	0.048971	0.742949	-3.84867	DOWN
TMEM219	0.160224	8.09485	1.99629	0.0489957	0.742949	-3.84895	NOT
UTF1	0.176309	5.47539	1.99625	0.0489995	0.742949	-3.84899	NOT
ROM1	0.182703	4.98811	1.99607	0.0490197	0.742949	-3.84921	NOT
ST3GAL6	-0.305892	3.80201	-1.99596	0.0490317	0.742949	-3.84935	DOWN
DPY30	0.129062	8.24291	1.99547	0.0490867	0.742949	-3.84996	NOT
PRKRA	-0.180229	3.54314	-1.99516	0.0491207	0.742949	-3.85034	NOT
WNK4	0.283099	6.44708	1.99516	0.0491212	0.742949	-3.85034	UP
LOC146880	-0.157435	4.38414	-1.99467	0.0491756	0.742949	-3.85095	NOT
C9orf37	0.161017	5.23965	1.99451	0.0491928	0.742949	-3.85114	NOT
MAN1A2	-0.155585	7.28622	-1.99364	0.04929	0.742949	-3.85222	NOT
HS3ST1	-0.139988	6.03768	-1.99296	0.049366	0.742949	-3.85306	NOT
GPATCH4	0.0858774	3.2948	1.99289	0.0493736	0.742949	-3.85314	NOT
RPN1	-0.112421	9.37772	-1.99235	0.0494333	0.742949	-3.8538	NOT
CHST5	0.336132	7.08739	1.99199	0.0494739	0.742949	-3.85425	UP
GOLGA8A	-0.208288	8.01272	-1.99152	0.049527	0.742949	-3.85484	NOT
CHRNA4	0.157034	4.87138	1.99137	0.049544	0.742949	-3.85502	NOT
RRP8	0.161742	3.35833	1.99114	0.0495691	0.742949	-3.8553	NOT
TRIM22	-0.358851	8.5586	-1.99105	0.0495791	0.742949	-3.85541	DOWN
MSH3	0.121524	7.27259	1.99037	0.049656	0.742949	-3.85626	NOT
CELA2A	0.120084	4.8696	1.99005	0.0496912	0.742949	-3.85664	NOT
RPUSD1	0.13042	5.08488	1.98984	0.0497153	0.742949	-3.85691	NOT
C2orf44	0.157096	4.49818	1.98897	0.0498125	0.742949	-3.85797	NOT
GADL1	0.130965	4.02542	1.98876	0.049836	0.742949	-3.85823	NOT
PRC1	-0.257481	6.62446	-1.9881	0.0499107	0.742949	-3.85905	NOT
B3GALTL	0.127857	2.92703	1.98706	0.050028	0.742949	-3.86033	NOT
MEA1	0.0914167	8.58472	1.98665	0.0500738	0.742949	-3.86083	NOT
CALML4	-0.151071	3.20546	-1.98639	0.0501036	0.742949	-3.86115	NOT
USP7	0.144222	7.50221	1.98615	0.05013	0.742949	-3.86144	NOT
ZNF821	0.160021	4.68205	1.98607	0.0501395	0.742949	-3.86154	NOT
BCAS4	0.150695	3.89271	1.98602	0.0501447	0.742949	-3.8616	NOT
CCL13	-0.472217	7.22183	-1.98591	0.0501578	0.742949	-3.86174	NOT
DDX41	-0.099356	7.92992	-1.98586	0.0501629	0.742949	-3.8618	NOT
NUDT19	0.239227	7.34087	1.98584	0.0501654	0.742949	-3.86183	NOT
STK31	0.11583	3.47477	1.98544	0.0502106	0.742949	-3.86232	NOT
ABCA13	-0.0649712	3.22072	-1.98492	0.0502696	0.742949	-3.86296	NOT
CYP4Z2P	0.100678	3.38424	1.98473	0.0502918	0.742949	-3.8632	NOT
FAM22B	0.178123	5.43674	1.98403	0.0503712	0.742949	-3.86406	NOT
ACAA2	0.231405	6.00816	1.98373	0.0504048	0.742949	-3.86442	NOT
SHISA4	0.140202	4.59043	1.98351	0.0504301	0.742949	-3.8647	NOT
PIGV	0.15829	5.80058	1.98339	0.0504434	0.742949	-3.86484	NOT
HCP5	-0.19298	8.74516	-1.98289	0.0505004	0.742949	-3.86546	NOT
LOC100132214	0.227774	5.37832	1.98228	0.0505695	0.742949	-3.8662	NOT
HYOU1	-0.213795	8.14621	-1.98226	0.0505724	0.742949	-3.86623	NOT
SLC9A7	-0.16561	5.44945	-1.98136	0.0506749	0.742949	-3.86734	NOT
PHOX2B	0.10298	3.55215	1.98134	0.0506764	0.742949	-3.86735	NOT
MMP28	0.226238	5.27203	1.9807	0.0507503	0.742949	-3.86815	NOT
GPRIN2	0.255793	6.6466	1.98057	0.0507651	0.742949	-3.86831	NOT
CACNA2D2	0.174169	5.34658	1.98009	0.0508201	0.742949	-3.8689	NOT
LOC401097	0.160092	3.15793	1.98002	0.0508279	0.742949	-3.86898	NOT
RLIM	-0.162216	6.37252	-1.97982	0.0508506	0.742949	-3.86922	NOT
LOC100128830	0.100928	3.62672	1.97965	0.0508698	0.742949	-3.86943	NOT
KLHDC8A	0.14952	3.76373	1.97936	0.0509033	0.742949	-3.86979	NOT
TXNRD3	-0.140132	3.86375	-1.97897	0.0509483	0.742949	-3.87027	NOT
MMRN1	-0.222207	3.67182	-1.97816	0.0510409	0.742949	-3.87126	NOT
LOC441601	0.132463	2.83741	1.97813	0.0510442	0.742949	-3.8713	NOT
RRP1	0.16142	6.49027	1.97807	0.0510512	0.742949	-3.87137	NOT
CGNL1	0.169631	4.70573	1.97804	0.0510539	0.742949	-3.8714	NOT
PKD1L1	0.142364	3.77677	1.97704	0.0511694	0.742949	-3.87263	NOT
EXOSC1	-0.170893	6.36722	-1.97658	0.0512219	0.742949	-3.87319	NOT
FAM125A	-0.247305	6.33156	-1.97592	0.0512987	0.742949	-3.87401	NOT
UNC13A	0.132541	4.19611	1.97555	0.0513414	0.742949	-3.87446	NOT
FAM86B1	-0.178795	6.35901	-1.97541	0.0513578	0.742949	-3.87463	NOT
SLC28A2	0.700123	6.86956	1.97508	0.0513957	0.742949	-3.87504	NOT
ATP8B4	-0.176788	3.6206	-1.97492	0.051414	0.742949	-3.87523	NOT
C11orf52	0.25876	6.76685	1.97489	0.0514167	0.742949	-3.87526	NOT
DSC1	0.156822	3.44456	1.97466	0.0514439	0.742949	-3.87555	NOT
ZBTB45	0.155796	5.77316	1.97369	0.0515555	0.742949	-3.87673	NOT
ACCN5	-0.0898947	3.27052	-1.97312	0.0516224	0.742949	-3.87743	NOT
BMPR2	-0.169744	7.9568	-1.97242	0.0517032	0.742949	-3.87829	NOT
TMEM22	-0.214081	4.33093	-1.97226	0.0517216	0.742949	-3.87848	NOT
C9orf71	0.788389	6.74663	1.97192	0.0517611	0.742949	-3.8789	NOT
NEU3	-0.131992	4.60789	-1.97188	0.0517662	0.742949	-3.87895	NOT
SAP30	0.149445	4.10775	1.97184	0.0517709	0.742949	-3.879	NOT
ZFPM1	0.220992	5.37114	1.97166	0.051792	0.742949	-3.87922	NOT
LOC727924	-0.122353	3.25569	-1.97136	0.0518262	0.742949	-3.87958	NOT
C4BPB	-0.434477	6.65092	-1.97117	0.0518489	0.742949	-3.87982	NOT
RBM10	0.113736	7.71006	1.97096	0.0518726	0.742949	-3.88007	NOT
MXI1	0.263072	8.05059	1.97091	0.0518783	0.742949	-3.88013	NOT
NFE2L3	-0.152425	7.15255	-1.97043	0.0519351	0.742949	-3.88072	NOT
CLNK	0.11772	3.69785	1.97038	0.0519406	0.742949	-3.88078	NOT
LIPG	-0.245881	4.81062	-1.97029	0.0519512	0.742949	-3.88089	NOT
SNX24	0.227557	6.59331	1.97008	0.0519755	0.742949	-3.88115	NOT
SH3BP4	-0.28226	7.24779	-1.96994	0.0519918	0.742949	-3.88132	NOT
HES6	-0.193743	6.79513	-1.96966	0.0520243	0.742949	-3.88166	NOT
C10orf114	0.151923	4.92036	1.96927	0.0520697	0.742949	-3.88213	NOT
EVX1	0.161343	2.90148	1.96909	0.0520907	0.742949	-3.88235	NOT
HEMK1	-0.165177	5.35947	-1.9686	0.0521486	0.742949	-3.88296	NOT
FLJ44450	-0.149646	4.72663	-1.96856	0.0521523	0.742949	-3.883	NOT
PARS2	0.106558	6.80811	1.96849	0.0521604	0.742949	-3.88308	NOT
PRKD3	-0.135998	3.40797	-1.96845	0.0521652	0.742949	-3.88313	NOT
PGGT1B	0.197145	6.39983	1.96812	0.0522047	0.742949	-3.88354	NOT
C1D	0.189983	6.07148	1.9681	0.0522071	0.742949	-3.88357	NOT
JUND	0.202097	7.57525	1.968	0.0522178	0.742949	-3.88368	NOT
NCALD	0.129656	3.47515	1.96791	0.0522287	0.742949	-3.88379	NOT
FTH1	0.19551	12.4909	1.96763	0.0522612	0.742949	-3.88413	NOT
MICALCL	0.263456	5.66285	1.96763	0.052262	0.742949	-3.88414	NOT
KIAA0226	-0.169453	4.81686	-1.96761	0.0522642	0.742949	-3.88416	NOT
HLA-DPB1	-0.250929	9.58555	-1.96741	0.0522876	0.742949	-3.88441	NOT
GPR162	0.153968	4.1459	1.96707	0.0523277	0.742949	-3.88482	NOT
KLK2	0.127113	4.10061	1.96663	0.0523791	0.742949	-3.88536	NOT
SNX15	0.0928891	8.15119	1.96639	0.0524071	0.742949	-3.88565	NOT
MTMR12	0.124608	6.76512	1.96629	0.052419	0.742949	-3.88577	NOT
ADAP1	0.21649	4.45696	1.96621	0.0524281	0.742949	-3.88587	NOT
HOXA9	0.587797	6.76935	1.9661	0.0524414	0.742949	-3.886	NOT
ZFYVE27	0.140228	7.50659	1.96588	0.0524665	0.742949	-3.88627	NOT
EPOR	0.164213	3.76394	1.96577	0.0524801	0.742949	-3.88641	NOT
LOC338651	0.196114	6.18264	1.96573	0.0524848	0.742949	-3.88646	NOT
CTNNAL1	-0.219212	6.03988	-1.96572	0.0524862	0.742949	-3.88647	NOT
WIT1	-0.155218	3.63678	-1.96541	0.0525226	0.742949	-3.88685	NOT
NUTF2	-0.0988885	9.1673	-1.96528	0.0525373	0.742949	-3.887	NOT
RCC2	-0.148385	8.3218	-1.96508	0.0525605	0.742949	-3.88724	NOT
GDF2	0.134909	5.54512	1.96506	0.0525632	0.742949	-3.88727	NOT
WWTR1	-0.356573	5.93569	-1.96437	0.0526449	0.742949	-3.88811	NOT
CRYBG3	-0.177257	8.28906	-1.96432	0.0526508	0.742949	-3.88817	NOT
LOC728342	0.231927	6.23621	1.96423	0.0526616	0.742949	-3.88829	NOT
NKAIN2	-0.151315	3.10301	-1.96416	0.0526695	0.742949	-3.88837	NOT
SMO	0.157116	4.27768	1.96394	0.052695	0.742949	-3.88863	NOT
MFN2	0.13263	4.8573	1.96381	0.0527109	0.742949	-3.88879	NOT
IGLC1	-0.565681	7.29982	-1.96376	0.052716	0.742949	-3.88885	NOT
PTPRC	-0.471528	6.32931	-1.96349	0.0527485	0.742949	-3.88918	NOT
LOC100131733	0.187924	3.95064	1.96285	0.0528244	0.742949	-3.88996	NOT
CRLF3	-0.200518	7.72705	-1.96194	0.0529319	0.742949	-3.89107	NOT
DUSP5	0.303385	5.39716	1.96129	0.0530091	0.742949	-3.89186	NOT
GPR171	-0.296184	6.96275	-1.96121	0.0530178	0.742949	-3.89195	NOT
LOC284669	-0.144767	4.46038	-1.9612	0.0530188	0.742949	-3.89196	NOT
LOC100293983	-1.06027	7.51338	-1.96111	0.0530305	0.742949	-3.89208	NOT
IFI16	-0.325364	8.30846	-1.96093	0.0530508	0.742949	-3.89229	NOT
ODF3B	0.147384	5.17883	1.96066	0.0530839	0.742949	-3.89263	NOT
LOC100288412	-0.224059	7.36677	-1.96059	0.0530915	0.742949	-3.89271	NOT
TAF1L	-0.103519	3.20381	-1.96034	0.0531214	0.742949	-3.89302	NOT
LOC644794	-0.165576	5.08323	-1.96013	0.0531461	0.742949	-3.89327	NOT
AKTIP	0.154884	7.28379	1.95995	0.0531674	0.742949	-3.89349	NOT
BCL2L10	0.101645	4.20813	1.95986	0.0531787	0.742949	-3.8936	NOT
UHRF1	-0.229936	6.13992	-1.95977	0.0531895	0.742949	-3.89371	NOT
IRX1	0.0876116	3.49358	1.9597	0.0531971	0.742949	-3.89379	NOT
WBSCR16	-0.137926	3.59881	-1.95912	0.0532666	0.742949	-3.8945	NOT
VWA5A	0.187038	8.35944	1.95903	0.0532771	0.742949	-3.89461	NOT
LOC285857	0.204412	4.97436	1.95902	0.053278	0.742949	-3.89462	NOT
LTB4R2	0.201067	4.95848	1.95857	0.0533322	0.742949	-3.89517	NOT
SIGLEC16	-0.167016	5.30633	-1.95823	0.0533727	0.742949	-3.89558	NOT
SYT12	0.152165	4.6774	1.95805	0.0533942	0.742949	-3.8958	NOT
PIP4K2A	-0.205505	6.72837	-1.95794	0.0534076	0.742949	-3.89594	NOT
LOC613126	0.110186	2.91621	1.95767	0.0534387	0.742949	-3.89625	NOT
MAK	0.159383	4.32207	1.95743	0.053468	0.742949	-3.89655	NOT
JAG2	0.174897	5.52899	1.95728	0.0534864	0.742949	-3.89674	NOT
C10orf58	0.267133	8.75655	1.95724	0.0534903	0.742949	-3.89678	NOT
IL13	0.111788	4.88886	1.95626	0.0536076	0.742949	-3.89797	NOT
ATG4D	0.151938	8.67766	1.95544	0.0537061	0.742949	-3.89897	NOT
TIFA	-0.422581	7.49808	-1.95544	0.0537062	0.742949	-3.89897	NOT
MYEOV	-0.345265	5.98623	-1.95539	0.0537119	0.742949	-3.89903	NOT
SLC2A8	0.132959	7.1229	1.95526	0.0537275	0.742949	-3.89918	NOT
FRK	0.285834	6.02346	1.95505	0.0537526	0.742949	-3.89944	NOT
ACAA1	0.160439	8.82859	1.9548	0.0537823	0.742949	-3.89974	NOT
FLJ37035	0.115521	5.45546	1.95476	0.0537875	0.742949	-3.89979	NOT
LOC26080	0.120166	3.10732	1.9538	0.0539027	0.742949	-3.90095	NOT
ACOX1	0.139208	3.79435	1.9535	0.0539385	0.742949	-3.90132	NOT
ZNF556	0.126615	5.14519	1.95337	0.0539545	0.742949	-3.90148	NOT
FABP6	0.362955	5.7831	1.95265	0.0540417	0.742949	-3.90235	NOT
DSCAML1	0.124173	4.10457	1.95256	0.0540525	0.742949	-3.90246	NOT
PRF1	-0.219969	5.89629	-1.95228	0.0540856	0.742949	-3.9028	NOT
LILRB4	-0.147779	3.4912	-1.9518	0.0541435	0.742949	-3.90338	NOT
SERPING1	-0.432764	6.64117	-1.95158	0.0541709	0.742949	-3.90365	NOT
ARSI	0.114889	3.65595	1.95156	0.0541724	0.742949	-3.90367	NOT
FCRL4	0.246763	3.50519	1.95148	0.0541828	0.742949	-3.90377	NOT
IRGQ	-0.138509	6.23824	-1.95148	0.054183	0.742949	-3.90377	NOT
EEF1E1	-0.249215	6.50526	-1.95137	0.0541959	0.742949	-3.9039	NOT
SELP	-0.465701	5.00242	-1.95082	0.0542618	0.742949	-3.90456	NOT
LOC283045	-0.183035	4.97214	-1.95061	0.0542875	0.742949	-3.90482	NOT
ICAM4	0.102831	3.25354	1.95011	0.0543478	0.742949	-3.90542	NOT
RASAL2	-0.1786	5.7447	-1.95007	0.0543525	0.742949	-3.90547	NOT
FEN1	-0.189016	8.96597	-1.94957	0.0544141	0.742949	-3.90609	NOT
ZFYVE1	0.141078	6.84508	1.94876	0.0545116	0.742949	-3.90706	NOT
ERI1	-0.234377	6.36335	-1.94865	0.0545254	0.742949	-3.9072	NOT
DDX49	0.110787	7.04128	1.9482	0.0545803	0.742949	-3.90774	NOT
SLC16A9	0.467819	5.33237	1.94816	0.0545852	0.742949	-3.90779	NOT
KCTD14	-0.350348	6.14795	-1.94745	0.0546705	0.742949	-3.90864	NOT
ANXA5	-0.316552	8.27697	-1.94674	0.0547576	0.742949	-3.9095	NOT
ZNF572	0.120244	3.27235	1.94651	0.0547851	0.742949	-3.90978	NOT
CXCR4	-0.698037	6.39047	-1.94639	0.0548	0.742949	-3.90992	NOT
LOC100132891	-0.172124	4.32237	-1.94621	0.054822	0.742949	-3.91014	NOT
DTX1	0.162294	5.80383	1.94593	0.0548559	0.742949	-3.91048	NOT
AP3B1	-0.123491	8.2007	-1.94592	0.054858	0.742949	-3.9105	NOT
HOXC6	-0.28218	5.06203	-1.9459	0.0548596	0.742949	-3.91052	NOT
ABCA3	0.122283	5.79818	1.94585	0.0548663	0.742949	-3.91058	NOT
FAM194A	0.125112	3.03263	1.94584	0.0548678	0.742949	-3.9106	NOT
LOC653566	-0.148152	8.7887	-1.94569	0.054886	0.742949	-3.91078	NOT
PTP4A2	-0.136819	8.32634	-1.94539	0.0549216	0.742949	-3.91113	NOT
DYNLT3	-0.157778	8.12451	-1.94522	0.0549435	0.742949	-3.91134	NOT
UTP14A	-0.0989182	7.85779	-1.94521	0.0549446	0.742949	-3.91135	NOT
BMF	0.264186	6.85361	1.94386	0.0551094	0.742949	-3.91298	NOT
C19orf68	0.186045	5.61157	1.94369	0.0551297	0.742949	-3.91318	NOT
AP4M1	-0.150094	4.23242	-1.94359	0.0551424	0.742949	-3.91331	NOT
GPR150	-0.16097	4.59576	-1.94286	0.0552325	0.742949	-3.91419	NOT
FAM165B	0.179363	4.69782	1.94273	0.0552483	0.742949	-3.91435	NOT
CHSY3	-0.138832	2.97346	-1.94253	0.0552729	0.742949	-3.91459	NOT
SLC22A23	0.183827	7.63329	1.94198	0.0553396	0.742949	-3.91524	NOT
FAM9A	0.125602	3.5927	1.94194	0.0553448	0.742949	-3.91529	NOT
TKT	-0.216986	7.37235	-1.94155	0.0553924	0.742949	-3.91576	NOT
C1R	-0.415605	6.71359	-1.94103	0.0554572	0.742949	-3.9164	NOT
CCR2	-0.274963	4.71476	-1.94086	0.0554775	0.742949	-3.9166	NOT
CD48	-0.376083	8.188	-1.94064	0.055505	0.742949	-3.91686	NOT
MDM4	-0.182075	8.65256	-1.94033	0.0555429	0.742949	-3.91723	NOT
RNASEH2C	0.118148	8.70267	1.93848	0.0557719	0.742949	-3.91947	NOT
CYAT1	-0.392088	7.15473	-1.93835	0.0557876	0.742949	-3.91962	NOT
TWISTNB	0.125024	3.29833	1.93819	0.0558074	0.742949	-3.91981	NOT
ABHD15	0.208326	4.5419	1.93794	0.0558383	0.742949	-3.92011	NOT
DKFZp434G179	0.132105	2.98442	1.93773	0.055865	0.742949	-3.92037	NOT
ZNF781	0.134825	3.33454	1.93771	0.0558667	0.742949	-3.92039	NOT
GPR20	0.184234	5.03903	1.93737	0.0559094	0.742949	-3.9208	NOT
LCP2	-0.486535	6.45983	-1.93688	0.0559698	0.742949	-3.92139	NOT
EVI2B	-0.432444	7.25955	-1.93686	0.0559724	0.742949	-3.92141	NOT
MYCBP2	-0.203698	8.56834	-1.93554	0.0561365	0.742949	-3.923	NOT
NINL	0.208163	4.63567	1.93536	0.0561597	0.742949	-3.92323	NOT
ACVR2A	0.197121	8.09847	1.93516	0.0561838	0.742949	-3.92346	NOT
GPR32	0.122809	3.77876	1.93491	0.0562152	0.742949	-3.92376	NOT
STARD9	-0.219157	7.0385	-1.93472	0.0562388	0.742949	-3.92399	NOT
LOC100289775	0.139649	5.39093	1.93453	0.0562625	0.742949	-3.92422	NOT
COL10A1	0.241089	5.21441	1.93411	0.0563154	0.742949	-3.92473	NOT
SHOX2	0.137275	3.3043	1.93363	0.0563749	0.742949	-3.9253	NOT
TNPO1	0.128738	3.99117	1.93352	0.0563884	0.742949	-3.92543	NOT
CHST15	-0.480172	5.95725	-1.93301	0.056452	0.742949	-3.92604	NOT
WISP3	-0.145813	2.94016	-1.93283	0.0564744	0.742949	-3.92626	NOT
SARDH	0.127327	2.96845	1.9324	0.0565286	0.742949	-3.92678	NOT
TAX1BP1	-0.0783515	8.49217	-1.93221	0.0565519	0.742949	-3.927	NOT
KIAA0513	0.131678	4.01042	1.93214	0.0565615	0.742949	-3.92709	NOT
TMEM91	-0.12982	7.00986	-1.93212	0.0565635	0.742949	-3.92711	NOT
RGS11	0.181538	3.96143	1.93156	0.0566345	0.742949	-3.92779	NOT
FANCI	-0.176435	6.40339	-1.93152	0.0566391	0.742949	-3.92783	NOT
CYHR1	0.152842	3.90588	1.93109	0.0566929	0.742949	-3.92835	NOT
CEACAM4	-0.141173	2.89553	-1.93087	0.056721	0.742949	-3.92862	NOT
POMC	0.114012	4.93093	1.93065	0.0567485	0.742949	-3.92888	NOT
PSD4	0.157608	6.1879	1.93023	0.0568004	0.742949	-3.92938	NOT
ESRRA	0.150445	7.35258	1.93009	0.0568182	0.742949	-3.92955	NOT
LOC646903	0.10172	2.92957	1.93005	0.0568238	0.742949	-3.9296	NOT
ZNF200	-0.195859	3.88322	-1.9298	0.0568547	0.742949	-3.92989	NOT
BCL2L13	0.148113	4.70605	1.92936	0.0569106	0.742949	-3.93043	NOT
GALT	0.189985	7.21412	1.92931	0.0569163	0.742949	-3.93048	NOT
LMO2	-0.332784	6.92688	-1.92919	0.0569323	0.742949	-3.93063	NOT
OGFOD1	-0.135926	7.70757	-1.92911	0.0569421	0.742949	-3.93073	NOT
TRAT1	-0.341294	4.45641	-1.92906	0.0569479	0.742949	-3.93078	NOT
ZDHHC11	0.420398	5.06307	1.92883	0.0569766	0.742949	-3.93106	NOT
LOC100289126	0.121901	5.50032	1.9288	0.0569812	0.742949	-3.9311	NOT
ITGA2	-0.223232	8.30467	-1.92862	0.0570036	0.742949	-3.93131	NOT
PGBD2	0.150962	6.2607	1.92844	0.0570265	0.742949	-3.93153	NOT
WDR41	-0.135651	7.36391	-1.92819	0.0570573	0.742949	-3.93182	NOT
IL4I1	0.181423	5.29533	1.92787	0.0570976	0.742949	-3.9322	NOT
ECM1	-0.289795	6.49243	-1.92775	0.0571139	0.742949	-3.93236	NOT
LZTS1	0.150389	4.88142	1.92672	0.0572433	0.742949	-3.93359	NOT
LOC387647	0.145195	6.66992	1.92663	0.0572554	0.742949	-3.9337	NOT
ATP2B4	-0.304249	6.73569	-1.92656	0.0572638	0.742949	-3.93378	NOT
CLN6	0.164548	4.92601	1.92648	0.0572736	0.742949	-3.93387	NOT
LAP3	-0.216694	8.85043	-1.9263	0.0572968	0.742949	-3.93409	NOT
ADORA3	-0.24598	5.80371	-1.92624	0.0573039	0.742949	-3.93416	NOT
SIAH1	-0.0908942	8.14751	-1.92471	0.0574986	0.742949	-3.936	NOT
MPV17L2	-0.147897	6.88968	-1.92427	0.0575547	0.742949	-3.93652	NOT
NEU1	0.160678	7.45457	1.92389	0.0576024	0.742949	-3.93697	NOT
IARS	-0.218761	8.05315	-1.92384	0.0576087	0.742949	-3.93703	NOT
LAPTM5	-0.295624	8.82535	-1.92327	0.0576809	0.742949	-3.93771	NOT
TLN1	-0.138087	9.23353	-1.92271	0.0577533	0.742949	-3.93839	NOT
SPINK2	0.147725	4.12937	1.92268	0.0577565	0.742949	-3.93842	NOT
TRIB2	-0.390793	6.83051	-1.92255	0.0577726	0.742949	-3.93857	NOT
MAP3K8	-0.238151	4.669	-1.9225	0.0577796	0.742949	-3.93864	NOT
CSDA	-0.171888	8.61481	-1.92235	0.0577984	0.742949	-3.93881	NOT
CRISP3	-0.482225	3.88367	-1.92203	0.0578398	0.742949	-3.9392	NOT
NFIC	-0.228199	7.93601	-1.92175	0.0578752	0.742949	-3.93953	NOT
ZNF608	0.160201	4.89442	1.92158	0.0578967	0.742949	-3.93973	NOT
RPS6KL1	0.164877	3.78384	1.92151	0.0579054	0.742949	-3.93981	NOT
C21orf91	-0.216555	6.82629	-1.92143	0.0579164	0.742949	-3.93992	NOT
CEP63	-0.172172	6.43169	-1.92092	0.0579813	0.742949	-3.94052	NOT
HTR1A	0.124929	3.63551	1.92081	0.0579959	0.742949	-3.94066	NOT
BLVRA	-0.284112	5.22437	-1.92063	0.0580186	0.742949	-3.94087	NOT
UBAC1	0.11994	6.74371	1.92056	0.0580278	0.742949	-3.94096	NOT
HK3	0.155894	4.30066	1.92023	0.0580699	0.742949	-3.94135	NOT
LOC201651	0.441437	5.43603	1.92015	0.0580802	0.742949	-3.94145	NOT
IRG1	-0.431496	4.00538	-1.92011	0.0580848	0.742949	-3.94149	NOT
DKFZp686O1327	0.112835	3.02543	1.9198	0.0581248	0.742949	-3.94186	NOT
SUV420H1	0.161851	5.87937	1.9197	0.0581379	0.742949	-3.94198	NOT
NBAS	0.144094	7.56644	1.91956	0.0581553	0.742949	-3.94215	NOT
ST8SIA5	0.125099	3.17789	1.91946	0.0581678	0.742949	-3.94226	NOT
KLHL36	0.123303	5.91165	1.91906	0.0582193	0.742949	-3.94274	NOT
ACSL4	-0.448075	5.5442	-1.91885	0.0582462	0.742949	-3.94299	NOT
ARHGAP22	-0.154238	5.39413	-1.91884	0.0582479	0.742949	-3.94301	NOT
ZNF222	-0.148546	5.28992	-1.91856	0.058284	0.742949	-3.94334	NOT
PCSK9	-0.178191	5.04784	-1.91804	0.0583513	0.742949	-3.94397	NOT
ITGB6	-0.414249	6.83298	-1.91793	0.0583642	0.742949	-3.94409	NOT
CA9	-0.282028	5.63149	-1.91755	0.0584136	0.742949	-3.94454	NOT
KRT83	0.136347	5.0664	1.91733	0.0584414	0.742949	-3.9448	NOT
C1orf183	0.119635	5.22669	1.91696	0.0584895	0.742949	-3.94525	NOT
PRLR	0.394101	6.24271	1.91695	0.0584904	0.742949	-3.94526	NOT
DMWD	-0.17265	6.56782	-1.9167	0.0585233	0.742949	-3.94556	NOT
TAP1	-0.20321	9.04651	-1.9165	0.0585491	0.742949	-3.9458	NOT
FYN	-0.18511	3.96616	-1.91635	0.0585683	0.742949	-3.94598	NOT
C1orf53	0.121679	5.46436	1.91627	0.0585792	0.742949	-3.94608	NOT
LOC440028	0.151168	3.18708	1.91618	0.0585909	0.742949	-3.94618	NOT
MIR770	0.166038	3.30503	1.91614	0.058596	0.742949	-3.94623	NOT
FLJ20712	0.160823	4.27738	1.91486	0.0587607	0.742949	-3.94775	NOT
HRH2	-0.126801	4.9714	-1.91439	0.058821	0.742949	-3.94831	NOT
RBL1	0.110486	2.63816	1.91433	0.0588297	0.742949	-3.94838	NOT
GLOD4	0.139275	9.01206	1.91418	0.0588482	0.742949	-3.94856	NOT
ADAMTS9	0.187614	4.54103	1.91403	0.0588681	0.742949	-3.94874	NOT
ZNF350	0.117317	6.08957	1.91393	0.0588814	0.742949	-3.94886	NOT
C17orf61	0.176014	8.73898	1.91366	0.0589156	0.742949	-3.94917	NOT
IGH@	-0.745164	9.96321	-1.91338	0.0589529	0.742949	-3.94952	NOT
SDCBP	-0.172909	9.64449	-1.91334	0.0589572	0.742949	-3.94956	NOT
GDF10	0.106925	3.08237	1.91313	0.0589854	0.742949	-3.94981	NOT
TMEM14B	0.0935435	9.84828	1.91283	0.0590244	0.742949	-3.95017	NOT
CAPN8	-0.421554	7.55847	-1.91282	0.0590255	0.742949	-3.95018	NOT
DDX19B	0.206538	4.26762	1.91276	0.0590324	0.742949	-3.95025	NOT
PWRN2	0.142441	3.47179	1.91234	0.0590879	0.742949	-3.95075	NOT
GIMAP7	-0.300965	8.30263	-1.91226	0.0590983	0.742949	-3.95085	NOT
CREB5	-0.29797	3.81424	-1.91209	0.0591202	0.742949	-3.95105	NOT
CTSB	-0.164947	9.72408	-1.91191	0.0591431	0.742949	-3.95126	NOT
ACTG2	-0.407754	6.00952	-1.91182	0.0591554	0.742949	-3.95137	NOT
AKT3	-0.336224	4.61707	-1.91153	0.0591926	0.742949	-3.95171	NOT
TMPRSS13	0.164205	4.56814	1.91056	0.0593195	0.742949	-3.95287	NOT
LOC339751	-0.392504	5.40677	-1.90971	0.0594299	0.742949	-3.95388	NOT
TRIM63	0.197521	4.91592	1.90948	0.0594601	0.742949	-3.95415	NOT
PRSS22	0.0918679	5.97986	1.90933	0.0594801	0.742949	-3.95433	NOT
ST3GAL5	-0.366111	6.86555	-1.9088	0.0595497	0.742949	-3.95496	NOT
NUSAP1	-0.288618	7.16895	-1.90837	0.059605	0.742949	-3.95547	NOT
LOC440934	0.181236	4.19614	1.90832	0.0596123	0.742949	-3.95553	NOT
PRDX6	0.240027	9.5207	1.90824	0.0596225	0.742949	-3.95562	NOT
HMHB1	0.116134	5.31873	1.90823	0.0596242	0.742949	-3.95564	NOT
GABBR1	-0.303917	5.83126	-1.90796	0.0596587	0.742949	-3.95595	NOT
LOC401052	0.156186	3.11969	1.90792	0.0596649	0.742949	-3.95601	NOT
C22orf41	-0.137646	4.0671	-1.90773	0.0596892	0.742949	-3.95623	NOT
LOC392555	0.110772	2.78627	1.90742	0.0597297	0.742949	-3.95659	NOT
ZNF768	0.162739	6.1448	1.90738	0.0597356	0.742949	-3.95665	NOT
ELMOD3	0.139968	4.59701	1.9073	0.0597461	0.742949	-3.95674	NOT
MGC5590	0.267085	4.46417	1.90724	0.0597537	0.742949	-3.95681	NOT
LOC285423	0.204794	4.37112	1.90696	0.0597905	0.742949	-3.95714	NOT
ARID1A	-0.164938	6.64692	-1.90669	0.0598255	0.742949	-3.95746	NOT
OR7E24	-0.14771	3.70681	-1.90479	0.0600757	0.742949	-3.95972	NOT
CYP46A1	0.116722	5.48389	1.90435	0.0601335	0.742949	-3.96024	NOT
PGAP3	0.192738	6.62368	1.9038	0.0602063	0.742949	-3.96089	NOT
NDFIP1	-0.113881	8.08427	-1.90372	0.0602167	0.742949	-3.96098	NOT
FAM43B	0.143837	3.84133	1.90347	0.0602502	0.742949	-3.96128	NOT
GFI1B	-0.172222	4.84707	-1.90321	0.0602845	0.742949	-3.96159	NOT
RRAD	0.155906	3.97207	1.90259	0.0603658	0.742949	-3.96232	NOT
TOR1B	-0.163233	7.39024	-1.90247	0.0603822	0.742949	-3.96247	NOT
MX1	-0.209616	7.60129	-1.90239	0.060392	0.742949	-3.96255	NOT
GMEB1	-0.113426	6.84906	-1.90216	0.0604229	0.742949	-3.96283	NOT
LOC439938	-0.0936409	2.75386	-1.90212	0.0604288	0.742949	-3.96288	NOT
UTP14A	-0.184726	4.47741	-1.90109	0.0605656	0.742949	-3.9641	NOT
POLD4	0.143508	7.12874	1.90101	0.0605756	0.742949	-3.96419	NOT
INPP5K	0.174545	5.71482	1.90087	0.060594	0.742949	-3.96436	NOT
SAFB2	-0.125293	7.9427	-1.90027	0.0606733	0.742949	-3.96506	NOT
C6orf192	-0.197081	4.85963	-1.90017	0.0606874	0.742949	-3.96519	NOT
ZNF252	0.198293	5.16387	1.90005	0.0607026	0.742949	-3.96532	NOT
URM1	0.108281	6.12988	1.89957	0.0607676	0.742949	-3.9659	NOT
EBNA1BP2	-0.152897	8.10741	-1.8985	0.0609093	0.742949	-3.96716	NOT
NAT14	0.124395	6.33124	1.89815	0.0609562	0.742949	-3.96758	NOT
LOC100132062	-0.204179	8.2869	-1.89786	0.0609948	0.742949	-3.96792	NOT
HOXB13	0.16941	3.12169	1.8976	0.0610299	0.742949	-3.96823	NOT
MICA	0.229274	6.74829	1.89744	0.0610508	0.742949	-3.96841	NOT
PPP5C	0.153692	6.33074	1.89744	0.0610512	0.742949	-3.96842	NOT
SLPI	-0.591387	6.71839	-1.89715	0.0610895	0.742949	-3.96875	NOT
GP1BB	0.155406	4.16778	1.89713	0.0610921	0.742949	-3.96878	NOT
SPTBN4	0.123719	3.30132	1.8969	0.0611231	0.742949	-3.96905	NOT
ANKFY1	0.121686	5.39685	1.89682	0.0611341	0.742949	-3.96915	NOT
FICD	-0.164324	5.28673	-1.89671	0.061148	0.742949	-3.96927	NOT
GRIA3	0.0989069	2.68579	1.89624	0.0612114	0.742949	-3.96983	NOT
SLC45A1	-0.117661	3.38033	-1.89617	0.061221	0.742949	-3.96991	NOT
CPA6	0.130589	3.27391	1.89608	0.0612322	0.742949	-3.97001	NOT
PRR5L	0.223622	6.67832	1.89575	0.0612768	0.742949	-3.97041	NOT
WDR89	-0.141979	4.36739	-1.89532	0.0613349	0.742949	-3.97092	NOT
CYP2A7P1	0.112689	3.93946	1.89484	0.0613995	0.742949	-3.97149	NOT
WEE1	0.223382	6.69698	1.8944	0.0614579	0.742949	-3.972	NOT
AGXT2L1	0.101546	3.20086	1.89412	0.0614957	0.742949	-3.97233	NOT
NUBP1	-0.103091	7.19403	-1.89404	0.0615067	0.742949	-3.97243	NOT
CYP2R1	0.174488	5.0376	1.89393	0.0615215	0.742949	-3.97256	NOT
CCND1	-0.243547	6.9743	-1.89376	0.0615437	0.742949	-3.97275	NOT
ETNK1	-0.247587	7.76752	-1.89359	0.0615672	0.742949	-3.97296	NOT
PRDM4	0.102937	7.18018	1.89353	0.0615755	0.742949	-3.97303	NOT
BTN3A3	-0.287609	6.36212	-1.89342	0.0615899	0.742949	-3.97316	NOT
FCGR2C	-0.428205	7.71137	-1.89324	0.061614	0.742949	-3.97337	NOT
SNX27	-0.102809	7.95313	-1.89103	0.0619121	0.742949	-3.97597	NOT
C5orf39	-0.155449	6.10901	-1.89088	0.0619331	0.742949	-3.97615	NOT
THYN1	0.143158	6.52172	1.89085	0.0619366	0.742949	-3.97619	NOT
PIK3R6	-0.170581	5.95103	-1.89073	0.0619526	0.742949	-3.97632	NOT
CD53	-0.419448	8.10977	-1.89065	0.0619632	0.742949	-3.97642	NOT
TNPO2	0.135974	6.20791	1.89009	0.0620389	0.742949	-3.97708	NOT
CDC6	-0.157112	3.23725	-1.88983	0.0620742	0.742949	-3.97738	NOT
TLE3	0.202169	6.63856	1.88972	0.0620893	0.742949	-3.97751	NOT
NUPL1	-0.184167	5.13532	-1.88968	0.0620948	0.742949	-3.97756	NOT
VSTM2L	0.134929	4.83475	1.88961	0.062104	0.742949	-3.97764	NOT
TBC1D13	0.178252	6.27322	1.88904	0.0621813	0.742949	-3.97831	NOT
DND1	0.191355	6.37053	1.88896	0.0621923	0.742949	-3.97841	NOT
MAP3K13	-0.206537	7.06128	-1.88885	0.062207	0.742949	-3.97854	NOT
SYCN	0.127487	4.2869	1.8883	0.0622818	0.742949	-3.97918	NOT
C9orf46	0.18902	8.02247	1.88815	0.0623032	0.742949	-3.97937	NOT
PBK	-0.299848	4.56391	-1.88813	0.0623053	0.742949	-3.97939	NOT
PYY	0.670037	6.93547	1.8877	0.0623639	0.742949	-3.97989	NOT
FOXL1	0.136184	3.69957	1.88731	0.0624163	0.742949	-3.98035	NOT
APOA5	0.128475	4.7298	1.88694	0.0624671	0.742949	-3.98078	NOT
MAGEA9	0.117543	3.49747	1.88678	0.0624897	0.742949	-3.98098	NOT
NBPF3	0.123437	5.98128	1.88644	0.0625351	0.742949	-3.98137	NOT
PPAP2C	0.177918	6.34225	1.88639	0.0625422	0.742949	-3.98143	NOT
C1orf198	-0.21116	5.77603	-1.88618	0.0625713	0.742949	-3.98168	NOT
ASTE1	0.156054	6.53675	1.88587	0.0626136	0.742949	-3.98205	NOT
QKI	-0.429484	7.22751	-1.88576	0.0626276	0.742949	-3.98217	NOT
C20orf54	0.317719	6.2968	1.88537	0.0626809	0.742949	-3.98263	NOT
TIGD5	0.118361	6.91768	1.8847	0.0627729	0.742949	-3.98342	NOT
NAPG	-0.132502	8.41885	-1.88468	0.0627751	0.742949	-3.98344	NOT
MTMR9	-0.176198	6.56619	-1.88406	0.0628599	0.742949	-3.98416	NOT
RNGTT	-0.200913	5.61416	-1.88367	0.0629134	0.742949	-3.98462	NOT
PIK3AP1	-0.386061	5.51333	-1.88306	0.0629979	0.742949	-3.98534	NOT
NANOS1	0.113657	2.89807	1.88287	0.0630235	0.742949	-3.98556	NOT
OR1Q1	0.138851	3.72683	1.88286	0.0630249	0.742949	-3.98558	NOT
CSNK1E	0.161379	5.4324	1.88283	0.0630296	0.742949	-3.98562	NOT
DTX3L	-0.146909	8.70085	-1.88257	0.0630655	0.742949	-3.98592	NOT
MGC87042	0.1805	4.25144	1.88236	0.0630935	0.742949	-3.98616	NOT
LIN28B	0.101988	2.64521	1.88232	0.0630996	0.742949	-3.98621	NOT
UHMK1	0.127063	7.67933	1.88227	0.0631056	0.742949	-3.98627	NOT
TTC32	-0.189534	6.0902	-1.88186	0.0631619	0.742949	-3.98675	NOT
CTTNBP2	-0.219541	4.41291	-1.88185	0.0631638	0.742949	-3.98676	NOT
WDR75	-0.131362	7.4992	-1.88125	0.0632458	0.742949	-3.98746	NOT
FEM1A	0.090963	6.97537	1.88104	0.0632752	0.742949	-3.98771	NOT
MAP2K5	0.133335	6.5321	1.88096	0.0632858	0.742949	-3.9878	NOT
RAI2	-0.298777	5.92439	-1.88096	0.0632861	0.742949	-3.9878	NOT
ABHD14B	0.186522	7.47816	1.88095	0.0632875	0.742949	-3.98782	NOT
PDK2	0.257384	7.24956	1.88089	0.0632956	0.742949	-3.98789	NOT
SUZ12	-0.164958	8.17142	-1.88024	0.0633856	0.742949	-3.98865	NOT
MDH1B	0.139132	3.93959	1.88007	0.063409	0.742949	-3.98885	NOT
RABEP2	0.141592	5.55577	1.8793	0.0635149	0.742949	-3.98975	NOT
LIN7A	0.406974	5.77681	1.87918	0.0635313	0.742949	-3.98989	NOT
FANCF	-0.170858	6.6289	-1.87895	0.0635629	0.742949	-3.99016	NOT
PPYR1	0.148324	4.46748	1.87877	0.0635878	0.742949	-3.99037	NOT
FNTA	0.0898912	9.38401	1.87855	0.0636185	0.742949	-3.99063	NOT
UNC93A	0.292437	3.94648	1.87851	0.0636241	0.742949	-3.99067	NOT
CLIC3	0.121069	3.22556	1.87828	0.0636559	0.742949	-3.99094	NOT
OR51M1	0.131597	3.41006	1.87819	0.0636684	0.742949	-3.99105	NOT
MGC13053	0.0511822	2.87772	1.87819	0.0636686	0.742949	-3.99105	NOT
IFITM1	-0.287627	9.45775	-1.87794	0.0637028	0.742949	-3.99134	NOT
FIS1	0.126208	7.611	1.87782	0.0637193	0.742949	-3.99148	NOT
ZADH2	0.139998	8.16461	1.87782	0.0637198	0.742949	-3.99148	NOT
ZNF137	0.227508	5.45692	1.87774	0.0637311	0.742949	-3.99158	NOT
SRPR	-0.151594	7.02899	-1.87744	0.0637729	0.742949	-3.99193	NOT
RAB12	-0.153802	8.03098	-1.87723	0.063802	0.742949	-3.99218	NOT
ABI1	-0.211466	6.66415	-1.87722	0.0638035	0.742949	-3.99219	NOT
ECH1	0.133103	8.62983	1.87707	0.0638231	0.742949	-3.99235	NOT
FRMD6	-0.270932	4.22977	-1.87702	0.0638301	0.742949	-3.99241	NOT
ACO2	0.208225	8.61578	1.87676	0.0638662	0.742949	-3.99272	NOT
FAM115C	-0.154717	3.17562	-1.87612	0.0639557	0.742949	-3.99347	NOT
ANKRD27	0.161617	7.38123	1.87585	0.063993	0.742949	-3.99379	NOT
DLEU2	-0.282985	5.003	-1.87575	0.0640072	0.742949	-3.99391	NOT
PRR5	0.156377	5.62955	1.87575	0.0640077	0.742949	-3.99391	NOT
DNM1P41	0.113528	3.56724	1.87495	0.0641177	0.742949	-3.99483	NOT
OR5E1P	0.186147	4.11793	1.87494	0.0641198	0.742949	-3.99485	NOT
BAZ2A	0.125035	6.4949	1.87455	0.0641734	0.742949	-3.9953	NOT
EWSR1	-0.0739079	9.42896	-1.87441	0.0641934	0.742949	-3.99547	NOT
ZNF33B	0.209784	4.7627	1.8738	0.0642785	0.742949	-3.99618	NOT
TMEM132E	0.139988	5.20419	1.87373	0.0642878	0.742949	-3.99626	NOT
KDM5A	0.109409	7.51936	1.87299	0.0643915	0.742949	-3.99713	NOT
OR11A1	0.104138	3.05969	1.87263	0.0644414	0.742949	-3.99754	NOT
RLN3	0.125294	3.78435	1.87233	0.064484	0.742949	-3.9979	NOT
LOC100132234	-0.209479	4.60521	-1.87229	0.0644899	0.742949	-3.99795	NOT
ALAD	0.17396	7.69309	1.87219	0.0645032	0.742949	-3.99806	NOT
IGJ	-0.305025	10.8825	-1.87195	0.0645373	0.742949	-3.99834	NOT
ADAM8	0.144279	5.8525	1.87188	0.0645474	0.742949	-3.99843	NOT
CLEC4A	-0.420388	5.10959	-1.87101	0.0646693	0.742949	-3.99944	NOT
PRKDC	-0.194148	8.35845	-1.87081	0.0646962	0.742949	-3.99967	NOT
SDHD	0.143726	8.94477	1.87072	0.0647099	0.742949	-3.99978	NOT
C5orf49	0.119736	3.03825	1.86989	0.0648266	0.742949	-4.00075	NOT
LOC100131354	0.16237	4.0041	1.86949	0.0648828	0.742949	-4.00122	NOT
LOC100129961	0.151228	3.80809	1.86936	0.0649004	0.742949	-4.00136	NOT
TRAFD1	-0.184612	7.79845	-1.8691	0.0649374	0.742949	-4.00167	NOT
PIM3	-0.227565	8.576	-1.86826	0.0650551	0.742949	-4.00264	NOT
PPP1R11	-0.108063	8.58901	-1.86798	0.0650952	0.742949	-4.00297	NOT
CAP2	-0.215349	4.61065	-1.86767	0.0651385	0.742949	-4.00333	NOT
ITIH5L	0.148638	5.01867	1.86766	0.0651395	0.742949	-4.00334	NOT
LOC100128286	0.107152	3.05796	1.86729	0.0651924	0.742949	-4.00378	NOT
C10orf46	0.110537	7.35219	1.86726	0.065196	0.742949	-4.00381	NOT
BAHD1	0.120056	6.44112	1.8672	0.0652048	0.742949	-4.00388	NOT
LPO	0.139056	4.85349	1.86542	0.0654562	0.742949	-4.00595	NOT
C3AR1	-0.217678	7.68492	-1.86534	0.0654674	0.742949	-4.00604	NOT
MAST2	0.19834	7.63898	1.8653	0.0654737	0.742949	-4.00609	NOT
LOC92973	0.149081	4.1736	1.86503	0.0655112	0.742949	-4.0064	NOT
SCNN1G	0.126244	3.47747	1.86497	0.0655201	0.742949	-4.00647	NOT
LPCAT2	-0.297791	4.11973	-1.86485	0.0655379	0.742949	-4.00662	NOT
FAM124A	-0.126378	5.79724	-1.86405	0.0656514	0.742949	-4.00755	NOT
GIMAP8	-0.292133	6.81101	-1.86373	0.0656957	0.742949	-4.00791	NOT
FAM3A	0.154086	6.45568	1.86371	0.065699	0.742949	-4.00794	NOT
HYAL4	0.100117	3.97665	1.86284	0.0658236	0.742949	-4.00896	NOT
WDTC1	0.132726	5.30734	1.86257	0.0658616	0.742949	-4.00927	NOT
RAB3IP	0.0709212	2.3263	1.86176	0.0659768	0.742949	-4.01021	NOT
LOC100289122	0.112063	8.45248	1.86173	0.0659817	0.742949	-4.01025	NOT
SHROOM2	0.114959	3.71724	1.86148	0.066017	0.742949	-4.01053	NOT
CRLF2	-0.189175	4.13281	-1.8614	0.0660282	0.742949	-4.01062	NOT
SLC15A2	-0.332209	5.0824	-1.86119	0.0660586	0.742949	-4.01087	NOT
FLJ00049	0.150214	4.36425	1.86118	0.0660589	0.742949	-4.01087	NOT
ENTPD5	0.286439	6.78181	1.86112	0.0660688	0.742949	-4.01095	NOT
SRI	0.310958	5.96311	1.86104	0.0660795	0.742949	-4.01104	NOT
TAAR9	0.150228	3.32542	1.86101	0.0660845	0.742949	-4.01108	NOT
EPB41L2	-0.115682	9.33384	-1.86088	0.0661017	0.742949	-4.01122	NOT
UBAC2	0.109099	6.40915	1.86071	0.066127	0.742949	-4.01143	NOT
RABL3	-0.166173	3.84281	-1.86048	0.0661593	0.742949	-4.01169	NOT
USP15	-0.192332	6.98588	-1.86043	0.0661661	0.742949	-4.01175	NOT
CLEC18A	0.148231	4.37934	1.86029	0.0661869	0.742949	-4.01191	NOT
PLSCR2	0.106125	4.12041	1.86025	0.0661919	0.742949	-4.01196	NOT
PRKCZ	-0.117866	4.36726	-1.86017	0.0662039	0.742949	-4.01205	NOT
UFC1	0.080331	9.32471	1.85966	0.0662771	0.742949	-4.01265	NOT
CDKN2BAS	0.439675	5.87035	1.85916	0.0663485	0.742949	-4.01322	NOT
MGC23284	0.184971	4.10898	1.85916	0.0663487	0.742949	-4.01323	NOT
APOM	0.320403	5.8947	1.85913	0.0663522	0.742949	-4.01325	NOT
LRRC3B	-0.0751691	2.88678	-1.85913	0.0663525	0.742949	-4.01326	NOT
DHFR	-0.174964	8.29551	-1.85911	0.0663549	0.742949	-4.01328	NOT
C6orf124	0.216417	3.93218	1.85899	0.0663728	0.742949	-4.01342	NOT
HCG4P6	-0.149221	3.65615	-1.85899	0.0663735	0.742949	-4.01343	NOT
XRCC3	0.122345	4.97602	1.85891	0.0663835	0.742949	-4.01351	NOT
ERGIC3	0.145023	4.27142	1.85734	0.0666097	0.742949	-4.01533	NOT
TAGLN	-0.211361	4.41801	-1.8573	0.0666157	0.742949	-4.01538	NOT
IGHV3-48	-0.375084	8.29578	-1.85722	0.0666275	0.742949	-4.01548	NOT
NAT6	0.142727	5.33701	1.85708	0.0666463	0.742949	-4.01563	NOT
CLDN4	0.134351	5.75815	1.85662	0.0667134	0.742949	-4.01617	NOT
MCOLN3	-0.196136	6.14494	-1.85612	0.0667854	0.742949	-4.01675	NOT
TMEM47	-0.291925	5.18525	-1.85607	0.0667923	0.742949	-4.0168	NOT
HDDC3	0.166613	6.82497	1.85597	0.0668074	0.742949	-4.01693	NOT
PPEF2	-0.0668698	2.84448	-1.85585	0.0668246	0.742949	-4.01707	NOT
HCN3	0.331743	5.85712	1.85528	0.0669067	0.742949	-4.01772	NOT
TTC1	-0.0960952	7.6251	-1.85523	0.0669134	0.742949	-4.01778	NOT
PHEX	0.187993	4.58837	1.85517	0.066922	0.742949	-4.01785	NOT
SLC35F2	0.197701	7.10679	1.85514	0.0669266	0.742949	-4.01788	NOT
PMM1	0.196857	7.45822	1.85512	0.0669288	0.742949	-4.0179	NOT
ANKRD18A	-0.158122	5.80521	-1.85492	0.0669576	0.742949	-4.01813	NOT
PRPS2	-0.260612	7.21875	-1.8538	0.0671197	0.742949	-4.01943	NOT
MFSD9	0.107715	3.71639	1.85357	0.0671529	0.742949	-4.0197	NOT
LOC253962	0.175902	4.75232	1.85351	0.0671625	0.742949	-4.01977	NOT
EXOC5	-0.165106	7.33409	-1.85333	0.0671885	0.742949	-4.01998	NOT
FERMT2	-0.28612	4.63304	-1.85329	0.0671938	0.742949	-4.02002	NOT
CTGF	-0.358729	6.79072	-1.85305	0.0672293	0.742949	-4.02031	NOT
CCDC23	0.174852	6.16486	1.85279	0.0672668	0.742949	-4.02061	NOT
RFC3	-0.27027	6.19803	-1.85266	0.0672856	0.742949	-4.02075	NOT
MGAT3	0.182073	5.16403	1.85255	0.0673014	0.742949	-4.02088	NOT
MSRA	0.256406	7.84135	1.85242	0.0673202	0.742949	-4.02103	NOT
MPPED1	0.136193	4.35677	1.85236	0.0673282	0.742949	-4.0211	NOT
FAM198B	-0.339786	6.40219	-1.85227	0.0673417	0.742949	-4.0212	NOT
TTC9	-0.154204	3.17451	-1.85167	0.0674286	0.742949	-4.02189	NOT
BCLAF1	-0.193168	6.94482	-1.85138	0.0674715	0.742949	-4.02224	NOT
SRFBP1	-0.169985	4.12008	-1.85121	0.0674959	0.742949	-4.02243	NOT
SLC25A33	-0.167675	5.61201	-1.85094	0.0675354	0.742949	-4.02274	NOT
OSCP1	-0.137796	5.26593	-1.85082	0.0675516	0.742949	-4.02287	NOT
TMCC2	0.124879	4.52657	1.8508	0.0675552	0.742949	-4.0229	NOT
GALNT14	0.153141	3.60217	1.85038	0.067617	0.742949	-4.02339	NOT
MATR3	-0.187624	4.8323	-1.85013	0.0676521	0.742949	-4.02367	NOT
ZBED1	0.218147	6.26325	1.84954	0.067738	0.742949	-4.02435	NOT
HPYR1	0.119973	3.02697	1.84945	0.0677519	0.742949	-4.02446	NOT
GSTM1	0.164075	9.06183	1.8493	0.0677731	0.742949	-4.02463	NOT
PRDX4	-0.292439	7.97328	-1.84924	0.0677826	0.742949	-4.0247	NOT
OSR1	0.175712	3.61207	1.84915	0.0677949	0.742949	-4.0248	NOT
YY1	0.0880114	7.96353	1.84811	0.0679478	0.742949	-4.02601	NOT
WNK2	0.13835	5.93984	1.84776	0.0679986	0.742949	-4.02641	NOT
C9orf40	0.210714	5.93285	1.84766	0.0680129	0.742949	-4.02652	NOT
WNT7B	0.191915	6.05161	1.84744	0.0680455	0.742949	-4.02678	NOT
XRCC5	-0.0800539	9.43915	-1.84697	0.0681146	0.742949	-4.02733	NOT
PPARGC1A	0.327331	6.07823	1.84641	0.0681956	0.742949	-4.02796	NOT
STX8	0.104519	4.17538	1.84605	0.0682489	0.742949	-4.02838	NOT
TMEM70	-0.143547	5.52697	-1.84536	0.0683505	0.742949	-4.02918	NOT
NDUFS7	0.18824	6.03808	1.84525	0.0683664	0.742949	-4.0293	NOT
SYNCRIP	-0.161665	8.46477	-1.84463	0.0684569	0.742949	-4.03001	NOT
TLR4	-0.287326	5.51928	-1.8446	0.0684614	0.742949	-4.03005	NOT
BRP44	0.120429	9.41091	1.84422	0.068518	0.742949	-4.03049	NOT
LOC340037	-0.105892	4.73073	-1.84397	0.0685548	0.742949	-4.03078	NOT
LOC646588	0.116805	3.71742	1.84378	0.0685827	0.742949	-4.031	NOT
STRBP	0.147328	7.17744	1.84332	0.0686512	0.742949	-4.03153	NOT
FER	-0.126802	5.04118	-1.84326	0.068659	0.742949	-4.03159	NOT
IDO2	-0.314002	3.93952	-1.84286	0.068719	0.742949	-4.03206	NOT
CT62	0.134024	4.37977	1.84251	0.0687694	0.742949	-4.03245	NOT
PKP4	-0.180334	6.73961	-1.84239	0.0687883	0.742949	-4.0326	NOT
C9orf100	-0.170388	5.39538	-1.84207	0.0688354	0.742949	-4.03297	NOT
NAIP	-0.217489	7.93346	-1.84186	0.0688664	0.742949	-4.03321	NOT
DENND5B	0.190073	5.63194	1.84138	0.0689371	0.742949	-4.03376	NOT
GAL3ST1	0.202312	5.21774	1.84107	0.0689836	0.742949	-4.03412	NOT
RPL4	-0.120481	10.7942	-1.84047	0.069071	0.742949	-4.0348	NOT
C2orf67	-0.144837	6.34945	-1.84032	0.0690943	0.742949	-4.03498	NOT
RPAIN	-0.168411	5.86852	-1.84001	0.0691401	0.742949	-4.03533	NOT
FBXO25	0.134475	6.40863	1.83996	0.069147	0.742949	-4.03539	NOT
FLT1	0.0863329	2.91483	1.83993	0.0691514	0.742949	-4.03542	NOT
PIGO	-0.137698	6.98912	-1.83901	0.0692877	0.742949	-4.03648	NOT
PDE4DIP	-0.197454	7.6641	-1.8386	0.0693489	0.742949	-4.03695	NOT
PDCD1LG2	-0.228435	5.8475	-1.83839	0.0693806	0.742949	-4.0372	NOT
HERC1	-0.147816	7.63528	-1.83795	0.0694457	0.742949	-4.0377	NOT
BTG2	-0.25552	7.04939	-1.8377	0.0694837	0.742949	-4.03799	NOT
LOC550113	-0.103769	3.68518	-1.83741	0.0695259	0.742949	-4.03832	NOT
DCST1	0.146582	3.77077	1.83729	0.0695444	0.742949	-4.03846	NOT
LOC221814	0.134746	3.03644	1.83723	0.0695528	0.742949	-4.03852	NOT
CCND2	-0.218827	7.83467	-1.83706	0.0695779	0.742949	-4.03872	NOT
IRF1	-0.222036	8.60509	-1.83684	0.0696116	0.742949	-4.03898	NOT
FLRT1	0.174129	4.47405	1.83676	0.0696237	0.742949	-4.03907	NOT
NDUFB6	0.117867	3.10703	1.83661	0.069646	0.742949	-4.03924	NOT
LRDD	0.157069	6.09222	1.83642	0.0696742	0.742949	-4.03946	NOT
SERPINF2	0.133208	4.38852	1.83627	0.0696971	0.742949	-4.03963	NOT
NRP1	-0.156407	3.36471	-1.83623	0.0697026	0.742949	-4.03968	NOT
XAF1	-0.223458	8.38998	-1.83592	0.0697481	0.742949	-4.04002	NOT
SIRT4	0.177838	4.22971	1.8359	0.0697521	0.742949	-4.04006	NOT
TCF4	-0.411095	7.80998	-1.83582	0.0697633	0.742949	-4.04014	NOT
SCAND3	0.101414	3.0811	1.83582	0.0697635	0.742949	-4.04014	NOT
AJAP1	0.14371	2.94557	1.83505	0.069878	0.742949	-4.04102	NOT
HOXB1	0.109443	4.39714	1.83505	0.0698786	0.742949	-4.04103	NOT
SNTA1	0.156837	4.54964	1.835	0.0698855	0.742949	-4.04108	NOT
GPR109B	-0.757244	6.17927	-1.835	0.0698868	0.742949	-4.04109	NOT
SPIRE2	0.204487	6.49442	1.83451	0.0699589	0.742949	-4.04164	NOT
COX5B	0.139959	9.41867	1.83429	0.0699919	0.742949	-4.04189	NOT
CTAG2	0.132338	5.77794	1.83411	0.0700201	0.742949	-4.04211	NOT
HADH	0.273067	8.58544	1.8337	0.0700815	0.742949	-4.04258	NOT
CCR1	-0.508007	6.7724	-1.83332	0.0701385	0.742949	-4.04301	NOT
CFC1B	0.127942	4.0093	1.83293	0.0701963	0.742949	-4.04345	NOT
MKRN1	0.106214	9.32737	1.83272	0.0702277	0.742949	-4.04369	NOT
PTPN6	-0.176711	8.43584	-1.83271	0.0702294	0.742949	-4.04371	NOT
LIMK2	-0.128973	9.32446	-1.83269	0.0702327	0.742949	-4.04373	NOT
KLHL15	-0.211682	6.75139	-1.83265	0.0702388	0.742949	-4.04378	NOT
AZGP1	-0.389582	6.9627	-1.83246	0.0702667	0.742949	-4.04399	NOT
METTL3	-0.129329	7.95006	-1.83225	0.0702985	0.742949	-4.04423	NOT
TMEM159	0.189345	4.93172	1.83191	0.0703493	0.742949	-4.04462	NOT
ZAK	-0.19742	5.72894	-1.83191	0.0703498	0.742949	-4.04462	NOT
IQSEC3	0.174842	3.67757	1.83146	0.0704171	0.742949	-4.04513	NOT
CD74	-0.203781	9.76361	-1.83142	0.0704242	0.742949	-4.04519	NOT
SPNS2	-0.231548	5.39006	-1.83132	0.0704393	0.742949	-4.0453	NOT
NR2E3	0.15083	4.30096	1.83128	0.0704451	0.742949	-4.04535	NOT
C19orf12	0.166054	6.8371	1.8309	0.0705023	0.742949	-4.04578	NOT
UBXN11	-0.154266	5.50363	-1.82989	0.0706538	0.742949	-4.04693	NOT
TDRD6	-0.38215	6.1959	-1.82928	0.0707468	0.742949	-4.04763	NOT
CFP	-0.319251	5.16247	-1.829	0.0707892	0.742949	-4.04796	NOT
SF3B1	-0.096086	8.40262	-1.82875	0.070826	0.742949	-4.04823	NOT
ST3GAL4	0.230332	4.48518	1.82875	0.0708262	0.742949	-4.04824	NOT
ELL	0.209447	4.04418	1.82865	0.0708417	0.742949	-4.04835	NOT
FGD5	-0.269453	6.54455	-1.82861	0.0708481	0.742949	-4.0484	NOT
DUSP10	-0.217855	5.85768	-1.82823	0.0709054	0.742949	-4.04883	NOT
AUH	0.22915	7.24056	1.8279	0.0709559	0.742949	-4.04921	NOT
TBXAS1	-0.185743	6.67956	-1.82784	0.0709637	0.742949	-4.04927	NOT
RIMS3	-0.189402	5.38962	-1.8276	0.0710002	0.742949	-4.04955	NOT
PLAC1L	-0.103795	3.04613	-1.82713	0.0710714	0.742949	-4.05008	NOT
TMEM205	0.136219	6.79635	1.82685	0.0711151	0.742949	-4.05041	NOT
COPA	-0.098489	3.24883	-1.82641	0.0711812	0.742949	-4.05091	NOT
NXF5	0.128433	5.25159	1.82636	0.0711888	0.742949	-4.05097	NOT
TMEM167A	-0.175031	7.61173	-1.82579	0.0712759	0.742949	-4.05162	NOT
EML5	0.194543	4.16943	1.82564	0.071298	0.742949	-4.05179	NOT
PABPC3	-0.0954069	10.2764	-1.82562	0.0713021	0.742949	-4.05182	NOT
C20orf202	0.166754	3.71982	1.825	0.0713961	0.742949	-4.05252	NOT
TNFRSF17	-0.450039	6.4863	-1.82441	0.0714857	0.742949	-4.05319	NOT
CDH18	0.0990021	3.90166	1.82425	0.0715099	0.742949	-4.05337	NOT
OR2A20P	0.300635	5.44946	1.82423	0.0715139	0.742949	-4.0534	NOT
FAM102B	-0.199311	7.25778	-1.82377	0.0715828	0.742949	-4.05392	NOT
GLIPR1	-0.277045	6.71788	-1.82377	0.0715835	0.742949	-4.05392	NOT
PNLIPRP3	0.0814523	3.22269	1.82364	0.0716029	0.742949	-4.05407	NOT
LOC286126	0.137973	3.80769	1.82347	0.0716297	0.742949	-4.05427	NOT
WDR37	0.114102	3.93419	1.8234	0.0716403	0.742949	-4.05435	NOT
ITGB1BP3	0.163064	5.21536	1.82327	0.0716596	0.742949	-4.05449	NOT
C10orf128	-0.245571	5.37971	-1.82318	0.0716735	0.742949	-4.05459	NOT
SMAD7	0.216616	5.37676	1.82309	0.0716876	0.742949	-4.0547	NOT
TMPRSS12	0.118379	3.42262	1.82308	0.071689	0.742949	-4.05471	NOT
LOC400236	0.147908	4.69108	1.82289	0.071718	0.742949	-4.05493	NOT
PRSS50	0.136718	4.24813	1.82287	0.0717214	0.742949	-4.05495	NOT
SLC22A5	0.314674	8.10288	1.82285	0.0717236	0.742949	-4.05497	NOT
NALCN	0.14094	3.75673	1.82201	0.071853	0.742949	-4.05593	NOT
CD80	-0.293029	5.05681	-1.82195	0.0718613	0.742949	-4.05599	NOT
CYP2B6	0.48191	7.59216	1.82182	0.0718823	0.742949	-4.05615	NOT
LOC100289071	-0.106938	5.02521	-1.82126	0.0719677	0.742949	-4.05678	NOT
ATP10D	-0.193333	4.75009	-1.82079	0.072039	0.742949	-4.05731	NOT
PLS3	-0.34992	6.86719	-1.82049	0.0720857	0.742949	-4.05766	NOT
HS3ST6	-0.124003	4.188	-1.82046	0.0720905	0.742949	-4.05769	NOT
XYLT1	0.151114	6.20372	1.82041	0.0720982	0.742949	-4.05775	NOT
DEFB103A	0.102992	4.87016	1.8201	0.0721459	0.742949	-4.05811	NOT
LOC100132116	-0.236717	6.97001	-1.81999	0.072163	0.742949	-4.05823	NOT
MSTN	0.0503622	2.38374	1.81995	0.0721686	0.742949	-4.05827	NOT
C15orf29	-0.16626	6.30207	-1.81959	0.0722242	0.742949	-4.05868	NOT
ZC4H2	0.100976	5.55136	1.81952	0.0722342	0.742949	-4.05876	NOT
C10orf75	0.205561	5.52905	1.81917	0.0722891	0.742949	-4.05916	NOT
POLA2	-0.103025	5.89838	-1.81906	0.0723059	0.742949	-4.05929	NOT
PPL	0.19464	6.93882	1.81814	0.0724477	0.742949	-4.06034	NOT
TOR1A	0.0929912	3.37919	1.81798	0.0724712	0.742949	-4.06051	NOT
SND1	-0.127383	7.96403	-1.8178	0.0724995	0.742949	-4.06072	NOT
GUSBL1	-0.188018	7.70099	-1.81748	0.0725491	0.742949	-4.06108	NOT
ACBD4	0.169485	6.00249	1.8167	0.0726698	0.742949	-4.06197	NOT
[truncated: 18,634 more rows]

## Sheet: GO_enrich_result week8YN
ID	ONTOLOGY	ID.1	Description	GeneRatio	BgRatio	pvalue	p.adjust	qvalue	geneID	Count
GO:0034508	BP	GO:0034508	centromere complex assembly	4/218	31/18800	0.000432847	0.665835	0.665835	HELLS/ITGB3BP/CENPK/RB1	4
GO:0033555	BP	GO:0033555	multicellular organismal response to stress	5/218	73/18800	0.00158629	0.665835	0.665835	HTR1A/FBXL20/TRPA1/LPAR5/EPHB2	5
GO:0048170	BP	GO:0048170	positive regulation of long-term neuronal synaptic plasticity	2/218	6/18800	0.00194704	0.665835	0.665835	KIT/EPHB2	2
GO:1904783	BP	GO:1904783	positive regulation of NMDA glutamate receptor activity	2/218	6/18800	0.00194704	0.665835	0.665835	CCR2/EPHB2	2
GO:0010216	BP	GO:0010216	maintenance of DNA methylation	2/218	7/18800	0.00270505	0.665835	0.665835	UHRF1/HELLS	2
GO:0021814	BP	GO:0021814	cell motility involved in cerebral cortex radial glia guided migration	2/218	7/18800	0.00270505	0.665835	0.665835	SUN1/SYNE2	2
GO:0051225	BP	GO:0051225	spindle assembly	6/218	121/18800	0.00288591	0.665835	0.665835	INCENP/HAUS3/PRC1/KIF11/NEK2/STARD9	6
GO:0043436	BP	GO:0043436	oxoacid metabolic process	21/218	939/18800	0.00309165	0.665835	0.665835	CAD/GAD2/KIT/SULT2B1/GPX4/ECHDC3/CYGB/HPGDS/UGT2B15/FAH/PRKAR2B/SLC19A1/LDHC/UGT2B17/ADH1B/IDH2/HDC/OGDH/PGK1/ACSF2/HIBCH	21
GO:2000316	BP	GO:2000316	regulation of T-helper 17 type immune response	3/218	26/18800	0.00328395	0.665835	0.665835	MALT1/EPHB2/NFKBIZ	3
GO:2000321	BP	GO:2000321	positive regulation of T-helper 17 cell differentiation	2/218	8/18800	0.00357924	0.665835	0.665835	MALT1/NFKBIZ	2
GO:0006082	BP	GO:0006082	organic acid metabolic process	21/218	961/18800	0.00403753	0.665835	0.665835	CAD/GAD2/KIT/SULT2B1/GPX4/ECHDC3/CYGB/HPGDS/UGT2B15/FAH/PRKAR2B/SLC19A1/LDHC/UGT2B17/ADH1B/IDH2/HDC/OGDH/PGK1/ACSF2/HIBCH	21
GO:0035701	BP	GO:0035701	hematopoietic stem cell migration	2/218	9/18800	0.00456682	0.665835	0.665835	KIT/CCR2	2
GO:0046602	BP	GO:0046602	regulation of mitotic centrosome separation	2/218	9/18800	0.00456682	0.665835	0.665835	KIF11/NEK2	2
GO:0032787	BP	GO:0032787	monocarboxylic acid metabolic process	15/218	602/18800	0.00457215	0.665835	0.665835	KIT/GPX4/ECHDC3/CYGB/HPGDS/UGT2B15/FAH/PRKAR2B/LDHC/UGT2B17/ADH1B/IDH2/OGDH/PGK1/ACSF2	15
GO:0019752	BP	GO:0019752	carboxylic acid metabolic process	20/218	914/18800	0.00491162	0.665835	0.665835	CAD/GAD2/KIT/GPX4/ECHDC3/CYGB/HPGDS/UGT2B15/FAH/PRKAR2B/SLC19A1/LDHC/UGT2B17/ADH1B/IDH2/HDC/OGDH/PGK1/ACSF2/HIBCH	20
GO:0006950	BP	GO:0006950	response to stress	61/218	3868/18800	0.00530278	0.665835	0.665835	PITX3/WNT2B/HTR1A/MAPK8IP1/GPR37L1/UNC93B1/CPEB1/KIT/GIGYF2/MS4A2/CFH/GPX4/TRAF4/MALT1/MAP3K13/BST1/UHRF1/TUSC2/CYGB/RRAGD/PROS1/FOXO4/FBXL20/TRPA1/APAF1/CCR2/ZDHHC11/CCL13/PBK/INSL3/SRPX/DMBT1/CFI/LPAR5/IL18RAP/CLEC10A/SORD/LILRA1/CRIP1/CD163/EPHB2/HELB/NFKBIZ/CFHR2/PAFAH2/GNAQ/CCL11/PGK1/APOL3/USP15/KLHL15/RFC3/ACTL6A/CASP5/MT1M/CARD16/RB1/NLRP2/RAD51AP1/AIMP1/IFIH1	61
GO:0007051	BP	GO:0007051	spindle organization	7/218	188/18800	0.00644129	0.665835	0.665835	INCENP/HAUS3/PRC1/KIF11/NEK2/TPPP/STARD9	7
GO:0001662	BP	GO:0001662	behavioral fear response	3/218	33/18800	0.00649355	0.665835	0.665835	HTR1A/FBXL20/EPHB2	3
GO:0006952	BP	GO:0006952	defense response	32/218	1751/18800	0.00660475	0.665835	0.665835	HTR1A/UNC93B1/KIT/MS4A2/CFH/GPX4/TRAF4/MALT1/BST1/TUSC2/FBXL20/CCR2/ZDHHC11/CCL13/PBK/DMBT1/CFI/IL18RAP/CLEC10A/LILRA1/CD163/EPHB2/NFKBIZ/CFHR2/CCL11/APOL3/USP15/CASP5/RB1/NLRP2/AIMP1/IFIH1	32
GO:0031055	BP	GO:0031055	chromatin remodeling at centromere	2/218	11/18800	0.00687134	0.665835	0.665835	HELLS/ITGB3BP	2
GO:2000480	BP	GO:2000480	negative regulation of cAMP-dependent protein kinase activity	2/218	11/18800	0.00687134	0.665835	0.665835	PRKAR2B/PRKAR1A	2
GO:0002209	BP	GO:0002209	behavioral defense response	3/218	34/18800	0.00706188	0.665835	0.665835	HTR1A/FBXL20/EPHB2	3
GO:0006954	BP	GO:0006954	inflammatory response	18/218	826/18800	0.00780008	0.665835	0.665835	KIT/MS4A2/GPX4/BST1/TUSC2/CCR2/CCL13/PBK/IL18RAP/CD163/EPHB2/NFKBIZ/CCL11/APOL3/CASP5/RB1/NLRP2/AIMP1	18
GO:0051255	BP	GO:0051255	spindle midzone assembly	2/218	12/18800	0.00818297	0.665835	0.665835	INCENP/PRC1	2
GO:0010569	BP	GO:0010569	regulation of double-strand break repair via homologous recombination	4/218	70/18800	0.00888014	0.665835	0.665835	HELB/KLHL15/ACTL6A/RAD51AP1	4
GO:0022616	BP	GO:0022616	DNA strand elongation	3/218	37/18800	0.00893973	0.665835	0.665835	GINS1/RFC3/ACTL6A	3
GO:0042596	BP	GO:0042596	fear response	3/218	37/18800	0.00893973	0.665835	0.665835	HTR1A/FBXL20/EPHB2	3
GO:0018095	BP	GO:0018095	protein polyglutamylation	2/218	13/18800	0.00959739	0.665835	0.665835	TTLL7/TTLL6	2
GO:1900262	BP	GO:1900262	regulation of DNA-directed DNA polymerase activity	2/218	13/18800	0.00959739	0.665835	0.665835	GINS1/RFC3	2
GO:1900264	BP	GO:1900264	positive regulation of DNA-directed DNA polymerase activity	2/218	13/18800	0.00959739	0.665835	0.665835	GINS1/RFC3	2
GO:0008283	BP	GO:0008283	cell population proliferation	35/218	2019/18800	0.0100184	0.665835	0.665835	PITX3/WNT2B/HTR1A/MAPK8IP1/GPR37L1/KIT/GRK5/SULT2B1/MALT1/BST1/PTBP2/UHRF1/JAG2/MEIS3P1/HPGDS/REG1A/FOXO4/REG1B/CLECL1/CCR2/SKAP2/TOX/INSL3/PRC1/SRPX/HELLS/EPHB2/CCL11/CGREF1/GINS1/COL18A1/PRKAR1A/RB1/IGFBP3/AIMP1	35
GO:0042127	BP	GO:0042127	regulation of cell population proliferation	31/218	1735/18800	0.0102227	0.665835	0.665835	PITX3/HTR1A/MAPK8IP1/GPR37L1/KIT/GRK5/SULT2B1/BST1/PTBP2/UHRF1/JAG2/MEIS3P1/HPGDS/REG1A/FOXO4/REG1B/CLECL1/CCR2/SKAP2/TOX/INSL3/PRC1/SRPX/EPHB2/CCL11/CGREF1/COL18A1/PRKAR1A/RB1/IGFBP3/AIMP1	31
GO:0072538	BP	GO:0072538	T-helper 17 type immune response	3/218	40/18800	0.0110829	0.665835	0.665835	MALT1/EPHB2/NFKBIZ	3
GO:0007100	BP	GO:0007100	mitotic centrosome separation	2/218	14/18800	0.0111121	0.665835	0.665835	KIF11/NEK2	2
GO:2000318	BP	GO:2000318	positive regulation of T-helper 17 type immune response	2/218	14/18800	0.0111121	0.665835	0.665835	MALT1/NFKBIZ	2
GO:0044281	BP	GO:0044281	small molecule metabolic process	31/218	1762/18800	0.0125652	0.665835	0.665835	CAD/COQ3/OXCT2/AMN/GAD2/ADCY9/KIT/SULT2B1/GPX4/ECHDC3/MTMR2/CYGB/HPGDS/UGT2B15/FAH/PRKAR2B/SORD/SLC19A1/GALT/LDHC/UGT2B17/SOAT2/ADH1B/SLC35B4/IDH2/HDC/OGDH/PGK1/ACSF2/LPCAT2/HIBCH	31
GO:0006271	BP	GO:0006271	DNA strand elongation involved in DNA replication	2/218	15/18800	0.0127245	0.665835	0.665835	GINS1/RFC3	2
GO:0051299	BP	GO:0051299	centrosome separation	2/218	15/18800	0.0127245	0.665835	0.665835	KIF11/NEK2	2
GO:0070661	BP	GO:0070661	leukocyte proliferation	9/218	330/18800	0.0151524	0.665835	0.665835	MAPK8IP1/KIT/MALT1/BST1/CLECL1/CCR2/HELLS/EPHB2/PRKAR1A	9
GO:0006103	BP	GO:0006103	2-oxoglutarate metabolic process	2/218	17/18800	0.0162329	0.665835	0.665835	IDH2/OGDH	2
GO:0120163	BP	GO:0120163	negative regulation of cold-induced thermogenesis	3/218	47/18800	0.0171479	0.665835	0.665835	ARRDC3/RB1/PCTP	3
GO:2000177	BP	GO:2000177	regulation of neural precursor cell proliferation	4/218	85/18800	0.0171589	0.665835	0.665835	PITX3/GPR37L1/PTBP2/TOX	4
GO:0007250	BP	GO:0007250	activation of NF-kappaB-inducing kinase activity	2/218	18/18800	0.0181241	0.665835	0.665835	TRAF4/MALT1	2
GO:2000319	BP	GO:2000319	regulation of T-helper 17 cell differentiation	2/218	18/18800	0.0181241	0.665835	0.665835	MALT1/NFKBIZ	2
GO:0002376	BP	GO:0002376	immune system process	44/218	2786/18800	0.0188122	0.665835	0.665835	WNT2B/MAPK8IP1/UNC93B1/KIT/MS4A2/CIAPIN1/CFH/TRAF4/MALT1/CD8B/MMP28/BST1/TUSC2/JAG2/REG1A/WDR38/REG1B/CLECL1/CCR2/ZDHHC11/PSMB8/CCL13/SKAP2/MAPKAPK3/TOX/CYSLTR2/DMBT1/CFI/HELLS/IL18RAP/CLEC10A/LILRA1/CRIP1/IFI44/EPHB2/NFKBIZ/CCL11/USP15/PRKAR1A/FCRL4/RB1/NLRP2/AIMP1/IFIH1	44
GO:0048245	BP	GO:0048245	eosinophil chemotaxis	2/218	19/18800	0.0201035	0.665835	0.665835	CCL13/CCL11	2
GO:0090043	BP	GO:0090043	regulation of tubulin deacetylation	2/218	19/18800	0.0201035	0.665835	0.665835	NEK3/TPPP	2
GO:2000042	BP	GO:2000042	negative regulation of double-strand break repair via homologous recombination	2/218	19/18800	0.0201035	0.665835	0.665835	HELB/KLHL15	2
GO:0008347	BP	GO:0008347	glial cell migration	3/218	51/18800	0.0212959	0.665835	0.665835	SUN1/SYNE2/CCR2	3
GO:2000179	BP	GO:2000179	positive regulation of neural precursor cell proliferation	3/218	51/18800	0.0212959	0.665835	0.665835	PITX3/GPR37L1/TOX	3
GO:0035902	BP	GO:0035902	response to immobilization stress	2/218	20/18800	0.0221688	0.665835	0.665835	PITX3/FOXO4	2
GO:0052695	BP	GO:0052695	cellular glucuronidation	2/218	20/18800	0.0221688	0.665835	0.665835	UGT2B15/UGT2B17	2
GO:2000479	BP	GO:2000479	regulation of cAMP-dependent protein kinase activity	2/218	20/18800	0.0221688	0.665835	0.665835	PRKAR2B/PRKAR1A	2
GO:0046651	BP	GO:0046651	lymphocyte proliferation	8/218	296/18800	0.0224826	0.665835	0.665835	MAPK8IP1/MALT1/BST1/CLECL1/CCR2/HELLS/EPHB2/PRKAR1A	8
GO:0007188	BP	GO:0007188	adenylate cyclase-modulating G protein-coupled receptor signaling pathway	7/218	244/18800	0.0240011	0.665835	0.665835	HTR1A/GPR37L1/ADCY9/GRK5/INSL3/GNAQ/ARRDC3	7
GO:0032943	BP	GO:0032943	mononuclear cell proliferation	8/218	300/18800	0.0241153	0.665835	0.665835	MAPK8IP1/MALT1/BST1/CLECL1/CCR2/HELLS/EPHB2/PRKAR1A	8
GO:0007097	BP	GO:0007097	nuclear migration	2/218	21/18800	0.0243178	0.665835	0.665835	SUN1/SYNE2	2
GO:0019400	BP	GO:0019400	alditol metabolic process	2/218	21/18800	0.0243178	0.665835	0.665835	COQ3/SORD	2
GO:0043648	BP	GO:0043648	dicarboxylic acid metabolic process	4/218	95/18800	0.0246924	0.665835	0.665835	GAD2/SLC19A1/IDH2/OGDH	4
GO:0120032	BP	GO:0120032	regulation of plasma membrane bounded cell projection assembly	6/218	195/18800	0.0264001	0.665835	0.665835	TWF2/KIT/ZMYND10/PLCE1/SYNE2/EPHB2	6
GO:0006063	BP	GO:0006063	uronic acid metabolic process	2/218	22/18800	0.0265484	0.665835	0.665835	UGT2B15/UGT2B17	2
GO:0019585	BP	GO:0019585	glucuronate metabolic process	2/218	22/18800	0.0265484	0.665835	0.665835	UGT2B15/UGT2B17	2
GO:0032288	BP	GO:0032288	myelin assembly	2/218	22/18800	0.0265484	0.665835	0.665835	MTMR2/TPPP	2
GO:0045061	BP	GO:0045061	thymic T cell selection	2/218	22/18800	0.0265484	0.665835	0.665835	JAG2/TOX	2
GO:0045624	BP	GO:0045624	positive regulation of T-helper cell differentiation	2/218	22/18800	0.0265484	0.665835	0.665835	MALT1/NFKBIZ	2
GO:0090042	BP	GO:0090042	tubulin deacetylation	2/218	22/18800	0.0265484	0.665835	0.665835	NEK3/TPPP	2
GO:2000310	BP	GO:2000310	regulation of NMDA receptor activity	2/218	22/18800	0.0265484	0.665835	0.665835	CCR2/EPHB2	2
GO:1901615	BP	GO:1901615	organic hydroxy compound metabolic process	12/218	551/18800	0.0275243	0.665835	0.665835	HTR1A/COQ3/KIT/SULT2B1/MTMR2/FAH/SORD/LDHC/SOAT2/ADH1B/IDH2/HDC	12
GO:0060491	BP	GO:0060491	regulation of cell projection assembly	6/218	197/18800	0.0275692	0.665835	0.665835	TWF2/KIT/ZMYND10/PLCE1/SYNE2/EPHB2	6
GO:0106106	BP	GO:0106106	cold-induced thermogenesis	5/218	146/18800	0.0277696	0.665835	0.665835	ACHE/CCR2/ARRDC3/RB1/PCTP	5
GO:0120161	BP	GO:0120161	regulation of cold-induced thermogenesis	5/218	146/18800	0.0277696	0.665835	0.665835	ACHE/CCR2/ARRDC3/RB1/PCTP	5
GO:0048169	BP	GO:0048169	regulation of long-term neuronal synaptic plasticity	2/218	23/18800	0.0288582	0.665835	0.665835	KIT/EPHB2	2
GO:0072677	BP	GO:0072677	eosinophil migration	2/218	23/18800	0.0288582	0.665835	0.665835	CCL13/CCL11	2
GO:0097164	BP	GO:0097164	ammonium ion metabolic process	2/218	23/18800	0.0288582	0.665835	0.665835	HTR1A/HDC	2
GO:0022029	BP	GO:0022029	telencephalon cell migration	3/218	58/18800	0.0297589	0.665835	0.665835	SUN1/SYNE2/OGDH	3
GO:0000226	BP	GO:0000226	microtubule cytoskeleton organization	13/218	622/18800	0.0298047	0.665835	0.665835	SUN1/TTLL7/ZMYND10/INCENP/HAUS3/SYNE2/PRC1/KIF11/NINL/NEK2/TPPP/STARD9/TTLL6	13
GO:0009605	BP	GO:0009605	response to external stimulus	43/218	2798/18800	0.0304873	0.665835	0.665835	CRY2/WNT2B/UNC93B1/KIT/CFH/GPX4/TRAF4/MALT1/MMP28/BST1/EVX1/TUSC2/RRAGD/REG1A/PROS1/FOXO4/REG1B/TRPA1/APAF1/CCR2/ZDHHC11/CCL13/MAPKAPK3/PBK/ADAMTS9/DMBT1/CFI/CLEC10A/SORD/PIP5K1A/IFI44/EPHB2/NFKBIZ/CFHR2/GNAQ/CCL11/USP15/CASP5/CARD16/RB1/NLRP2/AP1S1/IFIH1	43
GO:0046686	BP	GO:0046686	response to cadmium ion	3/218	59/18800	0.0310926	0.665835	0.665835	KIT/SORD/MT1M	3
GO:0001779	BP	GO:0001779	natural killer cell differentiation	2/218	24/18800	0.0312453	0.665835	0.665835	TUSC2/TOX	2
GO:0021801	BP	GO:0021801	cerebral cortex radial glia-guided migration	2/218	24/18800	0.0312453	0.665835	0.665835	SUN1/SYNE2	2
GO:0022030	BP	GO:0022030	telencephalon glial cell migration	2/218	24/18800	0.0312453	0.665835	0.665835	SUN1/SYNE2	2
GO:0072530	BP	GO:0072530	purine-containing compound transmembrane transport	2/218	24/18800	0.0312453	0.665835	0.665835	SLC28A2/SLC19A1	2
GO:0006959	BP	GO:0006959	humoral immune response	8/218	317/18800	0.0319855	0.665835	0.665835	CFH/BST1/REG1A/REG1B/CCR2/CCL13/DMBT1/CFI	8
GO:0140694	BP	GO:0140694	non-membrane-bounded organelle assembly	9/218	379/18800	0.0331565	0.665835	0.665835	RPL3L/INCENP/HAUS3/PRC1/KIF11/NEK2/STARD9/CENPK/PRKAR1A	9
GO:0007010	BP	GO:0007010	cytoskeleton organization	25/218	1466/18800	0.0335749	0.665835	0.665835	SUN1/TWF2/TTLL7/KIT/RHPN1/ZMYND10/PLCE1/BST1/INCENP/HAUS3/SYNE2/CCL13/SH3BP1/PRC1/KIF11/PIP5K1A/NINL/SORBS3/NEK2/TPPP/KRT14/CCL11/STARD9/TTLL6/PRKAR1A	25
GO:0035821	BP	GO:0035821	modulation of process of another organism	2/218	25/18800	0.0337075	0.665835	0.665835	REG1A/REG1B	2
GO:0051647	BP	GO:0051647	nucleus localization	2/218	25/18800	0.0337075	0.665835	0.665835	SUN1/SYNE2	2
GO:0021885	BP	GO:0021885	forebrain cell migration	3/218	61/18800	0.0338527	0.665835	0.665835	SUN1/SYNE2/OGDH	3
GO:0099601	BP	GO:0099601	regulation of neurotransmitter receptor activity	3/218	61/18800	0.0338527	0.665835	0.665835	BEGAIN/CCR2/EPHB2	3
GO:0046634	BP	GO:0046634	regulation of alpha-beta T cell activation	4/218	105/18800	0.0339478	0.665835	0.665835	MAPK8IP1/MALT1/CCR2/NFKBIZ	4
GO:0120034	BP	GO:0120034	positive regulation of plasma membrane bounded cell projection assembly	4/218	106/18800	0.0349702	0.665835	0.665835	TWF2/KIT/ZMYND10/PLCE1	4
GO:0030318	BP	GO:0030318	melanocyte differentiation	2/218	26/18800	0.0362428	0.665835	0.665835	KIT/ADAMTS9	2
GO:0046631	BP	GO:0046631	alpha-beta T cell activation	5/218	158/18800	0.0371475	0.665835	0.665835	MAPK8IP1/MALT1/CCR2/TOX/NFKBIZ	5
GO:1990845	BP	GO:1990845	adaptive thermogenesis	5/218	159/18800	0.0380066	0.665835	0.665835	ACHE/CCR2/ARRDC3/RB1/PCTP	5
GO:0006469	BP	GO:0006469	negative regulation of protein kinase activity	6/218	213/18800	0.0381644	0.665835	0.665835	MAPK8IP1/PRKAR2B/EPHB2/GNAQ/PRKAR1A/RB1	6
GO:0048247	BP	GO:0048247	lymphocyte chemotaxis	3/218	64/18800	0.0382231	0.665835	0.665835	CCR2/CCL13/CCL11	3
GO:0009065	BP	GO:0009065	glutamine family amino acid catabolic process	2/218	27/18800	0.0388492	0.665835	0.665835	GAD2/FAH	2
GO:0036037	BP	GO:0036037	CD8-positive, alpha-beta T cell activation	2/218	27/18800	0.0388492	0.665835	0.665835	MAPK8IP1/TOX	2
GO:0046174	BP	GO:0046174	polyol catabolic process	2/218	27/18800	0.0388492	0.665835	0.665835	MTMR2/SORD	2
GO:0071880	BP	GO:0071880	adenylate cyclase-activating adrenergic receptor signaling pathway	2/218	27/18800	0.0388492	0.665835	0.665835	ADCY9/ARRDC3	2
GO:2000779	BP	GO:2000779	regulation of double-strand break repair	4/218	110/18800	0.0392371	0.665835	0.665835	HELB/KLHL15/ACTL6A/RAD51AP1	4
GO:0006749	BP	GO:0006749	glutathione metabolic process	3/218	65/18800	0.0397408	0.665835	0.665835	GPX4/OPLAH/HPGDS	3
GO:0007018	BP	GO:0007018	microtubule-based movement	9/218	395/18800	0.0413558	0.665835	0.665835	SUN1/ZMYND10/CACNA1I/SYNE2/SORD/KIF11/LDHC/STARD9/TTLL6	9
GO:0009063	BP	GO:0009063	cellular amino acid catabolic process	4/218	112/18800	0.0414772	0.665835	0.665835	GAD2/FAH/HDC/HIBCH	4
GO:0010592	BP	GO:0010592	positive regulation of lamellipodium assembly	2/218	28/18800	0.0415247	0.665835	0.665835	TWF2/PLCE1	2
GO:0042133	BP	GO:0042133	neurotransmitter metabolic process	2/218	28/18800	0.0415247	0.665835	0.665835	GAD2/ACHE	2
GO:0048873	BP	GO:0048873	homeostasis of number of cells within a tissue	2/218	28/18800	0.0415247	0.665835	0.665835	GIGYF2/CCR2	2
GO:0072539	BP	GO:0072539	T-helper 17 cell differentiation	2/218	28/18800	0.0415247	0.665835	0.665835	MALT1/NFKBIZ	2
GO:0007568	BP	GO:0007568	aging	5/218	163/18800	0.0415643	0.665835	0.665835	PITX3/GPX4/FOXO4/APAF1/KRT14	5
GO:0001824	BP	GO:0001824	blastocyst development	4/218	113/18800	0.042624	0.665835	0.665835	ASF1B/NEK2/GINS1/ACTL6A	4
GO:0048265	BP	GO:0048265	response to pain	2/218	29/18800	0.0442673	0.665835	0.665835	TRPA1/LPAR5	2
GO:0095500	BP	GO:0095500	acetylcholine receptor signaling pathway	2/218	29/18800	0.0442673	0.665835	0.665835	ACHE/GNAQ	2
GO:0006790	BP	GO:0006790	sulfur compound metabolic process	8/218	339/18800	0.0445635	0.665835	0.665835	SULT2B1/CIAPIN1/GPX4/OPLAH/CHST13/HPGDS/OGDH/ACSF2	8
GO:0046649	BP	GO:0046649	lymphocyte activation	15/218	797/18800	0.0450968	0.665835	0.665835	MAPK8IP1/KIT/MALT1/CD8B/BST1/TUSC2/JAG2/CLECL1/CCR2/SKAP2/TOX/HELLS/EPHB2/NFKBIZ/PRKAR1A	15
GO:0001933	BP	GO:0001933	negative regulation of protein phosphorylation	8/218	341/18800	0.0458479	0.665835	0.665835	MAPK8IP1/PBK/PRKAR2B/EPHB2/GNAQ/PRKAR1A/RB1/IGFBP3	8
GO:0046635	BP	GO:0046635	positive regulation of alpha-beta T cell activation	3/218	69/18800	0.0461122	0.665835	0.665835	MALT1/CCR2/NFKBIZ	3
GO:0050795	BP	GO:0050795	regulation of behavior	3/218	69/18800	0.0461122	0.665835	0.665835	HTR1A/EPHB2/ARRDC3	3
GO:0090307	BP	GO:0090307	mitotic spindle assembly	3/218	69/18800	0.0461122	0.665835	0.665835	PRC1/KIF11/NEK2	3
GO:0005975	BP	GO:0005975	carbohydrate metabolic process	12/218	597/18800	0.046116	0.665835	0.665835	COQ3/PHKA2/MTMR2/CHST13/PHKA1/SORD/GALT/LDHC/SLC35B4/IDH2/OGDH/PGK1	12
GO:0043434	BP	GO:0043434	response to peptide hormone	9/218	404/18800	0.0465243	0.665835	0.665835	CRY2/CPEB1/ECHDC3/REG1A/FOXO4/REG1B/CYSLTR2/EIF4EBP2/RB1	9
GO:0046777	BP	GO:0046777	protein autophosphorylation	6/218	224/18800	0.0467762	0.665835	0.665835	CAD/KIT/GRK5/MAP3K13/MAPKAPK3/NEK2	6
GO:0051873	BP	GO:0051873	killing by host of symbiont cells	2/218	30/18800	0.0470752	0.665835	0.665835	TUSC2/CFHR2	2
GO:0002548	BP	GO:0002548	monocyte chemotaxis	3/218	70/18800	0.0477793	0.665835	0.665835	CCR2/CCL13/CCL11	3
GO:0007585	BP	GO:0007585	respiratory gaseous exchange by respiratory system	3/218	70/18800	0.0477793	0.665835	0.665835	TLX3/TRAF4/JAG2	3
GO:0001578	BP	GO:0001578	microtubule bundle formation	4/218	118/18800	0.0486243	0.665835	0.665835	ZMYND10/PRC1/TPPP/TTLL6	4
GO:0030032	BP	GO:0030032	lamellipodium assembly	3/218	71/18800	0.0494757	0.665835	0.665835	TWF2/KIT/PLCE1	3
GO:0006099	BP	GO:0006099	tricarboxylic acid cycle	2/218	31/18800	0.0499465	0.665835	0.665835	IDH2/OGDH	2
GO:0018200	BP	GO:0018200	peptidyl-glutamic acid modification	2/218	31/18800	0.0499465	0.665835	0.665835	TTLL7/TTLL6	2
GO:1905145	BP	GO:1905145	cellular response to acetylcholine	2/218	31/18800	0.0499465	0.665835	0.665835	ACHE/GNAQ	2
GO:0044262	BP	GO:0044262	cellular carbohydrate metabolic process	7/218	287/18800	0.0504064	0.665835	0.665835	COQ3/PHKA2/MTMR2/PHKA1/SORD/SLC35B4/IDH2	7
GO:0007610	BP	GO:0007610	behavior	12/218	606/18800	0.0505782	0.665835	0.665835	PITX3/HTR1A/KIT/GIGYF2/HPGDS/FBXL20/LPAR5/PRKAR2B/EPHB2/ARRDC3/CCL11/EIF4EBP2	12
GO:0097529	BP	GO:0097529	myeloid leukocyte migration	6/218	229/18800	0.0510589	0.665835	0.665835	KIT/MMP28/BST1/CCR2/CCL13/CCL11	6
GO:0051338	BP	GO:0051338	regulation of transferase activity	16/218	881/18800	0.0512316	0.665835	0.665835	MAPK8IP1/KIT/TRAF4/MALT1/MAP3K13/PLCE1/INCENP/PRKAR2B/EPHB2/NEK2/GNAQ/ARRDC3/GINS1/RFC3/PRKAR1A/RB1	16
GO:0050670	BP	GO:0050670	regulation of lymphocyte proliferation	6/218	230/18800	0.0519434	0.665835	0.665835	MAPK8IP1/BST1/CLECL1/CCR2/EPHB2/PRKAR1A	6
GO:0071482	BP	GO:0071482	cellular response to light stimulus	4/218	121/18800	0.0524372	0.665835	0.665835	CRY2/PBK/CRIP1/CARD16	4
GO:0006629	BP	GO:0006629	lipid metabolic process	23/218	1387/18800	0.0527058	0.665835	0.665835	CDIPT/HSD17B14/KIT/SULT2B1/GPX4/ECHDC3/MTMR2/PLCE1/CYGB/HPGDS/UGT2B15/GAL3ST1/FAH/PRKAR2B/PIP5K1A/UGT2B17/SOAT2/DDHD1/ADH1B/PAFAH2/ACSF2/ETNK1/LPCAT2	23
GO:0043372	BP	GO:0043372	positive regulation of CD4-positive, alpha-beta T cell differentiation	2/218	32/18800	0.0528794	0.665835	0.665835	MALT1/NFKBIZ	2
GO:0051642	BP	GO:0051642	centrosome localization	2/218	32/18800	0.0528794	0.665835	0.665835	SUN1/SYNE2	2
GO:1905144	BP	GO:1905144	response to acetylcholine	2/218	32/18800	0.0528794	0.665835	0.665835	ACHE/GNAQ	2
GO:2000573	BP	GO:2000573	positive regulation of DNA biosynthetic process	3/218	73/18800	0.0529558	0.665835	0.665835	NEK2/GINS1/RFC3	3
GO:0019730	BP	GO:0019730	antimicrobial humoral response	4/218	122/18800	0.0537434	0.665835	0.665835	REG1A/REG1B/CCL13/DMBT1	4
GO:0071901	BP	GO:0071901	negative regulation of protein serine/threonine kinase activity	4/218	122/18800	0.0537434	0.665835	0.665835	MAPK8IP1/PRKAR2B/PRKAR1A/RB1	4
GO:0009607	BP	GO:0009607	response to biotic stimulus	25/218	1540/18800	0.0545746	0.665835	0.665835	UNC93B1/CFH/TRAF4/MALT1/TUSC2/REG1A/REG1B/APAF1/ZDHHC11/CCL13/MAPKAPK3/SRPX/ADAMTS9/DMBT1/CFI/CLEC10A/IFI44/EPHB2/CFHR2/CCL11/USP15/CARD16/NLRP2/AP1S1/IFIH1	25
GO:0032944	BP	GO:0032944	regulation of mononuclear cell proliferation	6/218	233/18800	0.0546528	0.665835	0.665835	MAPK8IP1/BST1/CLECL1/CCR2/EPHB2/PRKAR1A	6
GO:0001659	BP	GO:0001659	temperature homeostasis	5/218	177/18800	0.0555595	0.665835	0.665835	ACHE/CCR2/ARRDC3/RB1/PCTP	5
GO:0006336	BP	GO:0006336	DNA replication-independent chromatin assembly	2/218	33/18800	0.055872	0.665835	0.665835	ASF1B/ITGB3BP	2
GO:0021799	BP	GO:0021799	cerebral cortex radially oriented cell migration	2/218	33/18800	0.055872	0.665835	0.665835	SUN1/SYNE2	2
GO:0045879	BP	GO:0045879	negative regulation of smoothened signaling pathway	2/218	33/18800	0.055872	0.665835	0.665835	GPR37L1/RB1	2
GO:0050974	BP	GO:0050974	detection of mechanical stimulus involved in sensory perception	2/218	33/18800	0.055872	0.665835	0.665835	KIT/TRPA1	2
GO:0061842	BP	GO:0061842	microtubule organizing center localization	2/218	33/18800	0.055872	0.665835	0.665835	SUN1/SYNE2	2
GO:0071875	BP	GO:0071875	adrenergic receptor signaling pathway	2/218	33/18800	0.055872	0.665835	0.665835	ADCY9/ARRDC3	2
GO:0007017	BP	GO:0007017	microtubule-based process	16/218	892/18800	0.0560522	0.665835	0.665835	SUN1/TTLL7/ZMYND10/CACNA1I/INCENP/HAUS3/SYNE2/PRC1/SORD/KIF11/LDHC/NINL/NEK2/TPPP/STARD9/TTLL6	16
GO:0001923	BP	GO:0001923	B-1 B cell differentiation	1/218	5/18800	0.0566555	0.665835	0.665835	MALT1	1
GO:0002434	BP	GO:0002434	immune complex clearance	1/218	5/18800	0.0566555	0.665835	0.665835	CCR2	1
GO:0006011	BP	GO:0006011	UDP-glucose metabolic process	1/218	5/18800	0.0566555	0.665835	0.665835	GALT	1
GO:0008215	BP	GO:0008215	spermine metabolic process	1/218	5/18800	0.0566555	0.665835	0.665835	SAT2	1
GO:0009912	BP	GO:0009912	auditory receptor cell fate commitment	1/218	5/18800	0.0566555	0.665835	0.665835	JAG2	1
GO:0015827	BP	GO:0015827	tryptophan transport	1/218	5/18800	0.0566555	0.665835	0.665835	SLC36A4	1
GO:0015855	BP	GO:0015855	pyrimidine nucleobase transport	1/218	5/18800	0.0566555	0.665835	0.665835	SLC28A2	1
GO:0015862	BP	GO:0015862	uridine transport	1/218	5/18800	0.0566555	0.665835	0.665835	SLC28A2	1
GO:0015864	BP	GO:0015864	pyrimidine nucleoside transport	1/218	5/18800	0.0566555	0.665835	0.665835	SLC28A2	1
GO:0019240	BP	GO:0019240	citrulline biosynthetic process	1/218	5/18800	0.0566555	0.665835	0.665835	CAD	1
GO:0019388	BP	GO:0019388	galactose catabolic process	1/218	5/18800	0.0566555	0.665835	0.665835	GALT	1
GO:0021934	BP	GO:0021934	hindbrain tangential cell migration	1/218	5/18800	0.0566555	0.665835	0.665835	EPHB2	1
GO:0032762	BP	GO:0032762	mast cell cytokine production	1/218	5/18800	0.0566555	0.665835	0.665835	KIT	1
GO:0032763	BP	GO:0032763	regulation of mast cell cytokine production	1/218	5/18800	0.0566555	0.665835	0.665835	KIT	1
GO:0034227	BP	GO:0034227	tRNA thio-modification	1/218	5/18800	0.0566555	0.665835	0.665835	MOCS3	1
GO:0034343	BP	GO:0034343	type III interferon production	1/218	5/18800	0.0566555	0.665835	0.665835	IFIH1	1
GO:0034344	BP	GO:0034344	regulation of type III interferon production	1/218	5/18800	0.0566555	0.665835	0.665835	IFIH1	1
GO:0042494	BP	GO:0042494	detection of bacterial lipoprotein	1/218	5/18800	0.0566555	0.665835	0.665835	DMBT1	1
GO:0045636	BP	GO:0045636	positive regulation of melanocyte differentiation	1/218	5/18800	0.0566555	0.665835	0.665835	ADAMTS9	1
GO:0051418	BP	GO:0051418	microtubule nucleation by microtubule organizing center	1/218	5/18800	0.0566555	0.665835	0.665835	TPPP	1
GO:0060120	BP	GO:0060120	inner ear receptor cell fate commitment	1/218	5/18800	0.0566555	0.665835	0.665835	JAG2	1
GO:0061737	BP	GO:0061737	leukotriene signaling pathway	1/218	5/18800	0.0566555	0.665835	0.665835	CYSLTR2	1
GO:0070662	BP	GO:0070662	mast cell proliferation	1/218	5/18800	0.0566555	0.665835	0.665835	KIT	1
GO:0090325	BP	GO:0090325	regulation of locomotion involved in locomotory behavior	1/218	5/18800	0.0566555	0.665835	0.665835	ARRDC3	1
GO:1901537	BP	GO:1901537	positive regulation of DNA demethylation	1/218	5/18800	0.0566555	0.665835	0.665835	TOX	1
GO:1903932	BP	GO:1903932	regulation of DNA primase activity	1/218	5/18800	0.0566555	0.665835	0.665835	GINS1	1
GO:1903934	BP	GO:1903934	positive regulation of DNA primase activity	1/218	5/18800	0.0566555	0.665835	0.665835	GINS1	1
GO:1903944	BP	GO:1903944	negative regulation of hepatocyte apoptotic process	1/218	5/18800	0.0566555	0.665835	0.665835	RB1	1
GO:1904304	BP	GO:1904304	regulation of gastro-intestinal system smooth muscle contraction	1/218	5/18800	0.0566555	0.665835	0.665835	KIT	1
GO:1904306	BP	GO:1904306	positive regulation of gastro-intestinal system smooth muscle contraction	1/218	5/18800	0.0566555	0.665835	0.665835	KIT	1
GO:1904447	BP	GO:1904447	folate import across plasma membrane	1/218	5/18800	0.0566555	0.665835	0.665835	SLC19A1	1
GO:1905034	BP	GO:1905034	regulation of antifungal innate immune response	1/218	5/18800	0.0566555	0.665835	0.665835	USP15	1
GO:1990569	BP	GO:1990569	UDP-N-acetylglucosamine transmembrane transport	1/218	5/18800	0.0566555	0.665835	0.665835	SLC35B4	1
GO:2000118	BP	GO:2000118	regulation of sodium-dependent phosphate transport	1/218	5/18800	0.0566555	0.665835	0.665835	CRY2	1
GO:2000172	BP	GO:2000172	regulation of branching morphogenesis of a nerve	1/218	5/18800	0.0566555	0.665835	0.665835	MAP3K13	1
GO:2000371	BP	GO:2000371	regulation of DNA topoisomerase (ATP-hydrolyzing) activity	1/218	5/18800	0.0566555	0.665835	0.665835	UHRF1	1
GO:2000373	BP	GO:2000373	positive regulation of DNA topoisomerase (ATP-hydrolyzing) activity	1/218	5/18800	0.0566555	0.665835	0.665835	UHRF1	1
GO:2000407	BP	GO:2000407	regulation of T cell extravasation	1/218	5/18800	0.0566555	0.665835	0.665835	CCR2	1
GO:2000437	BP	GO:2000437	regulation of monocyte extravasation	1/218	5/18800	0.0566555	0.665835	0.665835	CCR2	1
GO:0016310	BP	GO:0016310	phosphorylation	29/218	1846/18800	0.0567178	0.665835	0.665835	CAD/MAPK8IP1/PHKA2/KIT/GRK5/N4BP2/TRAF4/MALT1/MAP3K13/PLCE1/BST1/INCENP/MAPKAPK3/PBK/NEK3/PRKAR2B/PHKA1/PIP5K1A/EPHB2/NEK2/GNAQ/CCL11/OGDH/PGK1/USP15/ETNK1/PRKAR1A/RB1/IGFBP3	29
GO:0030595	BP	GO:0030595	leukocyte chemotaxis	6/218	236/18800	0.0574464	0.665835	0.665835	KIT/MMP28/BST1/CCR2/CCL13/CCL11	6
GO:0033673	BP	GO:0033673	negative regulation of kinase activity	6/218	236/18800	0.0574464	0.665835	0.665835	MAPK8IP1/PRKAR2B/EPHB2/GNAQ/PRKAR1A/RB1	6
GO:0009649	BP	GO:0009649	entrainment of circadian clock	2/218	34/18800	0.0589227	0.665835	0.665835	CRY2/GNAQ	2
GO:0032743	BP	GO:0032743	positive regulation of interleukin-2 production	2/218	34/18800	0.0589227	0.665835	0.665835	MALT1/CCR2	2
GO:0034383	BP	GO:0034383	low-density lipoprotein particle clearance	2/218	34/18800	0.0589227	0.665835	0.665835	KHSRP/SOAT2	2
GO:0034724	BP	GO:0034724	DNA replication-independent chromatin organization	2/218	34/18800	0.0589227	0.665835	0.665835	ASF1B/ITGB3BP	2
GO:0035520	BP	GO:0035520	monoubiquitinated protein deubiquitination	2/218	34/18800	0.0589227	0.665835	0.665835	TADA2B/USP15	2
GO:0039528	BP	GO:0039528	cytoplasmic pattern recognition receptor signaling pathway in response to virus	2/218	34/18800	0.0589227	0.665835	0.665835	USP15/IFIH1	2
GO:2000780	BP	GO:2000780	negative regulation of double-strand break repair	2/218	34/18800	0.0589227	0.665835	0.665835	HELB/KLHL15	2
GO:1901652	BP	GO:1901652	response to peptide	10/218	491/18800	0.0607836	0.665835	0.665835	CRY2/CPEB1/ECHDC3/REG1A/FOXO4/REG1B/CYSLTR2/EPHB2/EIF4EBP2/RB1	10
GO:0007193	BP	GO:0007193	adenylate cyclase-inhibiting G protein-coupled receptor signaling pathway	3/218	78/18800	0.0621545	0.665835	0.665835	HTR1A/GPR37L1/INSL3	3
GO:0009064	BP	GO:0009064	glutamine family amino acid metabolic process	3/218	78/18800	0.0621545	0.665835	0.665835	CAD/GAD2/FAH	3
GO:1901264	BP	GO:1901264	carbohydrate derivative transport	3/218	78/18800	0.0621545	0.665835	0.665835	SLC28A2/SLC19A1/SLC35B4	3
GO:1901616	BP	GO:1901616	organic hydroxy compound catabolic process	3/218	78/18800	0.0621545	0.665835	0.665835	MTMR2/FAH/SORD	3
GO:0006091	BP	GO:0006091	generation of precursor metabolites and energy	10/218	494/18800	0.0627812	0.665835	0.665835	NDUFS7/PHKA2/OXCT2/CIAPIN1/PDIA5/PHKA1/ADH1B/IDH2/OGDH/PGK1	10
GO:0050804	BP	GO:0050804	modulation of chemical synaptic transmission	9/218	429/18800	0.0630838	0.665835	0.665835	KIT/MTMR2/ACHE/FBXL20/BEGAIN/CCR2/PRKAR2B/EPHB2/EIF4EBP2	9
GO:0099177	BP	GO:0099177	regulation of trans-synaptic signaling	9/218	430/18800	0.0638153	0.665835	0.665835	KIT/MTMR2/ACHE/FBXL20/BEGAIN/CCR2/PRKAR2B/EPHB2/EIF4EBP2	9
GO:0061844	BP	GO:0061844	antimicrobial humoral immune response mediated by antimicrobial peptide	3/218	79/18800	0.0640778	0.665835	0.665835	REG1A/REG1B/CCL13	3
GO:0045738	BP	GO:0045738	negative regulation of DNA repair	2/218	36/18800	0.065191	0.665835	0.665835	HELB/KLHL15	2
GO:0050931	BP	GO:0050931	pigment cell differentiation	2/218	36/18800	0.065191	0.665835	0.665835	KIT/ADAMTS9	2
GO:1902745	BP	GO:1902745	positive regulation of lamellipodium organization	2/218	36/18800	0.065191	0.665835	0.665835	TWF2/PLCE1	2
GO:0000018	BP	GO:0000018	regulation of DNA recombination	4/218	131/18800	0.0662856	0.665835	0.665835	HELB/KLHL15/ACTL6A/RAD51AP1	4
GO:0003341	BP	GO:0003341	cilium movement	5/218	187/18800	0.0670335	0.665835	0.665835	ZMYND10/CACNA1I/SORD/LDHC/TTLL6	5
GO:0071478	BP	GO:0071478	cellular response to radiation	5/218	187/18800	0.0670335	0.665835	0.665835	CRY2/PBK/CRIP1/CARD16/RAD51AP1	5
GO:0001692	BP	GO:0001692	histamine metabolic process	1/218	6/18800	0.0675972	0.665835	0.665835	HDC	1
GO:0002176	BP	GO:0002176	male germ cell proliferation	1/218	6/18800	0.0675972	0.665835	0.665835	HPGDS	1
GO:0002278	BP	GO:0002278	eosinophil activation involved in immune response	1/218	6/18800	0.0675972	0.665835	0.665835	CCR2	1
GO:0006102	BP	GO:0006102	isocitrate metabolic process	1/218	6/18800	0.0675972	0.665835	0.665835	IDH2	1
GO:0006207	BP	GO:0006207	'de novo' pyrimidine nucleobase biosynthetic process	1/218	6/18800	0.0675972	0.665835	0.665835	CAD	1
GO:0006269	BP	GO:0006269	DNA replication, synthesis of RNA primer	1/218	6/18800	0.0675972	0.665835	0.665835	HELB	1
GO:0006572	BP	GO:0006572	tyrosine catabolic process	1/218	6/18800	0.0675972	0.665835	0.665835	FAH	1
GO:0006682	BP	GO:0006682	galactosylceramide biosynthetic process	1/218	6/18800	0.0675972	0.665835	0.665835	GAL3ST1	1
GO:0006777	BP	GO:0006777	Mo-molybdopterin cofactor biosynthetic process	1/218	6/18800	0.0675972	0.665835	0.665835	MOCS3	1
GO:0008291	BP	GO:0008291	acetylcholine metabolic process	1/218	6/18800	0.0675972	0.665835	0.665835	ACHE	1
GO:0008354	BP	GO:0008354	germ cell migration	1/218	6/18800	0.0675972	0.665835	0.665835	KIT	1
GO:0009139	BP	GO:0009139	pyrimidine nucleoside diphosphate biosynthetic process	1/218	6/18800	0.0675972	0.665835	0.665835	CAD	1
GO:0009193	BP	GO:0009193	pyrimidine ribonucleoside diphosphate metabolic process	1/218	6/18800	0.0675972	0.665835	0.665835	CAD	1
GO:0009597	BP	GO:0009597	detection of virus	1/218	6/18800	0.0675972	0.665835	0.665835	IFIH1	1
GO:0009637	BP	GO:0009637	response to blue light	1/218	6/18800	0.0675972	0.665835	0.665835	CRY2	1
GO:0010966	BP	GO:0010966	regulation of phosphate transport	1/218	6/18800	0.0675972	0.665835	0.665835	CRY2	1
GO:0019375	BP	GO:0019375	galactolipid biosynthetic process	1/218	6/18800	0.0675972	0.665835	0.665835	GAL3ST1	1
GO:0019720	BP	GO:0019720	Mo-molybdopterin cofactor metabolic process	1/218	6/18800	0.0675972	0.665835	0.665835	MOCS3	1
GO:0021631	BP	GO:0021631	optic nerve morphogenesis	1/218	6/18800	0.0675972	0.665835	0.665835	EPHB2	1
GO:0022028	BP	GO:0022028	tangential migration from the subventricular zone to the olfactory bulb	1/218	6/18800	0.0675972	0.665835	0.665835	OGDH	1
GO:0030451	BP	GO:0030451	regulation of complement activation, alternative pathway	1/218	6/18800	0.0675972	0.665835	0.665835	CFH	1
GO:0032222	BP	GO:0032222	regulation of synaptic transmission, cholinergic	1/218	6/18800	0.0675972	0.665835	0.665835	ACHE	1
GO:0035655	BP	GO:0035655	interleukin-18-mediated signaling pathway	1/218	6/18800	0.0675972	0.665835	0.665835	IL18RAP	1
GO:0036018	BP	GO:0036018	cellular response to erythropoietin	1/218	6/18800	0.0675972	0.665835	0.665835	KIT	1
GO:0036093	BP	GO:0036093	germ cell proliferation	1/218	6/18800	0.0675972	0.665835	0.665835	HPGDS	1
GO:0042791	BP	GO:0042791	5S class rRNA transcription by RNA polymerase III	1/218	6/18800	0.0675972	0.665835	0.665835	GTF3C4	1
GO:0043152	BP	GO:0043152	induction of bacterial agglutination	1/218	6/18800	0.0675972	0.665835	0.665835	DMBT1	1
GO:0043308	BP	GO:0043308	eosinophil degranulation	1/218	6/18800	0.0675972	0.665835	0.665835	CCR2	1
GO:0043545	BP	GO:0043545	molybdopterin cofactor metabolic process	1/218	6/18800	0.0675972	0.665835	0.665835	MOCS3	1
GO:0045634	BP	GO:0045634	regulation of melanocyte differentiation	1/218	6/18800	0.0675972	0.665835	0.665835	ADAMTS9	1
GO:0046048	BP	GO:0046048	UDP metabolic process	1/218	6/18800	0.0675972	0.665835	0.665835	CAD	1
GO:0051189	BP	GO:0051189	prosthetic group metabolic process	1/218	6/18800	0.0675972	0.665835	0.665835	MOCS3	1
GO:0052803	BP	GO:0052803	imidazole-containing compound metabolic process	1/218	6/18800	0.0675972	0.665835	0.665835	HDC	1
GO:0060304	BP	GO:0060304	regulation of phosphatidylinositol dephosphorylation	1/218	6/18800	0.0675972	0.665835	0.665835	MTMR2	1
GO:0060374	BP	GO:0060374	mast cell differentiation	1/218	6/18800	0.0675972	0.665835	0.665835	KIT	1
GO:0061046	BP	GO:0061046	regulation of branching involved in lung morphogenesis	1/218	6/18800	0.0675972	0.665835	0.665835	WNT2B	1
GO:0070729	BP	GO:0070729	cyclic nucleotide transport	1/218	6/18800	0.0675972	0.665835	0.665835	SLC19A1	1
GO:0070945	BP	GO:0070945	neutrophil-mediated killing of gram-negative bacterium	1/218	6/18800	0.0675972	0.665835	0.665835	TUSC2	1
GO:0071351	BP	GO:0071351	cellular response to interleukin-18	1/218	6/18800	0.0675972	0.665835	0.665835	IL18RAP	1
GO:0071494	BP	GO:0071494	cellular response to UV-C	1/218	6/18800	0.0675972	0.665835	0.665835	CARD16	1
GO:0071878	BP	GO:0071878	negative regulation of adenylate cyclase-activating adrenergic receptor signaling pathway	1/218	6/18800	0.0675972	0.665835	0.665835	ARRDC3	1
GO:0071921	BP	GO:0071921	cohesin loading	1/218	6/18800	0.0675972	0.665835	0.665835	RB1	1
GO:0072679	BP	GO:0072679	thymocyte migration	1/218	6/18800	0.0675972	0.665835	0.665835	CCR2	1
GO:0090230	BP	GO:0090230	regulation of centromere complex assembly	1/218	6/18800	0.0675972	0.665835	0.665835	RB1	1
GO:0097240	BP	GO:0097240	chromosome attachment to the nuclear envelope	1/218	6/18800	0.0675972	0.665835	0.665835	SUN1	1
GO:0097350	BP	GO:0097350	neutrophil clearance	1/218	6/18800	0.0675972	0.665835	0.665835	CCR2	1
GO:1900150	BP	GO:1900150	regulation of defense response to fungus	1/218	6/18800	0.0675972	0.665835	0.665835	USP15	1
GO:1900619	BP	GO:1900619	acetate ester metabolic process	1/218	6/18800	0.0675972	0.665835	0.665835	ACHE	1
GO:1903790	BP	GO:1903790	guanine nucleotide transmembrane transport	1/218	6/18800	0.0675972	0.665835	0.665835	SLC19A1	1
GO:1904428	BP	GO:1904428	negative regulation of tubulin deacetylation	1/218	6/18800	0.0675972	0.665835	0.665835	TPPP	1
GO:1904760	BP	GO:1904760	regulation of myofibroblast differentiation	1/218	6/18800	0.0675972	0.665835	0.665835	RB1	1
GO:2000323	BP	GO:2000323	negative regulation of glucocorticoid receptor signaling pathway	1/218	6/18800	0.0675972	0.665835	0.665835	CRY2	1
GO:2000489	BP	GO:2000489	regulation of hepatic stellate cell activation	1/218	6/18800	0.0675972	0.665835	0.665835	CYGB	1
GO:0016192	BP	GO:0016192	vesicle-mediated transport	25/218	1576/18800	0.0676774	0.665835	0.665835	ZFYVE9/TMED6/MAPK8IP1/AMN/RP2/KIT/MTMR2/CACNA1I/TUSC2/ACHE/FBXL20/CCR2/MAPKAPK3/CADPS2/SH3BP1/SRPX/ADAMTS9/DMBT1/CFI/CLEC10A/PIP5K1A/ARL5B/CD163/EPHB2/AP1S1	25
GO:0008210	BP	GO:0008210	estrogen metabolic process	2/218	37/18800	0.0684054	0.665835	0.665835	UGT2B15/UGT2B17	2
GO:0008608	BP	GO:0008608	attachment of spindle microtubules to kinetochore	2/218	37/18800	0.0684054	0.665835	0.665835	NEK2/RB1	2
GO:0046640	BP	GO:0046640	regulation of alpha-beta T cell proliferation	2/218	37/18800	0.0684054	0.665835	0.665835	MAPK8IP1/CCR2	2
GO:0048009	BP	GO:0048009	insulin-like growth factor receptor signaling pathway	2/218	37/18800	0.0684054	0.665835	0.665835	GIGYF2/IGFBP3	2
GO:1905168	BP	GO:1905168	positive regulation of double-strand break repair via homologous recombination	2/218	37/18800	0.0684054	0.665835	0.665835	ACTL6A/RAD51AP1	2
GO:0019319	BP	GO:0019319	hexose biosynthetic process	3/218	82/18800	0.0700106	0.665835	0.665835	SORD/SLC35B4/PGK1	3
GO:0043367	BP	GO:0043367	CD4-positive, alpha-beta T cell differentiation	3/218	82/18800	0.0700106	0.665835	0.665835	MALT1/TOX/NFKBIZ	3
GO:0042110	BP	GO:0042110	T cell activation	10/218	506/18800	0.0711947	0.665835	0.665835	MAPK8IP1/KIT/MALT1/CD8B/JAG2/CLECL1/CCR2/TOX/NFKBIZ/PRKAR1A	10
GO:0045936	BP	GO:0045936	negative regulation of phosphate metabolic process	9/218	440/18800	0.0714266	0.665835	0.665835	CRY2/MAPK8IP1/PBK/PRKAR2B/EPHB2/GNAQ/PRKAR1A/RB1/IGFBP3	9
GO:0051960	BP	GO:0051960	regulation of nervous system development	9/218	440/18800	0.0714266	0.665835	0.665835	TWF2/PITX3/GPR37L1/KIT/MTMR2/MAP3K13/EPHB2/TPPP/CCL11	9
GO:0002369	BP	GO:0002369	T cell cytokine production	2/218	38/18800	0.071671	0.665835	0.665835	MALT1/CCR2	2
GO:0002724	BP	GO:0002724	regulation of T cell cytokine production	2/218	38/18800	0.071671	0.665835	0.665835	MALT1/CCR2	2
GO:0045622	BP	GO:0045622	regulation of T-helper cell differentiation	2/218	38/18800	0.071671	0.665835	0.665835	MALT1/NFKBIZ	2
GO:0098926	BP	GO:0098926	postsynaptic signal transduction	2/218	38/18800	0.071671	0.665835	0.665835	ACHE/GNAQ	2
GO:0010563	BP	GO:0010563	negative regulation of phosphorus metabolic process	9/218	441/18800	0.0722176	0.665835	0.665835	CRY2/MAPK8IP1/PBK/PRKAR2B/EPHB2/GNAQ/PRKAR1A/RB1/IGFBP3	9
GO:0044282	BP	GO:0044282	small molecule catabolic process	8/218	376/18800	0.0723171	0.665835	0.665835	OXCT2/GAD2/MTMR2/FAH/SORD/GALT/HDC/HIBCH	8
GO:0045859	BP	GO:0045859	regulation of protein kinase activity	12/218	645/18800	0.0733034	0.665835	0.665835	MAPK8IP1/KIT/TRAF4/MALT1/MAP3K13/PLCE1/INCENP/PRKAR2B/EPHB2/GNAQ/PRKAR1A/RB1	12
GO:0060326	BP	GO:0060326	cell chemotaxis	7/218	315/18800	0.0748355	0.665835	0.665835	KIT/MMP28/BST1/CCR2/CCL13/PIP5K1A/CCL11	7
GO:0045017	BP	GO:0045017	glycerolipid biosynthetic process	6/218	253/18800	0.0748741	0.665835	0.665835	CDIPT/MTMR2/PLCE1/PIP5K1A/ETNK1/LPCAT2	6
GO:0002691	BP	GO:0002691	regulation of cellular extravasation	2/218	39/18800	0.0749863	0.665835	0.665835	BST1/CCR2	2
GO:0003016	BP	GO:0003016	respiratory system process	2/218	39/18800	0.0749863	0.665835	0.665835	TLX3/JAG2	2
GO:0009595	BP	GO:0009595	detection of biotic stimulus	2/218	39/18800	0.0749863	0.665835	0.665835	SRPX/DMBT1	2
GO:0045773	BP	GO:0045773	positive regulation of axon extension	2/218	39/18800	0.0749863	0.665835	0.665835	TWF2/MAP3K13	2
GO:2000516	BP	GO:2000516	positive regulation of CD4-positive, alpha-beta T cell activation	2/218	39/18800	0.0749863	0.665835	0.665835	MALT1/NFKBIZ	2
GO:0006955	BP	GO:0006955	immune response	29/218	1899/18800	0.0754138	0.665835	0.665835	UNC93B1/KIT/MS4A2/CFH/TRAF4/MALT1/CD8B/BST1/REG1A/REG1B/CCR2/ZDHHC11/CCL13/MAPKAPK3/CYSLTR2/DMBT1/CFI/IL18RAP/CLEC10A/LILRA1/CRIP1/IFI44/EPHB2/NFKBIZ/CCL11/USP15/FCRL4/NLRP2/IFIH1	29
GO:0070663	BP	GO:0070663	regulation of leukocyte proliferation	6/218	254/18800	0.0759837	0.665835	0.665835	MAPK8IP1/BST1/CLECL1/CCR2/EPHB2/PRKAR1A	6
GO:0006793	BP	GO:0006793	phosphorus metabolic process	40/218	2756/18800	0.0761666	0.665835	0.665835	CRY2/CAD/CDIPT/MAPK8IP1/PHKA2/ADCY9/KIT/GRK5/N4BP2/SULT2B1/GPX4/TRAF4/MOCS3/MTMR2/MALT1/MAP3K13/PLCE1/BST1/INCENP/MAPKAPK3/PBK/NEK3/PRKAR2B/PHKA1/PIP5K1A/GALT/LDHC/EPHB2/NEK2/GNAQ/CCL11/OGDH/PGK1/ACSF2/USP15/ETNK1/PRKAR1A/LPCAT2/RB1/IGFBP3	40
GO:0008277	BP	GO:0008277	regulation of G protein-coupled receptor signaling pathway	4/218	138/18800	0.0770012	0.665835	0.665835	GRK5/PLCE1/RGS11/ARRDC3	4
GO:0060294	BP	GO:0060294	cilium movement involved in cell motility	4/218	138/18800	0.0770012	0.665835	0.665835	CACNA1I/SORD/LDHC/TTLL6	4
GO:0042326	BP	GO:0042326	negative regulation of phosphorylation	8/218	382/18800	0.0776286	0.665835	0.665835	MAPK8IP1/PBK/PRKAR2B/EPHB2/GNAQ/PRKAR1A/RB1/IGFBP3	8
GO:0046364	BP	GO:0046364	monosaccharide biosynthetic process	3/218	86/18800	0.0782907	0.665835	0.665835	SORD/SLC35B4/PGK1	3
GO:0010863	BP	GO:0010863	positive regulation of phospholipase C activity	2/218	40/18800	0.0783496	0.665835	0.665835	KIT/GNAQ	2
GO:0016578	BP	GO:0016578	histone deubiquitination	2/218	40/18800	0.0783496	0.665835	0.665835	TADA2B/USP15	2
GO:0046633	BP	GO:0046633	alpha-beta T cell proliferation	2/218	40/18800	0.0783496	0.665835	0.665835	MAPK8IP1/CCR2	2
GO:0001408	BP	GO:0001408	guanine nucleotide transport	1/218	7/18800	0.0784125	0.665835	0.665835	SLC19A1	1
GO:0002318	BP	GO:0002318	myeloid progenitor cell differentiation	1/218	7/18800	0.0784125	0.665835	0.665835	KIT	1
GO:0002447	BP	GO:0002447	eosinophil mediated immunity	1/218	7/18800	0.0784125	0.665835	0.665835	CCR2	1
GO:0006573	BP	GO:0006573	valine metabolic process	1/218	7/18800	0.0784125	0.665835	0.665835	HIBCH	1
GO:0006855	BP	GO:0006855	xenobiotic transmembrane transport	1/218	7/18800	0.0784125	0.665835	0.665835	SLC19A1	1
GO:0007198	BP	GO:0007198	adenylate cyclase-inhibiting serotonin receptor signaling pathway	1/218	7/18800	0.0784125	0.665835	0.665835	HTR1A	1
GO:0008635	BP	GO:0008635	activation of cysteine-type endopeptidase activity involved in apoptotic process by cytochrome c	1/218	7/18800	0.0784125	0.665835	0.665835	APAF1	1
GO:0010760	BP	GO:0010760	negative regulation of macrophage chemotaxis	1/218	7/18800	0.0784125	0.665835	0.665835	MMP28	1
GO:0014062	BP	GO:0014062	regulation of serotonin secretion	1/218	7/18800	0.0784125	0.665835	0.665835	HTR1A	1
GO:0014827	BP	GO:0014827	intestine smooth muscle contraction	1/218	7/18800	0.0784125	0.665835	0.665835	KIT	1
GO:0019405	BP	GO:0019405	alditol catabolic process	1/218	7/18800	0.0784125	0.665835	0.665835	SORD	1
GO:0030070	BP	GO:0030070	insulin processing	1/218	7/18800	0.0784125	0.665835	0.665835	CPE	1
GO:0030321	BP	GO:0030321	transepithelial chloride transport	1/218	7/18800	0.0784125	0.665835	0.665835	CLCN7	1
GO:0032532	BP	GO:0032532	regulation of microvillus length	1/218	7/18800	0.0784125	0.665835	0.665835	TWF2	1
GO:0034080	BP	GO:0034080	CENP-A containing chromatin assembly	1/218	7/18800	0.0784125	0.665835	0.665835	ITGB3BP	1
GO:0035234	BP	GO:0035234	ectopic germ cell programmed cell death	1/218	7/18800	0.0784125	0.665835	0.665835	KIT	1
GO:0036017	BP	GO:0036017	response to erythropoietin	1/218	7/18800	0.0784125	0.665835	0.665835	KIT	1
GO:0036446	BP	GO:0036446	myofibroblast differentiation	1/218	7/18800	0.0784125	0.665835	0.665835	RB1	1
GO:0042797	BP	GO:0042797	tRNA transcription by RNA polymerase III	1/218	7/18800	0.0784125	0.665835	0.665835	GTF3C4	1
GO:0043307	BP	GO:0043307	eosinophil activation	1/218	7/18800	0.0784125	0.665835	0.665835	CCR2	1
GO:0044341	BP	GO:0044341	sodium-dependent phosphate transport	1/218	7/18800	0.0784125	0.665835	0.665835	CRY2	1
GO:0045110	BP	GO:0045110	intermediate filament bundle assembly	1/218	7/18800	0.0784125	0.665835	0.665835	KRT14	1
GO:0046487	BP	GO:0046487	glyoxylate metabolic process	1/218	7/18800	0.0784125	0.665835	0.665835	IDH2	1
GO:0048537	BP	GO:0048537	mucosa-associated lymphoid tissue development	1/218	7/18800	0.0784125	0.665835	0.665835	TOX	1
GO:0048541	BP	GO:0048541	Peyer's patch development	1/218	7/18800	0.0784125	0.665835	0.665835	TOX	1
GO:0050942	BP	GO:0050942	positive regulation of pigment cell differentiation	1/218	7/18800	0.0784125	0.665835	0.665835	ADAMTS9	1
GO:0050955	BP	GO:0050955	thermoception	1/218	7/18800	0.0784125	0.665835	0.665835	TRPA1	1
GO:0060613	BP	GO:0060613	fat pad development	1/218	7/18800	0.0784125	0.665835	0.665835	ARRDC3	1
GO:0060638	BP	GO:0060638	mesenchymal-epithelial cell signaling	1/218	7/18800	0.0784125	0.665835	0.665835	WNT2B	1
GO:0061641	BP	GO:0061641	CENP-A containing chromatin organization	1/218	7/18800	0.0784125	0.665835	0.665835	ITGB3BP	1
GO:0071895	BP	GO:0071895	odontoblast differentiation	1/218	7/18800	0.0784125	0.665835	0.665835	DLX3	1
GO:0098838	BP	GO:0098838	folate transmembrane transport	1/218	7/18800	0.0784125	0.665835	0.665835	SLC19A1	1
GO:1901642	BP	GO:1901642	nucleoside transmembrane transport	1/218	7/18800	0.0784125	0.665835	0.665835	SLC28A2	1
GO:1903365	BP	GO:1903365	regulation of fear response	1/218	7/18800	0.0784125	0.665835	0.665835	EPHB2	1
GO:1903431	BP	GO:1903431	positive regulation of cell maturation	1/218	7/18800	0.0784125	0.665835	0.665835	MAP3K13	1
GO:1903943	BP	GO:1903943	regulation of hepatocyte apoptotic process	1/218	7/18800	0.0784125	0.665835	0.665835	RB1	1
GO:2000322	BP	GO:2000322	regulation of glucocorticoid receptor signaling pathway	1/218	7/18800	0.0784125	0.665835	0.665835	CRY2	1
GO:2000766	BP	GO:2000766	negative regulation of cytoplasmic translation	1/218	7/18800	0.0784125	0.665835	0.665835	CPEB1	1
GO:2000822	BP	GO:2000822	regulation of behavioral fear response	1/218	7/18800	0.0784125	0.665835	0.665835	EPHB2	1
GO:0050768	BP	GO:0050768	negative regulation of neurogenesis	4/218	140/18800	0.0802133	0.665835	0.665835	PITX3/GPR37L1/EPHB2/CCL11	4
GO:0048583	BP	GO:0048583	regulation of response to stimulus	55/218	3968/18800	0.0803065	0.665835	0.665835	CRY2/MAPK8IP1/GPR37L1/FBXL15/UNC93B1/KIT/GRK5/MS4A2/CFH/APCDD1L/GPX4/ECHDC3/TRAF4/MTMR2/MALT1/CD8B/MAP3K13/MMP28/PLCE1/BST1/JAG2/RRAGD/PROS1/APAF1/BEGAIN/CCR2/RGS11/ZDHHC11/CCL13/MAPKAPK3/PBK/INSL3/SH3BP1/SRPX/CFI/HELLS/PIP5K1A/EPHB2/HELB/NFKBIZ/SORBS3/WWP2/GNAQ/ARRDC3/CCL11/APOL3/USP15/KLHL15/ACTL6A/CASP5/CARD16/RB1/RAD51AP1/IGFBP3/IFIH1	55
GO:0043085	BP	GO:0043085	positive regulation of catalytic activity	19/218	1158/18800	0.0803172	0.665835	0.665835	KIT/TRAF4/MALT1/MAP3K13/UHRF1/INCENP/APAF1/CCL13/TBC1D22B/SH3BP1/PIP5K1A/EPHB2/NEK2/GNAQ/ARRDC3/CCL11/GINS1/RFC3/NLRP2	19
GO:0043543	BP	GO:0043543	protein acylation	6/218	258/18800	0.0805154	0.665835	0.665835	GTF3C4/PHF20L1/TADA2B/ZDHHC11/OGDH/ACTL6A	6
GO:0031400	BP	GO:0031400	negative regulation of protein modification process	10/218	519/18800	0.081081	0.665835	0.665835	CRY2/MAPK8IP1/PBK/PRKAR2B/EPHB2/GNAQ/TPPP/PRKAR1A/RB1/IGFBP3	10
GO:0051090	BP	GO:0051090	regulation of DNA-binding transcription factor activity	9/218	452/18800	0.0812782	0.665835	0.665835	KIT/MALT1/MAP3K13/LPAR5/IL18RAP/WWP2/CARD16/RB1/NLRP2	9
GO:0032868	BP	GO:0032868	response to insulin	6/218	259/18800	0.0816716	0.665835	0.665835	CRY2/CPEB1/ECHDC3/FOXO4/EIF4EBP2/RB1	6
GO:0010591	BP	GO:0010591	regulation of lamellipodium assembly	2/218	41/18800	0.0817595	0.665835	0.665835	TWF2/PLCE1	2
GO:0014014	BP	GO:0014014	negative regulation of gliogenesis	2/218	41/18800	0.0817595	0.665835	0.665835	PITX3/GPR37L1	2
GO:0046688	BP	GO:0046688	response to copper ion	2/218	41/18800	0.0817595	0.665835	0.665835	SORD/MT1M	2
GO:0050671	BP	GO:0050671	positive regulation of lymphocyte proliferation	4/218	141/18800	0.0818441	0.665835	0.665835	BST1/CLECL1/CCR2/EPHB2	4
GO:0034644	BP	GO:0034644	cellular response to UV	3/218	88/18800	0.0825844	0.665835	0.665835	PBK/CRIP1/CARD16	3
GO:0070098	BP	GO:0070098	chemokine-mediated signaling pathway	3/218	89/18800	0.0847686	0.665835	0.665835	CCR2/CCL13/CCL11	3
GO:0097581	BP	GO:0097581	lamellipodium organization	3/218	89/18800	0.0847686	0.665835	0.665835	TWF2/KIT/PLCE1	3
GO:0032946	BP	GO:0032946	positive regulation of mononuclear cell proliferation	4/218	143/18800	0.0851546	0.665835	0.665835	BST1/CLECL1/CCR2/EPHB2	4
GO:0061351	BP	GO:0061351	neural precursor cell proliferation	4/218	143/18800	0.0851546	0.665835	0.665835	PITX3/GPR37L1/PTBP2/TOX	4
GO:0030890	BP	GO:0030890	positive regulation of B cell proliferation	2/218	42/18800	0.0852143	0.665835	0.665835	BST1/EPHB2	2
GO:1900274	BP	GO:1900274	regulation of phospholipase C activity	2/218	42/18800	0.0852143	0.665835	0.665835	KIT/GNAQ	2
GO:0044093	BP	GO:0044093	positive regulation of molecular function	24/218	1543/18800	0.0859771	0.665835	0.665835	KIT/TRAF4/MALT1/MAP3K13/UHRF1/INCENP/APAF1/CCR2/CCL13/TBC1D22B/SH3BP1/LPAR5/IL18RAP/PIP5K1A/EPHB2/NEK2/GNAQ/ARRDC3/CCL11/GINS1/RFC3/CARD16/RB1/NLRP2	24
GO:0030217	BP	GO:0030217	T cell differentiation	6/218	263/18800	0.0863891	0.665835	0.665835	KIT/MALT1/JAG2/CCR2/TOX/NFKBIZ	6
GO:0051054	BP	GO:0051054	positive regulation of DNA metabolic process	6/218	263/18800	0.0863891	0.665835	0.665835	TOX/NEK2/GINS1/RFC3/ACTL6A/RAD51AP1	6
GO:0032508	BP	GO:0032508	DNA duplex unwinding	3/218	90/18800	0.0869773	0.665835	0.665835	HELB/GINS1/RFC3	3
GO:0009615	BP	GO:0009615	response to virus	8/218	392/18800	0.0869892	0.665835	0.665835	UNC93B1/ZDHHC11/DMBT1/IFI44/CCL11/USP15/AP1S1/IFIH1	8
GO:0065004	BP	GO:0065004	protein-DNA complex assembly	5/218	203/18800	0.0879218	0.665835	0.665835	ASF1B/HELLS/ITGB3BP/CENPK/RB1	5
GO:0099536	BP	GO:0099536	synaptic signaling	13/218	737/18800	0.0882426	0.665835	0.665835	HTR1A/GAD2/KIT/MTMR2/ACHE/FBXL20/BEGAIN/CCR2/CADPS2/PRKAR2B/EPHB2/GNAQ/EIF4EBP2	13
GO:0051961	BP	GO:0051961	negative regulation of nervous system development	4/218	145/18800	0.0885298	0.665835	0.665835	PITX3/GPR37L1/EPHB2/CCL11	4
GO:0051150	BP	GO:0051150	regulation of smooth muscle cell differentiation	2/218	43/18800	0.0887127	0.665835	0.665835	KIT/FOXO4	2
GO:0051091	BP	GO:0051091	positive regulation of DNA-binding transcription factor activity	6/218	265/18800	0.0888032	0.665835	0.665835	KIT/MALT1/MAP3K13/LPAR5/IL18RAP/CARD16	6
GO:0000052	BP	GO:0000052	citrulline metabolic process	1/218	8/18800	0.089103	0.665835	0.665835	CAD	1
GO:0002361	BP	GO:0002361	CD4-positive, CD25-positive, alpha-beta regulatory T cell differentiation	1/218	8/18800	0.089103	0.665835	0.665835	TOX	1
GO:0006104	BP	GO:0006104	succinyl-CoA metabolic process	1/218	8/18800	0.089103	0.665835	0.665835	OGDH	1
GO:0006384	BP	GO:0006384	transcription initiation from RNA polymerase III promoter	1/218	8/18800	0.089103	0.665835	0.665835	GTF3C4	1
GO:0006538	BP	GO:0006538	glutamate catabolic process	1/218	8/18800	0.089103	0.665835	0.665835	GAD2	1
GO:0006548	BP	GO:0006548	histidine catabolic process	1/218	8/18800	0.089103	0.665835	0.665835	HDC	1
GO:0006559	BP	GO:0006559	L-phenylalanine catabolic process	1/218	8/18800	0.089103	0.665835	0.665835	FAH	1
GO:0006681	BP	GO:0006681	galactosylceramide metabolic process	1/218	8/18800	0.089103	0.665835	0.665835	GAL3ST1	1
GO:0007217	BP	GO:0007217	tachykinin receptor signaling pathway	1/218	8/18800	0.089103	0.665835	0.665835	GRK5	1
GO:0008216	BP	GO:0008216	spermidine metabolic process	1/218	8/18800	0.089103	0.665835	0.665835	SAT2	1
GO:0009138	BP	GO:0009138	pyrimidine nucleoside diphosphate metabolic process	1/218	8/18800	0.089103	0.665835	0.665835	CAD	1
GO:0009304	BP	GO:0009304	tRNA transcription	1/218	8/18800	0.089103	0.665835	0.665835	GTF3C4	1
GO:0009445	BP	GO:0009445	putrescine metabolic process	1/218	8/18800	0.089103	0.665835	0.665835	SAT2	1
GO:0010764	BP	GO:0010764	negative regulation of fibroblast migration	1/218	8/18800	0.089103	0.665835	0.665835	CYGB	1
GO:0010911	BP	GO:0010911	regulation of isomerase activity	1/218	8/18800	0.089103	0.665835	0.665835	UHRF1	1
GO:0010912	BP	GO:0010912	positive regulation of isomerase activity	1/218	8/18800	0.089103	0.665835	0.665835	UHRF1	1
GO:0014041	BP	GO:0014041	regulation of neuron maturation	1/218	8/18800	0.089103	0.665835	0.665835	MAP3K13	1
GO:0015889	BP	GO:0015889	cobalamin transport	1/218	8/18800	0.089103	0.665835	0.665835	AMN	1
GO:0019856	BP	GO:0019856	pyrimidine nucleobase biosynthetic process	1/218	8/18800	0.089103	0.665835	0.665835	CAD	1
GO:0021940	BP	GO:0021940	positive regulation of cerebellar granule cell precursor proliferation	1/218	8/18800	0.089103	0.665835	0.665835	GPR37L1	1
GO:0032825	BP	GO:0032825	positive regulation of natural killer cell differentiation	1/218	8/18800	0.089103	0.665835	0.665835	TOX	1
GO:0033278	BP	GO:0033278	cell proliferation in midbrain	1/218	8/18800	0.089103	0.665835	0.665835	PITX3	1
GO:0035696	BP	GO:0035696	monocyte extravasation	1/218	8/18800	0.089103	0.665835	0.665835	CCR2	1
GO:0035733	BP	GO:0035733	hepatic stellate cell activation	1/218	8/18800	0.089103	0.665835	0.665835	CYGB	1
GO:0035740	BP	GO:0035740	CD8-positive, alpha-beta T cell proliferation	1/218	8/18800	0.089103	0.665835	0.665835	MAPK8IP1	1
GO:0043615	BP	GO:0043615	astrocyte cell migration	1/218	8/18800	0.089103	0.665835	0.665835	CCR2	1
GO:0046469	BP	GO:0046469	platelet activating factor metabolic process	1/218	8/18800	0.089103	0.665835	0.665835	LPCAT2	1
GO:0046476	BP	GO:0046476	glycosylceramide biosynthetic process	1/218	8/18800	0.089103	0.665835	0.665835	GAL3ST1	1
GO:0050932	BP	GO:0050932	regulation of pigment cell differentiation	1/218	8/18800	0.089103	0.665835	0.665835	ADAMTS9	1
GO:0051256	BP	GO:0051256	mitotic spindle midzone assembly	1/218	8/18800	0.089103	0.665835	0.665835	PRC1	1
GO:0070317	BP	GO:0070317	negative regulation of G0 to G1 transition	1/218	8/18800	0.089103	0.665835	0.665835	FOXO4	1
GO:0070673	BP	GO:0070673	response to interleukin-18	1/218	8/18800	0.089103	0.665835	0.665835	IL18RAP	1
GO:0071493	BP	GO:0071493	cellular response to UV-B	1/218	8/18800	0.089103	0.665835	0.665835	CRIP1	1
GO:0072396	BP	GO:0072396	response to cell cycle checkpoint signaling	1/218	8/18800	0.089103	0.665835	0.665835	APAF1	1
GO:0072402	BP	GO:0072402	response to DNA integrity checkpoint signaling	1/218	8/18800	0.089103	0.665835	0.665835	APAF1	1
GO:0072423	BP	GO:0072423	response to DNA damage checkpoint signaling	1/218	8/18800	0.089103	0.665835	0.665835	APAF1	1
GO:0090673	BP	GO:0090673	endothelial cell-matrix adhesion	1/218	8/18800	0.089103	0.665835	0.665835	ADAMTS9	1
GO:0097340	BP	GO:0097340	inhibition of cysteine-type endopeptidase activity	1/218	8/18800	0.089103	0.665835	0.665835	CARD16	1
GO:0097341	BP	GO:0097341	zymogen inhibition	1/218	8/18800	0.089103	0.665835	0.665835	CARD16	1
GO:0099545	BP	GO:0099545	trans-synaptic signaling by trans-synaptic complex	1/218	8/18800	0.089103	0.665835	0.665835	EPHB2	1
GO:0150012	BP	GO:0150012	positive regulation of neuron projection arborization	1/218	8/18800	0.089103	0.665835	0.665835	MAP3K13	1
GO:1901535	BP	GO:1901535	regulation of DNA demethylation	1/218	8/18800	0.089103	0.665835	0.665835	TOX	1
GO:1902222	BP	GO:1902222	erythrose 4-phosphate/phosphoenolpyruvate family amino acid catabolic process	1/218	8/18800	0.089103	0.665835	0.665835	FAH	1
GO:1903659	BP	GO:1903659	regulation of complement-dependent cytotoxicity	1/218	8/18800	0.089103	0.665835	0.665835	CFH	1
GO:1904026	BP	GO:1904026	regulation of collagen fibril organization	1/218	8/18800	0.089103	0.665835	0.665835	RB1	1
GO:1904936	BP	GO:1904936	interneuron migration	1/218	8/18800	0.089103	0.665835	0.665835	EVX1	1
GO:1905634	BP	GO:1905634	regulation of protein localization to chromatin	1/218	8/18800	0.089103	0.665835	0.665835	RB1	1
GO:1990504	BP	GO:1990504	dense core granule exocytosis	1/218	8/18800	0.089103	0.665835	0.665835	CADPS2	1
GO:2000564	BP	GO:2000564	regulation of CD8-positive, alpha-beta T cell proliferation	1/218	8/18800	0.089103	0.665835	0.665835	MAPK8IP1	1
GO:2000643	BP	GO:2000643	positive regulation of early endosome to late endosome transport	1/218	8/18800	0.089103	0.665835	0.665835	MTMR2	1
GO:0042098	BP	GO:0042098	T cell proliferation	5/218	204/18800	0.0893286	0.665835	0.665835	MAPK8IP1/MALT1/CLECL1/CCR2/PRKAR1A	5
GO:0006338	BP	GO:0006338	chromatin remodeling	6/218	266/18800	0.090024	0.665835	0.665835	TADA2B/ASF1B/HELLS/ITGB3BP/ACTL6A/RB1	6
GO:0032869	BP	GO:0032869	cellular response to insulin stimulus	5/218	205/18800	0.0907471	0.665835	0.665835	CPEB1/ECHDC3/FOXO4/EIF4EBP2/RB1	5
GO:0021795	BP	GO:0021795	cerebral cortex cell migration	2/218	44/18800	0.0922531	0.665835	0.665835	SUN1/SYNE2	2
GO:0008284	BP	GO:0008284	positive regulation of cell population proliferation	16/218	959/18800	0.0922595	0.665835	0.665835	PITX3/HTR1A/GPR37L1/KIT/GRK5/BST1/MEIS3P1/REG1A/REG1B/CLECL1/CCR2/TOX/INSL3/PRC1/EPHB2/CCL11	16
GO:0051348	BP	GO:0051348	negative regulation of transferase activity	6/218	270/18800	0.0949986	0.665835	0.665835	MAPK8IP1/PRKAR2B/EPHB2/GNAQ/PRKAR1A/RB1	6
GO:0016525	BP	GO:0016525	negative regulation of angiogenesis	4/218	149/18800	0.0954707	0.665835	0.665835	FOXO4/CCR2/ADAMTS9/PGK1	4
GO:0042551	BP	GO:0042551	neuron maturation	2/218	45/18800	0.0958341	0.665835	0.665835	MAP3K13/RB1	2
GO:0045910	BP	GO:0045910	negative regulation of DNA recombination	2/218	45/18800	0.0958341	0.665835	0.665835	HELB/KLHL15	2
GO:0051180	BP	GO:0051180	vitamin transport	2/218	45/18800	0.0958341	0.665835	0.665835	AMN/SLC19A1	2
GO:2000273	BP	GO:2000273	positive regulation of signaling receptor activity	2/218	45/18800	0.0958341	0.665835	0.665835	CCR2/EPHB2	2
GO:1901606	BP	GO:1901606	alpha-amino acid catabolic process	3/218	94/18800	0.0960517	0.665835	0.665835	GAD2/FAH/HIBCH	3
GO:0030902	BP	GO:0030902	hindbrain development	4/218	150/18800	0.0972451	0.665835	0.665835	GPR37L1/PTBP2/EPHB2/OGDH	4
GO:0006796	BP	GO:0006796	phosphate-containing compound metabolic process	39/218	2736/18800	0.0976518	0.665835	0.665835	CRY2/CAD/CDIPT/MAPK8IP1/PHKA2/ADCY9/KIT/GRK5/N4BP2/SULT2B1/GPX4/TRAF4/MOCS3/MTMR2/MALT1/MAP3K13/PLCE1/BST1/INCENP/MAPKAPK3/PBK/NEK3/PRKAR2B/PHKA1/PIP5K1A/LDHC/EPHB2/NEK2/GNAQ/CCL11/OGDH/PGK1/ACSF2/USP15/ETNK1/PRKAR1A/LPCAT2/RB1/IGFBP3	39
GO:0050790	BP	GO:0050790	regulation of catalytic activity	34/218	2344/18800	0.0988111	0.665835	0.665835	CRY2/GTF3C4/MAPK8IP1/RP2/KIT/TRAF4/MALT1/MAP3K13/PLCE1/UHRF1/INCENP/PROS1/APAF1/CCR2/RGS11/PSMB8/CCL13/CYSLTR2/TBC1D22B/SH3BP1/PRKAR2B/PIP5K1A/EPHB2/NEK2/GNAQ/ARRDC3/CCL11/GINS1/RFC3/PRKAR1A/CARD16/RB1/NLRP2/IGFBP3	34
GO:0001539	BP	GO:0001539	cilium or flagellum-dependent cell motility	4/218	151/18800	0.0990349	0.665835	0.665835	CACNA1I/SORD/LDHC/TTLL6	4
GO:0045580	BP	GO:0045580	regulation of T cell differentiation	4/218	151/18800	0.0990349	0.665835	0.665835	MALT1/CCR2/TOX/NFKBIZ	4
GO:0060285	BP	GO:0060285	cilium-dependent cell motility	4/218	151/18800	0.0990349	0.665835	0.665835	CACNA1I/SORD/LDHC/TTLL6	4
GO:2000181	BP	GO:2000181	negative regulation of blood vessel morphogenesis	4/218	151/18800	0.0990349	0.665835	0.665835	FOXO4/CCR2/ADAMTS9/PGK1	4
GO:0051052	BP	GO:0051052	regulation of DNA metabolic process	9/218	472/18800	0.0994443	0.665835	0.665835	APAF1/TOX/HELB/NEK2/GINS1/KLHL15/RFC3/ACTL6A/RAD51AP1	9
GO:0000022	BP	GO:0000022	mitotic spindle elongation	1/218	9/18800	0.09967	0.665835	0.665835	PRC1	1
GO:0001820	BP	GO:0001820	serotonin secretion	1/218	9/18800	0.09967	0.665835	0.665835	HTR1A	1
GO:0006012	BP	GO:0006012	galactose metabolic process	1/218	9/18800	0.09967	0.665835	0.665835	GALT	1
GO:0006069	BP	GO:0006069	ethanol oxidation	1/218	9/18800	0.09967	0.665835	0.665835	ADH1B	1
GO:0006558	BP	GO:0006558	L-phenylalanine metabolic process	1/218	9/18800	0.09967	0.665835	0.665835	FAH	1
GO:0006651	BP	GO:0006651	diacylglycerol biosynthetic process	1/218	9/18800	0.09967	0.665835	0.665835	PLCE1	1
GO:0006863	BP	GO:0006863	purine nucleobase transport	1/218	9/18800	0.09967	0.665835	0.665835	SLC28A2	1
GO:0009188	BP	GO:0009188	ribonucleoside diphosphate biosynthetic process	1/218	9/18800	0.09967	0.665835	0.665835	CAD	1
GO:0010496	BP	GO:0010496	intercellular transport	1/218	9/18800	0.09967	0.665835	0.665835	EPHB2	1
GO:0015858	BP	GO:0015858	nucleoside transport	1/218	9/18800	0.09967	0.665835	0.665835	SLC28A2	1
GO:0015884	BP	GO:0015884	folic acid transport	1/218	9/18800	0.09967	0.665835	0.665835	SLC19A1	1
GO:0019374	BP	GO:0019374	galactolipid metabolic process	1/218	9/18800	0.09967	0.665835	0.665835	GAL3ST1	1
GO:0031915	BP	GO:0031915	positive regulation of synaptic plasticity	1/218	9/18800	0.09967	0.665835	0.665835	EPHB2	1
GO:0043353	BP	GO:0043353	enucleate erythrocyte differentiation	1/218	9/18800	0.09967	0.665835	0.665835	RB1	1
GO:0045141	BP	GO:0045141	meiotic telomere clustering	1/218	9/18800	0.09967	0.665835	0.665835	SUN1	1
GO:0046950	BP	GO:0046950	cellular ketone body metabolic process	1/218	9/18800	0.09967	0.665835	0.665835	OXCT2	1
GO:0048087	BP	GO:0048087	positive regulation of developmental pigmentation	1/218	9/18800	0.09967	0.665835	0.665835	ADAMTS9	1
GO:0048840	BP	GO:0048840	otolith development	1/218	9/18800	0.09967	0.665835	0.665835	TTC39C	1
GO:0051838	BP	GO:0051838	cytolysis by host of symbiont cells	1/218	9/18800	0.09967	0.665835	0.665835	CFHR2	1
GO:0060242	BP	GO:0060242	contact inhibition	1/218	9/18800	0.09967	0.665835	0.665835	SRPX	1
GO:0060296	BP	GO:0060296	regulation of cilium beat frequency involved in ciliary motility	1/218	9/18800	0.09967	0.665835	0.665835	TTLL6	1
GO:0061072	BP	GO:0061072	iris morphogenesis	1/218	9/18800	0.09967	0.665835	0.665835	WNT2B	1
GO:1902221	BP	GO:1902221	erythrose 4-phosphate/phosphoenolpyruvate family amino acid metabolic process	1/218	9/18800	0.09967	0.665835	0.665835	FAH	1
GO:2000849	BP	GO:2000849	regulation of glucocorticoid secretion	1/218	9/18800	0.09967	0.665835	0.665835	CRY2	1
GO:0051707	BP	GO:0051707	response to other organism	23/218	1495/18800	0.100045	0.665835	0.665835	UNC93B1/CFH/TRAF4/MALT1/TUSC2/REG1A/REG1B/ZDHHC11/CCL13/MAPKAPK3/ADAMTS9/DMBT1/CFI/CLEC10A/IFI44/EPHB2/CFHR2/CCL11/USP15/CARD16/NLRP2/AP1S1/IFIH1	23
GO:0032392	BP	GO:0032392	DNA geometric change	3/218	96/18800	0.100728	0.665835	0.665835	HELB/GINS1/RFC3	3
GO:0051241	BP	GO:0051241	negative regulation of multicellular organismal process	18/218	1120/18800	0.100806	0.665835	0.665835	CRY2/PITX3/GPR37L1/KHSRP/MTMR2/TUSC2/HPGDS/PROS1/FOXO4/CCR2/ADAMTS9/EPHB2/ARRDC3/CCL11/PGK1/CARD16/RB1/PCTP	18
GO:0006282	BP	GO:0006282	regulation of DNA repair	4/218	152/18800	0.10084	0.665835	0.665835	HELB/KLHL15/ACTL6A/RAD51AP1	4
GO:0016052	BP	GO:0016052	carbohydrate catabolic process	4/218	152/18800	0.10084	0.665835	0.665835	SORD/GALT/OGDH/PGK1	4
GO:1901343	BP	GO:1901343	negative regulation of vasculature development	4/218	152/18800	0.10084	0.665835	0.665835	FOXO4/CCR2/ADAMTS9/PGK1	4
GO:0006468	BP	GO:0006468	protein phosphorylation	24/218	1573/18800	0.10098	0.665835	0.665835	CAD/MAPK8IP1/PHKA2/KIT/GRK5/TRAF4/MALT1/MAP3K13/PLCE1/BST1/INCENP/MAPKAPK3/PBK/NEK3/PRKAR2B/PHKA1/EPHB2/NEK2/GNAQ/CCL11/USP15/PRKAR1A/RB1/IGFBP3	24
GO:0043207	BP	GO:0043207	response to external biotic stimulus	23/218	1498/18800	0.101663	0.665835	0.665835	UNC93B1/CFH/TRAF4/MALT1/TUSC2/REG1A/REG1B/ZDHHC11/CCL13/MAPKAPK3/ADAMTS9/DMBT1/CFI/CLEC10A/IFI44/EPHB2/CFHR2/CCL11/USP15/CARD16/NLRP2/AP1S1/IFIH1	23
GO:0031346	BP	GO:0031346	positive regulation of cell projection organization	7/218	341/18800	0.10282	0.665835	0.665835	TWF2/KIT/ZMYND10/MAP3K13/PLCE1/TOX/EPHB2	7
GO:0008593	BP	GO:0008593	regulation of Notch signaling pathway	3/218	97/18800	0.1031	0.665835	0.665835	KIT/JAG2/WWP2	3
GO:1990868	BP	GO:1990868	response to chemokine	3/218	97/18800	0.1031	0.665835	0.665835	CCR2/CCL13/CCL11	3
GO:1990869	BP	GO:1990869	cellular response to chemokine	3/218	97/18800	0.1031	0.665835	0.665835	CCR2/CCL13/CCL11	3
GO:0035315	BP	GO:0035315	hair cell differentiation	2/218	47/18800	0.103112	0.665835	0.665835	TMEM132E/JAG2	2
GO:0048066	BP	GO:0048066	developmental pigmentation	2/218	47/18800	0.103112	0.665835	0.665835	KIT/ADAMTS9	2
GO:0050863	BP	GO:0050863	regulation of T cell activation	7/218	342/18800	0.103997	0.665835	0.665835	MAPK8IP1/MALT1/CLECL1/CCR2/TOX/NFKBIZ/PRKAR1A	7
GO:0046474	BP	GO:0046474	glycerophospholipid biosynthetic process	5/218	214/18800	0.104033	0.665835	0.665835	CDIPT/MTMR2/PIP5K1A/ETNK1/LPCAT2	5
GO:0051092	BP	GO:0051092	positive regulation of NF-kappaB transcription factor activity	4/218	154/18800	0.104496	0.665835	0.665835	MALT1/MAP3K13/IL18RAP/CARD16	4
GO:0002718	BP	GO:0002718	regulation of cytokine production involved in immune response	3/218	98/18800	0.105495	0.665835	0.665835	KIT/MALT1/CCR2	3
GO:0010761	BP	GO:0010761	fibroblast migration	2/218	48/18800	0.106807	0.665835	0.665835	CYGB/PIP5K1A	2
GO:0031641	BP	GO:0031641	regulation of myelination	2/218	48/18800	0.106807	0.665835	0.665835	MTMR2/TPPP	2
GO:0045747	BP	GO:0045747	positive regulation of Notch signaling pathway	2/218	48/18800	0.106807	0.665835	0.665835	KIT/JAG2	2
GO:0021510	BP	GO:0021510	spinal cord development	3/218	99/18800	0.10791	0.665835	0.665835	GIGYF2/PTBP2/ACTL6A	3
GO:0002764	BP	GO:0002764	immune response-regulating signaling pathway	9/218	482/18800	0.109341	0.665835	0.665835	UNC93B1/KIT/MS4A2/MALT1/CD8B/MAPKAPK3/NFKBIZ/USP15/IFIH1	9
GO:0051301	BP	GO:0051301	cell division	11/218	622/18800	0.109388	0.665835	0.665835	KIT/INCENP/HAUS3/PRC1/NEK3/HELLS/KIF11/NEK2/TPPP/ITGB3BP/RB1	11
GO:1902107	BP	GO:1902107	positive regulation of leukocyte differentiation	4/218	157/18800	0.110092	0.665835	0.665835	MALT1/TOX/NFKBIZ/RB1	4
GO:1903708	BP	GO:1903708	positive regulation of hemopoiesis	4/218	157/18800	0.110092	0.665835	0.665835	MALT1/TOX/NFKBIZ/RB1	4
GO:0001865	BP	GO:0001865	NK T cell differentiation	1/218	10/18800	0.110115	0.665835	0.665835	TOX	1
GO:0006171	BP	GO:0006171	cAMP biosynthetic process	1/218	10/18800	0.110115	0.665835	0.665835	ADCY9	1
GO:0006228	BP	GO:0006228	UTP biosynthetic process	1/218	10/18800	0.110115	0.665835	0.665835	CAD	1
GO:0006646	BP	GO:0006646	phosphatidylethanolamine biosynthetic process	1/218	10/18800	0.110115	0.665835	0.665835	ETNK1	1
GO:0015808	BP	GO:0015808	L-alanine transport	1/218	10/18800	0.110115	0.665835	0.665835	SLC36A4	1
GO:0015824	BP	GO:0015824	proline transport	1/218	10/18800	0.110115	0.665835	0.665835	SLC36A4	1
GO:0015851	BP	GO:0015851	nucleobase transport	1/218	10/18800	0.110115	0.665835	0.665835	SLC28A2	1
GO:0021936	BP	GO:0021936	regulation of cerebellar granule cell precursor proliferation	1/218	10/18800	0.110115	0.665835	0.665835	GPR37L1	1
GO:0030953	BP	GO:0030953	astral microtubule organization	1/218	10/18800	0.110115	0.665835	0.665835	TPPP	1
GO:0031442	BP	GO:0031442	positive regulation of mRNA 3'-end processing	1/218	10/18800	0.110115	0.665835	0.665835	CPEB1	1
GO:0034085	BP	GO:0034085	establishment of sister chromatid cohesion	1/218	10/18800	0.110115	0.665835	0.665835	RB1	1
GO:0034379	BP	GO:0034379	very-low-density lipoprotein particle assembly	1/218	10/18800	0.110115	0.665835	0.665835	SOAT2	1
GO:0034397	BP	GO:0034397	telomere localization	1/218	10/18800	0.110115	0.665835	0.665835	SUN1	1
GO:0035524	BP	GO:0035524	proline transmembrane transport	1/218	10/18800	0.110115	0.665835	0.665835	SLC36A4	1
GO:0044351	BP	GO:0044351	macropinocytosis	1/218	10/18800	0.110115	0.665835	0.665835	MAPKAPK3	1
GO:0048755	BP	GO:0048755	branching morphogenesis of a nerve	1/218	10/18800	0.110115	0.665835	0.665835	MAP3K13	1
GO:0051231	BP	GO:0051231	spindle elongation	1/218	10/18800	0.110115	0.665835	0.665835	PRC1	1
GO:0060245	BP	GO:0060245	detection of cell density	1/218	10/18800	0.110115	0.665835	0.665835	SRPX	1
GO:0070091	BP	GO:0070091	glucagon secretion	1/218	10/18800	0.110115	0.665835	0.665835	AIMP1	1
GO:0070092	BP	GO:0070092	regulation of glucagon secretion	1/218	10/18800	0.110115	0.665835	0.665835	AIMP1	1
GO:0071233	BP	GO:0071233	cellular response to leucine	1/218	10/18800	0.110115	0.665835	0.665835	RRAGD	1
GO:0090220	BP	GO:0090220	chromosome localization to nuclear envelope involved in homologous chromosome segregation	1/218	10/18800	0.110115	0.665835	0.665835	SUN1	1
GO:0090394	BP	GO:0090394	negative regulation of excitatory postsynaptic potential	1/218	10/18800	0.110115	0.665835	0.665835	MTMR2	1
GO:0140719	BP	GO:0140719	constitutive heterochromatin assembly	1/218	10/18800	0.110115	0.665835	0.665835	HELLS	1
GO:1900246	BP	GO:1900246	positive regulation of RIG-I signaling pathway	1/218	10/18800	0.110115	0.665835	0.665835	USP15	1
GO:1902224	BP	GO:1902224	ketone body metabolic process	1/218	10/18800	0.110115	0.665835	0.665835	OXCT2	1
GO:1902510	BP	GO:1902510	regulation of apoptotic DNA fragmentation	1/218	10/18800	0.110115	0.665835	0.665835	APAF1	1
GO:0002367	BP	GO:0002367	cytokine production involved in immune response	3/218	100/18800	0.110348	0.665835	0.665835	KIT/MALT1/CCR2	3
GO:0031146	BP	GO:0031146	SCF-dependent proteasomal ubiquitin-dependent protein catabolic process	2/218	49/18800	0.110537	0.665835	0.665835	FBXL15/FBXL20	2
GO:0045058	BP	GO:0045058	T cell selection	2/218	49/18800	0.110537	0.665835	0.665835	JAG2/TOX	2
GO:1901699	BP	GO:1901699	cellular response to nitrogen compound	12/218	695/18800	0.110862	0.665835	0.665835	HTR1A/CPEB1/ECHDC3/ACHE/RRAGD/FOXO4/CYSLTR2/EPHB2/GNAQ/EIF4EBP2/RB1/IFIH1	12
GO:0022607	BP	GO:0022607	cellular component assembly	41/218	2928/18800	0.111053	0.665835	0.665835	TWF2/RPL3L/C9orf24/NDUFS7/RP2/KIT/CIAPIN1/GPX4/RHPN1/SDHAF1/MTMR2/ZMYND10/PLCE1/PTBP2/ACHE/INCENP/HAUS3/SYNE2/TRPA1/SKAP2/SH3BP1/TTC39C/PRC1/SRPX/ASF1B/HELLS/OCEL1/KIF11/PIP5K1A/SOAT2/EPHB2/SORBS3/NEK2/TPPP/KRT14/ITGB3BP/CCL11/STARD9/CENPK/PRKAR1A/RB1	41
GO:0070665	BP	GO:0070665	positive regulation of leukocyte proliferation	4/218	158/18800	0.111986	0.665835	0.665835	BST1/CLECL1/CCR2/EPHB2	4
GO:0032873	BP	GO:0032873	negative regulation of stress-activated MAPK cascade	2/218	50/18800	0.1143	0.665835	0.665835	MAPK8IP1/PBK	2
GO:0043370	BP	GO:0043370	regulation of CD4-positive, alpha-beta T cell differentiation	2/218	50/18800	0.1143	0.665835	0.665835	MALT1/NFKBIZ	2
GO:0046638	BP	GO:0046638	positive regulation of alpha-beta T cell differentiation	2/218	50/18800	0.1143	0.665835	0.665835	MALT1/NFKBIZ	2
GO:0048168	BP	GO:0048168	regulation of neuronal synaptic plasticity	2/218	50/18800	0.1143	0.665835	0.665835	KIT/EPHB2	2
GO:0070303	BP	GO:0070303	negative regulation of stress-activated protein kinase signaling cascade	2/218	50/18800	0.1143	0.665835	0.665835	MAPK8IP1/PBK	2
GO:1901575	BP	GO:1901575	organic substance catabolic process	30/218	2064/18800	0.1146	0.665835	0.665835	FBXL15/OXCT2/GAD2/HSD17B14/GIGYF2/KHSRP/TRAF4/MTMR2/MALT1/PLCE1/UHRF1/ACHE/FBXL20/APAF1/PSMB8/PBK/FAH/ADAMTS9/SORD/GALT/DDHD1/WWP2/PAFAH2/HDC/OGDH/PGK1/USP15/KLHL15/TTC3/HIBCH	30
GO:0035710	BP	GO:0035710	CD4-positive, alpha-beta T cell activation	3/218	102/18800	0.115286	0.665835	0.665835	MALT1/TOX/NFKBIZ	3
GO:0098813	BP	GO:0098813	nuclear chromosome segregation	6/218	287/18800	0.117738	0.665835	0.665835	SUN1/INCENP/PRC1/NEK2/CENPK/RB1	6
GO:0032760	BP	GO:0032760	positive regulation of tumor necrosis factor production	3/218	103/18800	0.117786	0.665835	0.665835	CCR2/EPHB2/IFIH1	3
GO:0071103	BP	GO:0071103	DNA conformation change	3/218	103/18800	0.117786	0.665835	0.665835	HELB/GINS1/RFC3	3
GO:0030490	BP	GO:0030490	maturation of SSU-rRNA	2/218	51/18800	0.118096	0.665835	0.665835	SRFBP1/HELB	2
GO:0050982	BP	GO:0050982	detection of mechanical stimulus	2/218	51/18800	0.118096	0.665835	0.665835	KIT/TRPA1	2
GO:0060688	BP	GO:0060688	regulation of morphogenesis of a branching structure	2/218	51/18800	0.118096	0.665835	0.665835	WNT2B/MAP3K13	2
GO:0043410	BP	GO:0043410	positive regulation of MAPK cascade	9/218	491/18800	0.118706	0.665835	0.665835	MAPK8IP1/GPR37L1/KIT/TRAF4/MAP3K13/PLCE1/CCL13/SORBS3/CCL11	9
GO:0007049	BP	GO:0007049	cell cycle	26/218	1760/18800	0.118873	0.665835	0.665835	SUN1/FBXL15/GRK5/GIGYF2/FANCI/MRPL41/UHRF1/TUSC2/INCENP/HAUS3/FOXO4/PBK/PRC1/NEK3/HELLS/KIF11/NEK2/TPPP/ITGB3BP/STARD9/CENPK/CGREF1/GINS1/ACTL6A/RB1/RAD51AP1	26
GO:0007268	BP	GO:0007268	chemical synaptic transmission	12/218	705/18800	0.119525	0.665835	0.665835	HTR1A/GAD2/KIT/MTMR2/ACHE/FBXL20/BEGAIN/CCR2/CADPS2/PRKAR2B/EPHB2/EIF4EBP2	12
GO:0098916	BP	GO:0098916	anterograde trans-synaptic signaling	12/218	705/18800	0.119525	0.665835	0.665835	HTR1A/GAD2/KIT/MTMR2/ACHE/FBXL20/BEGAIN/CCR2/CADPS2/PRKAR2B/EPHB2/EIF4EBP2	12
GO:0051347	BP	GO:0051347	positive regulation of transferase activity	10/218	562/18800	0.119535	0.665835	0.665835	KIT/TRAF4/MALT1/MAP3K13/INCENP/EPHB2/NEK2/ARRDC3/GINS1/RFC3	10
GO:0000724	BP	GO:0000724	double-strand break repair via homologous recombination	4/218	162/18800	0.119709	0.665835	0.665835	HELB/KLHL15/ACTL6A/RAD51AP1	4
GO:0002444	BP	GO:0002444	myeloid leukocyte mediated immunity	3/218	104/18800	0.120306	0.665835	0.665835	KIT/TUSC2/CCR2	3
GO:0001886	BP	GO:0001886	endothelial cell morphogenesis	1/218	11/18800	0.120439	0.665835	0.665835	COL18A1	1
GO:0002327	BP	GO:0002327	immature B cell differentiation	1/218	11/18800	0.120439	0.665835	0.665835	KIT	1
GO:0002551	BP	GO:0002551	mast cell chemotaxis	1/218	11/18800	0.120439	0.665835	0.665835	KIT	1
GO:0002732	BP	GO:0002732	positive regulation of dendritic cell cytokine production	1/218	11/18800	0.120439	0.665835	0.665835	KIT	1
GO:0006222	BP	GO:0006222	UMP biosynthetic process	1/218	11/18800	0.120439	0.665835	0.665835	CAD	1
GO:0006527	BP	GO:0006527	arginine catabolic process	1/218	11/18800	0.120439	0.665835	0.665835	FAH	1
GO:0006547	BP	GO:0006547	histidine metabolic process	1/218	11/18800	0.120439	0.665835	0.665835	HDC	1
GO:0008611	BP	GO:0008611	ether lipid biosynthetic process	1/218	11/18800	0.120439	0.665835	0.665835	LPCAT2	1
GO:0009174	BP	GO:0009174	pyrimidine ribonucleoside monophosphate biosynthetic process	1/218	11/18800	0.120439	0.665835	0.665835	CAD	1
GO:0014831	BP	GO:0014831	gastro-intestinal system smooth muscle contraction	1/218	11/18800	0.120439	0.665835	0.665835	KIT	1
GO:0019372	BP	GO:0019372	lipoxygenase pathway	1/218	11/18800	0.120439	0.665835	0.665835	GPX4	1
GO:0021860	BP	GO:0021860	pyramidal neuron development	1/218	11/18800	0.120439	0.665835	0.665835	OGDH	1
GO:0031642	BP	GO:0031642	negative regulation of myelination	1/218	11/18800	0.120439	0.665835	0.665835	MTMR2	1
GO:0031987	BP	GO:0031987	locomotion involved in locomotory behavior	1/218	11/18800	0.120439	0.665835	0.665835	ARRDC3	1
GO:0032493	BP	GO:0032493	response to bacterial lipoprotein	1/218	11/18800	0.120439	0.665835	0.665835	DMBT1	1
GO:0034454	BP	GO:0034454	microtubule anchoring at centrosome	1/218	11/18800	0.120439	0.665835	0.665835	NINL	1
GO:0035933	BP	GO:0035933	glucocorticoid secretion	1/218	11/18800	0.120439	0.665835	0.665835	CRY2	1
GO:0039530	BP	GO:0039530	MDA-5 signaling pathway	1/218	11/18800	0.120439	0.665835	0.665835	IFIH1	1
GO:0042135	BP	GO:0042135	neurotransmitter catabolic process	1/218	11/18800	0.120439	0.665835	0.665835	ACHE	1
GO:0042428	BP	GO:0042428	serotonin metabolic process	1/218	11/18800	0.120439	0.665835	0.665835	HTR1A	1
GO:0042989	BP	GO:0042989	sequestering of actin monomers	1/218	11/18800	0.120439	0.665835	0.665835	TWF2	1
GO:0046504	BP	GO:0046504	glycerol ether biosynthetic process	1/218	11/18800	0.120439	0.665835	0.665835	LPCAT2	1
GO:0048103	BP	GO:0048103	somatic stem cell division	1/218	11/18800	0.120439	0.665835	0.665835	KIT	1
GO:0051013	BP	GO:0051013	microtubule severing	1/218	11/18800	0.120439	0.665835	0.665835	TTLL6	1
GO:0061303	BP	GO:0061303	cornea development in camera-type eye	1/218	11/18800	0.120439	0.665835	0.665835	WNT2B	1
GO:0070944	BP	GO:0070944	neutrophil-mediated killing of bacterium	1/218	11/18800	0.120439	0.665835	0.665835	TUSC2	1
GO:0071377	BP	GO:0071377	cellular response to glucagon stimulus	1/218	11/18800	0.120439	0.665835	0.665835	CYSLTR2	1
GO:0071679	BP	GO:0071679	commissural neuron axon guidance	1/218	11/18800	0.120439	0.665835	0.665835	EPHB2	1
GO:0090481	BP	GO:0090481	pyrimidine nucleotide-sugar transmembrane transport	1/218	11/18800	0.120439	0.665835	0.665835	SLC35B4	1
GO:0097104	BP	GO:0097104	postsynaptic membrane assembly	1/218	11/18800	0.120439	0.665835	0.665835	EPHB2	1
GO:0097278	BP	GO:0097278	complement-dependent cytotoxicity	1/218	11/18800	0.120439	0.665835	0.665835	CFH	1
GO:0097384	BP	GO:0097384	cellular lipid biosynthetic process	1/218	11/18800	0.120439	0.665835	0.665835	LPCAT2	1
GO:0099171	BP	GO:0099171	presynaptic modulation of chemical synaptic transmission	1/218	11/18800	0.120439	0.665835	0.665835	FBXL20	1
GO:1903238	BP	GO:1903238	positive regulation of leukocyte tethering or rolling	1/218	11/18800	0.120439	0.665835	0.665835	CCR2	1
GO:1903977	BP	GO:1903977	positive regulation of glial cell migration	1/218	11/18800	0.120439	0.665835	0.665835	CCR2	1
GO:2000644	BP	GO:2000644	regulation of receptor catabolic process	1/218	11/18800	0.120439	0.665835	0.665835	MTMR2	1
GO:2001241	BP	GO:2001241	positive regulation of extrinsic apoptotic signaling pathway in absence of ligand	1/218	11/18800	0.120439	0.665835	0.665835	SRPX	1
GO:0048285	BP	GO:0048285	organelle fission	9/218	493/18800	0.120845	0.665835	0.665835	SUN1/INCENP/PRC1/KIF11/DDHD1/NEK2/CENPK/RB1/RAD51AP1	9
GO:0038093	BP	GO:0038093	Fc receptor signaling pathway	2/218	52/18800	0.121924	0.665835	0.665835	KIT/MS4A2	2
GO:0043525	BP	GO:0043525	positive regulation of neuron apoptotic process	2/218	52/18800	0.121924	0.665835	0.665835	PITX3/UBE2M	2
GO:0090329	BP	GO:0090329	regulation of DNA-templated DNA replication	2/218	52/18800	0.121924	0.665835	0.665835	GINS1/RFC3	2
GO:0007423	BP	GO:0007423	sensory organ development	10/218	565/18800	0.122544	0.665835	0.665835	TMEM132E/PITX3/WNT2B/KIT/JAG2/ACHE/MEIS3P1/TTC39C/EPHB2/ACTL6A	10
GO:0006576	BP	GO:0006576	cellular biogenic amine metabolic process	3/218	105/18800	0.122846	0.665835	0.665835	HTR1A/SAT2/HDC	3
GO:0042063	BP	GO:0042063	gliogenesis	6/218	291/18800	0.123453	0.665835	0.665835	SUN1/PITX3/GPR37L1/SYNE2/CCR2/TPPP	6
GO:0000725	BP	GO:0000725	recombinational repair	4/218	164/18800	0.123654	0.665835	0.665835	HELB/KLHL15/ACTL6A/RAD51AP1	4
GO:0044255	BP	GO:0044255	cellular lipid metabolic process	16/218	1006/18800	0.124988	0.665835	0.665835	CDIPT/KIT/GPX4/ECHDC3/MTMR2/PLCE1/CYGB/HPGDS/GAL3ST1/PRKAR2B/PIP5K1A/SOAT2/ADH1B/ACSF2/ETNK1/LPCAT2	16
GO:0006090	BP	GO:0006090	pyruvate metabolic process	3/218	106/18800	0.125405	0.665835	0.665835	LDHC/OGDH/PGK1	3
GO:0030593	BP	GO:0030593	neutrophil chemotaxis	3/218	106/18800	0.125405	0.665835	0.665835	BST1/CCL13/CCL11	3
GO:0010043	BP	GO:0010043	response to zinc ion	2/218	53/18800	0.125781	0.665835	0.665835	CRIP1/MT1M	2
GO:0034381	BP	GO:0034381	plasma lipoprotein particle clearance	2/218	53/18800	0.125781	0.665835	0.665835	KHSRP/SOAT2	2
GO:1902743	BP	GO:1902743	regulation of lamellipodium organization	2/218	53/18800	0.125781	0.665835	0.665835	TWF2/PLCE1	2
GO:0006897	BP	GO:0006897	endocytosis	11/218	640/18800	0.126076	0.665835	0.665835	ZFYVE9/AMN/MTMR2/ACHE/MAPKAPK3/SH3BP1/DMBT1/CFI/CLEC10A/CD163/AP1S1	11
GO:0099537	BP	GO:0099537	trans-synaptic signaling	12/218	713/18800	0.126728	0.665835	0.665835	HTR1A/GAD2/KIT/MTMR2/ACHE/FBXL20/BEGAIN/CCR2/CADPS2/PRKAR2B/EPHB2/EIF4EBP2	12
GO:0006066	BP	GO:0006066	alcohol metabolic process	7/218	361/18800	0.127726	0.665835	0.665835	COQ3/SULT2B1/MTMR2/SORD/SOAT2/ADH1B/IDH2	7
GO:0050767	BP	GO:0050767	regulation of neurogenesis	7/218	361/18800	0.127726	0.665835	0.665835	TWF2/PITX3/GPR37L1/KIT/MAP3K13/EPHB2/CCL11	7
GO:1901653	BP	GO:1901653	cellular response to peptide	7/218	361/18800	0.127726	0.665835	0.665835	CPEB1/ECHDC3/FOXO4/CYSLTR2/EPHB2/EIF4EBP2/RB1	7
GO:0071375	BP	GO:0071375	cellular response to peptide hormone stimulus	6/218	294/18800	0.127829	0.665835	0.665835	CPEB1/ECHDC3/FOXO4/CYSLTR2/EIF4EBP2/RB1	6
GO:0045621	BP	GO:0045621	positive regulation of lymphocyte differentiation	3/218	107/18800	0.127984	0.665835	0.665835	MALT1/TOX/NFKBIZ	3
GO:1903557	BP	GO:1903557	positive regulation of tumor necrosis factor superfamily cytokine production	3/218	107/18800	0.127984	0.665835	0.665835	CCR2/EPHB2/IFIH1	3
GO:0030834	BP	GO:0030834	regulation of actin filament depolymerization	2/218	54/18800	0.129668	0.665835	0.665835	TWF2/SH3BP1	2
GO:0002700	BP	GO:0002700	regulation of production of molecular mediator of immune response	4/218	167/18800	0.129675	0.665835	0.665835	KIT/MALT1/CCR2/EPHB2	4
GO:0016573	BP	GO:0016573	histone acetylation	4/218	167/18800	0.129675	0.665835	0.665835	GTF3C4/PHF20L1/TADA2B/ACTL6A	4
GO:0002887	BP	GO:0002887	negative regulation of myeloid leukocyte mediated immunity	1/218	12/18800	0.130645	0.665835	0.665835	CCR2	1
GO:0003353	BP	GO:0003353	positive regulation of cilium movement	1/218	12/18800	0.130645	0.665835	0.665835	TTLL6	1
GO:0015780	BP	GO:0015780	nucleotide-sugar transmembrane transport	1/218	12/18800	0.130645	0.665835	0.665835	SLC35B4	1
GO:0021794	BP	GO:0021794	thalamus development	1/218	12/18800	0.130645	0.665835	0.665835	OGDH	1
GO:0031650	BP	GO:0031650	regulation of heat generation	1/218	12/18800	0.130645	0.665835	0.665835	ARRDC3	1
GO:0032490	BP	GO:0032490	detection of molecule of bacterial origin	1/218	12/18800	0.130645	0.665835	0.665835	DMBT1	1
GO:0032823	BP	GO:0032823	regulation of natural killer cell differentiation	1/218	12/18800	0.130645	0.665835	0.665835	TOX	1
GO:0032966	BP	GO:0032966	negative regulation of collagen biosynthetic process	1/218	12/18800	0.130645	0.665835	0.665835	CYGB	1
GO:0034086	BP	GO:0034086	maintenance of sister chromatid cohesion	1/218	12/18800	0.130645	0.665835	0.665835	RB1	1
GO:0034088	BP	GO:0034088	maintenance of mitotic sister chromatid cohesion	1/218	12/18800	0.130645	0.665835	0.665835	RB1	1
GO:0034154	BP	GO:0034154	toll-like receptor 7 signaling pathway	1/218	12/18800	0.130645	0.665835	0.665835	UNC93B1	1
GO:0045117	BP	GO:0045117	azole transmembrane transport	1/218	12/18800	0.130645	0.665835	0.665835	SLC28A2	1
GO:0046051	BP	GO:0046051	UTP metabolic process	1/218	12/18800	0.130645	0.665835	0.665835	CAD	1
GO:0048521	BP	GO:0048521	negative regulation of behavior	1/218	12/18800	0.130645	0.665835	0.665835	ARRDC3	1
GO:0070943	BP	GO:0070943	neutrophil-mediated killing of symbiont cell	1/218	12/18800	0.130645	0.665835	0.665835	TUSC2	1
GO:0072537	BP	GO:0072537	fibroblast activation	1/218	12/18800	0.130645	0.665835	0.665835	CYGB	1
GO:0097531	BP	GO:0097531	mast cell migration	1/218	12/18800	0.130645	0.665835	0.665835	KIT	1
GO:0099550	BP	GO:0099550	trans-synaptic signaling, modulating synaptic transmission	1/218	12/18800	0.130645	0.665835	0.665835	EPHB2	1
GO:0106072	BP	GO:0106072	negative regulation of adenylate cyclase-activating G protein-coupled receptor signaling pathway	1/218	12/18800	0.130645	0.665835	0.665835	ARRDC3	1
GO:1901142	BP	GO:1901142	insulin metabolic process	1/218	12/18800	0.130645	0.665835	0.665835	CPE	1
GO:1901503	BP	GO:1901503	ether biosynthetic process	1/218	12/18800	0.130645	0.665835	0.665835	LPCAT2	1
GO:1903624	BP	GO:1903624	regulation of DNA catabolic process	1/218	12/18800	0.130645	0.665835	0.665835	APAF1	1
GO:1905522	BP	GO:1905522	negative regulation of macrophage migration	1/218	12/18800	0.130645	0.665835	0.665835	MMP28	1
GO:1990253	BP	GO:1990253	cellular response to leucine starvation	1/218	12/18800	0.130645	0.665835	0.665835	RRAGD	1
GO:0003179	BP	GO:0003179	heart valve morphogenesis	2/218	55/18800	0.133582	0.665835	0.665835	ADAMTS9/RB1	2
GO:0010518	BP	GO:0010518	positive regulation of phospholipase activity	2/218	55/18800	0.133582	0.665835	0.665835	KIT/GNAQ	2
GO:0046164	BP	GO:0046164	alcohol catabolic process	2/218	55/18800	0.133582	0.665835	0.665835	MTMR2/SORD	2
GO:1905517	BP	GO:1905517	macrophage migration	2/218	55/18800	0.133582	0.665835	0.665835	MMP28/CCR2	2
GO:0021953	BP	GO:0021953	central nervous system neuron differentiation	4/218	169/18800	0.133756	0.665835	0.665835	GIGYF2/TOX/EPHB2/OGDH	4
GO:0031347	BP	GO:0031347	regulation of defense response	11/218	648/18800	0.133924	0.665835	0.665835	CFH/GPX4/BST1/CCR2/ZDHHC11/PBK/EPHB2/NFKBIZ/USP15/CASP5/RB1	11
GO:0051345	BP	GO:0051345	positive regulation of hydrolase activity	10/218	576/18800	0.133931	0.665835	0.665835	KIT/MALT1/APAF1/CCL13/TBC1D22B/SH3BP1/PIP5K1A/GNAQ/CCL11/NLRP2	10
GO:0002824	BP	GO:0002824	positive regulation of adaptive immune response based on somatic recombination of immune receptors built from immunoglobulin superfamily domains	3/218	110/18800	0.135832	0.665835	0.665835	MALT1/CCR2/NFKBIZ	3
GO:0032611	BP	GO:0032611	interleukin-1 beta production	3/218	110/18800	0.135832	0.665835	0.665835	MALT1/CARD16/NLRP2	3
GO:0032651	BP	GO:0032651	regulation of interleukin-1 beta production	3/218	110/18800	0.135832	0.665835	0.665835	MALT1/CARD16/NLRP2	3
GO:0045055	BP	GO:0045055	regulated exocytosis	5/218	234/18800	0.136744	0.665835	0.665835	KIT/CACNA1I/FBXL20/CCR2/CADPS2	5
GO:0006508	BP	GO:0006508	proteolysis	26/218	1791/18800	0.137025	0.665835	0.665835	FBXL15/CFH/TRAF4/MALT1/MMP28/UHRF1/PROS1/FBXL20/APAF1/TADA2B/PSMB8/PBK/ADAMTS9/TASP1/CFI/WWP2/CPE/PGK1/USP15/KLHL15/CASP5/CARD16/NLRP2/TTC3/CLCA4/FBXO3	26
GO:0050879	BP	GO:0050879	multicellular organismal movement	2/218	56/18800	0.137522	0.665835	0.665835	GIGYF2/TNNC2	2
GO:0050881	BP	GO:0050881	musculoskeletal movement	2/218	56/18800	0.137522	0.665835	0.665835	GIGYF2/TNNC2	2
GO:0000070	BP	GO:0000070	mitotic sister chromatid segregation	4/218	171/18800	0.137889	0.665835	0.665835	PRC1/NEK2/CENPK/RB1	4
GO:0009314	BP	GO:0009314	response to radiation	8/218	438/18800	0.138072	0.665835	0.665835	CRY2/KIT/PBK/CRIP1/GNAQ/CCL11/CARD16/RAD51AP1	8
GO:0046632	BP	GO:0046632	alpha-beta T cell differentiation	3/218	111/18800	0.138484	0.665835	0.665835	MALT1/TOX/NFKBIZ	3
GO:0051276	BP	GO:0051276	chromosome organization	16/218	1025/18800	0.139946	0.665835	0.665835	SUN1/GPX4/UHRF1/TADA2B/TOX/PRC1/ASF1B/HELLS/HELB/NEK2/ITGB3BP/CENPK/GINS1/RFC3/ACTL6A/RB1	16
GO:0001833	BP	GO:0001833	inner cell mass cell proliferation	1/218	13/18800	0.140732	0.665835	0.665835	GINS1	1
GO:0002087	BP	GO:0002087	regulation of respiratory gaseous exchange by nervous system process	1/218	13/18800	0.140732	0.665835	0.665835	TLX3	1
GO:0006000	BP	GO:0006000	fructose metabolic process	1/218	13/18800	0.140732	0.665835	0.665835	SORD	1
GO:0009133	BP	GO:0009133	nucleoside diphosphate biosynthetic process	1/218	13/18800	0.140732	0.665835	0.665835	CAD	1
GO:0010623	BP	GO:0010623	programmed cell death involved in cell development	1/218	13/18800	0.140732	0.665835	0.665835	KIT	1
GO:0010713	BP	GO:0010713	negative regulation of collagen metabolic process	1/218	13/18800	0.140732	0.665835	0.665835	CYGB	1
GO:0015801	BP	GO:0015801	aromatic amino acid transport	1/218	13/18800	0.140732	0.665835	0.665835	SLC36A4	1
GO:0019336	BP	GO:0019336	phenol-containing compound catabolic process	1/218	13/18800	0.140732	0.665835	0.665835	FAH	1
GO:0021859	BP	GO:0021859	pyramidal neuron differentiation	1/218	13/18800	0.140732	0.665835	0.665835	OGDH	1
GO:0022038	BP	GO:0022038	corpus callosum development	1/218	13/18800	0.140732	0.665835	0.665835	EPHB2	1
GO:0031272	BP	GO:0031272	regulation of pseudopodium assembly	1/218	13/18800	0.140732	0.665835	0.665835	KIT	1
GO:0031274	BP	GO:0031274	positive regulation of pseudopodium assembly	1/218	13/18800	0.140732	0.665835	0.665835	KIT	1
GO:0031665	BP	GO:0031665	negative regulation of lipopolysaccharide-mediated signaling pathway	1/218	13/18800	0.140732	0.665835	0.665835	CARD16	1
GO:0032530	BP	GO:0032530	regulation of microvillus organization	1/218	13/18800	0.140732	0.665835	0.665835	TWF2	1
GO:0032536	BP	GO:0032536	regulation of cell projection size	1/218	13/18800	0.140732	0.665835	0.665835	TWF2	1
GO:0042492	BP	GO:0042492	gamma-delta T cell differentiation	1/218	13/18800	0.140732	0.665835	0.665835	JAG2	1
GO:0042921	BP	GO:0042921	glucocorticoid receptor signaling pathway	1/218	13/18800	0.140732	0.665835	0.665835	CRY2	1
GO:0051988	BP	GO:0051988	regulation of attachment of spindle microtubules to kinetochore	1/218	13/18800	0.140732	0.665835	0.665835	NEK2	1
GO:0072393	BP	GO:0072393	microtubule anchoring at microtubule organizing center	1/218	13/18800	0.140732	0.665835	0.665835	NINL	1
GO:0072683	BP	GO:0072683	T cell extravasation	1/218	13/18800	0.140732	0.665835	0.665835	CCR2	1
GO:1903651	BP	GO:1903651	positive regulation of cytoplasmic transport	1/218	13/18800	0.140732	0.665835	0.665835	MTMR2	1
GO:0007417	BP	GO:0007417	central nervous system development	16/218	1026/18800	0.14076	0.665835	0.665835	SUN1/PITX3/WNT2B/GPR37L1/GIGYF2/TLX3/PTBP2/MEIS3P1/SYNE2/APAF1/TOX/EPHB2/TPPP/OGDH/ACTL6A/CASP5	16
GO:0009185	BP	GO:0009185	ribonucleoside diphosphate metabolic process	3/218	112/18800	0.141154	0.665835	0.665835	CAD/OGDH/PGK1	3
GO:0010927	BP	GO:0010927	cellular component assembly involved in morphogenesis	3/218	112/18800	0.141154	0.665835	0.665835	MTMR2/TPPP/PRKAR1A	3
GO:0051251	BP	GO:0051251	positive regulation of lymphocyte activation	7/218	371/18800	0.141227	0.665835	0.665835	MALT1/BST1/CLECL1/CCR2/TOX/EPHB2/NFKBIZ	7
GO:0051058	BP	GO:0051058	negative regulation of small GTPase mediated signal transduction	2/218	57/18800	0.141488	0.665835	0.665835	SH3BP1/EPHB2	2
GO:0098781	BP	GO:0098781	ncRNA transcription	2/218	57/18800	0.141488	0.665835	0.665835	GTF3C4/ELL2	2
GO:0071824	BP	GO:0071824	protein-DNA complex subunit organization	5/218	237/18800	0.142006	0.665835	0.665835	ASF1B/HELLS/ITGB3BP/CENPK/RB1	5
GO:0002822	BP	GO:0002822	regulation of adaptive immune response based on somatic recombination of immune receptors built from immunoglobulin superfamily domains	4/218	173/18800	0.142074	0.665835	0.665835	MALT1/CCR2/EPHB2/NFKBIZ	4
GO:0018393	BP	GO:0018393	internal peptidyl-lysine acetylation	4/218	173/18800	0.142074	0.665835	0.665835	GTF3C4/PHF20L1/TADA2B/ACTL6A	4
GO:0071900	BP	GO:0071900	regulation of protein serine/threonine kinase activity	7/218	372/18800	0.142614	0.665835	0.665835	MAPK8IP1/KIT/MAP3K13/INCENP/PRKAR2B/PRKAR1A/RB1	7
GO:0080134	BP	GO:0080134	regulation of response to stress	20/218	1334/18800	0.143008	0.665835	0.665835	MAPK8IP1/GPR37L1/CFH/GPX4/TRAF4/BST1/PROS1/CCR2/ZDHHC11/PBK/INSL3/EPHB2/HELB/NFKBIZ/USP15/KLHL15/ACTL6A/CASP5/RB1/RAD51AP1	20
GO:0018958	BP	GO:0018958	phenol-containing compound metabolic process	3/218	113/18800	0.143842	0.665835	0.665835	HTR1A/FAH/HDC	3
GO:0042129	BP	GO:0042129	regulation of T cell proliferation	4/218	174/18800	0.144185	0.665835	0.665835	MAPK8IP1/CLECL1/CCR2/PRKAR1A	4
GO:0006584	BP	GO:0006584	catecholamine metabolic process	2/218	58/18800	0.145479	0.665835	0.665835	HTR1A/HDC	2
GO:0009712	BP	GO:0009712	catechol-containing compound metabolic process	2/218	58/18800	0.145479	0.665835	0.665835	HTR1A/HDC	2
GO:1901698	BP	GO:1901698	response to nitrogen compound	17/218	1108/18800	0.145789	0.665835	0.665835	CRY2/PITX3/HTR1A/CPEB1/ECHDC3/ACHE/RRAGD/REG1A/FOXO4/REG1B/CYSLTR2/PRKAR2B/EPHB2/GNAQ/EIF4EBP2/RB1/IFIH1	17
GO:0045321	BP	GO:0045321	leukocyte activation	15/218	957/18800	0.146123	0.665835	0.665835	MAPK8IP1/KIT/MALT1/CD8B/BST1/TUSC2/JAG2/CLECL1/CCR2/SKAP2/TOX/HELLS/EPHB2/NFKBIZ/PRKAR1A	15
GO:0006475	BP	GO:0006475	internal protein amino acid acetylation	4/218	175/18800	0.146308	0.665835	0.665835	GTF3C4/PHF20L1/TADA2B/ACTL6A	4
GO:0030900	BP	GO:0030900	forebrain development	7/218	376/18800	0.148228	0.665835	0.665835	SUN1/WNT2B/SYNE2/APAF1/TOX/EPHB2/OGDH	7
GO:0000280	BP	GO:0000280	nuclear division	8/218	446/18800	0.148244	0.665835	0.665835	SUN1/INCENP/PRC1/KIF11/NEK2/CENPK/RB1/RAD51AP1	8
GO:0044085	BP	GO:0044085	cellular component biogenesis	43/218	3170/18800	0.148337	0.665835	0.665835	TWF2/RPL3L/C9orf24/NDUFS7/SRFBP1/RP2/KIT/CIAPIN1/GPX4/RHPN1/SDHAF1/MTMR2/ZMYND10/PLCE1/PTBP2/ACHE/INCENP/HAUS3/SYNE2/TRPA1/SKAP2/SH3BP1/TTC39C/PRC1/SRPX/ASF1B/HELLS/OCEL1/KIF11/PIP5K1A/SOAT2/EPHB2/HELB/SORBS3/NEK2/TPPP/KRT14/ITGB3BP/CCL11/STARD9/CENPK/PRKAR1A/RB1	43
GO:0002221	BP	GO:0002221	pattern recognition receptor signaling pathway	4/218	176/18800	0.148444	0.665835	0.665835	UNC93B1/MAPKAPK3/USP15/IFIH1	4
GO:0051239	BP	GO:0051239	regulation of multicellular organismal process	38/218	2767/18800	0.149128	0.665835	0.665835	CRY2/TWF2/PITX3/WNT2B/HTR1A/GPR37L1/KIT/TLX3/SULT2B1/KHSRP/MTMR2/MALT1/MAP3K13/PLCE1/TUSC2/ACHE/HPGDS/PROS1/FOXO4/CLECL1/BEGAIN/CCR2/TOX/INSL3/SH3BP1/ADAMTS9/EPHB2/NFKBIZ/ARRDC3/TPPP/CCL11/PGK1/CARD16/RB1/NLRP2/TNNC2/PCTP/IFIH1	38
GO:0002821	BP	GO:0002821	positive regulation of adaptive immune response	3/218	115/18800	0.149266	0.665835	0.665835	MALT1/CCR2/NFKBIZ	3
GO:0030042	BP	GO:0030042	actin filament depolymerization	2/218	59/18800	0.149492	0.665835	0.665835	TWF2/SH3BP1	2
GO:0051785	BP	GO:0051785	positive regulation of nuclear division	2/218	59/18800	0.149492	0.665835	0.665835	RB1/RAD51AP1	2
GO:0044419	BP	GO:0044419	biological process involved in interspecies interaction between organisms	24/218	1655/18800	0.150232	0.665835	0.665835	UNC93B1/CFH/TRAF4/MALT1/TUSC2/REG1A/REG1B/ZDHHC11/CCL13/MAPKAPK3/ADAMTS9/DMBT1/CFI/CLEC10A/IFI44/EPHB2/WWP2/CFHR2/CCL11/USP15/CARD16/NLRP2/AP1S1/IFIH1	24
GO:0002829	BP	GO:0002829	negative regulation of type 2 immune response	1/218	14/18800	0.150703	0.665835	0.665835	CCR2	1
GO:0009235	BP	GO:0009235	cobalamin metabolic process	1/218	14/18800	0.150703	0.665835	0.665835	AMN	1
GO:0010225	BP	GO:0010225	response to UV-C	1/218	14/18800	0.150703	0.665835	0.665835	CARD16	1
GO:0010457	BP	GO:0010457	centriole-centriole cohesion	1/218	14/18800	0.150703	0.665835	0.665835	NEK2	1
GO:0021554	BP	GO:0021554	optic nerve development	1/218	14/18800	0.150703	0.665835	0.665835	EPHB2	1
GO:0031958	BP	GO:0031958	corticosteroid receptor signaling pathway	1/218	14/18800	0.150703	0.665835	0.665835	CRY2	1
GO:0035589	BP	GO:0035589	G protein-coupled purinergic nucleotide receptor signaling pathway	1/218	14/18800	0.150703	0.665835	0.665835	P2RY14	1
GO:0036151	BP	GO:0036151	phosphatidylcholine acyl-chain remodeling	1/218	14/18800	0.150703	0.665835	0.665835	LPCAT2	1
GO:0042136	BP	GO:0042136	neurotransmitter biosynthetic process	1/218	14/18800	0.150703	0.665835	0.665835	GAD2	1
GO:0042754	BP	GO:0042754	negative regulation of circadian rhythm	1/218	14/18800	0.150703	0.665835	0.665835	CRY2	1
GO:0043201	BP	GO:0043201	response to leucine	1/218	14/18800	0.150703	0.665835	0.665835	RRAGD	1
GO:0043301	BP	GO:0043301	negative regulation of leukocyte degranulation	1/218	14/18800	0.150703	0.665835	0.665835	CCR2	1
GO:0043374	BP	GO:0043374	CD8-positive, alpha-beta T cell differentiation	1/218	14/18800	0.150703	0.665835	0.665835	TOX	1
GO:0043950	BP	GO:0043950	positive regulation of cAMP-mediated signaling	1/218	14/18800	0.150703	0.665835	0.665835	INSL3	1
GO:0045059	BP	GO:0045059	positive thymic T cell selection	1/218	14/18800	0.150703	0.665835	0.665835	TOX	1
GO:0046341	BP	GO:0046341	CDP-diacylglycerol metabolic process	1/218	14/18800	0.150703	0.665835	0.665835	CDIPT	1
GO:0048070	BP	GO:0048070	regulation of developmental pigmentation	1/218	14/18800	0.150703	0.665835	0.665835	ADAMTS9	1
GO:0050966	BP	GO:0050966	detection of mechanical stimulus involved in sensory perception of pain	1/218	14/18800	0.150703	0.665835	0.665835	TRPA1	1
GO:0070942	BP	GO:0070942	neutrophil mediated cytotoxicity	1/218	14/18800	0.150703	0.665835	0.665835	TUSC2	1
GO:0071236	BP	GO:0071236	cellular response to antibiotic	1/218	14/18800	0.150703	0.665835	0.665835	CRIP1	1
GO:0072350	BP	GO:0072350	tricarboxylic acid metabolic process	1/218	14/18800	0.150703	0.665835	0.665835	IDH2	1
GO:0072531	BP	GO:0072531	pyrimidine-containing compound transmembrane transport	1/218	14/18800	0.150703	0.665835	0.665835	SLC28A2	1
GO:0120305	BP	GO:0120305	regulation of pigmentation	1/218	14/18800	0.150703	0.665835	0.665835	ADAMTS9	1
GO:1901160	BP	GO:1901160	primary amino compound metabolic process	1/218	14/18800	0.150703	0.665835	0.665835	HTR1A	1
GO:1902947	BP	GO:1902947	regulation of tau-protein kinase activity	1/218	14/18800	0.150703	0.665835	0.665835	RB1	1
GO:1902969	BP	GO:1902969	mitotic DNA replication	1/218	14/18800	0.150703	0.665835	0.665835	GINS1	1
GO:1905065	BP	GO:1905065	positive regulation of vascular associated smooth muscle cell differentiation	1/218	14/18800	0.150703	0.665835	0.665835	KIT	1
GO:0019751	BP	GO:0019751	polyol metabolic process	3/218	116/18800	0.152003	0.665835	0.665835	COQ3/MTMR2/SORD	3
GO:0044106	BP	GO:0044106	cellular amine metabolic process	3/218	116/18800	0.152003	0.665835	0.665835	HTR1A/SAT2/HDC	3
GO:0009416	BP	GO:0009416	response to light stimulus	6/218	310/18800	0.152393	0.665835	0.665835	CRY2/KIT/PBK/CRIP1/GNAQ/CARD16	6
GO:0002753	BP	GO:0002753	cytoplasmic pattern recognition receptor signaling pathway	2/218	60/18800	0.153528	0.665835	0.665835	USP15/IFIH1	2
GO:0006687	BP	GO:0006687	glycosphingolipid metabolic process	2/218	60/18800	0.153528	0.665835	0.665835	KIT/GAL3ST1	2
GO:0043506	BP	GO:0043506	regulation of JUN kinase activity	2/218	60/18800	0.153528	0.665835	0.665835	MAPK8IP1/MAP3K13	2
GO:0090311	BP	GO:0090311	regulation of protein deacetylation	2/218	60/18800	0.153528	0.665835	0.665835	NEK3/TPPP	2
GO:0030098	BP	GO:0030098	lymphocyte differentiation	7/218	382/18800	0.156842	0.665835	0.665835	KIT/MALT1/TUSC2/JAG2/CCR2/TOX/NFKBIZ	7
GO:0043112	BP	GO:0043112	receptor metabolic process	2/218	61/18800	0.157585	0.665835	0.665835	MTMR2/ACHE	2
GO:0010721	BP	GO:0010721	negative regulation of cell development	4/218	181/18800	0.159299	0.665835	0.665835	PITX3/GPR37L1/EPHB2/CCL11	4
GO:0045619	BP	GO:0045619	regulation of lymphocyte differentiation	4/218	181/18800	0.159299	0.665835	0.665835	MALT1/CCR2/TOX/NFKBIZ	4
GO:0009259	BP	GO:0009259	ribonucleotide metabolic process	7/218	384/18800	0.159763	0.665835	0.665835	CAD/ADCY9/SULT2B1/LDHC/OGDH/PGK1/ACSF2	7
GO:0050900	BP	GO:0050900	leukocyte migration	7/218	384/18800	0.159763	0.665835	0.665835	KIT/MMP28/BST1/CCR2/CCL13/CCL11/AIMP1	7
GO:0072676	BP	GO:0072676	lymphocyte migration	3/218	119/18800	0.160309	0.665835	0.665835	CCR2/CCL13/CCL11	3
GO:2000278	BP	GO:2000278	regulation of DNA biosynthetic process	3/218	119/18800	0.160309	0.665835	0.665835	NEK2/GINS1/RFC3	3
GO:0002098	BP	GO:0002098	tRNA wobble uridine modification	1/218	15/18800	0.160558	0.665835	0.665835	MOCS3	1
GO:0002730	BP	GO:0002730	regulation of dendritic cell cytokine production	1/218	15/18800	0.160558	0.665835	0.665835	KIT	1
GO:0003214	BP	GO:0003214	cardiac left ventricle morphogenesis	1/218	15/18800	0.160558	0.665835	0.665835	CPE	1
GO:0006206	BP	GO:0006206	pyrimidine nucleobase metabolic process	1/218	15/18800	0.160558	0.665835	0.665835	CAD	1
GO:0006570	BP	GO:0006570	tyrosine metabolic process	1/218	15/18800	0.160558	0.665835	0.665835	FAH	1
GO:0009173	BP	GO:0009173	pyrimidine ribonucleoside monophosphate metabolic process	1/218	15/18800	0.160558	0.665835	0.665835	CAD	1
GO:0009209	BP	GO:0009209	pyrimidine ribonucleoside triphosphate biosynthetic process	1/218	15/18800	0.160558	0.665835	0.665835	CAD	1
GO:0010273	BP	GO:0010273	detoxification of copper ion	1/218	15/18800	0.160558	0.665835	0.665835	MT1M	1
GO:0010989	BP	GO:0010989	negative regulation of low-density lipoprotein particle clearance	1/218	15/18800	0.160558	0.665835	0.665835	KHSRP	1
GO:0015671	BP	GO:0015671	oxygen transport	1/218	15/18800	0.160558	0.665835	0.665835	CYGB	1
GO:0018298	BP	GO:0018298	protein-chromophore linkage	1/218	15/18800	0.160558	0.665835	0.665835	CRY2	1
GO:0021534	BP	GO:0021534	cell proliferation in hindbrain	1/218	15/18800	0.160558	0.665835	0.665835	GPR37L1	1
GO:0021924	BP	GO:0021924	cell proliferation in external granule layer	1/218	15/18800	0.160558	0.665835	0.665835	GPR37L1	1
GO:0021930	BP	GO:0021930	cerebellar granule cell precursor proliferation	1/218	15/18800	0.160558	0.665835	0.665835	GPR37L1	1
GO:0031269	BP	GO:0031269	pseudopodium assembly	1/218	15/18800	0.160558	0.665835	0.665835	KIT	1
GO:0032328	BP	GO:0032328	alanine transport	1/218	15/18800	0.160558	0.665835	0.665835	SLC36A4	1
GO:0045842	BP	GO:0045842	positive regulation of mitotic metaphase/anaphase transition	1/218	15/18800	0.160558	0.665835	0.665835	RB1	1
GO:0046007	BP	GO:0046007	negative regulation of activated T cell proliferation	1/218	15/18800	0.160558	0.665835	0.665835	PRKAR1A	1
GO:0046049	BP	GO:0046049	UMP metabolic process	1/218	15/18800	0.160558	0.665835	0.665835	CAD	1
GO:0046655	BP	GO:0046655	folic acid metabolic process	1/218	15/18800	0.160558	0.665835	0.665835	SLC19A1	1
GO:0048712	BP	GO:0048712	negative regulation of astrocyte differentiation	1/218	15/18800	0.160558	0.665835	0.665835	GPR37L1	1
GO:0050910	BP	GO:0050910	detection of mechanical stimulus involved in sensory perception of sound	1/218	15/18800	0.160558	0.665835	0.665835	KIT	1
GO:0060572	BP	GO:0060572	morphogenesis of an epithelial bud	1/218	15/18800	0.160558	0.665835	0.665835	WNT2B	1
GO:0070316	BP	GO:0070316	regulation of G0 to G1 transition	1/218	15/18800	0.160558	0.665835	0.665835	FOXO4	1
GO:0106070	BP	GO:0106070	regulation of adenylate cyclase-activating G protein-coupled receptor signaling pathway	1/218	15/18800	0.160558	0.665835	0.665835	ARRDC3	1
GO:0150011	BP	GO:0150011	regulation of neuron projection arborization	1/218	15/18800	0.160558	0.665835	0.665835	MAP3K13	1
GO:1901970	BP	GO:1901970	positive regulation of mitotic sister chromatid separation	1/218	15/18800	0.160558	0.665835	0.665835	RB1	1
GO:1904251	BP	GO:1904251	regulation of bile acid metabolic process	1/218	15/18800	0.160558	0.665835	0.665835	KIT	1
GO:1990169	BP	GO:1990169	stress response to copper ion	1/218	15/18800	0.160558	0.665835	0.665835	MT1M	1
GO:2000846	BP	GO:2000846	regulation of corticosteroid hormone secretion	1/218	15/18800	0.160558	0.665835	0.665835	CRY2	1
GO:0070925	BP	GO:0070925	organelle assembly	14/218	898/18800	0.160995	0.665835	0.665835	RPL3L/RP2/ZMYND10/INCENP/HAUS3/SYNE2/TTC39C/PRC1/SRPX/KIF11/NEK2/STARD9/CENPK/PRKAR1A	14
GO:0048870	BP	GO:0048870	cell motility	25/218	1750/18800	0.161411	0.665835	0.665835	SUN1/KIT/TLX3/CACNA1I/MMP28/BST1/EVX1/CYGB/SYNE2/FOXO4/CCR2/CCL13/INSL3/SH3BP1/ADAMTS9/SORD/PIP5K1A/LDHC/EPHB2/CCL11/OGDH/TTLL6/SDC2/IGFBP3/AIMP1	25
GO:0051674	BP	GO:0051674	localization of cell	25/218	1750/18800	0.161411	0.665835	0.665835	SUN1/KIT/TLX3/CACNA1I/MMP28/BST1/EVX1/CYGB/SYNE2/FOXO4/CCR2/CCL13/INSL3/SH3BP1/ADAMTS9/SORD/PIP5K1A/LDHC/EPHB2/CCL11/OGDH/TTLL6/SDC2/IGFBP3/AIMP1	25
GO:0031663	BP	GO:0031663	lipopolysaccharide-mediated signaling pathway	2/218	62/18800	0.161662	0.665835	0.665835	MALT1/CARD16	2
GO:0032731	BP	GO:0032731	positive regulation of interleukin-1 beta production	2/218	62/18800	0.161662	0.665835	0.665835	MALT1/NLRP2	2
GO:0002699	BP	GO:0002699	positive regulation of immune effector process	5/218	248/18800	0.162032	0.665835	0.665835	KIT/MALT1/CCR2/EPHB2/NFKBIZ	5
GO:0007420	BP	GO:0007420	brain development	12/218	749/18800	0.162059	0.665835	0.665835	SUN1/PITX3/WNT2B/GPR37L1/PTBP2/MEIS3P1/SYNE2/APAF1/TOX/EPHB2/OGDH/CASP5	12
GO:0002702	BP	GO:0002702	positive regulation of production of molecular mediator of immune response	3/218	120/18800	0.163108	0.665835	0.665835	KIT/MALT1/EPHB2	3
GO:0048469	BP	GO:0048469	cell maturation	4/218	183/18800	0.163722	0.665835	0.665835	MAP3K13/TUSC2/INSL3/RB1	4
GO:0006767	BP	GO:0006767	water-soluble vitamin metabolic process	2/218	63/18800	0.165757	0.665835	0.665835	AMN/SLC19A1	2
GO:0032623	BP	GO:0032623	interleukin-2 production	2/218	63/18800	0.165757	0.665835	0.665835	MALT1/CCR2	2
GO:0032663	BP	GO:0032663	regulation of interleukin-2 production	2/218	63/18800	0.165757	0.665835	0.665835	MALT1/CCR2	2
GO:0048663	BP	GO:0048663	neuron fate commitment	2/218	63/18800	0.165757	0.665835	0.665835	TLX3/JAG2	2
GO:0009308	BP	GO:0009308	amine metabolic process	3/218	121/18800	0.165922	0.665835	0.665835	HTR1A/SAT2/HDC	3
GO:0031398	BP	GO:0031398	positive regulation of protein ubiquitination	3/218	121/18800	0.165922	0.665835	0.665835	FANCI/MALT1/ARRDC3	3
GO:0018394	BP	GO:0018394	peptidyl-lysine acetylation	4/218	184/18800	0.16595	0.665835	0.665835	GTF3C4/PHF20L1/TADA2B/ACTL6A	4
GO:0032269	BP	GO:0032269	negative regulation of cellular protein metabolic process	16/218	1056/18800	0.166424	0.665835	0.665835	CRY2/MAPK8IP1/CPEB1/GIGYF2/KHSRP/PROS1/PBK/PRKAR2B/EPHB2/GNAQ/TPPP/PRKAR1A/EIF4EBP2/CARD16/RB1/IGFBP3	16
GO:0051249	BP	GO:0051249	regulation of lymphocyte activation	9/218	532/18800	0.166618	0.665835	0.665835	MAPK8IP1/MALT1/BST1/CLECL1/CCR2/TOX/EPHB2/NFKBIZ/PRKAR1A	9
GO:0048880	BP	GO:0048880	sensory system development	7/218	389/18800	0.167176	0.665835	0.665835	TMEM132E/PITX3/WNT2B/ACHE/MEIS3P1/EPHB2/ACTL6A	7
GO:0030317	BP	GO:0030317	flagellated sperm motility	3/218	122/18800	0.16875	0.665835	0.665835	CACNA1I/SORD/LDHC	3
GO:0048593	BP	GO:0048593	camera-type eye morphogenesis	3/218	122/18800	0.16875	0.665835	0.665835	PITX3/WNT2B/EPHB2	3
GO:0097722	BP	GO:0097722	sperm motility	3/218	122/18800	0.16875	0.665835	0.665835	CACNA1I/SORD/LDHC	3
GO:0009620	BP	GO:0009620	response to fungus	2/218	64/18800	0.169871	0.665835	0.665835	MALT1/USP15	2
GO:0030888	BP	GO:0030888	regulation of B cell proliferation	2/218	64/18800	0.169871	0.665835	0.665835	BST1/EPHB2	2
GO:0031638	BP	GO:0031638	zymogen activation	2/218	64/18800	0.169871	0.665835	0.665835	APAF1/PGK1	2
GO:0032507	BP	GO:0032507	maintenance of protein location in cell	2/218	64/18800	0.169871	0.665835	0.665835	SUN1/TWF2	2
GO:0048814	BP	GO:0048814	regulation of dendrite morphogenesis	2/218	64/18800	0.169871	0.665835	0.665835	EPHB2/SDC2	2
GO:2000781	BP	GO:2000781	positive regulation of double-strand break repair	2/218	64/18800	0.169871	0.665835	0.665835	ACTL6A/RAD51AP1	2
GO:0001780	BP	GO:0001780	neutrophil homeostasis	1/218	16/18800	0.1703	0.665835	0.665835	CCR2	1
GO:0002371	BP	GO:0002371	dendritic cell cytokine production	1/218	16/18800	0.1703	0.665835	0.665835	KIT	1
GO:0003356	BP	GO:0003356	regulation of cilium beat frequency	1/218	16/18800	0.1703	0.665835	0.665835	TTLL6	1
GO:0006089	BP	GO:0006089	lactate metabolic process	1/218	16/18800	0.1703	0.665835	0.665835	LDHC	1
GO:0009074	BP	GO:0009074	aromatic amino acid family catabolic process	1/218	16/18800	0.1703	0.665835	0.665835	FAH	1
GO:0009130	BP	GO:0009130	pyrimidine nucleoside monophosphate biosynthetic process	1/218	16/18800	0.1703	0.665835	0.665835	CAD	1
GO:0010224	BP	GO:0010224	response to UV-B	1/218	16/18800	0.1703	0.665835	0.665835	CRIP1	1
GO:0010820	BP	GO:0010820	positive regulation of T cell chemotaxis	1/218	16/18800	0.1703	0.665835	0.665835	CCR2	1
GO:0031268	BP	GO:0031268	pseudopodium organization	1/218	16/18800	0.1703	0.665835	0.665835	KIT	1
GO:0031649	BP	GO:0031649	heat generation	1/218	16/18800	0.1703	0.665835	0.665835	ARRDC3	1
GO:0034349	BP	GO:0034349	glial cell apoptotic process	1/218	16/18800	0.1703	0.665835	0.665835	RB1	1
GO:0042795	BP	GO:0042795	snRNA transcription by RNA polymerase II	1/218	16/18800	0.1703	0.665835	0.665835	ELL2	1
GO:0043508	BP	GO:0043508	negative regulation of JUN kinase activity	1/218	16/18800	0.1703	0.665835	0.665835	MAPK8IP1	1
GO:0044065	BP	GO:0044065	regulation of respiratory system process	1/218	16/18800	0.1703	0.665835	0.665835	TLX3	1
GO:0045651	BP	GO:0045651	positive regulation of macrophage differentiation	1/218	16/18800	0.1703	0.665835	0.665835	RB1	1
GO:0045836	BP	GO:0045836	positive regulation of meiotic nuclear division	1/218	16/18800	0.1703	0.665835	0.665835	RAD51AP1	1
GO:0048266	BP	GO:0048266	behavioral response to pain	1/218	16/18800	0.1703	0.665835	0.665835	LPAR5	1
GO:1902101	BP	GO:1902101	positive regulation of metaphase/anaphase transition of cell cycle	1/218	16/18800	0.1703	0.665835	0.665835	RB1	1
GO:1903236	BP	GO:1903236	regulation of leukocyte tethering or rolling	1/218	16/18800	0.1703	0.665835	0.665835	CCR2	1
GO:1903975	BP	GO:1903975	regulation of glial cell migration	1/218	16/18800	0.1703	0.665835	0.665835	CCR2	1
GO:2001044	BP	GO:2001044	regulation of integrin-mediated signaling pathway	1/218	16/18800	0.1703	0.665835	0.665835	BST1	1
GO:0070887	BP	GO:0070887	cellular response to chemical stimulus	41/218	3051/18800	0.171354	0.665835	0.665835	CRY2/TWF2/ZFYVE9/PITX3/HTR1A/GPR37L1/FBXL15/CPEB1/KIT/GPX4/KHSRP/ECHDC3/MALT1/MMP28/BST1/CYGB/ACHE/RRAGD/FOXO4/TRPA1/APAF1/CCR2/CCL13/UGT2B15/CYSLTR2/HELLS/IL18RAP/LILRA1/PIP5K1A/CRIP1/EPHB2/GNAQ/CCL11/PGK1/USP15/KLHL15/EIF4EBP2/MT1M/CARD16/RB1/IFIH1	41
GO:1902533	BP	GO:1902533	positive regulation of intracellular signal transduction	15/218	985/18800	0.171452	0.665835	0.665835	MAPK8IP1/GPR37L1/KIT/TRAF4/MALT1/MAP3K13/PLCE1/RRAGD/CCL13/INSL3/SORBS3/CCL11/APOL3/USP15/CARD16	15
GO:0008202	BP	GO:0008202	steroid metabolic process	6/218	323/18800	0.173783	0.665835	0.665835	HSD17B14/KIT/SULT2B1/UGT2B15/UGT2B17/SOAT2	6
GO:0071214	BP	GO:0071214	cellular response to abiotic stimulus	6/218	323/18800	0.173783	0.665835	0.665835	CRY2/PBK/CRIP1/CASP5/CARD16/RAD51AP1	6
GO:0104004	BP	GO:0104004	cellular response to environmental stimulus	6/218	323/18800	0.173783	0.665835	0.665835	CRY2/PBK/CRIP1/CASP5/CARD16/RAD51AP1	6
GO:0003170	BP	GO:0003170	heart valve development	2/218	65/18800	0.174003	0.665835	0.665835	ADAMTS9/RB1	2
GO:0006940	BP	GO:0006940	regulation of smooth muscle contraction	2/218	65/18800	0.174003	0.665835	0.665835	KIT/PLCE1	2
GO:0017156	BP	GO:0017156	calcium-ion regulated exocytosis	2/218	65/18800	0.174003	0.665835	0.665835	CACNA1I/CADPS2	2
GO:0042093	BP	GO:0042093	T-helper cell differentiation	2/218	65/18800	0.174003	0.665835	0.665835	MALT1/NFKBIZ	2
GO:0042490	BP	GO:0042490	mechanoreceptor differentiation	2/218	65/18800	0.174003	0.665835	0.665835	TMEM132E/JAG2	2
GO:1902017	BP	GO:1902017	regulation of cilium assembly	2/218	65/18800	0.174003	0.665835	0.665835	ZMYND10/SYNE2	2
GO:0002688	BP	GO:0002688	regulation of leukocyte chemotaxis	3/218	124/18800	0.174448	0.665835	0.665835	MMP28/BST1/CCR2	3
GO:0007052	BP	GO:0007052	mitotic spindle organization	3/218	124/18800	0.174448	0.665835	0.665835	PRC1/KIF11/NEK2	3
GO:1903313	BP	GO:1903313	positive regulation of mRNA metabolic process	3/218	124/18800	0.174448	0.665835	0.665835	CPEB1/GIGYF2/KHSRP	3
GO:0019693	BP	GO:0019693	ribose phosphate metabolic process	7/218	394/18800	0.174739	0.665835	0.665835	CAD/ADCY9/SULT2B1/LDHC/OGDH/PGK1/ACSF2	7
GO:0050727	BP	GO:0050727	regulation of inflammatory response	7/218	394/18800	0.174739	0.665835	0.665835	GPX4/BST1/CCR2/PBK/NFKBIZ/CASP5/RB1	7
GO:0002819	BP	GO:0002819	regulation of adaptive immune response	4/218	188/18800	0.17497	0.665835	0.665835	MALT1/CCR2/EPHB2/NFKBIZ	4
GO:0006575	BP	GO:0006575	cellular modified amino acid metabolic process	4/218	188/18800	0.17497	0.665835	0.665835	GPX4/OPLAH/HPGDS/SLC19A1	4
GO:0035556	BP	GO:0035556	intracellular signal transduction	36/218	2652/18800	0.175432	0.665835	0.665835	MAPK8IP1/GPR37L1/ADCY9/KIT/GIGYF2/TRAF4/MALT1/MAP3K13/PLCE1/BST1/TP53TG5/RRAGD/FOXO4/APAF1/CCR2/RGS11/CCL13/MAPKAPK3/PBK/INSL3/SH3BP1/HELLS/PRKAR2B/ZNF385B/PIP5K1A/CRIP1/EPHB2/SORBS3/CCL11/APOL3/USP15/PRKAR1A/EIF4EBP2/CARD16/RB1/IFIH1	36
GO:0030855	BP	GO:0030855	epithelial cell differentiation	11/218	687/18800	0.175826	0.665835	0.665835	TMEM132E/PITX3/SULT2B1/JAG2/DLX3/SH3BP1/DMBT1/PIP5K1A/KRT14/PGK1/COL18A1	11
GO:0043408	BP	GO:0043408	regulation of MAPK cascade	11/218	687/18800	0.175826	0.665835	0.665835	MAPK8IP1/GPR37L1/KIT/TRAF4/MAP3K13/PLCE1/CCL13/PBK/EPHB2/SORBS3/CCL11	11
GO:0043549	BP	GO:0043549	regulation of kinase activity	12/218	763/18800	0.177035	0.665835	0.665835	MAPK8IP1/KIT/TRAF4/MALT1/MAP3K13/PLCE1/INCENP/PRKAR2B/EPHB2/GNAQ/PRKAR1A/RB1	12
GO:0033865	BP	GO:0033865	nucleoside bisphosphate metabolic process	3/218	125/18800	0.177317	0.665835	0.665835	SULT2B1/OGDH/ACSF2	3
GO:0033875	BP	GO:0033875	ribonucleoside bisphosphate metabolic process	3/218	125/18800	0.177317	0.665835	0.665835	SULT2B1/OGDH/ACSF2	3
GO:0034032	BP	GO:0034032	purine nucleoside bisphosphate metabolic process	3/218	125/18800	0.177317	0.665835	0.665835	SULT2B1/OGDH/ACSF2	3
GO:0043280	BP	GO:0043280	positive regulation of cysteine-type endopeptidase activity involved in apoptotic process	3/218	125/18800	0.177317	0.665835	0.665835	MALT1/APAF1/NLRP2	3
GO:0046486	BP	GO:0046486	glycerolipid metabolic process	7/218	396/18800	0.177805	0.665835	0.665835	CDIPT/MTMR2/PLCE1/GAL3ST1/PIP5K1A/ETNK1/LPCAT2	7
GO:0010517	BP	GO:0010517	regulation of phospholipase activity	2/218	66/18800	0.17815	0.665835	0.665835	KIT/GNAQ	2
GO:0030193	BP	GO:0030193	regulation of blood coagulation	2/218	66/18800	0.17815	0.665835	0.665835	PROS1/EPHB2	2
GO:2000514	BP	GO:2000514	regulation of CD4-positive, alpha-beta T cell activation	2/218	66/18800	0.17815	0.665835	0.665835	MALT1/NFKBIZ	2
GO:0001845	BP	GO:0001845	phagolysosome assembly	1/218	17/18800	0.179929	0.665835	0.665835	SRPX	1
GO:0002091	BP	GO:0002091	negative regulation of receptor internalization	1/218	17/18800	0.179929	0.665835	0.665835	MTMR2	1
GO:0006677	BP	GO:0006677	glycosylceramide metabolic process	1/218	17/18800	0.179929	0.665835	0.665835	GAL3ST1	1
GO:0006744	BP	GO:0006744	ubiquinone biosynthetic process	1/218	17/18800	0.179929	0.665835	0.665835	COQ3	1
GO:0010566	BP	GO:0010566	regulation of ketone biosynthetic process	1/218	17/18800	0.179929	0.665835	0.665835	COQ3	1
GO:0010819	BP	GO:0010819	regulation of T cell chemotaxis	1/218	17/18800	0.179929	0.665835	0.665835	CCR2	1
GO:0016045	BP	GO:0016045	detection of bacterium	1/218	17/18800	0.179929	0.665835	0.665835	DMBT1	1
GO:0021535	BP	GO:0021535	cell migration in hindbrain	1/218	17/18800	0.179929	0.665835	0.665835	EPHB2	1
GO:0035855	BP	GO:0035855	megakaryocyte development	1/218	17/18800	0.179929	0.665835	0.665835	KIT	1
GO:0035930	BP	GO:0035930	corticosteroid hormone secretion	1/218	17/18800	0.179929	0.665835	0.665835	CRY2	1
GO:0036159	BP	GO:0036159	inner dynein arm assembly	1/218	17/18800	0.179929	0.665835	0.665835	ZMYND10	1
GO:0045019	BP	GO:0045019	negative regulation of nitric oxide biosynthetic process	1/218	17/18800	0.179929	0.665835	0.665835	KHSRP	1
GO:0045198	BP	GO:0045198	establishment of epithelial cell apical/basal polarity	1/218	17/18800	0.179929	0.665835	0.665835	SH3BP1	1
GO:0045956	BP	GO:0045956	positive regulation of calcium ion-dependent exocytosis	1/218	17/18800	0.179929	0.665835	0.665835	CACNA1I	1
GO:0046838	BP	GO:0046838	phosphorylated carbohydrate dephosphorylation	1/218	17/18800	0.179929	0.665835	0.665835	MTMR2	1
GO:0046855	BP	GO:0046855	inositol phosphate dephosphorylation	1/218	17/18800	0.179929	0.665835	0.665835	MTMR2	1
GO:0060382	BP	GO:0060382	regulation of DNA strand elongation	1/218	17/18800	0.179929	0.665835	0.665835	ACTL6A	1
GO:0061158	BP	GO:0061158	3'-UTR-mediated mRNA destabilization	1/218	17/18800	0.179929	0.665835	0.665835	KHSRP	1
GO:0090136	BP	GO:0090136	epithelial cell-cell adhesion	1/218	17/18800	0.179929	0.665835	0.665835	KIT	1
GO:0090594	BP	GO:0090594	inflammatory response to wounding	1/218	17/18800	0.179929	0.665835	0.665835	CCR2	1
GO:0097067	BP	GO:0097067	cellular response to thyroid hormone stimulus	1/218	17/18800	0.179929	0.665835	0.665835	KIT	1
GO:0098962	BP	GO:0098962	regulation of postsynaptic neurotransmitter receptor activity	1/218	17/18800	0.179929	0.665835	0.665835	BEGAIN	1
GO:0140374	BP	GO:0140374	antiviral innate immune response	1/218	17/18800	0.179929	0.665835	0.665835	ZDHHC11	1
GO:1901569	BP	GO:1901569	fatty acid derivative catabolic process	1/218	17/18800	0.179929	0.665835	0.665835	OXCT2	1
GO:1901663	BP	GO:1901663	quinone biosynthetic process	1/218	17/18800	0.179929	0.665835	0.665835	COQ3	1
GO:1904355	BP	GO:1904355	positive regulation of telomere capping	1/218	17/18800	0.179929	0.665835	0.665835	NEK2	1
GO:1904406	BP	GO:1904406	negative regulation of nitric oxide metabolic process	1/218	17/18800	0.179929	0.665835	0.665835	KHSRP	1
GO:0008654	BP	GO:0008654	phospholipid biosynthetic process	5/218	258/18800	0.181165	0.665835	0.665835	CDIPT/MTMR2/PIP5K1A/ETNK1/LPCAT2	5
GO:0002294	BP	GO:0002294	CD4-positive, alpha-beta T cell differentiation involved in immune response	2/218	67/18800	0.182312	0.665835	0.665835	MALT1/NFKBIZ	2
GO:0046637	BP	GO:0046637	regulation of alpha-beta T cell differentiation	2/218	67/18800	0.182312	0.665835	0.665835	MALT1/NFKBIZ	2
GO:0006464	BP	GO:0006464	cellular protein modification process	48/218	3645/18800	0.182659	0.665835	0.665835	CRY2/CAD/GTF3C4/MAPK8IP1/FBXL15/UBE2M/PHKA2/TTLL7/KIT/GRK5/FANCI/PHF20L1/TRAF4/MOCS3/MTMR2/MALT1/MAP3K13/PLCE1/BST1/UHRF1/INCENP/TADA2B/ZDHHC11/GAL3ST1/MAPKAPK3/PBK/NEK3/PRKAR2B/PHKA1/EPHB2/WWP2/NEK2/CPE/GNAQ/ARRDC3/TPPP/CCL11/OGDH/USP15/KLHL15/TTLL6/ACTL6A/PRKAR1A/RB1/TTC3/IGFBP3/FBXO3/IFIH1	48
GO:0036211	BP	GO:0036211	protein modification process	48/218	3645/18800	0.182659	0.665835	0.665835	CRY2/CAD/GTF3C4/MAPK8IP1/FBXL15/UBE2M/PHKA2/TTLL7/KIT/GRK5/FANCI/PHF20L1/TRAF4/MOCS3/MTMR2/MALT1/MAP3K13/PLCE1/BST1/UHRF1/INCENP/TADA2B/ZDHHC11/GAL3ST1/MAPKAPK3/PBK/NEK3/PRKAR2B/PHKA1/EPHB2/WWP2/NEK2/CPE/GNAQ/ARRDC3/TPPP/CCL11/OGDH/USP15/KLHL15/TTLL6/ACTL6A/PRKAR1A/RB1/TTC3/IGFBP3/FBXO3/IFIH1	48
GO:0050852	BP	GO:0050852	T cell receptor signaling pathway	3/218	127/18800	0.183094	0.665835	0.665835	MALT1/CD8B/NFKBIZ	3
GO:0007626	BP	GO:0007626	locomotory behavior	4/218	192/18800	0.184154	0.665835	0.665835	PITX3/GIGYF2/HPGDS/ARRDC3	4
GO:0071621	BP	GO:0071621	granulocyte chemotaxis	3/218	128/18800	0.186002	0.665835	0.665835	BST1/CCL13/CCL11	3
GO:1990266	BP	GO:1990266	neutrophil migration	3/218	128/18800	0.186002	0.665835	0.665835	BST1/CCL13/CCL11	3
GO:0002287	BP	GO:0002287	alpha-beta T cell activation involved in immune response	2/218	68/18800	0.186489	0.665835	0.665835	MALT1/NFKBIZ	2
GO:0002293	BP	GO:0002293	alpha-beta T cell differentiation involved in immune response	2/218	68/18800	0.186489	0.665835	0.665835	MALT1/NFKBIZ	2
GO:0002720	BP	GO:0002720	positive regulation of cytokine production involved in immune response	2/218	68/18800	0.186489	0.665835	0.665835	KIT/MALT1	2
GO:0060193	BP	GO:0060193	positive regulation of lipase activity	2/218	68/18800	0.186489	0.665835	0.665835	KIT/GNAQ	2
GO:1900046	BP	GO:1900046	regulation of hemostasis	2/218	68/18800	0.186489	0.665835	0.665835	PROS1/EPHB2	2
GO:0001819	BP	GO:0001819	positive regulation of cytokine production	8/218	475/18800	0.188017	0.665835	0.665835	KIT/MALT1/TUSC2/CLECL1/CCR2/EPHB2/NLRP2/IFIH1	8
GO:0120031	BP	GO:0120031	plasma membrane bounded cell projection assembly	9/218	549/18800	0.188833	0.665835	0.665835	TWF2/RP2/KIT/ZMYND10/PLCE1/SYNE2/TTC39C/PIP5K1A/EPHB2	9
GO:0032612	BP	GO:0032612	interleukin-1 production	3/218	129/18800	0.188921	0.665835	0.665835	MALT1/CARD16/NLRP2	3
GO:0032652	BP	GO:0032652	regulation of interleukin-1 production	3/218	129/18800	0.188921	0.665835	0.665835	MALT1/CARD16/NLRP2	3
GO:0002076	BP	GO:0002076	osteoblast development	1/218	18/18800	0.189447	0.665835	0.665835	ACHE	1
GO:0002097	BP	GO:0002097	tRNA wobble base modification	1/218	18/18800	0.189447	0.665835	0.665835	MOCS3	1
GO:0002693	BP	GO:0002693	positive regulation of cellular extravasation	1/218	18/18800	0.189447	0.665835	0.665835	CCR2	1
GO:0002827	BP	GO:0002827	positive regulation of T-helper 1 type immune response	1/218	18/18800	0.189447	0.665835	0.665835	CCR2	1
GO:0006309	BP	GO:0006309	apoptotic DNA fragmentation	1/218	18/18800	0.189447	0.665835	0.665835	APAF1	1
GO:0006595	BP	GO:0006595	polyamine metabolic process	1/218	18/18800	0.189447	0.665835	0.665835	SAT2	1
GO:0006743	BP	GO:0006743	ubiquinone metabolic process	1/218	18/18800	0.189447	0.665835	0.665835	COQ3	1
GO:0006957	BP	GO:0006957	complement activation, alternative pathway	1/218	18/18800	0.189447	0.665835	0.665835	CFH	1
GO:0009208	BP	GO:0009208	pyrimidine ribonucleoside triphosphate metabolic process	1/218	18/18800	0.189447	0.665835	0.665835	CAD	1
GO:0021756	BP	GO:0021756	striatum development	1/218	18/18800	0.189447	0.665835	0.665835	OGDH	1
GO:0030206	BP	GO:0030206	chondroitin sulfate biosynthetic process	1/218	18/18800	0.189447	0.665835	0.665835	CHST13	1
GO:0030299	BP	GO:0030299	intestinal cholesterol absorption	1/218	18/18800	0.189447	0.665835	0.665835	SOAT2	1
GO:0031643	BP	GO:0031643	positive regulation of myelination	1/218	18/18800	0.189447	0.665835	0.665835	TPPP	1
GO:0034138	BP	GO:0034138	toll-like receptor 3 signaling pathway	1/218	18/18800	0.189447	0.665835	0.665835	UNC93B1	1
GO:0034433	BP	GO:0034433	steroid esterification	1/218	18/18800	0.189447	0.665835	0.665835	SOAT2	1
GO:0034434	BP	GO:0034434	sterol esterification	1/218	18/18800	0.189447	0.665835	0.665835	SOAT2	1
GO:0034435	BP	GO:0034435	cholesterol esterification	1/218	18/18800	0.189447	0.665835	0.665835	SOAT2	1
GO:0043649	BP	GO:0043649	dicarboxylic acid catabolic process	1/218	18/18800	0.189447	0.665835	0.665835	GAD2	1
GO:0045023	BP	GO:0045023	G0 to G1 transition	1/218	18/18800	0.189447	0.665835	0.665835	FOXO4	1
GO:0045116	BP	GO:0045116	protein neddylation	1/218	18/18800	0.189447	0.665835	0.665835	UBE2M	1
GO:0046112	BP	GO:0046112	nucleobase biosynthetic process	1/218	18/18800	0.189447	0.665835	0.665835	CAD	1
GO:0048535	BP	GO:0048535	lymph node development	1/218	18/18800	0.189447	0.665835	0.665835	TOX	1
GO:0051382	BP	GO:0051382	kinetochore assembly	1/218	18/18800	0.189447	0.665835	0.665835	CENPK	1
GO:0061687	BP	GO:0061687	detoxification of inorganic compound	1/218	18/18800	0.189447	0.665835	0.665835	MT1M	1
GO:0071360	BP	GO:0071360	cellular response to exogenous dsRNA	1/218	18/18800	0.189447	0.665835	0.665835	IFIH1	1
GO:0090190	BP	GO:0090190	positive regulation of branching involved in ureteric bud morphogenesis	1/218	18/18800	0.189447	0.665835	0.665835	WNT2B	1
GO:0097284	BP	GO:0097284	hepatocyte apoptotic process	1/218	18/18800	0.189447	0.665835	0.665835	RB1	1
GO:1900363	BP	GO:1900363	regulation of mRNA polyadenylation	1/218	18/18800	0.189447	0.665835	0.665835	CPEB1	1
GO:1905820	BP	GO:1905820	positive regulation of chromosome separation	1/218	18/18800	0.189447	0.665835	0.665835	RB1	1
GO:2000641	BP	GO:2000641	regulation of early endosome to late endosome transport	1/218	18/18800	0.189447	0.665835	0.665835	MTMR2	1
GO:2000831	BP	GO:2000831	regulation of steroid hormone secretion	1/218	18/18800	0.189447	0.665835	0.665835	CRY2	1
GO:0022008	BP	GO:0022008	neurogenesis	23/218	1631/18800	0.190229	0.667861	0.667861	TMEM132E/SUN1/TWF2/PITX3/WNT2B/GPR37L1/KIT/GIGYF2/TLX3/MTMR2/MAP3K13/EVX1/JAG2/SYNE2/CCR2/TOX/NEK3/EPHB2/TPPP/CCL11/OGDH/SDC2/RB1	23
GO:0043550	BP	GO:0043550	regulation of lipid kinase activity	2/218	69/18800	0.19068	0.668719	0.668719	KIT/RB1	2
GO:0009132	BP	GO:0009132	nucleoside diphosphate metabolic process	3/218	130/18800	0.191853	0.672106	0.672106	CAD/OGDH/PGK1	3
GO:0007611	BP	GO:0007611	learning or memory	5/218	264/18800	0.193032	0.675509	0.675509	KIT/PRKAR2B/EPHB2/CCL11/EIF4EBP2	5
GO:0009056	BP	GO:0009056	catabolic process	34/218	2519/18800	0.193608	0.675851	0.675851	FBXL15/OXCT2/GAD2/HSD17B14/GIGYF2/KHSRP/TRAF4/MTMR2/MALT1/MMP28/PLCE1/UHRF1/ACHE/RRAGD/FBXL20/APAF1/PSMB8/PBK/FAH/SRPX/ADAMTS9/SORD/GALT/DDHD1/WWP2/PAFAH2/TMEM150B/HDC/OGDH/PGK1/USP15/KLHL15/TTC3/HIBCH	34
GO:0006275	BP	GO:0006275	regulation of DNA replication	3/218	131/18800	0.194796	0.675851	0.675851	GINS1/RFC3/ACTL6A	3
GO:0007098	BP	GO:0007098	centrosome cycle	3/218	131/18800	0.194796	0.675851	0.675851	HAUS3/KIF11/NEK2	3
GO:0045911	BP	GO:0045911	positive regulation of DNA recombination	2/218	70/18800	0.194883	0.675851	0.675851	ACTL6A/RAD51AP1	2
GO:0090407	BP	GO:0090407	organophosphate biosynthetic process	9/218	555/18800	0.196972	0.675851	0.675851	CAD/CDIPT/ADCY9/MOCS3/MTMR2/PIP5K1A/LDHC/ETNK1/LPCAT2	9
GO:0000729	BP	GO:0000729	DNA double-strand break processing	1/218	19/18800	0.198855	0.675851	0.675851	HELB	1
GO:0006071	BP	GO:0006071	glycerol metabolic process	1/218	19/18800	0.198855	0.675851	0.675851	COQ3	1
GO:0006837	BP	GO:0006837	serotonin transport	1/218	19/18800	0.198855	0.675851	0.675851	HTR1A	1
GO:0007213	BP	GO:0007213	G protein-coupled acetylcholine receptor signaling pathway	1/218	19/18800	0.198855	0.675851	0.675851	GNAQ	1
GO:0007603	BP	GO:0007603	phototransduction, visible light	1/218	19/18800	0.198855	0.675851	0.675851	GNAQ	1
GO:0009148	BP	GO:0009148	pyrimidine nucleoside triphosphate biosynthetic process	1/218	19/18800	0.198855	0.675851	0.675851	CAD	1
GO:0009301	BP	GO:0009301	snRNA transcription	1/218	19/18800	0.198855	0.675851	0.675851	ELL2	1
GO:0010985	BP	GO:0010985	negative regulation of lipoprotein particle clearance	1/218	19/18800	0.198855	0.675851	0.675851	KHSRP	1
GO:0031645	BP	GO:0031645	negative regulation of nervous system process	1/218	19/18800	0.198855	0.675851	0.675851	MTMR2	1
GO:0032968	BP	GO:0032968	positive regulation of transcription elongation from RNA polymerase II promoter	1/218	19/18800	0.198855	0.675851	0.675851	ELL2	1
GO:0034162	BP	GO:0034162	toll-like receptor 9 signaling pathway	1/218	19/18800	0.198855	0.675851	0.675851	UNC93B1	1
GO:0035461	BP	GO:0035461	vitamin transmembrane transport	1/218	19/18800	0.198855	0.675851	0.675851	SLC19A1	1
GO:0045947	BP	GO:0045947	negative regulation of translational initiation	1/218	19/18800	0.198855	0.675851	0.675851	EIF4EBP2	1
GO:0051152	BP	GO:0051152	positive regulation of smooth muscle cell differentiation	1/218	19/18800	0.198855	0.675851	0.675851	KIT	1
GO:0061003	BP	GO:0061003	positive regulation of dendritic spine morphogenesis	1/218	19/18800	0.198855	0.675851	0.675851	EPHB2	1
GO:0071545	BP	GO:0071545	inositol phosphate catabolic process	1/218	19/18800	0.198855	0.675851	0.675851	MTMR2	1
GO:0097202	BP	GO:0097202	activation of cysteine-type endopeptidase activity	1/218	19/18800	0.198855	0.675851	0.675851	APAF1	1
GO:0097501	BP	GO:0097501	stress response to metal ion	1/218	19/18800	0.198855	0.675851	0.675851	MT1M	1
GO:2001185	BP	GO:2001185	regulation of CD8-positive, alpha-beta T cell activation	1/218	19/18800	0.198855	0.675851	0.675851	MAPK8IP1	1
GO:0031507	BP	GO:0031507	heterochromatin assembly	2/218	71/18800	0.199097	0.675851	0.675851	HELLS/RB1	2
GO:0050805	BP	GO:0050805	negative regulation of synaptic transmission	2/218	71/18800	0.199097	0.675851	0.675851	MTMR2/ACHE	2
GO:0050818	BP	GO:0050818	regulation of coagulation	2/218	71/18800	0.199097	0.675851	0.675851	PROS1/EPHB2	2
GO:2001259	BP	GO:2001259	positive regulation of cation channel activity	2/218	71/18800	0.199097	0.675851	0.675851	CCR2/EPHB2	2
GO:0019637	BP	GO:0019637	organophosphate metabolic process	14/218	936/18800	0.199172	0.675851	0.675851	CAD/CDIPT/ADCY9/SULT2B1/GPX4/MOCS3/MTMR2/PIP5K1A/LDHC/OGDH/PGK1/ACSF2/ETNK1/LPCAT2	14
GO:0008285	BP	GO:0008285	negative regulation of cell population proliferation	12/218	784/18800	0.200707	0.679665	0.679665	SULT2B1/HPGDS/FOXO4/SKAP2/INSL3/SRPX/CGREF1/COL18A1/PRKAR1A/RB1/IGFBP3/AIMP1	12
GO:0061041	BP	GO:0061041	regulation of wound healing	3/218	133/18800	0.200715	0.679665	0.679665	PROS1/INSL3/EPHB2	3
GO:0045665	BP	GO:0045665	negative regulation of neuron differentiation	2/218	72/18800	0.203323	0.681395	0.681395	GPR37L1/TLX3	2
GO:0006661	BP	GO:0006661	phosphatidylinositol biosynthetic process	3/218	134/18800	0.203691	0.681395	0.681395	CDIPT/MTMR2/PIP5K1A	3
GO:0110053	BP	GO:0110053	regulation of actin filament organization	5/218	270/18800	0.205167	0.681395	0.681395	TWF2/RHPN1/SH3BP1/SORBS3/CCL11	5
GO:0000165	BP	GO:0000165	MAPK cascade	12/218	788/18800	0.205373	0.681395	0.681395	MAPK8IP1/GPR37L1/KIT/TRAF4/MAP3K13/PLCE1/CCL13/MAPKAPK3/PBK/EPHB2/SORBS3/CCL11	12
GO:0001775	BP	GO:0001775	cell activation	16/218	1098/18800	0.206173	0.681395	0.681395	MAPK8IP1/KIT/MALT1/CD8B/BST1/TUSC2/CYGB/JAG2/CLECL1/CCR2/SKAP2/TOX/HELLS/EPHB2/NFKBIZ/PRKAR1A	16
GO:0005977	BP	GO:0005977	glycogen metabolic process	2/218	73/18800	0.207559	0.681395	0.681395	PHKA2/PHKA1	2
GO:0032732	BP	GO:0032732	positive regulation of interleukin-1 production	2/218	73/18800	0.207559	0.681395	0.681395	MALT1/NLRP2	2
GO:0045123	BP	GO:0045123	cellular extravasation	2/218	73/18800	0.207559	0.681395	0.681395	BST1/CCR2	2
GO:0051145	BP	GO:0051145	smooth muscle cell differentiation	2/218	73/18800	0.207559	0.681395	0.681395	KIT/FOXO4	2
GO:0030031	BP	GO:0030031	cell projection assembly	9/218	563/18800	0.208053	0.681395	0.681395	TWF2/RP2/KIT/ZMYND10/PLCE1/SYNE2/TTC39C/PIP5K1A/EPHB2	9
GO:0006525	BP	GO:0006525	arginine metabolic process	1/218	20/18800	0.208154	0.681395	0.681395	FAH	1
GO:0032793	BP	GO:0032793	positive regulation of CREB transcription factor activity	1/218	20/18800	0.208154	0.681395	0.681395	LPAR5	1
GO:0039535	BP	GO:0039535	regulation of RIG-I signaling pathway	1/218	20/18800	0.208154	0.681395	0.681395	USP15	1
GO:0042053	BP	GO:0042053	regulation of dopamine metabolic process	1/218	20/18800	0.208154	0.681395	0.681395	HTR1A	1
GO:0042069	BP	GO:0042069	regulation of catecholamine metabolic process	1/218	20/18800	0.208154	0.681395	0.681395	HTR1A	1
GO:0043373	BP	GO:0043373	CD4-positive, alpha-beta T cell lineage commitment	1/218	20/18800	0.208154	0.681395	0.681395	TOX	1
GO:0043586	BP	GO:0043586	tongue development	1/218	20/18800	0.208154	0.681395	0.681395	KIT	1
GO:0046485	BP	GO:0046485	ether lipid metabolic process	1/218	20/18800	0.208154	0.681395	0.681395	LPCAT2	1
GO:0046629	BP	GO:0046629	gamma-delta T cell activation	1/218	20/18800	0.208154	0.681395	0.681395	JAG2	1
GO:0090026	BP	GO:0090026	positive regulation of monocyte chemotaxis	1/218	20/18800	0.208154	0.681395	0.681395	CCR2	1
GO:0097062	BP	GO:0097062	dendritic spine maintenance	1/218	20/18800	0.208154	0.681395	0.681395	MTMR2	1
GO:0098543	BP	GO:0098543	detection of other organism	1/218	20/18800	0.208154	0.681395	0.681395	DMBT1	1
GO:0140131	BP	GO:0140131	positive regulation of lymphocyte chemotaxis	1/218	20/18800	0.208154	0.681395	0.681395	CCR2	1
GO:1901679	BP	GO:1901679	nucleotide transmembrane transport	1/218	20/18800	0.208154	0.681395	0.681395	SLC19A1	1
GO:1902074	BP	GO:1902074	response to salt	1/218	20/18800	0.208154	0.681395	0.681395	PITX3	1
GO:1903206	BP	GO:1903206	negative regulation of hydrogen peroxide-induced cell death	1/218	20/18800	0.208154	0.681395	0.681395	GPR37L1	1
GO:1903429	BP	GO:1903429	regulation of cell maturation	1/218	20/18800	0.208154	0.681395	0.681395	MAP3K13	1
GO:1904263	BP	GO:1904263	positive regulation of TORC1 signaling	1/218	20/18800	0.208154	0.681395	0.681395	RRAGD	1
GO:0043547	BP	GO:0043547	positive regulation of GTPase activity	5/218	272/18800	0.209268	0.681395	0.681395	CCL13/TBC1D22B/SH3BP1/PIP5K1A/CCL11	5
GO:0009581	BP	GO:0009581	detection of external stimulus	3/218	136/18800	0.209673	0.681395	0.681395	KIT/TRPA1/GNAQ	3
GO:1901605	BP	GO:1901605	alpha-amino acid metabolic process	4/218	203/18800	0.210179	0.681395	0.681395	CAD/GAD2/FAH/HIBCH	4
GO:0043412	BP	GO:0043412	macromolecule modification	50/218	3860/18800	0.210302	0.681395	0.681395	CRY2/CAD/GTF3C4/MAPK8IP1/FBXL15/UBE2M/PHKA2/TTLL7/KIT/GRK5/FANCI/PHF20L1/TRAF4/MOCS3/MTMR2/MALT1/MAP3K13/PLCE1/BST1/UHRF1/INCENP/TADA2B/ZDHHC11/GAL3ST1/MAPKAPK3/TOX/PBK/NEK3/HELLS/PRKAR2B/PHKA1/EPHB2/WWP2/NEK2/CPE/GNAQ/ARRDC3/TPPP/CCL11/OGDH/USP15/KLHL15/TTLL6/ACTL6A/PRKAR1A/RB1/TTC3/IGFBP3/FBXO3/IFIH1	50
GO:0006073	BP	GO:0006073	cellular glucan metabolic process	2/218	74/18800	0.211804	0.681395	0.681395	PHKA2/PHKA1	2
GO:0009201	BP	GO:0009201	ribonucleoside triphosphate biosynthetic process	2/218	74/18800	0.211804	0.681395	0.681395	CAD/LDHC	2
GO:0042274	BP	GO:0042274	ribosomal small subunit biogenesis	2/218	74/18800	0.211804	0.681395	0.681395	SRFBP1/HELB	2
GO:0044042	BP	GO:0044042	glucan metabolic process	2/218	74/18800	0.211804	0.681395	0.681395	PHKA2/PHKA1	2
GO:0060322	BP	GO:0060322	head development	12/218	794/18800	0.212461	0.681395	0.681395	SUN1/PITX3/WNT2B/GPR37L1/PTBP2/MEIS3P1/SYNE2/APAF1/TOX/EPHB2/OGDH/CASP5	12
GO:0017157	BP	GO:0017157	regulation of exocytosis	4/218	204/18800	0.212596	0.681395	0.681395	CACNA1I/FBXL20/CCR2/CADPS2	4
GO:0043281	BP	GO:0043281	regulation of cysteine-type endopeptidase activity involved in apoptotic process	4/218	204/18800	0.212596	0.681395	0.681395	MALT1/APAF1/CARD16/NLRP2	4
GO:0034754	BP	GO:0034754	cellular hormone metabolic process	3/218	137/18800	0.212678	0.681395	0.681395	UGT2B15/UGT2B17/ADH1B	3
GO:0010033	BP	GO:0010033	response to organic substance	40/218	3042/18800	0.214845	0.681395	0.681395	CRY2/TWF2/ZFYVE9/PITX3/HTR1A/FBXL15/CPEB1/KIT/GPX4/KHSRP/ECHDC3/MALT1/ACHE/RRAGD/REG1A/FOXO4/REG1B/TRPA1/APAF1/CCR2/CCL13/MAPKAPK3/CYSLTR2/DMBT1/HELLS/IL18RAP/PRKAR2B/SORD/LILRA1/CRIP1/EPHB2/GNAQ/CCL11/USP15/KLHL15/RFC3/EIF4EBP2/CARD16/RB1/IFIH1	40
GO:0000819	BP	GO:0000819	sister chromatid segregation	4/218	205/18800	0.215021	0.681395	0.681395	PRC1/NEK2/CENPK/RB1	4
GO:0031497	BP	GO:0031497	chromatin assembly	4/218	205/18800	0.215021	0.681395	0.681395	ASF1B/HELLS/ITGB3BP/RB1	4
GO:0009628	BP	GO:0009628	response to abiotic stimulus	16/218	1107/18800	0.21523	0.681395	0.681395	CRY2/CPEB1/KIT/CYGB/TRPA1/APAF1/CLCN7/PBK/SORD/CRIP1/GNAQ/CCL11/PGK1/CASP5/CARD16/RAD51AP1	16
GO:0031644	BP	GO:0031644	regulation of nervous system process	3/218	138/18800	0.215693	0.681395	0.681395	MTMR2/BEGAIN/TPPP	3
GO:0042552	BP	GO:0042552	myelination	3/218	138/18800	0.215693	0.681395	0.681395	MTMR2/GAL3ST1/TPPP	3
GO:0051865	BP	GO:0051865	protein autoubiquitination	2/218	75/18800	0.216057	0.681395	0.681395	UHRF1/WWP2	2
GO:0071230	BP	GO:0071230	cellular response to amino acid stimulus	2/218	75/18800	0.216057	0.681395	0.681395	CPEB1/RRAGD	2
GO:0120192	BP	GO:0120192	tight junction assembly	2/218	75/18800	0.216057	0.681395	0.681395	OCEL1/EPHB2	2
GO:0044089	BP	GO:0044089	positive regulation of cellular component biogenesis	8/218	494/18800	0.216304	0.681395	0.681395	TWF2/KIT/ZMYND10/PLCE1/EPHB2/SORBS3/TPPP/CCL11	8
GO:0000083	BP	GO:0000083	regulation of transcription involved in G1/S transition of mitotic cell cycle	1/218	21/18800	0.217346	0.681395	0.681395	RB1	1
GO:0001832	BP	GO:0001832	blastocyst growth	1/218	21/18800	0.217346	0.681395	0.681395	GINS1	1
GO:0003085	BP	GO:0003085	negative regulation of systemic arterial blood pressure	1/218	21/18800	0.217346	0.681395	0.681395	GPR37L1	1
GO:0006067	BP	GO:0006067	ethanol metabolic process	1/218	21/18800	0.217346	0.681395	0.681395	ADH1B	1
GO:0007063	BP	GO:0007063	regulation of sister chromatid cohesion	1/218	21/18800	0.217346	0.681395	0.681395	RB1	1
GO:0007194	BP	GO:0007194	negative regulation of adenylate cyclase activity	1/218	21/18800	0.217346	0.681395	0.681395	CCR2	1
GO:0009083	BP	GO:0009083	branched-chain amino acid catabolic process	1/218	21/18800	0.217346	0.681395	0.681395	HIBCH	1
GO:0015669	BP	GO:0015669	gas transport	1/218	21/18800	0.217346	0.681395	0.681395	CYGB	1
GO:0030449	BP	GO:0030449	regulation of complement activation	1/218	21/18800	0.217346	0.681395	0.681395	CFH	1
GO:0031290	BP	GO:0031290	retinal ganglion cell axon guidance	1/218	21/18800	0.217346	0.681395	0.681395	EPHB2	1
GO:0032727	BP	GO:0032727	positive regulation of interferon-alpha production	1/218	21/18800	0.217346	0.681395	0.681395	IFIH1	1
GO:0033762	BP	GO:0033762	response to glucagon	1/218	21/18800	0.217346	0.681395	0.681395	CYSLTR2	1
GO:0034035	BP	GO:0034035	purine ribonucleoside bisphosphate metabolic process	1/218	21/18800	0.217346	0.681395	0.681395	SULT2B1	1
GO:0035020	BP	GO:0035020	regulation of Rac protein signal transduction	1/218	21/18800	0.217346	0.681395	0.681395	SH3BP1	1
GO:0043576	BP	GO:0043576	regulation of respiratory gaseous exchange	1/218	21/18800	0.217346	0.681395	0.681395	TLX3	1
GO:0044241	BP	GO:0044241	lipid digestion	1/218	21/18800	0.217346	0.681395	0.681395	SOAT2	1
GO:0050427	BP	GO:0050427	3'-phosphoadenosine 5'-phosphosulfate metabolic process	1/218	21/18800	0.217346	0.681395	0.681395	SULT2B1	1
GO:0061760	BP	GO:0061760	antifungal innate immune response	1/218	21/18800	0.217346	0.681395	0.681395	USP15	1
GO:0090141	BP	GO:0090141	positive regulation of mitochondrial fission	1/218	21/18800	0.217346	0.681395	0.681395	DDHD1	1
GO:0090189	BP	GO:0090189	regulation of branching involved in ureteric bud morphogenesis	1/218	21/18800	0.217346	0.681395	0.681395	WNT2B	1
GO:0098856	BP	GO:0098856	intestinal lipid absorption	1/218	21/18800	0.217346	0.681395	0.681395	SOAT2	1
GO:0099515	BP	GO:0099515	actin filament-based transport	1/218	21/18800	0.217346	0.681395	0.681395	SYNE2	1
GO:0022414	BP	GO:0022414	reproductive process	21/218	1505/18800	0.21772	0.681395	0.681395	SUN1/C9orf24/WNT2B/KIT/GPX4/CACNA1I/JAG2/HPGDS/INCENP/DLX3/GAL3ST1/INSL3/ASF1B/SORD/SLC19A1/NELL2/LDHC/CRIP1/NEK2/RB1/RAD51AP1	21
GO:0002696	BP	GO:0002696	positive regulation of leukocyte activation	7/218	421/18800	0.217968	0.681395	0.681395	MALT1/BST1/CLECL1/CCR2/TOX/EPHB2/NFKBIZ	7
GO:0007059	BP	GO:0007059	chromosome segregation	6/218	348/18800	0.218069	0.681395	0.681395	SUN1/INCENP/PRC1/NEK2/CENPK/RB1	6
GO:0009582	BP	GO:0009582	detection of abiotic stimulus	3/218	139/18800	0.218717	0.681395	0.681395	KIT/TRPA1/GNAQ	3
GO:0051783	BP	GO:0051783	regulation of nuclear division	3/218	139/18800	0.218717	0.681395	0.681395	NEK2/RB1/RAD51AP1	3
GO:0007283	BP	GO:0007283	spermatogenesis	9/218	571/18800	0.219384	0.681395	0.681395	SUN1/C9orf24/KIT/GPX4/JAG2/GAL3ST1/INSL3/ASF1B/RB1	9
GO:0002292	BP	GO:0002292	T cell differentiation involved in immune response	2/218	76/18800	0.220318	0.681395	0.681395	MALT1/NFKBIZ	2
GO:0043299	BP	GO:0043299	leukocyte degranulation	2/218	76/18800	0.220318	0.681395	0.681395	KIT/CCR2	2
GO:0007272	BP	GO:0007272	ensheathment of neurons	3/218	140/18800	0.22175	0.681395	0.681395	MTMR2/GAL3ST1/TPPP	3
GO:0008366	BP	GO:0008366	axon ensheathment	3/218	140/18800	0.22175	0.681395	0.681395	MTMR2/GAL3ST1/TPPP	3
GO:0008584	BP	GO:0008584	male gonad development	3/218	140/18800	0.22175	0.681395	0.681395	WNT2B/KIT/INSL3	3
GO:1903305	BP	GO:1903305	regulation of regulated secretory pathway	3/218	140/18800	0.22175	0.681395	0.681395	CACNA1I/FBXL20/CCR2	3
GO:1903322	BP	GO:1903322	positive regulation of protein modification by small protein conjugation or removal	3/218	140/18800	0.22175	0.681395	0.681395	FANCI/MALT1/ARRDC3	3
GO:0045087	BP	GO:0045087	innate immune response	13/218	880/18800	0.222814	0.681395	0.681395	UNC93B1/CFH/TRAF4/MALT1/ZDHHC11/CCL13/DMBT1/CFI/CLEC10A/CCL11/USP15/NLRP2/IFIH1	13
GO:0050772	BP	GO:0050772	positive regulation of axonogenesis	2/218	77/18800	0.224587	0.681395	0.681395	TWF2/MAP3K13	2
GO:0046546	BP	GO:0046546	development of primary male sexual characteristics	3/218	141/18800	0.224792	0.681395	0.681395	WNT2B/KIT/INSL3	3
GO:0016051	BP	GO:0016051	carbohydrate biosynthetic process	4/218	209/18800	0.224796	0.681395	0.681395	CHST13/SORD/SLC35B4/PGK1	4
GO:0000003	BP	GO:0000003	reproduction	21/218	1513/18800	0.224829	0.681395	0.681395	SUN1/C9orf24/WNT2B/KIT/GPX4/CACNA1I/JAG2/HPGDS/INCENP/DLX3/GAL3ST1/INSL3/ASF1B/SORD/SLC19A1/NELL2/LDHC/CRIP1/NEK2/RB1/RAD51AP1	21
GO:0001655	BP	GO:0001655	urogenital system development	6/218	352/18800	0.225492	0.681395	0.681395	WNT2B/PLCE1/APAF1/HELLS/CRIP1/EPHB2	6
GO:0032956	BP	GO:0032956	regulation of actin cytoskeleton organization	6/218	352/18800	0.225492	0.681395	0.681395	TWF2/RHPN1/BST1/SH3BP1/SORBS3/CCL11	6
GO:0001919	BP	GO:0001919	regulation of receptor recycling	1/218	22/18800	0.226432	0.681395	0.681395	ACHE	1
GO:0002089	BP	GO:0002089	lens morphogenesis in camera-type eye	1/218	22/18800	0.226432	0.681395	0.681395	PITX3	1
GO:0002320	BP	GO:0002320	lymphoid progenitor cell differentiation	1/218	22/18800	0.226432	0.681395	0.681395	KIT	1
GO:0002363	BP	GO:0002363	alpha-beta T cell lineage commitment	1/218	22/18800	0.226432	0.681395	0.681395	TOX	1
GO:0006268	BP	GO:0006268	DNA unwinding involved in DNA replication	1/218	22/18800	0.226432	0.681395	0.681395	GINS1	1
GO:0006662	BP	GO:0006662	glycerol ether metabolic process	1/218	22/18800	0.226432	0.681395	0.681395	LPCAT2	1
GO:0006907	BP	GO:0006907	pinocytosis	1/218	22/18800	0.226432	0.681395	0.681395	MAPKAPK3	1
GO:0007413	BP	GO:0007413	axonal fasciculation	1/218	22/18800	0.226432	0.681395	0.681395	EPHB2	1
GO:0009129	BP	GO:0009129	pyrimidine nucleoside monophosphate metabolic process	1/218	22/18800	0.226432	0.681395	0.681395	CAD	1
GO:0009190	BP	GO:0009190	cyclic nucleotide biosynthetic process	1/218	22/18800	0.226432	0.681395	0.681395	ADCY9	1
GO:0009713	BP	GO:0009713	catechol-containing compound biosynthetic process	1/218	22/18800	0.226432	0.681395	0.681395	HDC	1
GO:0010988	BP	GO:0010988	regulation of low-density lipoprotein particle clearance	1/218	22/18800	0.226432	0.681395	0.681395	KHSRP	1
GO:0021884	BP	GO:0021884	forebrain neuron development	1/218	22/18800	0.226432	0.681395	0.681395	OGDH	1
GO:0032700	BP	GO:0032700	negative regulation of interleukin-17 production	1/218	22/18800	0.226432	0.681395	0.681395	TUSC2	1
GO:0035089	BP	GO:0035089	establishment of apical/basal cell polarity	1/218	22/18800	0.226432	0.681395	0.681395	SH3BP1	1
GO:0035929	BP	GO:0035929	steroid hormone secretion	1/218	22/18800	0.226432	0.681395	0.681395	CRY2	1
GO:0036158	BP	GO:0036158	outer dynein arm assembly	1/218	22/18800	0.226432	0.681395	0.681395	ZMYND10	1
GO:0042423	BP	GO:0042423	catecholamine biosynthetic process	1/218	22/18800	0.226432	0.681395	0.681395	HDC	1
GO:0043369	BP	GO:0043369	CD4-positive or CD8-positive, alpha-beta T cell lineage commitment	1/218	22/18800	0.226432	0.681395	0.681395	TOX	1
GO:0043486	BP	GO:0043486	histone exchange	1/218	22/18800	0.226432	0.681395	0.681395	ITGB3BP	1
GO:0046058	BP	GO:0046058	cAMP metabolic process	1/218	22/18800	0.226432	0.681395	0.681395	ADCY9	1
GO:0051151	BP	GO:0051151	negative regulation of smooth muscle cell differentiation	1/218	22/18800	0.226432	0.681395	0.681395	FOXO4	1
GO:0052652	BP	GO:0052652	cyclic purine nucleotide metabolic process	1/218	22/18800	0.226432	0.681395	0.681395	ADCY9	1
GO:0061081	BP	GO:0061081	positive regulation of myeloid leukocyte cytokine production involved in immune response	1/218	22/18800	0.226432	0.681395	0.681395	KIT	1
GO:0071218	BP	GO:0071218	cellular response to misfolded protein	1/218	22/18800	0.226432	0.681395	0.681395	KLHL15	1
GO:0106030	BP	GO:0106030	neuron projection fasciculation	1/218	22/18800	0.226432	0.681395	0.681395	EPHB2	1
GO:1900273	BP	GO:1900273	positive regulation of long-term synaptic potentiation	1/218	22/18800	0.226432	0.681395	0.681395	EPHB2	1
GO:1901032	BP	GO:1901032	negative regulation of response to reactive oxygen species	1/218	22/18800	0.226432	0.681395	0.681395	GPR37L1	1
GO:0002697	BP	GO:0002697	regulation of immune effector process	6/218	353/18800	0.22736	0.683556	0.683556	KIT/CFH/MALT1/CCR2/EPHB2/NFKBIZ	6
GO:0044057	BP	GO:0044057	regulation of system process	9/218	577/18800	0.228038	0.684959	0.684959	CRY2/HTR1A/KIT/TLX3/MTMR2/PLCE1/BEGAIN/TPPP/TNNC2	9
GO:0033077	BP	GO:0033077	T cell differentiation in thymus	2/218	78/18800	0.228861	0.686795	0.686795	JAG2/TOX	2
GO:0007166	BP	GO:0007166	cell surface receptor signaling pathway	37/218	2818/18800	0.229695	0.68866	0.68866	ZFYVE9/WNT2B/GPR37L1/FBXL15/KIT/GRK5/GIGYF2/MS4A2/APCDD1L/MTMR2/MALT1/CD8B/PLCE1/BST1/JAG2/FOXO4/TRPA1/CCR2/CCL13/MAPKAPK3/SH3BP1/SRPX/IL18RAP/LILRA1/EPHB2/NFKBIZ/WWP2/P2RY14/CPE/GNAQ/CCL11/USP15/EIF4EBP2/FCRL4/CARD16/RB1/IGFBP3	37
GO:0071456	BP	GO:0071456	cellular response to hypoxia	3/218	143/18800	0.230899	0.69091	0.69091	CPEB1/PGK1/CARD16	3
GO:2001056	BP	GO:2001056	positive regulation of cysteine-type endopeptidase activity	3/218	143/18800	0.230899	0.69091	0.69091	MALT1/APAF1/NLRP2	3
GO:1902105	BP	GO:1902105	regulation of leukocyte differentiation	5/218	283/18800	0.232281	0.69091	0.69091	MALT1/CCR2/TOX/NFKBIZ/RB1	5
GO:0040011	BP	GO:0040011	locomotion	26/218	1925/18800	0.23313	0.69091	0.69091	SUN1/KIT/TLX3/CACNA1I/MMP28/BST1/EVX1/CYGB/SYNE2/FOXO4/CCR2/CCL13/INSL3/SH3BP1/ADAMTS9/SORD/PIP5K1A/LDHC/EPHB2/ARRDC3/CCL11/OGDH/TTLL6/SDC2/IGFBP3/AIMP1	26
GO:0006094	BP	GO:0006094	gluconeogenesis	2/218	79/18800	0.233141	0.69091	0.69091	SLC35B4/PGK1	2
GO:0070828	BP	GO:0070828	heterochromatin organization	2/218	79/18800	0.233141	0.69091	0.69091	HELLS/RB1	2
GO:0001505	BP	GO:0001505	regulation of neurotransmitter levels	4/218	213/18800	0.234684	0.69091	0.69091	GAD2/ACHE/FBXL20/CADPS2	4
GO:0002689	BP	GO:0002689	negative regulation of leukocyte chemotaxis	1/218	23/18800	0.235412	0.69091	0.69091	MMP28	1
GO:0009220	BP	GO:0009220	pyrimidine ribonucleotide biosynthetic process	1/218	23/18800	0.235412	0.69091	0.69091	CAD	1
GO:0014821	BP	GO:0014821	phasic smooth muscle contraction	1/218	23/18800	0.235412	0.69091	0.69091	KIT	1
GO:0021871	BP	GO:0021871	forebrain regionalization	1/218	23/18800	0.235412	0.69091	0.69091	WNT2B	1
GO:0043968	BP	GO:0043968	histone H2A acetylation	1/218	23/18800	0.235412	0.69091	0.69091	ACTL6A	1
GO:0045663	BP	GO:0045663	positive regulation of myoblast differentiation	1/218	23/18800	0.235412	0.69091	0.69091	IGFBP3	1
GO:0046641	BP	GO:0046641	positive regulation of alpha-beta T cell proliferation	1/218	23/18800	0.235412	0.69091	0.69091	CCR2	1
GO:0050650	BP	GO:0050650	chondroitin sulfate proteoglycan biosynthetic process	1/218	23/18800	0.235412	0.69091	0.69091	CHST13	1
GO:0051383	BP	GO:0051383	kinetochore organization	1/218	23/18800	0.235412	0.69091	0.69091	CENPK	1
GO:0051457	BP	GO:0051457	maintenance of protein location in nucleus	1/218	23/18800	0.235412	0.69091	0.69091	SUN1	1
GO:0060444	BP	GO:0060444	branching involved in mammary gland duct morphogenesis	1/218	23/18800	0.235412	0.69091	0.69091	CCL11	1
GO:0060571	BP	GO:0060571	morphogenesis of an epithelial fold	1/218	23/18800	0.235412	0.69091	0.69091	WNT2B	1
GO:0071359	BP	GO:0071359	cellular response to dsRNA	1/218	23/18800	0.235412	0.69091	0.69091	IFIH1	1
GO:0006520	BP	GO:0006520	cellular amino acid metabolic process	5/218	285/18800	0.236542	0.69091	0.69091	CAD/GAD2/FAH/HDC/HIBCH	5
GO:0050776	BP	GO:0050776	regulation of immune response	13/218	892/18800	0.236916	0.69091	0.69091	UNC93B1/KIT/MS4A2/CFH/MALT1/CD8B/CCR2/MAPKAPK3/CFI/EPHB2/NFKBIZ/USP15/IFIH1	13
GO:0007612	BP	GO:0007612	learning	3/218	145/18800	0.237037	0.69091	0.69091	KIT/PRKAR2B/EPHB2	3
GO:0031023	BP	GO:0031023	microtubule organizing center organization	3/218	145/18800	0.237037	0.69091	0.69091	HAUS3/KIF11/NEK2	3
GO:0051248	BP	GO:0051248	negative regulation of protein metabolic process	16/218	1128/18800	0.237044	0.69091	0.69091	CRY2/MAPK8IP1/CPEB1/GIGYF2/KHSRP/PROS1/PBK/PRKAR2B/EPHB2/GNAQ/TPPP/PRKAR1A/EIF4EBP2/CARD16/RB1/IGFBP3	16
GO:0044267	BP	GO:0044267	cellular protein metabolic process	61/218	4825/18800	0.237058	0.69091	0.69091	CRY2/CAD/GTF3C4/RPL3L/MAPK8IP1/FBXL15/UBE2M/PHKA2/CPEB1/TTLL7/KIT/GRK5/GIGYF2/FANCI/PHF20L1/KHSRP/TRAF4/MOCS3/MRPL41/MTMR2/MALT1/MAP3K13/PLCE1/BST1/UHRF1/INCENP/PROS1/FBXL20/APAF1/TADA2B/ZDHHC11/PSMB8/GAL3ST1/MAPKAPK3/PBK/NEK3/PRKAR2B/PHKA1/EPHB2/WWP2/NEK2/CPE/GNAQ/ARRDC3/TPPP/CCL11/OGDH/USP15/KLHL15/TTLL6/ACTL6A/PRKAR1A/EIF4EBP2/CARD16/RB1/NLRP2/TTC3/IGFBP3/AIMP1/FBXO3/IFIH1	61
GO:0021954	BP	GO:0021954	central nervous system neuron development	2/218	80/18800	0.237426	0.69091	0.69091	EPHB2/OGDH	2
GO:0045814	BP	GO:0045814	negative regulation of gene expression, epigenetic	2/218	80/18800	0.237426	0.69091	0.69091	HELLS/RB1	2
GO:0097061	BP	GO:0097061	dendritic spine organization	2/218	80/18800	0.237426	0.69091	0.69091	MTMR2/EPHB2	2
GO:0002682	BP	GO:0002682	regulation of immune system process	20/218	1447/18800	0.237661	0.69091	0.69091	MAPK8IP1/UNC93B1/KIT/MS4A2/CFH/MALT1/CD8B/MMP28/BST1/CLECL1/CCR2/MAPKAPK3/TOX/CFI/EPHB2/NFKBIZ/USP15/PRKAR1A/RB1/IFIH1	20
GO:1903131	BP	GO:1903131	mononuclear cell differentiation	7/218	433/18800	0.238328	0.69091	0.69091	KIT/MALT1/TUSC2/JAG2/CCR2/TOX/NFKBIZ	7
GO:0001666	BP	GO:0001666	response to hypoxia	5/218	286/18800	0.238681	0.69091	0.69091	CPEB1/CYGB/APAF1/PGK1/CARD16	5
GO:0009411	BP	GO:0009411	response to UV	3/218	146/18800	0.240116	0.69091	0.69091	PBK/CRIP1/CARD16	3
GO:0006325	BP	GO:0006325	chromatin organization	9/218	586/18800	0.241255	0.69091	0.69091	GPX4/UHRF1/TADA2B/TOX/ASF1B/HELLS/ITGB3BP/ACTL6A/RB1	9
GO:0006096	BP	GO:0006096	glycolytic process	2/218	81/18800	0.241715	0.69091	0.69091	OGDH/PGK1	2
GO:0044773	BP	GO:0044773	mitotic DNA damage checkpoint signaling	2/218	81/18800	0.241715	0.69091	0.69091	GIGYF2/FOXO4	2
GO:0045445	BP	GO:0045445	myoblast differentiation	2/218	81/18800	0.241715	0.69091	0.69091	RB1/IGFBP3	2
GO:0051303	BP	GO:0051303	establishment of chromosome localization	2/218	81/18800	0.241715	0.69091	0.69091	SUN1/INCENP	2
GO:0120193	BP	GO:0120193	tight junction organization	2/218	81/18800	0.241715	0.69091	0.69091	OCEL1/EPHB2	2
GO:0006473	BP	GO:0006473	protein acetylation	4/218	216/18800	0.242168	0.69091	0.69091	GTF3C4/PHF20L1/TADA2B/ACTL6A	4
GO:0032101	BP	GO:0032101	regulation of response to external stimulus	14/218	976/18800	0.243458	0.69091	0.69091	CFH/GPX4/MMP28/BST1/PROS1/CCR2/ZDHHC11/PBK/EPHB2/NFKBIZ/USP15/CASP5/CARD16/RB1	14
GO:0050867	BP	GO:0050867	positive regulation of cell activation	7/218	436/18800	0.243514	0.69091	0.69091	MALT1/BST1/CLECL1/CCR2/TOX/EPHB2/NFKBIZ	7
GO:0031399	BP	GO:0031399	regulation of protein modification process	21/218	1534/18800	0.243986	0.69091	0.69091	CRY2/MAPK8IP1/KIT/FANCI/TRAF4/MALT1/MAP3K13/PLCE1/BST1/INCENP/TADA2B/PBK/NEK3/PRKAR2B/EPHB2/GNAQ/ARRDC3/TPPP/PRKAR1A/RB1/IGFBP3	21
GO:0001759	BP	GO:0001759	organ induction	1/218	24/18800	0.244289	0.69091	0.69091	WNT2B	1
GO:0006346	BP	GO:0006346	DNA methylation-dependent heterochromatin assembly	1/218	24/18800	0.244289	0.69091	0.69091	HELLS	1
GO:0006541	BP	GO:0006541	glutamine metabolic process	1/218	24/18800	0.244289	0.69091	0.69091	CAD	1
GO:0018230	BP	GO:0018230	peptidyl-L-cysteine S-palmitoylation	1/218	24/18800	0.244289	0.69091	0.69091	ZDHHC11	1
GO:0018231	BP	GO:0018231	peptidyl-S-diacylglycerol-L-cysteine biosynthetic process from peptidyl-cysteine	1/218	24/18800	0.244289	0.69091	0.69091	ZDHHC11	1
GO:0021544	BP	GO:0021544	subpallium development	1/218	24/18800	0.244289	0.69091	0.69091	OGDH	1
GO:0030859	BP	GO:0030859	polarized epithelial cell differentiation	1/218	24/18800	0.244289	0.69091	0.69091	SH3BP1	1
GO:0031280	BP	GO:0031280	negative regulation of cyclase activity	1/218	24/18800	0.244289	0.69091	0.69091	CCR2	1
GO:0032528	BP	GO:0032528	microvillus organization	1/218	24/18800	0.244289	0.69091	0.69091	TWF2	1
GO:0035162	BP	GO:0035162	embryonic hemopoiesis	1/218	24/18800	0.244289	0.69091	0.69091	KIT	1
GO:0038095	BP	GO:0038095	Fc-epsilon receptor signaling pathway	1/218	24/18800	0.244289	0.69091	0.69091	MS4A2	1
GO:0039531	BP	GO:0039531	regulation of viral-induced cytoplasmic pattern recognition receptor signaling pathway	1/218	24/18800	0.244289	0.69091	0.69091	USP15	1
GO:0042730	BP	GO:0042730	fibrinolysis	1/218	24/18800	0.244289	0.69091	0.69091	PROS1	1
GO:0043567	BP	GO:0043567	regulation of insulin-like growth factor receptor signaling pathway	1/218	24/18800	0.244289	0.69091	0.69091	IGFBP3	1
GO:0045649	BP	GO:0045649	regulation of macrophage differentiation	1/218	24/18800	0.244289	0.69091	0.69091	RB1	1
GO:0051788	BP	GO:0051788	response to misfolded protein	1/218	24/18800	0.244289	0.69091	0.69091	KLHL15	1
GO:0051923	BP	GO:0051923	sulfation	1/218	24/18800	0.244289	0.69091	0.69091	SULT2B1	1
GO:0060563	BP	GO:0060563	neuroepithelial cell differentiation	1/218	24/18800	0.244289	0.69091	0.69091	DLX3	1
GO:0061162	BP	GO:0061162	establishment of monopolar cell polarity	1/218	24/18800	0.244289	0.69091	0.69091	SH3BP1	1
GO:0071294	BP	GO:0071294	cellular response to zinc ion	1/218	24/18800	0.244289	0.69091	0.69091	MT1M	1
GO:1904996	BP	GO:1904996	positive regulation of leukocyte adhesion to vascular endothelial cell	1/218	24/18800	0.244289	0.69091	0.69091	CCR2	1
GO:2000679	BP	GO:2000679	positive regulation of transcription regulatory region DNA binding	1/218	24/18800	0.244289	0.69091	0.69091	RB1	1
GO:0006757	BP	GO:0006757	ATP generation from ADP	2/218	82/18800	0.246008	0.693956	0.693956	OGDH/PGK1	2
GO:0008589	BP	GO:0008589	regulation of smoothened signaling pathway	2/218	82/18800	0.246008	0.693956	0.693956	GPR37L1/RB1	2
GO:2001021	BP	GO:2001021	negative regulation of response to DNA damage stimulus	2/218	82/18800	0.246008	0.693956	0.693956	HELB/KLHL15	2
GO:0015931	BP	GO:0015931	nucleobase-containing compound transport	4/218	218/18800	0.247189	0.695758	0.695758	KHSRP/SLC28A2/SLC19A1/SLC35B4	4
GO:0048232	BP	GO:0048232	male gamete generation	9/218	590/18800	0.247216	0.695758	0.695758	SUN1/C9orf24/KIT/GPX4/JAG2/GAL3ST1/INSL3/ASF1B/RB1	9
GO:0051607	BP	GO:0051607	defense response to virus	5/218	290/18800	0.24729	0.695758	0.695758	UNC93B1/ZDHHC11/DMBT1/USP15/IFIH1	5
GO:1902652	BP	GO:1902652	secondary alcohol metabolic process	3/218	149/18800	0.249395	0.697483	0.697483	SULT2B1/SOAT2/IDH2	3
GO:0140546	BP	GO:0140546	defense response to symbiont	5/218	291/18800	0.249455	0.697483	0.697483	UNC93B1/ZDHHC11/DMBT1/USP15/IFIH1	5
GO:0014910	BP	GO:0014910	regulation of smooth muscle cell migration	2/218	83/18800	0.250303	0.697483	0.697483	FOXO4/IGFBP3	2
GO:0045921	BP	GO:0045921	positive regulation of exocytosis	2/218	83/18800	0.250303	0.697483	0.697483	CACNA1I/CADPS2	2
GO:0050000	BP	GO:0050000	chromosome localization	2/218	83/18800	0.250303	0.697483	0.697483	SUN1/INCENP	2
GO:0009150	BP	GO:0009150	purine ribonucleotide metabolic process	6/218	366/18800	0.252091	0.697483	0.697483	ADCY9/SULT2B1/LDHC/OGDH/PGK1/ACSF2	6
GO:0010976	BP	GO:0010976	positive regulation of neuron projection development	3/218	150/18800	0.2525	0.697483	0.697483	TWF2/TOX/EPHB2	3
GO:0016331	BP	GO:0016331	morphogenesis of embryonic epithelium	3/218	150/18800	0.2525	0.697483	0.697483	WNT2B/JAG2/APAF1	3
GO:0098754	BP	GO:0098754	detoxification	3/218	150/18800	0.2525	0.697483	0.697483	GPX4/CYGB/MT1M	3
GO:0006817	BP	GO:0006817	phosphate ion transport	1/218	25/18800	0.253063	0.697483	0.697483	CRY2	1
GO:0009081	BP	GO:0009081	branched-chain amino acid metabolic process	1/218	25/18800	0.253063	0.697483	0.697483	HIBCH	1
GO:0009147	BP	GO:0009147	pyrimidine nucleoside triphosphate metabolic process	1/218	25/18800	0.253063	0.697483	0.697483	CAD	1
GO:0031639	BP	GO:0031639	plasminogen activation	1/218	25/18800	0.253063	0.697483	0.697483	PGK1	1
GO:0032753	BP	GO:0032753	positive regulation of interleukin-4 production	1/218	25/18800	0.253063	0.697483	0.697483	CLECL1	1
GO:0032816	BP	GO:0032816	positive regulation of natural killer cell activation	1/218	25/18800	0.253063	0.697483	0.697483	TOX	1
GO:0033081	BP	GO:0033081	regulation of T cell differentiation in thymus	1/218	25/18800	0.253063	0.697483	0.697483	TOX	1
GO:0033119	BP	GO:0033119	negative regulation of RNA splicing	1/218	25/18800	0.253063	0.697483	0.697483	PTBP2	1
GO:0042430	BP	GO:0042430	indole-containing compound metabolic process	1/218	25/18800	0.253063	0.697483	0.697483	HTR1A	1
GO:0061339	BP	GO:0061339	establishment or maintenance of monopolar cell polarity	1/218	25/18800	0.253063	0.697483	0.697483	SH3BP1	1
GO:0062149	BP	GO:0062149	detection of stimulus involved in sensory perception of pain	1/218	25/18800	0.253063	0.697483	0.697483	TRPA1	1
GO:0071459	BP	GO:0071459	protein localization to chromosome, centromeric region	1/218	25/18800	0.253063	0.697483	0.697483	RB1	1
GO:0098581	BP	GO:0098581	detection of external biotic stimulus	1/218	25/18800	0.253063	0.697483	0.697483	DMBT1	1
GO:1900078	BP	GO:1900078	positive regulation of cellular response to insulin stimulus	1/218	25/18800	0.253063	0.697483	0.697483	ECHDC3	1
GO:1903306	BP	GO:1903306	negative regulation of regulated secretory pathway	1/218	25/18800	0.253063	0.697483	0.697483	CCR2	1
GO:0140014	BP	GO:0140014	mitotic nuclear division	5/218	293/18800	0.2538	0.698306	0.698306	PRC1/KIF11/NEK2/CENPK/RB1	5
GO:0097006	BP	GO:0097006	regulation of plasma lipoprotein particle levels	2/218	84/18800	0.254601	0.698306	0.698306	KHSRP/SOAT2	2
GO:0007596	BP	GO:0007596	blood coagulation	4/218	221/18800	0.254761	0.698306	0.698306	PROS1/EPHB2/PAFAH2/GNAQ	4
GO:0008360	BP	GO:0008360	regulation of cell shape	3/218	151/18800	0.255611	0.698306	0.698306	KIT/CCL13/CCL11	3
GO:0036294	BP	GO:0036294	cellular response to decreased oxygen levels	3/218	151/18800	0.255611	0.698306	0.698306	CPEB1/PGK1/CARD16	3
GO:1902850	BP	GO:1902850	microtubule cytoskeleton organization involved in mitosis	3/218	151/18800	0.255611	0.698306	0.698306	PRC1/KIF11/NEK2	3
GO:0050769	BP	GO:0050769	positive regulation of neurogenesis	4/218	222/18800	0.257296	0.698306	0.698306	TWF2/KIT/MAP3K13/EPHB2	4
GO:0097193	BP	GO:0097193	intrinsic apoptotic signaling pathway	5/218	295/18800	0.258163	0.698306	0.698306	MAPK8IP1/APAF1/HELLS/ZNF385B/CRIP1	5
GO:0009142	BP	GO:0009142	nucleoside triphosphate biosynthetic process	2/218	85/18800	0.2589	0.698306	0.698306	CAD/LDHC	2
GO:0044774	BP	GO:0044774	mitotic DNA integrity checkpoint signaling	2/218	85/18800	0.2589	0.698306	0.698306	GIGYF2/FOXO4	2
GO:0071229	BP	GO:0071229	cellular response to acid chemical	2/218	85/18800	0.2589	0.698306	0.698306	CPEB1/RRAGD	2
GO:0072384	BP	GO:0072384	organelle transport along microtubule	2/218	85/18800	0.2589	0.698306	0.698306	SUN1/SYNE2	2
GO:0098586	BP	GO:0098586	cellular response to virus	2/218	85/18800	0.2589	0.698306	0.698306	USP15/IFIH1	2
GO:0050870	BP	GO:0050870	positive regulation of T cell activation	4/218	223/18800	0.259836	0.698306	0.698306	MALT1/CLECL1/CCR2/NFKBIZ	4
GO:2000026	BP	GO:2000026	regulation of multicellular organismal development	19/218	1391/18800	0.261314	0.698306	0.698306	TWF2/PITX3/WNT2B/GPR37L1/KIT/SULT2B1/MTMR2/MALT1/MAP3K13/FOXO4/CCR2/TOX/ADAMTS9/EPHB2/NFKBIZ/TPPP/CCL11/PGK1/RB1	19
GO:0000737	BP	GO:0000737	DNA catabolic process, endonucleolytic	1/218	26/18800	0.261736	0.698306	0.698306	APAF1	1
GO:0002407	BP	GO:0002407	dendritic cell chemotaxis	1/218	26/18800	0.261736	0.698306	0.698306	CCR2	1
GO:0002726	BP	GO:0002726	positive regulation of T cell cytokine production	1/218	26/18800	0.261736	0.698306	0.698306	MALT1	1
GO:0016226	BP	GO:0016226	iron-sulfur cluster assembly	1/218	26/18800	0.261736	0.698306	0.698306	CIAPIN1	1
GO:0021895	BP	GO:0021895	cerebral cortex neuron differentiation	1/218	26/18800	0.261736	0.698306	0.698306	TOX	1
GO:0021952	BP	GO:0021952	central nervous system projection neuron axonogenesis	1/218	26/18800	0.261736	0.698306	0.698306	EPHB2	1
GO:0031163	BP	GO:0031163	metallo-sulfur cluster assembly	1/218	26/18800	0.261736	0.698306	0.698306	CIAPIN1	1
GO:0031664	BP	GO:0031664	regulation of lipopolysaccharide-mediated signaling pathway	1/218	26/18800	0.261736	0.698306	0.698306	CARD16	1
GO:0032515	BP	GO:0032515	negative regulation of phosphoprotein phosphatase activity	1/218	26/18800	0.261736	0.698306	0.698306	CRY2	1
GO:0034377	BP	GO:0034377	plasma lipoprotein particle assembly	1/218	26/18800	0.261736	0.698306	0.698306	SOAT2	1
GO:0045724	BP	GO:0045724	positive regulation of cilium assembly	1/218	26/18800	0.261736	0.698306	0.698306	ZMYND10	1
GO:0046339	BP	GO:0046339	diacylglycerol metabolic process	1/218	26/18800	0.261736	0.698306	0.698306	PLCE1	1
GO:0050951	BP	GO:0050951	sensory perception of temperature stimulus	1/218	26/18800	0.261736	0.698306	0.698306	TRPA1	1
GO:0051016	BP	GO:0051016	barbed-end actin filament capping	1/218	26/18800	0.261736	0.698306	0.698306	TWF2	1
GO:0051446	BP	GO:0051446	positive regulation of meiotic cell cycle	1/218	26/18800	0.261736	0.698306	0.698306	RAD51AP1	1
GO:0060561	BP	GO:0060561	apoptotic process involved in morphogenesis	1/218	26/18800	0.261736	0.698306	0.698306	JAG2	1
GO:0062009	BP	GO:0062009	secondary palate development	1/218	26/18800	0.261736	0.698306	0.698306	JAG2	1
GO:0090382	BP	GO:0090382	phagosome maturation	1/218	26/18800	0.261736	0.698306	0.698306	SRPX	1
GO:1901623	BP	GO:1901623	regulation of lymphocyte chemotaxis	1/218	26/18800	0.261736	0.698306	0.698306	CCR2	1
GO:1904353	BP	GO:1904353	regulation of telomere capping	1/218	26/18800	0.261736	0.698306	0.698306	NEK2	1
GO:1905063	BP	GO:1905063	regulation of vascular associated smooth muscle cell differentiation	1/218	26/18800	0.261736	0.698306	0.698306	KIT	1
GO:0006112	BP	GO:0006112	energy reserve metabolic process	2/218	86/18800	0.263201	0.698306	0.698306	PHKA2/PHKA1	2
GO:2000134	BP	GO:2000134	negative regulation of G1/S transition of mitotic cell cycle	2/218	86/18800	0.263201	0.698306	0.698306	GIGYF2/RB1	2
GO:0016477	BP	GO:0016477	cell migration	21/218	1556/18800	0.264779	0.698306	0.698306	SUN1/KIT/TLX3/MMP28/BST1/EVX1/CYGB/SYNE2/FOXO4/CCR2/CCL13/INSL3/SH3BP1/ADAMTS9/PIP5K1A/EPHB2/CCL11/OGDH/SDC2/IGFBP3/AIMP1	21
GO:0048592	BP	GO:0048592	eye morphogenesis	3/218	154/18800	0.264975	0.698306	0.698306	PITX3/WNT2B/EPHB2	3
GO:0050770	BP	GO:0050770	regulation of axonogenesis	3/218	154/18800	0.264975	0.698306	0.698306	TWF2/MAP3K13/EPHB2	3
GO:0097530	BP	GO:0097530	granulocyte migration	3/218	154/18800	0.264975	0.698306	0.698306	BST1/CCL13/CCL11	3
GO:0036293	BP	GO:0036293	response to decreased oxygen levels	5/218	299/18800	0.266944	0.698306	0.698306	CPEB1/CYGB/APAF1/PGK1/CARD16	5
GO:0050865	BP	GO:0050865	regulation of cell activation	10/218	681/18800	0.267289	0.698306	0.698306	MAPK8IP1/MALT1/BST1/CYGB/CLECL1/CCR2/TOX/EPHB2/NFKBIZ/PRKAR1A	10
GO:0050817	BP	GO:0050817	coagulation	4/218	226/18800	0.267486	0.698306	0.698306	PROS1/EPHB2/PAFAH2/GNAQ	4
GO:0002088	BP	GO:0002088	lens development in camera-type eye	2/218	87/18800	0.267501	0.698306	0.698306	PITX3/WNT2B	2
GO:0010232	BP	GO:0010232	vascular transport	2/218	87/18800	0.267501	0.698306	0.698306	SLC28A2/SLC19A1	2
GO:0050829	BP	GO:0050829	defense response to Gram-negative bacterium	2/218	87/18800	0.267501	0.698306	0.698306	TUSC2/DMBT1	2
GO:0150104	BP	GO:0150104	transport across blood-brain barrier	2/218	87/18800	0.267501	0.698306	0.698306	SLC28A2/SLC19A1	2
GO:1901216	BP	GO:1901216	positive regulation of neuron death	2/218	87/18800	0.267501	0.698306	0.698306	PITX3/UBE2M	2
GO:0007189	BP	GO:0007189	adenylate cyclase-activating G protein-coupled receptor signaling pathway	3/218	155/18800	0.268105	0.698306	0.698306	ADCY9/GNAQ/ARRDC3	3
GO:0010646	BP	GO:0010646	regulation of cell communication	43/218	3371/18800	0.268504	0.698306	0.698306	CRY2/HTR1A/MAPK8IP1/GPR37L1/FBXL15/KIT/GRK5/APCDD1L/TRAF4/MTMR2/MALT1/MAP3K13/PLCE1/BST1/JAG2/ACHE/RRAGD/FBXL20/APAF1/BEGAIN/CCR2/RGS11/CCL13/PBK/INSL3/SH3BP1/SRPX/HELLS/PRKAR2B/PIP5K1A/EPHB2/SORBS3/WWP2/GNAQ/ARRDC3/CCL11/APOL3/USP15/EIF4EBP2/CARD16/RB1/IGFBP3/AIMP1	43
GO:0007599	BP	GO:0007599	hemostasis	4/218	227/18800	0.270045	0.698306	0.698306	PROS1/EPHB2/PAFAH2/GNAQ	4
GO:0000027	BP	GO:0000027	ribosomal large subunit assembly	1/218	27/18800	0.270309	0.698306	0.698306	RPL3L	1
GO:0001556	BP	GO:0001556	oocyte maturation	1/218	27/18800	0.270309	0.698306	0.698306	INSL3	1
GO:0006515	BP	GO:0006515	protein quality control for misfolded or incompletely synthesized proteins	1/218	27/18800	0.270309	0.698306	0.698306	KLHL15	1
GO:0006706	BP	GO:0006706	steroid catabolic process	1/218	27/18800	0.270309	0.698306	0.698306	HSD17B14	1
GO:0007214	BP	GO:0007214	gamma-aminobutyric acid signaling pathway	1/218	27/18800	0.270309	0.698306	0.698306	HTR1A	1
GO:0010586	BP	GO:0010586	miRNA metabolic process	1/218	27/18800	0.270309	0.698306	0.698306	KHSRP	1
GO:0010758	BP	GO:0010758	regulation of macrophage chemotaxis	1/218	27/18800	0.270309	0.698306	0.698306	MMP28	1
GO:0018904	BP	GO:0018904	ether metabolic process	1/218	27/18800	0.270309	0.698306	0.698306	LPCAT2	1
GO:0030262	BP	GO:0030262	apoptotic nuclear changes	1/218	27/18800	0.270309	0.698306	0.698306	APAF1	1
GO:0032607	BP	GO:0032607	interferon-alpha production	1/218	27/18800	0.270309	0.698306	0.698306	IFIH1	1
GO:0032647	BP	GO:0032647	regulation of interferon-alpha production	1/218	27/18800	0.270309	0.698306	0.698306	IFIH1	1
GO:0034453	BP	GO:0034453	microtubule anchoring	1/218	27/18800	0.270309	0.698306	0.698306	NINL	1
GO:0035640	BP	GO:0035640	exploration behavior	1/218	27/18800	0.270309	0.698306	0.698306	HTR1A	1
GO:0039529	BP	GO:0039529	RIG-I signaling pathway	1/218	27/18800	0.270309	0.698306	0.698306	USP15	1
GO:0042537	BP	GO:0042537	benzene-containing compound metabolic process	1/218	27/18800	0.270309	0.698306	0.698306	FAH	1
GO:0045606	BP	GO:0045606	positive regulation of epidermal cell differentiation	1/218	27/18800	0.270309	0.698306	0.698306	SULT2B1	1
GO:0045686	BP	GO:0045686	negative regulation of glial cell differentiation	1/218	27/18800	0.270309	0.698306	0.698306	GPR37L1	1
GO:0051350	BP	GO:0051350	negative regulation of lyase activity	1/218	27/18800	0.270309	0.698306	0.698306	CCR2	1
GO:0051503	BP	GO:0051503	adenine nucleotide transport	1/218	27/18800	0.270309	0.698306	0.698306	SLC19A1	1
GO:0071280	BP	GO:0071280	cellular response to copper ion	1/218	27/18800	0.270309	0.698306	0.698306	MT1M	1
GO:0071425	BP	GO:0071425	hematopoietic stem cell proliferation	1/218	27/18800	0.270309	0.698306	0.698306	WNT2B	1
GO:1902883	BP	GO:1902883	negative regulation of response to oxidative stress	1/218	27/18800	0.270309	0.698306	0.698306	GPR37L1	1
GO:1903055	BP	GO:1903055	positive regulation of extracellular matrix organization	1/218	27/18800	0.270309	0.698306	0.698306	RB1	1
GO:1902903	BP	GO:1902903	regulation of supramolecular fiber organization	6/218	376/18800	0.271607	0.698306	0.698306	TWF2/RHPN1/SH3BP1/SORBS3/CCL11/RB1	6
GO:0002709	BP	GO:0002709	regulation of T cell mediated immunity	2/218	88/18800	0.271802	0.698306	0.698306	MALT1/CCR2	2
GO:1901879	BP	GO:1901879	regulation of protein depolymerization	2/218	88/18800	0.271802	0.698306	0.698306	TWF2/SH3BP1	2
GO:2000116	BP	GO:2000116	regulation of cysteine-type endopeptidase activity	4/218	229/18800	0.275176	0.698306	0.698306	MALT1/APAF1/CARD16/NLRP2	4
GO:0009199	BP	GO:0009199	ribonucleoside triphosphate metabolic process	2/218	89/18800	0.276101	0.698306	0.698306	CAD/LDHC	2
GO:0106027	BP	GO:0106027	neuron projection organization	2/218	89/18800	0.276101	0.698306	0.698306	MTMR2/EPHB2	2
GO:0051603	BP	GO:0051603	proteolysis involved in cellular protein catabolic process	11/218	766/18800	0.276586	0.698306	0.698306	FBXL15/TRAF4/MALT1/UHRF1/FBXL20/PSMB8/PBK/WWP2/USP15/KLHL15/TTC3	11
GO:0008064	BP	GO:0008064	regulation of actin polymerization or depolymerization	3/218	158/18800	0.277523	0.698306	0.698306	TWF2/SH3BP1/CCL11	3
GO:0001654	BP	GO:0001654	eye development	6/218	379/18800	0.277535	0.698306	0.698306	PITX3/WNT2B/ACHE/MEIS3P1/EPHB2/ACTL6A	6
GO:0009913	BP	GO:0009913	epidermal cell differentiation	4/218	230/18800	0.277748	0.698306	0.698306	TMEM132E/SULT2B1/JAG2/PIP5K1A	4
GO:0042445	BP	GO:0042445	hormone metabolic process	4/218	230/18800	0.277748	0.698306	0.698306	UGT2B15/UGT2B17/ADH1B/CPE	4
GO:1901700	BP	GO:1901700	response to oxygen-containing compound	22/218	1651/18800	0.278005	0.698306	0.698306	CRY2/TWF2/PITX3/HTR1A/GPR37L1/CPEB1/GPX4/ECHDC3/MALT1/ACHE/RRAGD/REG1A/FOXO4/REG1B/TRPA1/MAPKAPK3/CYSLTR2/EPHB2/GNAQ/EIF4EBP2/CARD16/RB1	22
GO:0001835	BP	GO:0001835	blastocyst hatching	1/218	28/18800	0.278782	0.698306	0.698306	ASF1B	1
GO:0002360	BP	GO:0002360	T cell lineage commitment	1/218	28/18800	0.278782	0.698306	0.698306	TOX	1
GO:0006516	BP	GO:0006516	glycoprotein catabolic process	1/218	28/18800	0.278782	0.698306	0.698306	ADAMTS9	1
GO:0006760	BP	GO:0006760	folic acid-containing compound metabolic process	1/218	28/18800	0.278782	0.698306	0.698306	SLC19A1	1
GO:0007064	BP	GO:0007064	mitotic sister chromatid cohesion	1/218	28/18800	0.278782	0.698306	0.698306	RB1	1
GO:0010804	BP	GO:0010804	negative regulation of tumor necrosis factor-mediated signaling pathway	1/218	28/18800	0.278782	0.698306	0.698306	CARD16	1
GO:0010818	BP	GO:0010818	T cell chemotaxis	1/218	28/18800	0.278782	0.698306	0.698306	CCR2	1
GO:0010955	BP	GO:0010955	negative regulation of protein processing	1/218	28/18800	0.278782	0.698306	0.698306	CARD16	1
GO:0014072	BP	GO:0014072	response to isoquinoline alkaloid	1/218	28/18800	0.278782	0.698306	0.698306	PITX3	1
GO:0015868	BP	GO:0015868	purine ribonucleotide transport	1/218	28/18800	0.278782	0.698306	0.698306	SLC19A1	1
GO:0030431	BP	GO:0030431	sleep	1/218	28/18800	0.278782	0.698306	0.698306	CACNA1I	1
GO:0031440	BP	GO:0031440	regulation of mRNA 3'-end processing	1/218	28/18800	0.278782	0.698306	0.698306	CPEB1	1
GO:0032801	BP	GO:0032801	receptor catabolic process	1/218	28/18800	0.278782	0.698306	0.698306	MTMR2	1
GO:0035188	BP	GO:0035188	hatching	1/218	28/18800	0.278782	0.698306	0.698306	ASF1B	1
GO:0043278	BP	GO:0043278	response to morphine	1/218	28/18800	0.278782	0.698306	0.698306	PITX3	1
GO:0043949	BP	GO:0043949	regulation of cAMP-mediated signaling	1/218	28/18800	0.278782	0.698306	0.698306	INSL3	1
GO:0046337	BP	GO:0046337	phosphatidylethanolamine metabolic process	1/218	28/18800	0.278782	0.698306	0.698306	ETNK1	1
GO:0060512	BP	GO:0060512	prostate gland morphogenesis	1/218	28/18800	0.278782	0.698306	0.698306	CRIP1	1
GO:0071684	BP	GO:0071684	organism emergence from protective structure	1/218	28/18800	0.278782	0.698306	0.698306	ASF1B	1
GO:0080111	BP	GO:0080111	DNA demethylation	1/218	28/18800	0.278782	0.698306	0.698306	TOX	1
GO:0090025	BP	GO:0090025	regulation of monocyte chemotaxis	1/218	28/18800	0.278782	0.698306	0.698306	CCR2	1
GO:1903205	BP	GO:1903205	regulation of hydrogen peroxide-induced cell death	1/218	28/18800	0.278782	0.698306	0.698306	GPR37L1	1
GO:1903318	BP	GO:1903318	negative regulation of protein maturation	1/218	28/18800	0.278782	0.698306	0.698306	CARD16	1
GO:1903649	BP	GO:1903649	regulation of cytoplasmic transport	1/218	28/18800	0.278782	0.698306	0.698306	MTMR2	1
GO:1903671	BP	GO:1903671	negative regulation of sprouting angiogenesis	1/218	28/18800	0.278782	0.698306	0.698306	ADAMTS9	1
GO:2000765	BP	GO:2000765	regulation of cytoplasmic translation	1/218	28/18800	0.278782	0.698306	0.698306	CPEB1	1
GO:0023051	BP	GO:0023051	regulation of signaling	43/218	3387/18800	0.279608	0.698306	0.698306	CRY2/HTR1A/MAPK8IP1/GPR37L1/FBXL15/KIT/GRK5/APCDD1L/TRAF4/MTMR2/MALT1/MAP3K13/PLCE1/BST1/JAG2/ACHE/RRAGD/FBXL20/APAF1/BEGAIN/CCR2/RGS11/CCL13/PBK/INSL3/SH3BP1/SRPX/HELLS/PRKAR2B/PIP5K1A/EPHB2/SORBS3/WWP2/GNAQ/ARRDC3/CCL11/APOL3/USP15/EIF4EBP2/CARD16/RB1/IGFBP3/AIMP1	43
GO:0009790	BP	GO:0009790	embryo development	15/218	1087/18800	0.280165	0.698306	0.698306	WNT2B/ADCY9/KIT/EVX1/JAG2/MEIS3P1/DLX3/APAF1/TTC39C/ASF1B/EPHB2/NEK2/GINS1/ACTL6A/PRKAR1A	15
GO:0022604	BP	GO:0022604	regulation of cell morphogenesis	5/218	305/18800	0.280238	0.698306	0.698306	KIT/MAP3K13/CCL13/EPHB2/CCL11	5
GO:0030901	BP	GO:0030901	midbrain development	2/218	90/18800	0.280399	0.698306	0.698306	PITX3/CASP5	2
GO:0042475	BP	GO:0042475	odontogenesis of dentin-containing tooth	2/218	90/18800	0.280399	0.698306	0.698306	JAG2/DLX3	2
GO:0046031	BP	GO:0046031	ADP metabolic process	2/218	90/18800	0.280399	0.698306	0.698306	OGDH/PGK1	2
GO:0060191	BP	GO:0060191	regulation of lipase activity	2/218	90/18800	0.280399	0.698306	0.698306	KIT/GNAQ	2
GO:0061157	BP	GO:0061157	mRNA destabilization	2/218	90/18800	0.280399	0.698306	0.698306	GIGYF2/KHSRP	2
GO:0070301	BP	GO:0070301	cellular response to hydrogen peroxide	2/218	90/18800	0.280399	0.698306	0.698306	GPR37L1/TRPA1	2
GO:0006261	BP	GO:0006261	DNA-templated DNA replication	3/218	159/18800	0.28067	0.698306	0.698306	HELB/GINS1/RFC3	3
GO:0030832	BP	GO:0030832	regulation of actin filament length	3/218	159/18800	0.28067	0.698306	0.698306	TWF2/SH3BP1/CCL11	3
GO:0051336	BP	GO:0051336	regulation of hydrolase activity	14/218	1008/18800	0.281441	0.698306	0.698306	CRY2/KIT/MALT1/PROS1/APAF1/PSMB8/CCL13/TBC1D22B/SH3BP1/PIP5K1A/GNAQ/CCL11/CARD16/NLRP2	14
GO:0050890	BP	GO:0050890	cognition	5/218	306/18800	0.282467	0.698306	0.698306	KIT/PRKAR2B/EPHB2/CCL11/EIF4EBP2	5
GO:0002262	BP	GO:0002262	myeloid cell homeostasis	3/218	160/18800	0.28382	0.698306	0.698306	KIT/CCR2/RB1	3
GO:0014909	BP	GO:0014909	smooth muscle cell migration	2/218	91/18800	0.284696	0.698306	0.698306	FOXO4/IGFBP3	2
GO:0060021	BP	GO:0060021	roof of mouth development	2/218	91/18800	0.284696	0.698306	0.698306	JAG2/EPHB2	2
GO:0150063	BP	GO:0150063	visual system development	6/218	383/18800	0.285485	0.698306	0.698306	PITX3/WNT2B/ACHE/MEIS3P1/EPHB2/ACTL6A	6
GO:0006935	BP	GO:0006935	chemotaxis	9/218	615/18800	0.285537	0.698306	0.698306	KIT/MMP28/BST1/EVX1/CCR2/CCL13/PIP5K1A/EPHB2/CCL11	9
GO:0040012	BP	GO:0040012	regulation of locomotion	15/218	1092/18800	0.286042	0.698306	0.698306	KIT/MMP28/BST1/CYGB/SYNE2/FOXO4/CCR2/INSL3/SH3BP1/ADAMTS9/EPHB2/ARRDC3/CCL11/TTLL6/IGFBP3	15
GO:0002825	BP	GO:0002825	regulation of T-helper 1 type immune response	1/218	29/18800	0.287158	0.698306	0.698306	CCR2	1
GO:0003156	BP	GO:0003156	regulation of animal organ formation	1/218	29/18800	0.287158	0.698306	0.698306	WNT2B	1
GO:0006921	BP	GO:0006921	cellular component disassembly involved in execution phase of apoptosis	1/218	29/18800	0.287158	0.698306	0.698306	APAF1	1
GO:0007271	BP	GO:0007271	synaptic transmission, cholinergic	1/218	29/18800	0.287158	0.698306	0.698306	ACHE	1
GO:0010390	BP	GO:0010390	histone monoubiquitination	1/218	29/18800	0.287158	0.698306	0.698306	UHRF1	1
GO:0015701	BP	GO:0015701	bicarbonate transport	1/218	29/18800	0.287158	0.698306	0.698306	CYB5RL	1
GO:0015865	BP	GO:0015865	purine nucleotide transport	1/218	29/18800	0.287158	0.698306	0.698306	SLC19A1	1
GO:0017145	BP	GO:0017145	stem cell division	1/218	29/18800	0.287158	0.698306	0.698306	KIT	1
GO:0021602	BP	GO:0021602	cranial nerve morphogenesis	1/218	29/18800	0.287158	0.698306	0.698306	EPHB2	1
GO:0031571	BP	GO:0031571	mitotic G1 DNA damage checkpoint signaling	1/218	29/18800	0.287158	0.698306	0.698306	GIGYF2	1
GO:0032369	BP	GO:0032369	negative regulation of lipid transport	1/218	29/18800	0.287158	0.698306	0.698306	CRY2	1
GO:0034067	BP	GO:0034067	protein localization to Golgi apparatus	1/218	29/18800	0.287158	0.698306	0.698306	ARL5B	1
GO:0035521	BP	GO:0035521	monoubiquitinated histone deubiquitination	1/218	29/18800	0.287158	0.698306	0.698306	TADA2B	1
GO:0035522	BP	GO:0035522	monoubiquitinated histone H2A deubiquitination	1/218	29/18800	0.287158	0.698306	0.698306	TADA2B	1
GO:0042759	BP	GO:0042759	long-chain fatty acid biosynthetic process	1/218	29/18800	0.287158	0.698306	0.698306	GPX4	1
GO:0043153	BP	GO:0043153	entrainment of circadian clock by photoperiod	1/218	29/18800	0.287158	0.698306	0.698306	CRY2	1
GO:0051968	BP	GO:0051968	positive regulation of synaptic transmission, glutamatergic	1/218	29/18800	0.287158	0.698306	0.698306	CCR2	1
GO:0060295	BP	GO:0060295	regulation of cilium movement involved in cell motility	1/218	29/18800	0.287158	0.698306	0.698306	TTLL6	1
GO:0060441	BP	GO:0060441	epithelial tube branching involved in lung morphogenesis	1/218	29/18800	0.287158	0.698306	0.698306	WNT2B	1
GO:0061082	BP	GO:0061082	myeloid leukocyte cytokine production	1/218	29/18800	0.287158	0.698306	0.698306	KIT	1
GO:0065005	BP	GO:0065005	protein-lipid complex assembly	1/218	29/18800	0.287158	0.698306	0.698306	SOAT2	1
GO:0097066	BP	GO:0097066	response to thyroid hormone	1/218	29/18800	0.287158	0.698306	0.698306	KIT	1
GO:0099068	BP	GO:0099068	postsynapse assembly	1/218	29/18800	0.287158	0.698306	0.698306	EPHB2	1
GO:1902019	BP	GO:1902019	regulation of cilium-dependent cell motility	1/218	29/18800	0.287158	0.698306	0.698306	TTLL6	1
GO:0051492	BP	GO:0051492	regulation of stress fiber assembly	2/218	92/18800	0.28899	0.702155	0.702155	RHPN1/SORBS3	2
GO:0006650	BP	GO:0006650	glycerophospholipid metabolic process	5/218	309/18800	0.289174	0.702155	0.702155	CDIPT/MTMR2/PIP5K1A/ETNK1/LPCAT2	5
GO:0046488	BP	GO:0046488	phosphatidylinositol metabolic process	3/218	162/18800	0.290129	0.703947	0.703947	CDIPT/MTMR2/PIP5K1A	3
GO:0006909	BP	GO:0006909	phagocytosis	5/218	310/18800	0.291416	0.70432	0.70432	TUSC2/CCR2/SH3BP1/SRPX/PIP5K1A	5
GO:0042330	BP	GO:0042330	taxis	9/218	619/18800	0.29182	0.70432	0.70432	KIT/MMP28/BST1/EVX1/CCR2/CCL13/PIP5K1A/EPHB2/CCL11	9
GO:0002275	BP	GO:0002275	myeloid cell activation involved in immune response	2/218	93/18800	0.293281	0.70432	0.70432	KIT/CCR2	2
GO:0006637	BP	GO:0006637	acyl-CoA metabolic process	2/218	93/18800	0.293281	0.70432	0.70432	OGDH/ACSF2	2
GO:0030101	BP	GO:0030101	natural killer cell activation	2/218	93/18800	0.293281	0.70432	0.70432	TUSC2/TOX	2
GO:0030516	BP	GO:0030516	regulation of axon extension	2/218	93/18800	0.293281	0.70432	0.70432	TWF2/MAP3K13	2
GO:0032273	BP	GO:0032273	positive regulation of protein polymerization	2/218	93/18800	0.293281	0.70432	0.70432	TPPP/CCL11	2
GO:0035383	BP	GO:0035383	thioester metabolic process	2/218	93/18800	0.293281	0.70432	0.70432	OGDH/ACSF2	2
GO:0045185	BP	GO:0045185	maintenance of protein location	2/218	93/18800	0.293281	0.70432	0.70432	SUN1/TWF2	2
GO:0001701	BP	GO:0001701	in utero embryonic development	6/218	387/18800	0.293486	0.70432	0.70432	ADCY9/JAG2/ASF1B/NEK2/GINS1/ACTL6A	6
GO:0007399	BP	GO:0007399	nervous system development	31/218	2408/18800	0.293512	0.70432	0.70432	TMEM132E/SUN1/TWF2/PITX3/WNT2B/GPR37L1/TTLL7/KIT/GIGYF2/TLX3/MTMR2/MAP3K13/PTBP2/EVX1/JAG2/ACHE/MEIS3P1/SYNE2/APAF1/CCR2/GAL3ST1/TOX/NEK3/EPHB2/TPPP/CCL11/OGDH/ACTL6A/SDC2/CASP5/RB1	31
GO:0006734	BP	GO:0006734	NADH metabolic process	1/218	30/18800	0.295436	0.70432	0.70432	OGDH	1
GO:0007202	BP	GO:0007202	activation of phospholipase C activity	1/218	30/18800	0.295436	0.70432	0.70432	GNAQ	1
GO:0009218	BP	GO:0009218	pyrimidine ribonucleotide metabolic process	1/218	30/18800	0.295436	0.70432	0.70432	CAD	1
GO:0021522	BP	GO:0021522	spinal cord motor neuron differentiation	1/218	30/18800	0.295436	0.70432	0.70432	GIGYF2	1
GO:0030204	BP	GO:0030204	chondroitin sulfate metabolic process	1/218	30/18800	0.295436	0.70432	0.70432	CHST13	1
GO:0032786	BP	GO:0032786	positive regulation of DNA-templated transcription, elongation	1/218	30/18800	0.295436	0.70432	0.70432	ELL2	1
GO:0034656	BP	GO:0034656	nucleobase-containing small molecule catabolic process	1/218	30/18800	0.295436	0.70432	0.70432	GALT	1
GO:0044819	BP	GO:0044819	mitotic G1/S transition checkpoint signaling	1/218	30/18800	0.295436	0.70432	0.70432	GIGYF2	1
GO:0048665	BP	GO:0048665	neuron fate specification	1/218	30/18800	0.295436	0.70432	0.70432	TLX3	1
GO:0060603	BP	GO:0060603	mammary gland duct morphogenesis	1/218	30/18800	0.295436	0.70432	0.70432	CCL11	1
GO:0090140	BP	GO:0090140	regulation of mitochondrial fission	1/218	30/18800	0.295436	0.70432	0.70432	DDHD1	1
GO:0140058	BP	GO:0140058	neuron projection arborization	1/218	30/18800	0.295436	0.70432	0.70432	MAP3K13	1
GO:0006644	BP	GO:0006644	phospholipid metabolic process	6/218	388/18800	0.295493	0.70432	0.70432	CDIPT/GPX4/MTMR2/PIP5K1A/ETNK1/LPCAT2	6
GO:0046661	BP	GO:0046661	male sex differentiation	3/218	164/18800	0.296448	0.704607	0.704607	WNT2B/KIT/INSL3	3
GO:0120035	BP	GO:0120035	regulation of plasma membrane bounded cell projection organization	9/218	622/18800	0.296557	0.704607	0.704607	TWF2/KIT/ZMYND10/MAP3K13/PLCE1/SYNE2/TOX/EPHB2/SDC2	9
GO:0001932	BP	GO:0001932	regulation of protein phosphorylation	15/218	1101/18800	0.296721	0.704607	0.704607	MAPK8IP1/KIT/TRAF4/MALT1/MAP3K13/PLCE1/BST1/INCENP/PBK/PRKAR2B/EPHB2/GNAQ/PRKAR1A/RB1/IGFBP3	15
GO:0065009	BP	GO:0065009	regulation of molecular function	39/218	3077/18800	0.296733	0.704607	0.704607	CRY2/GTF3C4/MAPK8IP1/RP2/KIT/TRAF4/MALT1/MAP3K13/PLCE1/UHRF1/INCENP/PROS1/APAF1/BEGAIN/CCR2/RGS11/PSMB8/CCL13/CYSLTR2/TBC1D22B/SH3BP1/LPAR5/IL18RAP/PRKAR2B/PIP5K1A/EPHB2/WWP2/CFHR2/NEK2/GNAQ/ARRDC3/CCL11/GINS1/RFC3/PRKAR1A/CARD16/RB1/NLRP2/IGFBP3	39
GO:0033108	BP	GO:0033108	mitochondrial respiratory chain complex assembly	2/218	94/18800	0.297568	0.704607	0.704607	NDUFS7/SDHAF1	2
GO:0045582	BP	GO:0045582	positive regulation of T cell differentiation	2/218	94/18800	0.297568	0.704607	0.704607	MALT1/NFKBIZ	2
GO:0045739	BP	GO:0045739	positive regulation of DNA repair	2/218	94/18800	0.297568	0.704607	0.704607	ACTL6A/RAD51AP1	2
GO:0050779	BP	GO:0050779	RNA destabilization	2/218	94/18800	0.297568	0.704607	0.704607	GIGYF2/KHSRP	2
GO:0061014	BP	GO:0061014	positive regulation of mRNA catabolic process	2/218	94/18800	0.297568	0.704607	0.704607	GIGYF2/KHSRP	2
GO:0046395	BP	GO:0046395	carboxylic acid catabolic process	4/218	238/18800	0.298453	0.706144	0.706144	GAD2/FAH/HDC/HIBCH	4
GO:0010243	BP	GO:0010243	response to organonitrogen compound	14/218	1022/18800	0.298653	0.706144	0.706144	CRY2/PITX3/HTR1A/CPEB1/ECHDC3/RRAGD/REG1A/FOXO4/REG1B/CYSLTR2/PRKAR2B/EPHB2/EIF4EBP2/RB1	14
GO:0051100	BP	GO:0051100	negative regulation of binding	3/218	165/18800	0.299611	0.707894	0.707894	CFHR2/NEK2/CARD16	3
GO:0051604	BP	GO:0051604	protein maturation	5/218	314/18800	0.300416	0.709279	0.709279	APAF1/TASP1/CPE/PGK1/CARD16	5
GO:0051130	BP	GO:0051130	positive regulation of cellular component organization	14/218	1024/18800	0.301137	0.709612	0.709612	TWF2/KIT/ZMYND10/MAP3K13/PLCE1/TOX/DDHD1/EPHB2/SORBS3/NEK2/TPPP/CCL11/RB1/RAD51AP1	14
GO:0071453	BP	GO:0071453	cellular response to oxygen levels	3/218	166/18800	0.302776	0.709612	0.709612	CPEB1/PGK1/CARD16	3
GO:1903034	BP	GO:1903034	regulation of response to wounding	3/218	166/18800	0.302776	0.709612	0.709612	PROS1/INSL3/EPHB2	3
GO:0002230	BP	GO:0002230	positive regulation of defense response to virus by host	1/218	31/18800	0.303619	0.709612	0.709612	ZDHHC11	1
GO:0009072	BP	GO:0009072	aromatic amino acid family metabolic process	1/218	31/18800	0.303619	0.709612	0.709612	FAH	1
GO:0021772	BP	GO:0021772	olfactory bulb development	1/218	31/18800	0.303619	0.709612	0.709612	OGDH	1
GO:0035066	BP	GO:0035066	positive regulation of histone acetylation	1/218	31/18800	0.303619	0.709612	0.709612	TADA2B	1
GO:0035510	BP	GO:0035510	DNA dealkylation	1/218	31/18800	0.303619	0.709612	0.709612	TOX	1
GO:0045987	BP	GO:0045987	positive regulation of smooth muscle contraction	1/218	31/18800	0.303619	0.709612	0.709612	KIT	1
GO:0048710	BP	GO:0048710	regulation of astrocyte differentiation	1/218	31/18800	0.303619	0.709612	0.709612	GPR37L1	1
GO:0070633	BP	GO:0070633	transepithelial transport	1/218	31/18800	0.303619	0.709612	0.709612	CLCN7	1
GO:0090162	BP	GO:0090162	establishment of epithelial cell polarity	1/218	31/18800	0.303619	0.709612	0.709612	SH3BP1	1
GO:0140718	BP	GO:0140718	facultative heterochromatin assembly	1/218	31/18800	0.303619	0.709612	0.709612	HELLS	1
GO:2000406	BP	GO:2000406	positive regulation of T cell migration	1/218	31/18800	0.303619	0.709612	0.709612	CCR2	1
GO:0032970	BP	GO:0032970	regulation of actin filament-based process	6/218	393/18800	0.305571	0.709645	0.709645	TWF2/RHPN1/BST1/SH3BP1/SORBS3/CCL11	6
GO:1903530	BP	GO:1903530	regulation of secretion by cell	8/218	549/18800	0.305818	0.709645	0.709645	CRY2/HTR1A/CACNA1I/ACHE/FBXL20/CCR2/CADPS2/AIMP1	8
GO:0022900	BP	GO:0022900	electron transport chain	3/218	167/18800	0.305942	0.709645	0.709645	NDUFS7/CIAPIN1/PDIA5	3
GO:0070647	BP	GO:0070647	protein modification by small protein conjugation or removal	14/218	1028/18800	0.306125	0.709645	0.709645	FBXL15/UBE2M/FANCI/MOCS3/MALT1/UHRF1/TADA2B/WWP2/ARRDC3/USP15/KLHL15/TTC3/FBXO3/IFIH1	14
GO:0032091	BP	GO:0032091	negative regulation of protein binding	2/218	96/18800	0.306131	0.709645	0.709645	CFHR2/CARD16	2
GO:0046330	BP	GO:0046330	positive regulation of JNK cascade	2/218	96/18800	0.306131	0.709645	0.709645	MAPK8IP1/TRAF4	2
GO:0051402	BP	GO:0051402	neuron apoptotic process	4/218	241/18800	0.306269	0.709645	0.709645	PITX3/UBE2M/APAF1/RB1	4
GO:0006163	BP	GO:0006163	purine nucleotide metabolic process	6/218	394/18800	0.307594	0.709645	0.709645	ADCY9/SULT2B1/LDHC/OGDH/PGK1/ACSF2	6
GO:0002694	BP	GO:0002694	regulation of leukocyte activation	9/218	629/18800	0.307683	0.709645	0.709645	MAPK8IP1/MALT1/BST1/CLECL1/CCR2/TOX/EPHB2/NFKBIZ/PRKAR1A	9
GO:0016054	BP	GO:0016054	organic acid catabolic process	4/218	242/18800	0.308879	0.709645	0.709645	GAD2/FAH/HDC/HIBCH	4
GO:0019318	BP	GO:0019318	hexose metabolic process	4/218	242/18800	0.308879	0.709645	0.709645	SORD/GALT/SLC35B4/PGK1	4
GO:0006928	BP	GO:0006928	movement of cell or subcellular component	28/218	2178/18800	0.309193	0.709645	0.709645	SUN1/KIT/TLX3/ZMYND10/CACNA1I/MMP28/BST1/EVX1/CYGB/SYNE2/FOXO4/CCR2/CCL13/INSL3/SH3BP1/ADAMTS9/SORD/KIF11/PIP5K1A/LDHC/EPHB2/CCL11/STARD9/OGDH/TTLL6/SDC2/IGFBP3/AIMP1	28
GO:0006631	BP	GO:0006631	fatty acid metabolic process	6/218	395/18800	0.309619	0.709645	0.709645	GPX4/ECHDC3/CYGB/HPGDS/PRKAR2B/ACSF2	6
GO:0044264	BP	GO:0044264	cellular polysaccharide metabolic process	2/218	97/18800	0.310406	0.709645	0.709645	PHKA2/PHKA1	2
GO:1902807	BP	GO:1902807	negative regulation of cell cycle G1/S phase transition	2/218	97/18800	0.310406	0.709645	0.709645	GIGYF2/RB1	2
GO:0002521	BP	GO:0002521	leukocyte differentiation	8/218	552/18800	0.310945	0.709645	0.709645	KIT/MALT1/TUSC2/JAG2/CCR2/TOX/NFKBIZ/RB1	8
GO:0016485	BP	GO:0016485	protein processing	4/218	243/18800	0.311491	0.709645	0.709645	APAF1/CPE/PGK1/CARD16	4
GO:0007186	BP	GO:0007186	G protein-coupled receptor signaling pathway	17/218	1276/18800	0.311609	0.709645	0.709645	HTR1A/GPR37L1/ADCY9/GRK5/PLCE1/CCR2/RGS11/CCL13/INSL3/CYSLTR2/LPAR5/P2RY14/CPE/GNAQ/ARRDC3/CCL11/OR51E1	17
GO:0001516	BP	GO:0001516	prostaglandin biosynthetic process	1/218	32/18800	0.311708	0.709645	0.709645	HPGDS	1
GO:0002828	BP	GO:0002828	regulation of type 2 immune response	1/218	32/18800	0.311708	0.709645	0.709645	CCR2	1
GO:0003180	BP	GO:0003180	aortic valve morphogenesis	1/218	32/18800	0.311708	0.709645	0.709645	RB1	1
GO:0006221	BP	GO:0006221	pyrimidine nucleotide biosynthetic process	1/218	32/18800	0.311708	0.709645	0.709645	CAD	1
GO:0006308	BP	GO:0006308	DNA catabolic process	1/218	32/18800	0.311708	0.709645	0.709645	APAF1	1
GO:0006335	BP	GO:0006335	DNA replication-dependent chromatin assembly	1/218	32/18800	0.311708	0.709645	0.709645	ASF1B	1
GO:0034723	BP	GO:0034723	DNA replication-dependent chromatin organization	1/218	32/18800	0.311708	0.709645	0.709645	ASF1B	1
GO:0036297	BP	GO:0036297	interstrand cross-link repair	1/218	32/18800	0.311708	0.709645	0.709645	RAD51AP1	1
GO:0036474	BP	GO:0036474	cell death in response to hydrogen peroxide	1/218	32/18800	0.311708	0.709645	0.709645	GPR37L1	1
GO:0040020	BP	GO:0040020	regulation of meiotic nuclear division	1/218	32/18800	0.311708	0.709645	0.709645	RAD51AP1	1
GO:0045684	BP	GO:0045684	positive regulation of epidermis development	1/218	32/18800	0.311708	0.709645	0.709645	SULT2B1	1
GO:0046457	BP	GO:0046457	prostanoid biosynthetic process	1/218	32/18800	0.311708	0.709645	0.709645	HPGDS	1
GO:0046856	BP	GO:0046856	phosphatidylinositol dephosphorylation	1/218	32/18800	0.311708	0.709645	0.709645	MTMR2	1
GO:0050685	BP	GO:0050685	positive regulation of mRNA processing	1/218	32/18800	0.311708	0.709645	0.709645	CPEB1	1
GO:0051443	BP	GO:0051443	positive regulation of ubiquitin-protein transferase activity	1/218	32/18800	0.311708	0.709645	0.709645	ARRDC3	1
GO:0071168	BP	GO:0071168	protein localization to chromatin	1/218	32/18800	0.311708	0.709645	0.709645	RB1	1
GO:0072337	BP	GO:0072337	modified amino acid transport	1/218	32/18800	0.311708	0.709645	0.709645	SLC19A1	1
GO:0090183	BP	GO:0090183	regulation of kidney development	1/218	32/18800	0.311708	0.709645	0.709645	WNT2B	1
GO:0060249	BP	GO:0060249	anatomical structure homeostasis	5/218	319/18800	0.311727	0.709645	0.709645	GIGYF2/CCR2/SLC28A2/NELL2/RB1	5
GO:1901701	BP	GO:1901701	cellular response to oxygen-containing compound	16/218	1195/18800	0.312084	0.709904	0.709904	TWF2/HTR1A/GPR37L1/CPEB1/ECHDC3/MALT1/ACHE/RRAGD/FOXO4/TRPA1/CYSLTR2/EPHB2/GNAQ/EIF4EBP2/CARD16/RB1	16
GO:0021543	BP	GO:0021543	pallium development	3/218	169/18800	0.312279	0.709904	0.709904	SUN1/SYNE2/OGDH	3
GO:0007169	BP	GO:0007169	transmembrane receptor protein tyrosine kinase signaling pathway	9/218	633/18800	0.314085	0.710353	0.710353	KIT/GIGYF2/CD8B/PLCE1/FOXO4/MAPKAPK3/EPHB2/EIF4EBP2/IGFBP3	9
GO:0048584	BP	GO:0048584	positive regulation of response to stimulus	28/218	2184/18800	0.314507	0.710353	0.710353	MAPK8IP1/GPR37L1/FBXL15/KIT/CFH/ECHDC3/TRAF4/MALT1/CD8B/MAP3K13/PLCE1/JAG2/RRAGD/APAF1/CCR2/CCL13/INSL3/SRPX/CFI/NFKBIZ/SORBS3/CCL11/APOL3/USP15/ACTL6A/CARD16/RAD51AP1/IFIH1	28
GO:0021549	BP	GO:0021549	cerebellum development	2/218	98/18800	0.314675	0.710353	0.710353	PTBP2/OGDH	2
GO:0044728	BP	GO:0044728	DNA methylation or demethylation	2/218	98/18800	0.314675	0.710353	0.710353	TOX/HELLS	2
GO:0050773	BP	GO:0050773	regulation of dendrite development	2/218	98/18800	0.314675	0.710353	0.710353	EPHB2/SDC2	2
GO:0120162	BP	GO:0120162	positive regulation of cold-induced thermogenesis	2/218	98/18800	0.314675	0.710353	0.710353	ACHE/CCR2	2
GO:0006937	BP	GO:0006937	regulation of muscle contraction	3/218	170/18800	0.315449	0.710353	0.710353	KIT/PLCE1/TNNC2	3
GO:0051246	BP	GO:0051246	regulation of protein metabolic process	33/218	2601/18800	0.315712	0.710353	0.710353	CRY2/MAPK8IP1/CPEB1/KIT/GIGYF2/FANCI/KHSRP/TRAF4/MALT1/MAP3K13/PLCE1/BST1/UHRF1/INCENP/PROS1/FBXL20/APAF1/TADA2B/PSMB8/PBK/NEK3/PRKAR2B/EPHB2/WWP2/GNAQ/ARRDC3/TPPP/PRKAR1A/EIF4EBP2/CARD16/RB1/NLRP2/IGFBP3	33
GO:0015980	BP	GO:0015980	energy derivation by oxidation of organic compounds	5/218	321/18800	0.316269	0.710353	0.710353	NDUFS7/PHKA2/PHKA1/IDH2/OGDH	5
GO:0051403	BP	GO:0051403	stress-activated MAPK cascade	4/218	245/18800	0.316722	0.710353	0.710353	MAPK8IP1/TRAF4/MAP3K13/PBK	4
GO:1903039	BP	GO:1903039	positive regulation of leukocyte cell-cell adhesion	4/218	245/18800	0.316722	0.710353	0.710353	MALT1/CLECL1/CCR2/NFKBIZ	4
GO:0032446	BP	GO:0032446	protein modification by small protein conjugation	12/218	876/18800	0.318332	0.710353	0.710353	FBXL15/UBE2M/FANCI/MOCS3/MALT1/UHRF1/WWP2/ARRDC3/KLHL15/TTC3/FBXO3/IFIH1	12
GO:0006165	BP	GO:0006165	nucleoside diphosphate phosphorylation	2/218	99/18800	0.318938	0.710353	0.710353	OGDH/PGK1	2
GO:0019233	BP	GO:0019233	sensory perception of pain	2/218	99/18800	0.318938	0.710353	0.710353	TRPA1/CCR2	2
GO:0006898	BP	GO:0006898	receptor-mediated endocytosis	4/218	246/18800	0.31934	0.710353	0.710353	AMN/MTMR2/ACHE/AP1S1	4
GO:0071695	BP	GO:0071695	anatomical structure maturation	4/218	246/18800	0.31934	0.710353	0.710353	MAP3K13/TUSC2/INSL3/RB1	4
GO:2001020	BP	GO:2001020	regulation of response to DNA damage stimulus	4/218	246/18800	0.31934	0.710353	0.710353	HELB/KLHL15/ACTL6A/RAD51AP1	4
GO:0001881	BP	GO:0001881	receptor recycling	1/218	33/18800	0.319703	0.710353	0.710353	ACHE	1
GO:0003382	BP	GO:0003382	epithelial cell morphogenesis	1/218	33/18800	0.319703	0.710353	0.710353	COL18A1	1
GO:0006688	BP	GO:0006688	glycosphingolipid biosynthetic process	1/218	33/18800	0.319703	0.710353	0.710353	GAL3ST1	1
GO:0009112	BP	GO:0009112	nucleobase metabolic process	1/218	33/18800	0.319703	0.710353	0.710353	CAD	1
GO:0009225	BP	GO:0009225	nucleotide-sugar metabolic process	1/218	33/18800	0.319703	0.710353	0.710353	GALT	1
GO:0009648	BP	GO:0009648	photoperiodism	1/218	33/18800	0.319703	0.710353	0.710353	CRY2	1
GO:0018345	BP	GO:0018345	protein palmitoylation	1/218	33/18800	0.319703	0.710353	0.710353	ZDHHC11	1
GO:0021988	BP	GO:0021988	olfactory lobe development	1/218	33/18800	0.319703	0.710353	0.710353	OGDH	1
GO:0032633	BP	GO:0032633	interleukin-4 production	1/218	33/18800	0.319703	0.710353	0.710353	CLECL1	1
GO:0032673	BP	GO:0032673	regulation of interleukin-4 production	1/218	33/18800	0.319703	0.710353	0.710353	CLECL1	1
GO:0036336	BP	GO:0036336	dendritic cell migration	1/218	33/18800	0.319703	0.710353	0.710353	CCR2	1
GO:0043552	BP	GO:0043552	positive regulation of phosphatidylinositol 3-kinase activity	1/218	33/18800	0.319703	0.710353	0.710353	KIT	1
GO:0050901	BP	GO:0050901	leukocyte tethering or rolling	1/218	33/18800	0.319703	0.710353	0.710353	CCR2	1
GO:0051497	BP	GO:0051497	negative regulation of stress fiber assembly	1/218	33/18800	0.319703	0.710353	0.710353	RHPN1	1
GO:0070050	BP	GO:0070050	neuron cellular homeostasis	1/218	33/18800	0.319703	0.710353	0.710353	NELL2	1
GO:0090022	BP	GO:0090022	regulation of neutrophil chemotaxis	1/218	33/18800	0.319703	0.710353	0.710353	BST1	1
GO:0021537	BP	GO:0021537	telencephalon development	4/218	247/18800	0.321961	0.711823	0.711823	SUN1/SYNE2/EPHB2/OGDH	4
GO:0098656	BP	GO:0098656	anion transmembrane transport	4/218	247/18800	0.321961	0.711823	0.711823	CLCN7/SLC36A4/SLC19A1/SLC35B4	4
GO:0070482	BP	GO:0070482	response to oxygen levels	5/218	324/18800	0.323097	0.711823	0.711823	CPEB1/CYGB/APAF1/PGK1/CARD16	5
GO:0014013	BP	GO:0014013	regulation of gliogenesis	2/218	100/18800	0.323195	0.711823	0.711823	PITX3/GPR37L1	2
GO:0042100	BP	GO:0042100	B cell proliferation	2/218	100/18800	0.323195	0.711823	0.711823	BST1/EPHB2	2
GO:0046939	BP	GO:0046939	nucleotide phosphorylation	2/218	100/18800	0.323195	0.711823	0.711823	OGDH/PGK1	2
GO:0098869	BP	GO:0098869	cellular oxidant detoxification	2/218	100/18800	0.323195	0.711823	0.711823	GPX4/CYGB	2
GO:0098542	BP	GO:0098542	defense response to other organism	15/218	1123/18800	0.32332	0.711823	0.711823	UNC93B1/CFH/TRAF4/MALT1/TUSC2/ZDHHC11/CCL13/DMBT1/CFI/CLEC10A/CFHR2/CCL11/USP15/NLRP2/IFIH1	15
GO:0031344	BP	GO:0031344	regulation of cell projection organization	9/218	639/18800	0.323743	0.711823	0.711823	TWF2/KIT/ZMYND10/MAP3K13/PLCE1/SYNE2/TOX/EPHB2/SDC2	9
GO:0071417	BP	GO:0071417	cellular response to organonitrogen compound	9/218	639/18800	0.323743	0.711823	0.711823	HTR1A/CPEB1/ECHDC3/RRAGD/FOXO4/CYSLTR2/EPHB2/EIF4EBP2/RB1	9
GO:0012501	BP	GO:0012501	programmed cell death	25/218	1946/18800	0.324212	0.711823	0.711823	PITX3/MAPK8IP1/UBE2M/KIT/GRK5/CIAPIN1/GPX4/TRAF4/MRPL41/MALT1/JAG2/APAF1/INSL3/SRPX/HELLS/ZNF385B/CRIP1/RBM25/ITGB3BP/CASP5/CARD16/RB1/NLRP2/IGFBP3/AIMP1	25
GO:0017148	BP	GO:0017148	negative regulation of translation	4/218	248/18800	0.324582	0.711823	0.711823	CPEB1/GIGYF2/KHSRP/EIF4EBP2	4
GO:0007259	BP	GO:0007259	receptor signaling pathway via JAK-STAT	3/218	173/18800	0.324963	0.711823	0.711823	KIT/CCR2/EPHB2	3
GO:0010469	BP	GO:0010469	regulation of signaling receptor activity	3/218	173/18800	0.324963	0.711823	0.711823	BEGAIN/CCR2/EPHB2	3
GO:0032963	BP	GO:0032963	collagen metabolic process	2/218	101/18800	0.327445	0.711823	0.711823	MMP28/CYGB	2
GO:0043473	BP	GO:0043473	pigmentation	2/218	101/18800	0.327445	0.711823	0.711823	KIT/ADAMTS9	2
GO:0051702	BP	GO:0051702	biological process involved in interaction with symbiont	2/218	101/18800	0.327445	0.711823	0.711823	TUSC2/CFHR2	2
GO:0110020	BP	GO:0110020	regulation of actomyosin structure organization	2/218	101/18800	0.327445	0.711823	0.711823	RHPN1/SORBS3	2
GO:0002335	BP	GO:0002335	mature B cell differentiation	1/218	34/18800	0.327605	0.711823	0.711823	MALT1	1
GO:0006536	BP	GO:0006536	glutamate metabolic process	1/218	34/18800	0.327605	0.711823	0.711823	GAD2	1
GO:0009156	BP	GO:0009156	ribonucleoside monophosphate biosynthetic process	1/218	34/18800	0.327605	0.711823	0.711823	CAD	1
GO:0009303	BP	GO:0009303	rRNA transcription	1/218	34/18800	0.327605	0.711823	0.711823	GTF3C4	1
GO:0010984	BP	GO:0010984	regulation of lipoprotein particle clearance	1/218	34/18800	0.327605	0.711823	0.711823	KHSRP	1
GO:0016486	BP	GO:0016486	peptide hormone processing	1/218	34/18800	0.327605	0.711823	0.711823	CPE	1
GO:0031128	BP	GO:0031128	developmental induction	1/218	34/18800	0.327605	0.711823	0.711823	WNT2B	1
GO:0032212	BP	GO:0032212	positive regulation of telomere maintenance via telomerase	1/218	34/18800	0.327605	0.711823	0.711823	NEK2	1
GO:0033238	BP	GO:0033238	regulation of cellular amine metabolic process	1/218	34/18800	0.327605	0.711823	0.711823	HTR1A	1
GO:0035308	BP	GO:0035308	negative regulation of protein dephosphorylation	1/218	34/18800	0.327605	0.711823	0.711823	CRY2	1
GO:0035590	BP	GO:0035590	purinergic nucleotide receptor signaling pathway	1/218	34/18800	0.327605	0.711823	0.711823	P2RY14	1
GO:0042573	BP	GO:0042573	retinoic acid metabolic process	1/218	34/18800	0.327605	0.711823	0.711823	ADH1B	1
GO:0051973	BP	GO:0051973	positive regulation of telomerase activity	1/218	34/18800	0.327605	0.711823	0.711823	NEK2	1
GO:0090322	BP	GO:0090322	regulation of superoxide metabolic process	1/218	34/18800	0.327605	0.711823	0.711823	BST1	1
GO:0110110	BP	GO:0110110	positive regulation of animal organ morphogenesis	1/218	34/18800	0.327605	0.711823	0.711823	WNT2B	1
GO:0010950	BP	GO:0010950	positive regulation of endopeptidase activity	3/218	174/18800	0.328134	0.712495	0.712495	MALT1/APAF1/NLRP2	3
GO:0055086	BP	GO:0055086	nucleobase-containing small molecule metabolic process	8/218	563/18800	0.329892	0.714511	0.714511	CAD/ADCY9/SULT2B1/GALT/LDHC/OGDH/PGK1/ACSF2	8
GO:0007254	BP	GO:0007254	JNK cascade	3/218	175/18800	0.331305	0.714511	0.714511	MAPK8IP1/TRAF4/MAP3K13	3
GO:2001243	BP	GO:2001243	negative regulation of intrinsic apoptotic signaling pathway	2/218	102/18800	0.331688	0.714511	0.714511	MAPK8IP1/HELLS	2
GO:0002768	BP	GO:0002768	immune response-regulating cell surface receptor signaling pathway	5/218	328/18800	0.332227	0.714511	0.714511	KIT/MS4A2/MALT1/CD8B/NFKBIZ	5
GO:2000145	BP	GO:2000145	regulation of cell motility	14/218	1049/18800	0.332677	0.714511	0.714511	KIT/MMP28/BST1/CYGB/SYNE2/FOXO4/CCR2/INSL3/SH3BP1/ADAMTS9/EPHB2/CCL11/TTLL6/IGFBP3	14
GO:0019221	BP	GO:0019221	cytokine-mediated signaling pathway	7/218	486/18800	0.334236	0.714511	0.714511	KIT/CCR2/CCL13/IL18RAP/LILRA1/CCL11/CARD16	7
GO:1902905	BP	GO:1902905	positive regulation of supramolecular fiber organization	3/218	176/18800	0.334476	0.714511	0.714511	SORBS3/CCL11/RB1	3
GO:0007267	BP	GO:0007267	cell-cell signaling	21/218	1626/18800	0.335046	0.714511	0.714511	CRY2/WNT2B/HTR1A/GAD2/KIT/GRK5/APCDD1L/MTMR2/ACHE/FBXL20/BEGAIN/CCR2/CCL13/CADPS2/INSL3/PRKAR2B/EPHB2/CPE/GNAQ/EIF4EBP2/AIMP1	21
GO:0031098	BP	GO:0031098	stress-activated protein kinase signaling cascade	4/218	252/18800	0.335083	0.714511	0.714511	MAPK8IP1/TRAF4/MAP3K13/PBK	4
GO:0044283	BP	GO:0044283	small molecule biosynthetic process	8/218	566/18800	0.335096	0.714511	0.714511	CAD/COQ3/GPX4/HPGDS/SORD/LDHC/SLC35B4/PGK1	8
GO:0010647	BP	GO:0010647	positive regulation of cell communication	22/218	1709/18800	0.335358	0.714511	0.714511	MAPK8IP1/GPR37L1/FBXL15/KIT/TRAF4/MALT1/MAP3K13/PLCE1/JAG2/RRAGD/APAF1/CCR2/CCL13/INSL3/SRPX/EPHB2/SORBS3/CCL11/APOL3/USP15/CARD16/AIMP1	22
GO:0002446	BP	GO:0002446	neutrophil mediated immunity	1/218	35/18800	0.335416	0.714511	0.714511	TUSC2	1
GO:0007095	BP	GO:0007095	mitotic G2 DNA damage checkpoint signaling	1/218	35/18800	0.335416	0.714511	0.714511	FOXO4	1
GO:0010762	BP	GO:0010762	regulation of fibroblast migration	1/218	35/18800	0.335416	0.714511	0.714511	CYGB	1
GO:0019228	BP	GO:0019228	neuronal action potential	1/218	35/18800	0.335416	0.714511	0.714511	CACNA1I	1
GO:0019320	BP	GO:0019320	hexose catabolic process	1/218	35/18800	0.335416	0.714511	0.714511	GALT	1
GO:0021955	BP	GO:0021955	central nervous system neuron axonogenesis	1/218	35/18800	0.335416	0.714511	0.714511	EPHB2	1
GO:0031646	BP	GO:0031646	positive regulation of nervous system process	1/218	35/18800	0.335416	0.714511	0.714511	TPPP	1
GO:0042558	BP	GO:0042558	pteridine-containing compound metabolic process	1/218	35/18800	0.335416	0.714511	0.714511	SLC19A1	1
GO:0044060	BP	GO:0044060	regulation of endocrine process	1/218	35/18800	0.335416	0.714511	0.714511	CRY2	1
GO:0045920	BP	GO:0045920	negative regulation of exocytosis	1/218	35/18800	0.335416	0.714511	0.714511	CCR2	1
GO:0050654	BP	GO:0050654	chondroitin sulfate proteoglycan metabolic process	1/218	35/18800	0.335416	0.714511	0.714511	CHST13	1
GO:0050775	BP	GO:0050775	positive regulation of dendrite morphogenesis	1/218	35/18800	0.335416	0.714511	0.714511	EPHB2	1
GO:0098664	BP	GO:0098664	G protein-coupled serotonin receptor signaling pathway	1/218	35/18800	0.335416	0.714511	0.714511	HTR1A	1
GO:0098751	BP	GO:0098751	bone cell development	1/218	35/18800	0.335416	0.714511	0.714511	KIT	1
GO:0006664	BP	GO:0006664	glycolipid metabolic process	2/218	103/18800	0.335924	0.714511	0.714511	KIT/GAL3ST1	2
GO:0009135	BP	GO:0009135	purine nucleoside diphosphate metabolic process	2/218	103/18800	0.335924	0.714511	0.714511	OGDH/PGK1	2
GO:0009179	BP	GO:0009179	purine ribonucleoside diphosphate metabolic process	2/218	103/18800	0.335924	0.714511	0.714511	OGDH/PGK1	2
GO:0042102	BP	GO:0042102	positive regulation of T cell proliferation	2/218	103/18800	0.335924	0.714511	0.714511	CLECL1/CCR2	2
GO:0042472	BP	GO:0042472	inner ear morphogenesis	2/218	103/18800	0.335924	0.714511	0.714511	TTC39C/EPHB2	2
GO:0009117	BP	GO:0009117	nucleotide metabolic process	7/218	487/18800	0.336111	0.714511	0.714511	CAD/ADCY9/SULT2B1/LDHC/OGDH/PGK1/ACSF2	7
GO:0010638	BP	GO:0010638	positive regulation of organelle organization	7/218	487/18800	0.336111	0.714511	0.714511	ZMYND10/DDHD1/SORBS3/NEK2/CCL11/RB1/RAD51AP1	7
GO:0006511	BP	GO:0006511	ubiquitin-dependent protein catabolic process	9/218	647/18800	0.336711	0.715043	0.715043	FBXL15/TRAF4/UHRF1/FBXL20/PBK/WWP2/USP15/KLHL15/TTC3	9
GO:0043010	BP	GO:0043010	camera-type eye development	5/218	330/18800	0.336802	0.715043	0.715043	PITX3/WNT2B/ACHE/EPHB2/ACTL6A	5
GO:0048015	BP	GO:0048015	phosphatidylinositol-mediated signaling	3/218	177/18800	0.337647	0.716368	0.716368	KIT/PLCE1/PIP5K1A	3
GO:0048523	BP	GO:0048523	negative regulation of cellular process	61/218	4990/18800	0.338493	0.717693	0.717693	CRY2/TWF2/PITX3/MAPK8IP1/GPR37L1/CPEB1/ZBTB34/KIT/GRK5/GIGYF2/TLX3/SULT2B1/CIAPIN1/APCDD1L/GPX4/KHSRP/ZNF555/RHPN1/MTMR2/MALT1/MMP28/PTBP2/UHRF1/CYGB/TP53TG5/ACHE/HPGDS/PROS1/FOXO4/TRPA1/CCR2/RGS11/TGIF1/SKAP2/PBK/INSL3/SH3BP1/SRPX/ADAMTS9/HELLS/PRKAR2B/HMX1/EPHB2/ZNF217/HELB/SORBS3/WWP2/NEK2/GNAQ/ARRDC3/TPPP/CCL11/CGREF1/KLHL15/COL18A1/PRKAR1A/EIF4EBP2/CARD16/RB1/IGFBP3/AIMP1	61
GO:0023056	BP	GO:0023056	positive regulation of signaling	22/218	1713/18800	0.339434	0.718152	0.718152	MAPK8IP1/GPR37L1/FBXL15/KIT/TRAF4/MALT1/MAP3K13/PLCE1/JAG2/RRAGD/APAF1/CCR2/CCL13/INSL3/SRPX/EPHB2/SORBS3/CCL11/APOL3/USP15/CARD16/AIMP1	22
GO:0006892	BP	GO:0006892	post-Golgi vesicle-mediated transport	2/218	104/18800	0.340152	0.718152	0.718152	AMN/RP2	2
GO:0014812	BP	GO:0014812	muscle cell migration	2/218	104/18800	0.340152	0.718152	0.718152	FOXO4/IGFBP3	2
GO:1903509	BP	GO:1903509	liposaccharide metabolic process	2/218	104/18800	0.340152	0.718152	0.718152	KIT/GAL3ST1	2
GO:0043122	BP	GO:0043122	regulation of I-kappaB kinase/NF-kappaB signaling	4/218	254/18800	0.34034	0.718152	0.718152	TRAF4/MALT1/APOL3/CARD16	4
GO:0044265	BP	GO:0044265	cellular macromolecule catabolic process	15/218	1137/18800	0.340562	0.718152	0.718152	FBXL15/GIGYF2/KHSRP/TRAF4/MALT1/UHRF1/FBXL20/APAF1/PSMB8/PBK/ADAMTS9/WWP2/USP15/KLHL15/TTC3	15
GO:0022603	BP	GO:0022603	regulation of anatomical structure morphogenesis	13/218	974/18800	0.341226	0.718152	0.718152	TWF2/WNT2B/KIT/MAP3K13/FOXO4/CCR2/CCL13/ADAMTS9/DDHD1/EPHB2/CCL11/PGK1/SDC2	13
GO:0001941	BP	GO:0001941	postsynaptic membrane organization	1/218	36/18800	0.343137	0.718152	0.718152	EPHB2	1
GO:0007020	BP	GO:0007020	microtubule nucleation	1/218	36/18800	0.343137	0.718152	0.718152	TPPP	1
GO:0032232	BP	GO:0032232	negative regulation of actin filament bundle assembly	1/218	36/18800	0.343137	0.718152	0.718152	RHPN1	1
GO:0032435	BP	GO:0032435	negative regulation of proteasomal ubiquitin-dependent protein catabolic process	1/218	36/18800	0.343137	0.718152	0.718152	PBK	1
GO:0035909	BP	GO:0035909	aorta morphogenesis	1/218	36/18800	0.343137	0.718152	0.718152	ADAMTS9	1
GO:0043368	BP	GO:0043368	positive T cell selection	1/218	36/18800	0.343137	0.718152	0.718152	TOX	1
GO:0045066	BP	GO:0045066	regulatory T cell differentiation	1/218	36/18800	0.343137	0.718152	0.718152	TOX	1
GO:0048261	BP	GO:0048261	negative regulation of receptor-mediated endocytosis	1/218	36/18800	0.343137	0.718152	0.718152	MTMR2	1
GO:0060999	BP	GO:0060999	positive regulation of dendritic spine development	1/218	36/18800	0.343137	0.718152	0.718152	EPHB2	1
GO:0071108	BP	GO:0071108	protein K48-linked deubiquitination	1/218	36/18800	0.343137	0.718152	0.718152	USP15	1
GO:0086010	BP	GO:0086010	membrane depolarization during action potential	1/218	36/18800	0.343137	0.718152	0.718152	CACNA1I	1
GO:0140448	BP	GO:0140448	signaling receptor ligand precursor processing	1/218	36/18800	0.343137	0.718152	0.718152	CPE	1
GO:1905332	BP	GO:1905332	positive regulation of morphogenesis of an epithelium	1/218	36/18800	0.343137	0.718152	0.718152	WNT2B	1
GO:0043409	BP	GO:0043409	negative regulation of MAPK cascade	3/218	179/18800	0.343985	0.719464	0.719464	MAPK8IP1/PBK/EPHB2	3
GO:0046425	BP	GO:0046425	regulation of receptor signaling pathway via JAK-STAT	2/218	105/18800	0.344371	0.719807	0.719807	KIT/EPHB2	2
GO:0071216	BP	GO:0071216	cellular response to biotic stimulus	4/218	256/18800	0.345599	0.720289	0.720289	MALT1/APAF1/EPHB2/CARD16	4
GO:0043161	BP	GO:0043161	proteasome-mediated ubiquitin-dependent protein catabolic process	6/218	414/18800	0.348477	0.720289	0.720289	FBXL15/TRAF4/FBXL20/PBK/WWP2/KLHL15	6
GO:0032231	BP	GO:0032231	regulation of actin filament bundle assembly	2/218	106/18800	0.348582	0.720289	0.720289	RHPN1/SORBS3	2
GO:0032410	BP	GO:0032410	negative regulation of transporter activity	2/218	106/18800	0.348582	0.720289	0.720289	EPHB2/WWP2	2
GO:0032414	BP	GO:0032414	positive regulation of ion transmembrane transporter activity	2/218	106/18800	0.348582	0.720289	0.720289	CCR2/EPHB2	2
GO:0000278	BP	GO:0000278	mitotic cell cycle	12/218	898/18800	0.34885	0.720289	0.720289	FBXL15/GIGYF2/INCENP/FOXO4/PBK/PRC1/NEK3/KIF11/NEK2/CENPK/GINS1/RB1	12
GO:0016570	BP	GO:0016570	histone modification	7/218	494/18800	0.349272	0.720289	0.720289	GTF3C4/PHF20L1/UHRF1/INCENP/TADA2B/USP15/ACTL6A	7
GO:0007276	BP	GO:0007276	gamete generation	10/218	736/18800	0.349875	0.720289	0.720289	SUN1/C9orf24/KIT/GPX4/JAG2/HPGDS/GAL3ST1/INSL3/ASF1B/RB1	10
GO:0048017	BP	GO:0048017	inositol lipid-mediated signaling	3/218	181/18800	0.350319	0.720289	0.720289	KIT/PLCE1/PIP5K1A	3
GO:0042113	BP	GO:0042113	B cell activation	5/218	336/18800	0.350556	0.720289	0.720289	KIT/MALT1/BST1/SKAP2/EPHB2	5
GO:0000731	BP	GO:0000731	DNA synthesis involved in DNA repair	1/218	37/18800	0.350768	0.720289	0.720289	RFC3	1
GO:0003176	BP	GO:0003176	aortic valve development	1/218	37/18800	0.350768	0.720289	0.720289	RB1	1
GO:0006739	BP	GO:0006739	NADP metabolic process	1/218	37/18800	0.350768	0.720289	0.720289	IDH2	1
GO:0006862	BP	GO:0006862	nucleotide transport	1/218	37/18800	0.350768	0.720289	0.720289	SLC19A1	1
GO:0010092	BP	GO:0010092	specification of animal organ identity	1/218	37/18800	0.350768	0.720289	0.720289	WNT2B	1
GO:0010923	BP	GO:0010923	negative regulation of phosphatase activity	1/218	37/18800	0.350768	0.720289	0.720289	CRY2	1
GO:0033144	BP	GO:0033144	negative regulation of intracellular steroid hormone receptor signaling pathway	1/218	37/18800	0.350768	0.720289	0.720289	CRY2	1
GO:0042092	BP	GO:0042092	type 2 immune response	1/218	37/18800	0.350768	0.720289	0.720289	CCR2	1
GO:0070306	BP	GO:0070306	lens fiber cell differentiation	1/218	37/18800	0.350768	0.720289	0.720289	PITX3	1
GO:0071276	BP	GO:0071276	cellular response to cadmium ion	1/218	37/18800	0.350768	0.720289	0.720289	MT1M	1
GO:0071542	BP	GO:0071542	dopaminergic neuron differentiation	1/218	37/18800	0.350768	0.720289	0.720289	PITX3	1
GO:0072528	BP	GO:0072528	pyrimidine-containing compound biosynthetic process	1/218	37/18800	0.350768	0.720289	0.720289	CAD	1
GO:0090218	BP	GO:0090218	positive regulation of lipid kinase activity	1/218	37/18800	0.350768	0.720289	0.720289	KIT	1
GO:1903725	BP	GO:1903725	regulation of phospholipid metabolic process	1/218	37/18800	0.350768	0.720289	0.720289	MTMR2	1
GO:1904358	BP	GO:1904358	positive regulation of telomere maintenance via telomere lengthening	1/218	37/18800	0.350768	0.720289	0.720289	NEK2	1
GO:2000403	BP	GO:2000403	positive regulation of lymphocyte migration	1/218	37/18800	0.350768	0.720289	0.720289	CCR2	1
GO:2000758	BP	GO:2000758	positive regulation of peptidyl-lysine acetylation	1/218	37/18800	0.350768	0.720289	0.720289	TADA2B	1
GO:0006753	BP	GO:0006753	nucleoside phosphate metabolic process	7/218	495/18800	0.351158	0.720289	0.720289	CAD/ADCY9/SULT2B1/LDHC/OGDH/PGK1/ACSF2	7
GO:0072521	BP	GO:0072521	purine-containing compound metabolic process	6/218	416/18800	0.352598	0.720289	0.720289	ADCY9/SULT2B1/LDHC/OGDH/PGK1/ACSF2	6
GO:0016079	BP	GO:0016079	synaptic vesicle exocytosis	2/218	107/18800	0.352784	0.720289	0.720289	FBXL20/CADPS2	2
GO:0022037	BP	GO:0022037	metencephalon development	2/218	107/18800	0.352784	0.720289	0.720289	PTBP2/OGDH	2
GO:0030038	BP	GO:0030038	contractile actin filament bundle assembly	2/218	107/18800	0.352784	0.720289	0.720289	RHPN1/SORBS3	2
GO:0043149	BP	GO:0043149	stress fiber assembly	2/218	107/18800	0.352784	0.720289	0.720289	RHPN1/SORBS3	2
GO:0010498	BP	GO:0010498	proteasomal protein catabolic process	7/218	496/18800	0.353044	0.720289	0.720289	FBXL15/TRAF4/FBXL20/PSMB8/PBK/WWP2/KLHL15	7
GO:0010817	BP	GO:0010817	regulation of hormone levels	7/218	496/18800	0.353044	0.720289	0.720289	CRY2/HTR1A/UGT2B15/UGT2B17/ADH1B/CPE/AIMP1	7
GO:0019941	BP	GO:0019941	modification-dependent protein catabolic process	9/218	657/18800	0.353046	0.720289	0.720289	FBXL15/TRAF4/UHRF1/FBXL20/PBK/WWP2/USP15/KLHL15/TTC3	9
GO:0007219	BP	GO:0007219	Notch signaling pathway	3/218	182/18800	0.353483	0.720289	0.720289	KIT/JAG2/WWP2	3
GO:0015698	BP	GO:0015698	inorganic anion transport	3/218	182/18800	0.353483	0.720289	0.720289	CRY2/CLCN7/CLCA4	3
GO:0032640	BP	GO:0032640	tumor necrosis factor production	3/218	182/18800	0.353483	0.720289	0.720289	CCR2/EPHB2/IFIH1	3
GO:0032680	BP	GO:0032680	regulation of tumor necrosis factor production	3/218	182/18800	0.353483	0.720289	0.720289	CCR2/EPHB2/IFIH1	3
GO:0006996	BP	GO:0006996	organelle organization	47/218	3829/18800	0.355935	0.721964	0.721964	SUN1/TWF2/RPL3L/TMED6/NDUFS7/TTLL7/RP2/KIT/GPX4/RHPN1/SDHAF1/ZMYND10/PLCE1/BST1/UHRF1/INCENP/HAUS3/SYNE2/TADA2B/CCL13/TOX/SH3BP1/TTC39C/PRC1/SRPX/ASF1B/HELLS/KIF11/PIP5K1A/DDHD1/NINL/HELB/SORBS3/NEK2/TPPP/KRT14/ITGB3BP/CCL11/STARD9/CENPK/GINS1/RFC3/TTLL6/ACTL6A/PRKAR1A/RB1/RAD51AP1	47
GO:0061448	BP	GO:0061448	connective tissue development	4/218	260/18800	0.356124	0.721964	0.721964	WNT2B/CRIP1/ARRDC3/RB1	4
GO:0043405	BP	GO:0043405	regulation of MAP kinase activity	3/218	183/18800	0.356646	0.721964	0.721964	MAPK8IP1/KIT/MAP3K13	3
GO:1901991	BP	GO:1901991	negative regulation of mitotic cell cycle phase transition	3/218	183/18800	0.356646	0.721964	0.721964	GIGYF2/FOXO4/RB1	3
GO:0005976	BP	GO:0005976	polysaccharide metabolic process	2/218	108/18800	0.356977	0.721964	0.721964	PHKA2/PHKA1	2
GO:0007218	BP	GO:0007218	neuropeptide signaling pathway	2/218	108/18800	0.356977	0.721964	0.721964	CYSLTR2/CPE	2
GO:0061387	BP	GO:0061387	regulation of extent of cell growth	2/218	108/18800	0.356977	0.721964	0.721964	TWF2/MAP3K13	2
GO:0000462	BP	GO:0000462	maturation of SSU-rRNA from tricistronic rRNA transcript (SSU-rRNA, 5.8S rRNA, LSU-rRNA)	1/218	38/18800	0.358311	0.721964	0.721964	HELB	1
GO:0010742	BP	GO:0010742	macrophage derived foam cell differentiation	1/218	38/18800	0.358311	0.721964	0.721964	SOAT2	1
GO:0032814	BP	GO:0032814	regulation of natural killer cell activation	1/218	38/18800	0.358311	0.721964	0.721964	TOX	1
GO:0032965	BP	GO:0032965	regulation of collagen biosynthetic process	1/218	38/18800	0.358311	0.721964	0.721964	CYGB	1
GO:0033260	BP	GO:0033260	nuclear DNA replication	1/218	38/18800	0.358311	0.721964	0.721964	GINS1	1
GO:0035886	BP	GO:0035886	vascular associated smooth muscle cell differentiation	1/218	38/18800	0.358311	0.721964	0.721964	KIT	1
GO:0045746	BP	GO:0045746	negative regulation of Notch signaling pathway	1/218	38/18800	0.358311	0.721964	0.721964	WWP2	1
GO:0046329	BP	GO:0046329	negative regulation of JNK cascade	1/218	38/18800	0.358311	0.721964	0.721964	MAPK8IP1	1
GO:0048246	BP	GO:0048246	macrophage chemotaxis	1/218	38/18800	0.358311	0.721964	0.721964	MMP28	1
GO:0070286	BP	GO:0070286	axonemal dynein complex assembly	1/218	38/18800	0.358311	0.721964	0.721964	ZMYND10	1
GO:1901661	BP	GO:1901661	quinone metabolic process	1/218	38/18800	0.358311	0.721964	0.721964	COQ3	1
GO:0005996	BP	GO:0005996	monosaccharide metabolic process	4/218	261/18800	0.358755	0.722409	0.722409	SORD/GALT/SLC35B4/PGK1	4
GO:0009260	BP	GO:0009260	ribonucleotide biosynthetic process	3/218	184/18800	0.359807	0.72322	0.72322	CAD/ADCY9/LDHC	3
GO:0097696	BP	GO:0097696	receptor signaling pathway via STAT	3/218	184/18800	0.359807	0.72322	0.72322	KIT/CCR2/EPHB2	3
GO:0044257	BP	GO:0044257	cellular protein catabolic process	11/218	824/18800	0.359827	0.72322	0.72322	FBXL15/TRAF4/MALT1/UHRF1/FBXL20/PSMB8/PBK/WWP2/USP15/KLHL15/TTC3	11
GO:0060284	BP	GO:0060284	regulation of cell development	7/218	500/18800	0.360601	0.724327	0.724327	TWF2/PITX3/GPR37L1/KIT/MAP3K13/EPHB2/CCL11	7
GO:0006766	BP	GO:0006766	vitamin metabolic process	2/218	109/18800	0.361159	0.725001	0.725001	AMN/SLC19A1	2
GO:1903047	BP	GO:1903047	mitotic cell cycle process	10/218	744/18800	0.362272	0.725275	0.725275	FBXL15/GIGYF2/INCENP/FOXO4/PRC1/KIF11/NEK2/CENPK/GINS1/RB1	10
GO:0030334	BP	GO:0030334	regulation of cell migration	13/218	990/18800	0.362736	0.725275	0.725275	KIT/MMP28/BST1/CYGB/SYNE2/FOXO4/CCR2/INSL3/SH3BP1/ADAMTS9/EPHB2/CCL11/IGFBP3	13
GO:0001906	BP	GO:0001906	cell killing	3/218	185/18800	0.362965	0.725275	0.725275	CFH/TUSC2/CCL13	3
GO:0009966	BP	GO:0009966	regulation of signal transduction	37/218	2994/18800	0.363141	0.725275	0.725275	CRY2/MAPK8IP1/GPR37L1/FBXL15/KIT/GRK5/APCDD1L/TRAF4/MTMR2/MALT1/MAP3K13/PLCE1/BST1/JAG2/RRAGD/APAF1/BEGAIN/CCR2/RGS11/CCL13/PBK/INSL3/SH3BP1/SRPX/HELLS/PIP5K1A/EPHB2/SORBS3/WWP2/GNAQ/ARRDC3/CCL11/APOL3/USP15/CARD16/RB1/IGFBP3	37
GO:0032870	BP	GO:0032870	cellular response to hormone stimulus	8/218	583/18800	0.364805	0.725275	0.725275	CRY2/CPEB1/KIT/ECHDC3/FOXO4/CYSLTR2/EIF4EBP2/RB1	8
GO:0002062	BP	GO:0002062	chondrocyte differentiation	2/218	110/18800	0.365332	0.725275	0.725275	WNT2B/RB1	2
GO:0003352	BP	GO:0003352	regulation of cilium movement	1/218	39/18800	0.365767	0.725275	0.725275	TTLL6	1
GO:0006882	BP	GO:0006882	cellular zinc ion homeostasis	1/218	39/18800	0.365767	0.725275	0.725275	MT1M	1
GO:0009187	BP	GO:0009187	cyclic nucleotide metabolic process	1/218	39/18800	0.365767	0.725275	0.725275	ADCY9	1
GO:0014912	BP	GO:0014912	negative regulation of smooth muscle cell migration	1/218	39/18800	0.365767	0.725275	0.725275	IGFBP3	1
GO:0032728	BP	GO:0032728	positive regulation of interferon-beta production	1/218	39/18800	0.365767	0.725275	0.725275	IFIH1	1
GO:0042401	BP	GO:0042401	cellular biogenic amine biosynthetic process	1/218	39/18800	0.365767	0.725275	0.725275	HDC	1
GO:0042491	BP	GO:0042491	inner ear auditory receptor cell differentiation	1/218	39/18800	0.365767	0.725275	0.725275	JAG2	1
GO:0043687	BP	GO:0043687	post-translational protein modification	1/218	39/18800	0.365767	0.725275	0.725275	UBE2M	1
GO:0046365	BP	GO:0046365	monosaccharide catabolic process	1/218	39/18800	0.365767	0.725275	0.725275	GALT	1
GO:0090077	BP	GO:0090077	foam cell differentiation	1/218	39/18800	0.365767	0.725275	0.725275	SOAT2	1
GO:0098815	BP	GO:0098815	modulation of excitatory postsynaptic potential	1/218	39/18800	0.365767	0.725275	0.725275	MTMR2	1
GO:1900016	BP	GO:1900016	negative regulation of cytokine production involved in inflammatory response	1/218	39/18800	0.365767	0.725275	0.725275	EPHB2	1
GO:1901031	BP	GO:1901031	regulation of response to reactive oxygen species	1/218	39/18800	0.365767	0.725275	0.725275	GPR37L1	1
GO:1904994	BP	GO:1904994	regulation of leukocyte adhesion to vascular endothelial cell	1/218	39/18800	0.365767	0.725275	0.725275	CCR2	1
GO:0048585	BP	GO:0048585	negative regulation of response to stimulus	21/218	1656/18800	0.366623	0.726526	0.726526	CRY2/MAPK8IP1/GPR37L1/APCDD1L/MTMR2/MMP28/PROS1/CCR2/RGS11/PBK/SH3BP1/HELLS/EPHB2/HELB/WWP2/ARRDC3/USP15/KLHL15/CARD16/RB1/IGFBP3	21
GO:1903037	BP	GO:1903037	regulation of leukocyte cell-cell adhesion	5/218	344/18800	0.36894	0.726683	0.726683	MALT1/CLECL1/CCR2/NFKBIZ/PRKAR1A	5
GO:0009060	BP	GO:0009060	aerobic respiration	3/218	187/18800	0.369275	0.726683	0.726683	NDUFS7/IDH2/OGDH	3
GO:0046578	BP	GO:0046578	regulation of Ras protein signal transduction	3/218	187/18800	0.369275	0.726683	0.726683	PLCE1/SH3BP1/EPHB2	3
GO:0071706	BP	GO:0071706	tumor necrosis factor superfamily cytokine production	3/218	187/18800	0.369275	0.726683	0.726683	CCR2/EPHB2/IFIH1	3
GO:1903555	BP	GO:1903555	regulation of tumor necrosis factor superfamily cytokine production	3/218	187/18800	0.369275	0.726683	0.726683	CCR2/EPHB2/IFIH1	3
GO:0001676	BP	GO:0001676	long-chain fatty acid metabolic process	2/218	111/18800	0.369494	0.726683	0.726683	GPX4/ACSF2	2
GO:0006821	BP	GO:0006821	chloride transport	2/218	111/18800	0.369494	0.726683	0.726683	CLCN7/CLCA4	2
GO:0007088	BP	GO:0007088	regulation of mitotic nuclear division	2/218	111/18800	0.369494	0.726683	0.726683	NEK2/RB1	2
GO:0009141	BP	GO:0009141	nucleoside triphosphate metabolic process	2/218	111/18800	0.369494	0.726683	0.726683	CAD/LDHC	2
GO:0014066	BP	GO:0014066	regulation of phosphatidylinositol 3-kinase signaling	2/218	111/18800	0.369494	0.726683	0.726683	KIT/PIP5K1A	2
GO:0031532	BP	GO:0031532	actin cytoskeleton reorganization	2/218	111/18800	0.369494	0.726683	0.726683	KIT/PIP5K1A	2
GO:0071347	BP	GO:0071347	cellular response to interleukin-1	2/218	111/18800	0.369494	0.726683	0.726683	CCL13/CCL11	2
GO:0043632	BP	GO:0043632	modification-dependent macromolecule catabolic process	9/218	668/18800	0.371139	0.726683	0.726683	FBXL15/TRAF4/UHRF1/FBXL20/PBK/WWP2/USP15/KLHL15/TTC3	9
GO:0045765	BP	GO:0045765	regulation of angiogenesis	5/218	345/18800	0.37124	0.726683	0.726683	FOXO4/CCR2/ADAMTS9/CCL11/PGK1	5
GO:0045165	BP	GO:0045165	cell fate commitment	4/218	266/18800	0.371907	0.726683	0.726683	WNT2B/TLX3/JAG2/TOX	4
GO:0051321	BP	GO:0051321	meiotic cell cycle	4/218	266/18800	0.371907	0.726683	0.726683	SUN1/INCENP/NEK2/RAD51AP1	4
GO:0090596	BP	GO:0090596	sensory organ morphogenesis	4/218	266/18800	0.371907	0.726683	0.726683	PITX3/WNT2B/TTC39C/EPHB2	4
GO:0043123	BP	GO:0043123	positive regulation of I-kappaB kinase/NF-kappaB signaling	3/218	188/18800	0.372426	0.726683	0.726683	MALT1/APOL3/CARD16	3
GO:0140013	BP	GO:0140013	meiotic nuclear division	3/218	188/18800	0.372426	0.726683	0.726683	SUN1/INCENP/RAD51AP1	3
GO:0000266	BP	GO:0000266	mitochondrial fission	1/218	40/18800	0.373137	0.726683	0.726683	DDHD1	1
GO:0007210	BP	GO:0007210	serotonin receptor signaling pathway	1/218	40/18800	0.373137	0.726683	0.726683	HTR1A	1
GO:0009309	BP	GO:0009309	amine biosynthetic process	1/218	40/18800	0.373137	0.726683	0.726683	HDC	1
GO:0016233	BP	GO:0016233	telomere capping	1/218	40/18800	0.373137	0.726683	0.726683	NEK2	1
GO:0017158	BP	GO:0017158	regulation of calcium ion-dependent exocytosis	1/218	40/18800	0.373137	0.726683	0.726683	CACNA1I	1
GO:0030513	BP	GO:0030513	positive regulation of BMP signaling pathway	1/218	40/18800	0.373137	0.726683	0.726683	FBXL15	1
GO:0043001	BP	GO:0043001	Golgi to plasma membrane protein transport	1/218	40/18800	0.373137	0.726683	0.726683	AMN	1
GO:0044275	BP	GO:0044275	cellular carbohydrate catabolic process	1/218	40/18800	0.373137	0.726683	0.726683	SORD	1
GO:0052548	BP	GO:0052548	regulation of endopeptidase activity	6/218	426/18800	0.373258	0.726683	0.726683	MALT1/PROS1/APAF1/PSMB8/CARD16/NLRP2	6
GO:0002456	BP	GO:0002456	T cell mediated immunity	2/218	112/18800	0.373646	0.726683	0.726683	MALT1/CCR2	2
GO:0006939	BP	GO:0006939	smooth muscle contraction	2/218	112/18800	0.373646	0.726683	0.726683	KIT/PLCE1	2
GO:0021987	BP	GO:0021987	cerebral cortex development	2/218	112/18800	0.373646	0.726683	0.726683	SUN1/SYNE2	2
GO:0002832	BP	GO:0002832	negative regulation of response to biotic stimulus	2/218	113/18800	0.377787	0.733266	0.733266	USP15/CARD16	2
GO:0031623	BP	GO:0031623	receptor internalization	2/218	113/18800	0.377787	0.733266	0.733266	MTMR2/ACHE	2
GO:0043433	BP	GO:0043433	negative regulation of DNA-binding transcription factor activity	3/218	190/18800	0.378719	0.733266	0.733266	WWP2/RB1/NLRP2	3
GO:0097190	BP	GO:0097190	apoptotic signaling pathway	8/218	591/18800	0.378883	0.733266	0.733266	MAPK8IP1/APAF1/SRPX/HELLS/ZNF385B/CRIP1/CASP5/RB1	8
GO:0032102	BP	GO:0032102	negative regulation of response to external stimulus	6/218	429/18800	0.379466	0.733266	0.733266	MMP28/PROS1/PBK/USP15/CARD16/RB1	6
GO:0021879	BP	GO:0021879	forebrain neuron differentiation	1/218	41/18800	0.380422	0.733266	0.733266	OGDH	1
GO:0032733	BP	GO:0032733	positive regulation of interleukin-10 production	1/218	41/18800	0.380422	0.733266	0.733266	TUSC2	1
GO:0034243	BP	GO:0034243	regulation of transcription elongation from RNA polymerase II promoter	1/218	41/18800	0.380422	0.733266	0.733266	ELL2	1
GO:0050892	BP	GO:0050892	intestinal absorption	1/218	41/18800	0.380422	0.733266	0.733266	SOAT2	1
GO:0051693	BP	GO:0051693	actin filament capping	1/218	41/18800	0.380422	0.733266	0.733266	TWF2	1
GO:0055069	BP	GO:0055069	zinc ion homeostasis	1/218	41/18800	0.380422	0.733266	0.733266	MT1M	1
GO:0072595	BP	GO:0072595	maintenance of protein localization in organelle	1/218	41/18800	0.380422	0.733266	0.733266	SUN1	1
GO:1902742	BP	GO:1902742	apoptotic process involved in development	1/218	41/18800	0.380422	0.733266	0.733266	JAG2	1
GO:1905314	BP	GO:1905314	semi-lunar valve development	1/218	41/18800	0.380422	0.733266	0.733266	RB1	1
GO:1905521	BP	GO:1905521	regulation of macrophage migration	1/218	41/18800	0.380422	0.733266	0.733266	MMP28	1
GO:0046390	BP	GO:0046390	ribose phosphate biosynthetic process	3/218	191/18800	0.38186	0.734837	0.734837	CAD/ADCY9/LDHC	3
GO:0043200	BP	GO:0043200	response to amino acid	2/218	114/18800	0.381916	0.734837	0.734837	CPEB1/RRAGD	2
GO:0090630	BP	GO:0090630	activation of GTPase activity	2/218	114/18800	0.381916	0.734837	0.734837	TBC1D22B/PIP5K1A	2
GO:0051962	BP	GO:0051962	positive regulation of nervous system development	4/218	270/18800	0.382416	0.735364	0.735364	TWF2/KIT/MAP3K13/EPHB2	4
GO:0002684	BP	GO:0002684	positive regulation of immune system process	12/218	923/18800	0.384137	0.73679	0.73679	KIT/CFH/MALT1/CD8B/BST1/CLECL1/CCR2/TOX/CFI/EPHB2/NFKBIZ/RB1	12
GO:0010952	BP	GO:0010952	positive regulation of peptidase activity	3/218	192/18800	0.384999	0.73679	0.73679	MALT1/APAF1/NLRP2	3
GO:0045664	BP	GO:0045664	regulation of neuron differentiation	3/218	192/18800	0.384999	0.73679	0.73679	GPR37L1/TLX3/MAP3K13	3
GO:0048839	BP	GO:0048839	inner ear development	3/218	192/18800	0.384999	0.73679	0.73679	JAG2/TTC39C/EPHB2	3
GO:1901342	BP	GO:1901342	regulation of vasculature development	5/218	351/18800	0.385038	0.73679	0.73679	FOXO4/CCR2/ADAMTS9/CCL11/PGK1	5
GO:0000077	BP	GO:0000077	DNA damage checkpoint signaling	2/218	115/18800	0.386034	0.73679	0.73679	GIGYF2/FOXO4	2
GO:0033559	BP	GO:0033559	unsaturated fatty acid metabolic process	2/218	115/18800	0.386034	0.73679	0.73679	GPX4/HPGDS	2
GO:1990748	BP	GO:1990748	cellular detoxification	2/218	115/18800	0.386034	0.73679	0.73679	GPX4/CYGB	2
GO:0032268	BP	GO:0032268	regulation of cellular protein metabolic process	30/218	2431/18800	0.386378	0.73679	0.73679	CRY2/MAPK8IP1/CPEB1/KIT/GIGYF2/FANCI/KHSRP/TRAF4/MALT1/MAP3K13/PLCE1/BST1/UHRF1/INCENP/PROS1/APAF1/TADA2B/PBK/NEK3/PRKAR2B/EPHB2/GNAQ/ARRDC3/TPPP/PRKAR1A/EIF4EBP2/CARD16/RB1/NLRP2/IGFBP3	30
GO:0009725	BP	GO:0009725	response to hormone	11/218	842/18800	0.386497	0.73679	0.73679	CRY2/CPEB1/KIT/ECHDC3/REG1A/FOXO4/REG1B/CYSLTR2/SORD/EIF4EBP2/RB1	11
GO:0006820	BP	GO:0006820	anion transport	7/218	514/18800	0.387142	0.73679	0.73679	CRY2/CYB5RL/CLCN7/SLC36A4/SLC19A1/SLC35B4/CLCA4	7
GO:0008542	BP	GO:0008542	visual learning	1/218	42/18800	0.387622	0.73679	0.73679	KIT	1
GO:0014003	BP	GO:0014003	oligodendrocyte development	1/218	42/18800	0.387622	0.73679	0.73679	TPPP	1
GO:0014911	BP	GO:0014911	positive regulation of smooth muscle cell migration	1/218	42/18800	0.387622	0.73679	0.73679	FOXO4	1
GO:0030574	BP	GO:0030574	collagen catabolic process	1/218	42/18800	0.387622	0.73679	0.73679	MMP28	1
GO:0042417	BP	GO:0042417	dopamine metabolic process	1/218	42/18800	0.387622	0.73679	0.73679	HTR1A	1
GO:0045022	BP	GO:0045022	early endosome to late endosome transport	1/218	42/18800	0.387622	0.73679	0.73679	MTMR2	1
GO:0050691	BP	GO:0050691	regulation of defense response to virus by host	1/218	42/18800	0.387622	0.73679	0.73679	ZDHHC11	1
GO:0001894	BP	GO:0001894	tissue homeostasis	4/218	272/18800	0.387665	0.73679	0.73679	GIGYF2/CCR2/SLC28A2/RB1	4
GO:0051272	BP	GO:0051272	positive regulation of cellular component movement	8/218	596/18800	0.3877	0.73679	0.73679	KIT/SYNE2/FOXO4/CCR2/INSL3/EPHB2/CCL11/TTLL6	8
GO:0007155	BP	GO:0007155	cell adhesion	19/218	1510/18800	0.389627	0.738484	0.738484	KIT/MALT1/BST1/JAG2/ACHE/CLECL1/CDH16/CCR2/SRPX/ADAMTS9/PIP5K1A/EPHB2/NFKBIZ/SORBS3/ITGB3BP/CCL11/CGREF1/COL18A1/PRKAR1A	19
GO:0044248	BP	GO:0044248	cellular catabolic process	27/218	2182/18800	0.389904	0.738484	0.738484	FBXL15/OXCT2/GAD2/GIGYF2/KHSRP/TRAF4/MTMR2/MALT1/UHRF1/ACHE/RRAGD/FBXL20/APAF1/PSMB8/PBK/FAH/SRPX/ADAMTS9/SORD/GALT/WWP2/TMEM150B/HDC/USP15/KLHL15/TTC3/HIBCH	27
GO:0002286	BP	GO:0002286	T cell activation involved in immune response	2/218	116/18800	0.390139	0.738484	0.738484	MALT1/NFKBIZ	2
GO:0043406	BP	GO:0043406	positive regulation of MAP kinase activity	2/218	116/18800	0.390139	0.738484	0.738484	KIT/MAP3K13	2
GO:1904892	BP	GO:1904892	regulation of receptor signaling pathway via STAT	2/218	116/18800	0.390139	0.738484	0.738484	KIT/EPHB2	2
GO:0006302	BP	GO:0006302	double-strand break repair	4/218	273/18800	0.390287	0.738484	0.738484	HELB/KLHL15/ACTL6A/RAD51AP1	4
GO:0046034	BP	GO:0046034	ATP metabolic process	4/218	273/18800	0.390287	0.738484	0.738484	NDUFS7/LDHC/OGDH/PGK1	4
GO:0071897	BP	GO:0071897	DNA biosynthetic process	3/218	194/18800	0.391264	0.738484	0.738484	NEK2/GINS1/RFC3	3
GO:0002237	BP	GO:0002237	response to molecule of bacterial origin	5/218	354/18800	0.391933	0.738484	0.738484	MALT1/MAPKAPK3/DMBT1/EPHB2/CARD16	5
GO:0043603	BP	GO:0043603	cellular amide metabolic process	15/218	1178/18800	0.392078	0.738484	0.738484	RPL3L/CPEB1/GIGYF2/GPX4/OPLAH/KHSRP/MRPL41/HPGDS/GAL3ST1/SLC19A1/CPE/OGDH/ACSF2/EIF4EBP2/AIMP1	15
GO:1903532	BP	GO:1903532	positive regulation of secretion by cell	4/218	274/18800	0.392907	0.738484	0.738484	CACNA1I/ACHE/CADPS2/AIMP1	4
GO:0008544	BP	GO:0008544	epidermis development	5/218	355/18800	0.394231	0.738484	0.738484	TMEM132E/SULT2B1/JAG2/PIP5K1A/KRT14	5
GO:0032411	BP	GO:0032411	positive regulation of transporter activity	2/218	117/18800	0.394233	0.738484	0.738484	CCR2/EPHB2	2
GO:0042752	BP	GO:0042752	regulation of circadian rhythm	2/218	117/18800	0.394233	0.738484	0.738484	CRY2/GNAQ	2
GO:0001825	BP	GO:0001825	blastocyst formation	1/218	43/18800	0.394739	0.738484	0.738484	ACTL6A	1
GO:0003009	BP	GO:0003009	skeletal muscle contraction	1/218	43/18800	0.394739	0.738484	0.738484	TNNC2	1
GO:0010712	BP	GO:0010712	regulation of collagen metabolic process	1/218	43/18800	0.394739	0.738484	0.738484	CYGB	1
GO:0016339	BP	GO:0016339	calcium-dependent cell-cell adhesion via plasma membrane cell adhesion molecules	1/218	43/18800	0.394739	0.738484	0.738484	CDH16	1
GO:0016601	BP	GO:0016601	Rac protein signal transduction	1/218	43/18800	0.394739	0.738484	0.738484	SH3BP1	1
GO:0032691	BP	GO:0032691	negative regulation of interleukin-1 beta production	1/218	43/18800	0.394739	0.738484	0.738484	CARD16	1
GO:0035019	BP	GO:0035019	somatic stem cell population maintenance	1/218	43/18800	0.394739	0.738484	0.738484	KIT	1
GO:0042181	BP	GO:0042181	ketone biosynthetic process	1/218	43/18800	0.394739	0.738484	0.738484	COQ3	1
GO:0043507	BP	GO:0043507	positive regulation of JUN kinase activity	1/218	43/18800	0.394739	0.738484	0.738484	MAP3K13	1
GO:0044786	BP	GO:0044786	cell cycle DNA replication	1/218	43/18800	0.394739	0.738484	0.738484	GINS1	1
GO:0045214	BP	GO:0045214	sarcomere organization	1/218	43/18800	0.394739	0.738484	0.738484	PRKAR1A	1
GO:0071526	BP	GO:0071526	semaphorin-plexin signaling pathway	1/218	43/18800	0.394739	0.738484	0.738484	SH3BP1	1
GO:0140353	BP	GO:0140353	lipid export from cell	1/218	43/18800	0.394739	0.738484	0.738484	CRY2	1
GO:2000113	BP	GO:2000113	negative regulation of cellular macromolecule biosynthetic process	4/218	275/18800	0.395526	0.739532	0.739532	CPEB1/GIGYF2/KHSRP/EIF4EBP2	4
GO:0008219	BP	GO:0008219	cell death	26/218	2105/18800	0.396901	0.740731	0.740731	PITX3/MAPK8IP1/GPR37L1/UBE2M/KIT/GRK5/CIAPIN1/GPX4/TRAF4/MRPL41/MALT1/JAG2/APAF1/INSL3/SRPX/HELLS/ZNF385B/CRIP1/RBM25/ITGB3BP/CASP5/CARD16/RB1/NLRP2/IGFBP3/AIMP1	26
GO:0009967	BP	GO:0009967	positive regulation of signal transduction	19/218	1517/18800	0.397537	0.740731	0.740731	MAPK8IP1/GPR37L1/FBXL15/KIT/TRAF4/MALT1/MAP3K13/PLCE1/JAG2/RRAGD/APAF1/CCL13/INSL3/SRPX/SORBS3/CCL11/APOL3/USP15/CARD16	19
GO:0034249	BP	GO:0034249	negative regulation of cellular amide metabolic process	4/218	276/18800	0.398144	0.740731	0.740731	CPEB1/GIGYF2/KHSRP/EIF4EBP2	4
GO:0006476	BP	GO:0006476	protein deacetylation	2/218	118/18800	0.398314	0.740731	0.740731	NEK3/TPPP	2
GO:0008286	BP	GO:0008286	insulin receptor signaling pathway	2/218	118/18800	0.398314	0.740731	0.740731	FOXO4/EIF4EBP2	2
GO:0051261	BP	GO:0051261	protein depolymerization	2/218	118/18800	0.398314	0.740731	0.740731	TWF2/SH3BP1	2
GO:0071346	BP	GO:0071346	cellular response to interferon-gamma	2/218	118/18800	0.398314	0.740731	0.740731	CCL13/CCL11	2
GO:1904019	BP	GO:1904019	epithelial cell apoptotic process	2/218	118/18800	0.398314	0.740731	0.740731	JAG2/RB1	2
GO:0006887	BP	GO:0006887	exocytosis	5/218	357/18800	0.398824	0.740731	0.740731	KIT/CACNA1I/FBXL20/CCR2/CADPS2	5
GO:0051258	BP	GO:0051258	protein polymerization	4/218	277/18800	0.400759	0.740731	0.740731	TWF2/GPX4/TPPP/CCL11	4
GO:0006858	BP	GO:0006858	extracellular transport	1/218	44/18800	0.401773	0.740731	0.740731	WWP2	1
GO:0009124	BP	GO:0009124	nucleoside monophosphate biosynthetic process	1/218	44/18800	0.401773	0.740731	0.740731	CAD	1
GO:0021762	BP	GO:0021762	substantia nigra development	1/218	44/18800	0.401773	0.740731	0.740731	CASP5	1
GO:0045840	BP	GO:0045840	positive regulation of mitotic nuclear division	1/218	44/18800	0.401773	0.740731	0.740731	RB1	1
GO:0050856	BP	GO:0050856	regulation of T cell receptor signaling pathway	1/218	44/18800	0.401773	0.740731	0.740731	MALT1	1
GO:0060443	BP	GO:0060443	mammary gland morphogenesis	1/218	44/18800	0.401773	0.740731	0.740731	CCL11	1
GO:0061001	BP	GO:0061001	regulation of dendritic spine morphogenesis	1/218	44/18800	0.401773	0.740731	0.740731	EPHB2	1
GO:0062208	BP	GO:0062208	positive regulation of pattern recognition receptor signaling pathway	1/218	44/18800	0.401773	0.740731	0.740731	USP15	1
GO:0097178	BP	GO:0097178	ruffle assembly	1/218	44/18800	0.401773	0.740731	0.740731	PIP5K1A	1
GO:1903432	BP	GO:1903432	regulation of TORC1 signaling	1/218	44/18800	0.401773	0.740731	0.740731	RRAGD	1
GO:2000404	BP	GO:2000404	regulation of T cell migration	1/218	44/18800	0.401773	0.740731	0.740731	CCR2	1
GO:2001239	BP	GO:2001239	regulation of extrinsic apoptotic signaling pathway in absence of ligand	1/218	44/18800	0.401773	0.740731	0.740731	SRPX	1
GO:0001525	BP	GO:0001525	angiogenesis	8/218	604/18800	0.401826	0.740731	0.740731	FOXO4/CCR2/ADAMTS9/EPHB2/CCL11/PGK1/COL18A1/AIMP1	8
GO:0006304	BP	GO:0006304	DNA modification	2/218	119/18800	0.402383	0.740731	0.740731	TOX/HELLS	2
GO:0032872	BP	GO:0032872	regulation of stress-activated MAPK cascade	3/218	198/18800	0.403746	0.740731	0.740731	MAPK8IP1/TRAF4/PBK	3
GO:0048167	BP	GO:0048167	regulation of synaptic plasticity	3/218	198/18800	0.403746	0.740731	0.740731	KIT/EPHB2/EIF4EBP2	3
GO:0030182	BP	GO:0030182	neuron differentiation	17/218	1356/18800	0.405359	0.740731	0.740731	TMEM132E/TWF2/PITX3/WNT2B/GPR37L1/GIGYF2/TLX3/MTMR2/MAP3K13/EVX1/JAG2/TOX/NEK3/EPHB2/OGDH/SDC2/RB1	17
GO:0051046	BP	GO:0051046	regulation of secretion	8/218	606/18800	0.405359	0.740731	0.740731	CRY2/HTR1A/CACNA1I/ACHE/FBXL20/CCR2/CADPS2/AIMP1	8
GO:0048871	BP	GO:0048871	multicellular organismal homeostasis	7/218	524/18800	0.406138	0.740731	0.740731	GIGYF2/ACHE/CCR2/SLC28A2/ARRDC3/RB1/PCTP	7
GO:0001763	BP	GO:0001763	morphogenesis of a branching structure	3/218	199/18800	0.406856	0.740731	0.740731	WNT2B/MAP3K13/CCL11	3
GO:0008154	BP	GO:0008154	actin polymerization or depolymerization	3/218	199/18800	0.406856	0.740731	0.740731	TWF2/SH3BP1/CCL11	3
GO:0031032	BP	GO:0031032	actomyosin structure organization	3/218	199/18800	0.406856	0.740731	0.740731	RHPN1/SORBS3/PRKAR1A	3
GO:0071674	BP	GO:0071674	mononuclear cell migration	3/218	199/18800	0.406856	0.740731	0.740731	CCR2/CCL13/CCL11	3
GO:0006260	BP	GO:0006260	DNA replication	4/218	280/18800	0.408594	0.740731	0.740731	HELB/GINS1/RFC3/ACTL6A	4
GO:0002920	BP	GO:0002920	regulation of humoral immune response	1/218	45/18800	0.408726	0.740731	0.740731	CFH	1
GO:0006378	BP	GO:0006378	mRNA polyadenylation	1/218	45/18800	0.408726	0.740731	0.740731	CPEB1	1
GO:0009268	BP	GO:0009268	response to pH	1/218	45/18800	0.408726	0.740731	0.740731	CLCN7	1
GO:0016572	BP	GO:0016572	histone phosphorylation	1/218	45/18800	0.408726	0.740731	0.740731	INCENP	1
GO:0030835	BP	GO:0030835	negative regulation of actin filament depolymerization	1/218	45/18800	0.408726	0.740731	0.740731	TWF2	1
GO:0032620	BP	GO:0032620	interleukin-17 production	1/218	45/18800	0.408726	0.740731	0.740731	TUSC2	1
GO:0032660	BP	GO:0032660	regulation of interleukin-17 production	1/218	45/18800	0.408726	0.740731	0.740731	TUSC2	1
GO:0032781	BP	GO:0032781	positive regulation of ATP-dependent activity	1/218	45/18800	0.408726	0.740731	0.740731	UHRF1	1
GO:0042088	BP	GO:0042088	T-helper 1 type immune response	1/218	45/18800	0.408726	0.740731	0.740731	CCR2	1
GO:0045197	BP	GO:0045197	establishment or maintenance of epithelial cell apical/basal polarity	1/218	45/18800	0.408726	0.740731	0.740731	SH3BP1	1
GO:0045933	BP	GO:0045933	positive regulation of muscle contraction	1/218	45/18800	0.408726	0.740731	0.740731	KIT	1
GO:0046006	BP	GO:0046006	regulation of activated T cell proliferation	1/218	45/18800	0.408726	0.740731	0.740731	PRKAR1A	1
GO:0046427	BP	GO:0046427	positive regulation of receptor signaling pathway via JAK-STAT	1/218	45/18800	0.408726	0.740731	0.740731	KIT	1
GO:0046839	BP	GO:0046839	phospholipid dephosphorylation	1/218	45/18800	0.408726	0.740731	0.740731	MTMR2	1
GO:0060612	BP	GO:0060612	adipose tissue development	1/218	45/18800	0.408726	0.740731	0.740731	ARRDC3	1
GO:0071827	BP	GO:0071827	plasma lipoprotein particle organization	1/218	45/18800	0.408726	0.740731	0.740731	SOAT2	1
GO:0089718	BP	GO:0089718	amino acid import across plasma membrane	1/218	45/18800	0.408726	0.740731	0.740731	SLC36A4	1
GO:0098927	BP	GO:0098927	vesicle-mediated transport between endosomal compartments	1/218	45/18800	0.408726	0.740731	0.740731	MTMR2	1
GO:1900271	BP	GO:1900271	regulation of long-term synaptic potentiation	1/218	45/18800	0.408726	0.740731	0.740731	EPHB2	1
GO:1902622	BP	GO:1902622	regulation of neutrophil migration	1/218	45/18800	0.408726	0.740731	0.740731	BST1	1
GO:1904646	BP	GO:1904646	cellular response to amyloid-beta	1/218	45/18800	0.408726	0.740731	0.740731	EPHB2	1
GO:0048513	BP	GO:0048513	animal organ development	42/218	3475/18800	0.409601	0.741838	0.741838	TMEM132E/SUN1/PITX3/WNT2B/GPR37L1/FBXL15/KIT/GIGYF2/TLX3/CIAPIN1/TRAF4/MALT1/PLCE1/PTBP2/TUSC2/JAG2/ACHE/MEIS3P1/DLX3/SYNE2/WDR38/FOXO4/APAF1/CCR2/TOX/INSL3/TTC39C/ADAMTS9/HELLS/PIP5K1A/CRIP1/EPHB2/NFKBIZ/CPE/ARRDC3/CCL11/OGDH/COL18A1/ACTL6A/CASP5/PRKAR1A/RB1	42
GO:0051493	BP	GO:0051493	regulation of cytoskeleton organization	7/218	526/18800	0.409936	0.741838	0.741838	TWF2/RHPN1/BST1/SH3BP1/SORBS3/TPPP/CCL11	7
GO:0006690	BP	GO:0006690	icosanoid metabolic process	2/218	121/18800	0.41048	0.741838	0.741838	GPX4/HPGDS	2
GO:0048675	BP	GO:0048675	axon extension	2/218	121/18800	0.41048	0.741838	0.741838	TWF2/MAP3K13	2
GO:0051101	BP	GO:0051101	regulation of DNA binding	2/218	121/18800	0.41048	0.741838	0.741838	NEK2/RB1	2
GO:0046879	BP	GO:0046879	hormone secretion	4/218	281/18800	0.411201	0.742726	0.742726	CRY2/HTR1A/CPE/AIMP1	4
GO:0006006	BP	GO:0006006	glucose metabolic process	3/218	201/18800	0.41306	0.744427	0.744427	SORD/SLC35B4/PGK1	3
GO:0009612	BP	GO:0009612	response to mechanical stimulus	3/218	201/18800	0.41306	0.744427	0.744427	KIT/TRPA1/CASP5	3
GO:0032271	BP	GO:0032271	regulation of protein polymerization	3/218	201/18800	0.41306	0.744427	0.744427	TWF2/TPPP/CCL11	3
GO:0070302	BP	GO:0070302	regulation of stress-activated protein kinase signaling cascade	3/218	201/18800	0.41306	0.744427	0.744427	MAPK8IP1/TRAF4/PBK	3
GO:0030097	BP	GO:0030097	hemopoiesis	11/218	860/18800	0.413339	0.744514	0.744514	WNT2B/KIT/CIAPIN1/MALT1/TUSC2/JAG2/WDR38/CCR2/TOX/NFKBIZ/RB1	11
GO:0048872	BP	GO:0048872	homeostasis of number of cells	4/218	282/18800	0.413806	0.744943	0.744943	KIT/GIGYF2/CCR2/RB1	4
GO:0043087	BP	GO:0043087	regulation of GTPase activity	5/218	364/18800	0.414869	0.745688	0.745688	CCL13/TBC1D22B/SH3BP1/PIP5K1A/CCL11	5
GO:0001974	BP	GO:0001974	blood vessel remodeling	1/218	46/18800	0.415599	0.745688	0.745688	CCR2	1
GO:0021517	BP	GO:0021517	ventral spinal cord development	1/218	46/18800	0.415599	0.745688	0.745688	GIGYF2	1
GO:0031640	BP	GO:0031640	killing of cells of another organism	1/218	46/18800	0.415599	0.745688	0.745688	CCL13	1
GO:0043631	BP	GO:0043631	RNA polyadenylation	1/218	46/18800	0.415599	0.745688	0.745688	CPEB1	1
GO:0046677	BP	GO:0046677	response to antibiotic	1/218	46/18800	0.415599	0.745688	0.745688	CRIP1	1
GO:0019722	BP	GO:0019722	calcium-mediated signaling	3/218	202/18800	0.416155	0.746077	0.746077	PLCE1/BST1/CCR2	3
GO:0072359	BP	GO:0072359	circulatory system development	15/218	1197/18800	0.416276	0.746077	0.746077	KIT/PLCE1/DLX3/FOXO4/CCR2/ADAMTS9/CRIP1/EPHB2/CPE/CCL11/PGK1/COL18A1/PRKAR1A/RB1/AIMP1	15
GO:0002224	BP	GO:0002224	toll-like receptor signaling pathway	2/218	123/18800	0.418524	0.747629	0.747629	UNC93B1/MAPKAPK3	2
GO:0002244	BP	GO:0002244	hematopoietic progenitor cell differentiation	2/218	123/18800	0.418524	0.747629	0.747629	KIT/WDR38	2
GO:0022612	BP	GO:0022612	gland morphogenesis	2/218	123/18800	0.418524	0.747629	0.747629	CRIP1/CCL11	2
GO:0031570	BP	GO:0031570	DNA integrity checkpoint signaling	2/218	123/18800	0.418524	0.747629	0.747629	GIGYF2/FOXO4	2
GO:0042471	BP	GO:0042471	ear morphogenesis	2/218	123/18800	0.418524	0.747629	0.747629	TTC39C/EPHB2	2
GO:0097237	BP	GO:0097237	cellular response to toxic substance	2/218	123/18800	0.418524	0.747629	0.747629	GPX4/CYGB	2
GO:0019953	BP	GO:0019953	sexual reproduction	11/218	864/18800	0.419314	0.748626	0.748626	SUN1/C9orf24/KIT/GPX4/JAG2/HPGDS/GAL3ST1/INSL3/ASF1B/NELL2/RB1	11
GO:0002366	BP	GO:0002366	leukocyte activation involved in immune response	4/218	285/18800	0.421606	0.749002	0.749002	KIT/MALT1/CCR2/NFKBIZ	4
GO:0045597	BP	GO:0045597	positive regulation of cell differentiation	11/218	866/18800	0.422302	0.749002	0.749002	TWF2/KIT/SULT2B1/MALT1/MAP3K13/TOX/ADAMTS9/EPHB2/NFKBIZ/RB1/IGFBP3	11
GO:0032008	BP	GO:0032008	positive regulation of TOR signaling	1/218	47/18800	0.422392	0.749002	0.749002	RRAGD	1
GO:0032964	BP	GO:0032964	collagen biosynthetic process	1/218	47/18800	0.422392	0.749002	0.749002	CYGB	1
GO:0034198	BP	GO:0034198	cellular response to amino acid starvation	1/218	47/18800	0.422392	0.749002	0.749002	RRAGD	1
GO:0036230	BP	GO:0036230	granulocyte activation	1/218	47/18800	0.422392	0.749002	0.749002	CCR2	1
GO:0042220	BP	GO:0042220	response to cocaine	1/218	47/18800	0.422392	0.749002	0.749002	PITX3	1
GO:0042908	BP	GO:0042908	xenobiotic transport	1/218	47/18800	0.422392	0.749002	0.749002	SLC19A1	1
GO:0045776	BP	GO:0045776	negative regulation of blood pressure	1/218	47/18800	0.422392	0.749002	0.749002	GPR37L1	1
GO:0046189	BP	GO:0046189	phenol-containing compound biosynthetic process	1/218	47/18800	0.422392	0.749002	0.749002	HDC	1
GO:0051972	BP	GO:0051972	regulation of telomerase activity	1/218	47/18800	0.422392	0.749002	0.749002	NEK2	1
GO:1905953	BP	GO:1905953	negative regulation of lipid localization	1/218	47/18800	0.422392	0.749002	0.749002	CRY2	1
GO:0030218	BP	GO:0030218	erythrocyte differentiation	2/218	124/18800	0.422526	0.749002	0.749002	KIT/RB1	2
GO:0023061	BP	GO:0023061	signal release	6/218	451/18800	0.424964	0.752851	0.752851	CRY2/HTR1A/FBXL20/CADPS2/CPE/AIMP1	6
GO:0007623	BP	GO:0007623	circadian rhythm	3/218	205/18800	0.425408	0.752851	0.752851	CRY2/GNAQ/DBP	3
GO:0043086	BP	GO:0043086	negative regulation of catalytic activity	10/218	785/18800	0.426433	0.752851	0.752851	CRY2/MAPK8IP1/PROS1/CCR2/PRKAR2B/EPHB2/GNAQ/PRKAR1A/CARD16/RB1	10
GO:0022402	BP	GO:0022402	cell cycle process	15/218	1205/18800	0.426493	0.752851	0.752851	SUN1/FBXL15/GIGYF2/INCENP/HAUS3/FOXO4/PRC1/KIF11/NEK2/TPPP/STARD9/CENPK/GINS1/RB1/RAD51AP1	15
GO:0043244	BP	GO:0043244	regulation of protein-containing complex disassembly	2/218	125/18800	0.426513	0.752851	0.752851	TWF2/SH3BP1	2
GO:0051270	BP	GO:0051270	regulation of cellular component movement	14/218	1122/18800	0.428069	0.752851	0.752851	KIT/MMP28/BST1/CYGB/SYNE2/FOXO4/CCR2/INSL3/SH3BP1/ADAMTS9/EPHB2/CCL11/TTLL6/IGFBP3	14
GO:0002460	BP	GO:0002460	adaptive immune response based on somatic recombination of immune receptors built from immunoglobulin superfamily domains	5/218	370/18800	0.428573	0.752851	0.752851	MALT1/CCR2/CFI/EPHB2/NFKBIZ	5
GO:2001233	BP	GO:2001233	regulation of apoptotic signaling pathway	5/218	370/18800	0.428573	0.752851	0.752851	MAPK8IP1/APAF1/SRPX/HELLS/RB1	5
GO:0006953	BP	GO:0006953	acute-phase response	1/218	48/18800	0.429107	0.752851	0.752851	CD163	1
GO:0007632	BP	GO:0007632	visual behavior	1/218	48/18800	0.429107	0.752851	0.752851	KIT	1
GO:0016574	BP	GO:0016574	histone ubiquitination	1/218	48/18800	0.429107	0.752851	0.752851	UHRF1	1
GO:0030195	BP	GO:0030195	negative regulation of blood coagulation	1/218	48/18800	0.429107	0.752851	0.752851	PROS1	1
GO:0035305	BP	GO:0035305	negative regulation of dephosphorylation	1/218	48/18800	0.429107	0.752851	0.752851	CRY2	1
GO:0044818	BP	GO:0044818	mitotic G2/M transition checkpoint	1/218	48/18800	0.429107	0.752851	0.752851	FOXO4	1
GO:0046460	BP	GO:0046460	neutral lipid biosynthetic process	1/218	48/18800	0.429107	0.752851	0.752851	PLCE1	1
GO:0046463	BP	GO:0046463	acylglycerol biosynthetic process	1/218	48/18800	0.429107	0.752851	0.752851	PLCE1	1
GO:0050798	BP	GO:0050798	activated T cell proliferation	1/218	48/18800	0.429107	0.752851	0.752851	PRKAR1A	1
GO:0071825	BP	GO:0071825	protein-lipid complex subunit organization	1/218	48/18800	0.429107	0.752851	0.752851	SOAT2	1
GO:1901985	BP	GO:1901985	positive regulation of protein acetylation	1/218	48/18800	0.429107	0.752851	0.752851	TADA2B	1
GO:0007249	BP	GO:0007249	I-kappaB kinase/NF-kappaB signaling	4/218	288/18800	0.429381	0.752926	0.752926	TRAF4/MALT1/APOL3/CARD16	4
GO:0006334	BP	GO:0006334	nucleosome assembly	2/218	126/18800	0.430486	0.753091	0.753091	ASF1B/ITGB3BP	2
GO:1903706	BP	GO:1903706	regulation of hemopoiesis	5/218	371/18800	0.430851	0.753091	0.753091	MALT1/CCR2/TOX/NFKBIZ/RB1	5
GO:0006836	BP	GO:0006836	neurotransmitter transport	3/218	207/18800	0.431549	0.753091	0.753091	FBXL20/CADPS2/SLC28A2	3
GO:1903046	BP	GO:1903046	meiotic cell cycle process	3/218	207/18800	0.431549	0.753091	0.753091	SUN1/INCENP/RAD51AP1	3
GO:0002263	BP	GO:0002263	cell activation involved in immune response	4/218	289/18800	0.431967	0.753091	0.753091	KIT/MALT1/CCR2/NFKBIZ	4
GO:0032940	BP	GO:0032940	secretion by cell	10/218	789/18800	0.432709	0.753091	0.753091	CRY2/HTR1A/KIT/CACNA1I/ACHE/FBXL20/CCR2/CADPS2/CPE/AIMP1	10
GO:0008610	BP	GO:0008610	lipid biosynthetic process	9/218	706/18800	0.434088	0.753091	0.753091	CDIPT/GPX4/MTMR2/PLCE1/HPGDS/GAL3ST1/PIP5K1A/ETNK1/LPCAT2	9
GO:0009914	BP	GO:0009914	hormone transport	4/218	290/18800	0.43455	0.753091	0.753091	CRY2/HTR1A/CPE/AIMP1	4
GO:0071902	BP	GO:0071902	positive regulation of protein serine/threonine kinase activity	3/218	208/18800	0.43461	0.753091	0.753091	KIT/MAP3K13/INCENP	3
GO:0052547	BP	GO:0052547	regulation of peptidase activity	6/218	456/18800	0.435259	0.753091	0.753091	MALT1/PROS1/APAF1/PSMB8/CARD16/NLRP2	6
GO:0006376	BP	GO:0006376	mRNA splice site selection	1/218	49/18800	0.435744	0.753091	0.753091	PTBP2	1
GO:0007602	BP	GO:0007602	phototransduction	1/218	49/18800	0.435744	0.753091	0.753091	GNAQ	1
GO:0008038	BP	GO:0008038	neuron recognition	1/218	49/18800	0.435744	0.753091	0.753091	EPHB2	1
GO:0008206	BP	GO:0008206	bile acid metabolic process	1/218	49/18800	0.435744	0.753091	0.753091	KIT	1
GO:0010659	BP	GO:0010659	cardiac muscle cell apoptotic process	1/218	49/18800	0.435744	0.753091	0.753091	APAF1	1
GO:0018198	BP	GO:0018198	peptidyl-cysteine modification	1/218	49/18800	0.435744	0.753091	0.753091	ZDHHC11	1
GO:0030225	BP	GO:0030225	macrophage differentiation	1/218	49/18800	0.435744	0.753091	0.753091	RB1	1
GO:0030850	BP	GO:0030850	prostate gland development	1/218	49/18800	0.435744	0.753091	0.753091	CRIP1	1
GO:0043300	BP	GO:0043300	regulation of leukocyte degranulation	1/218	49/18800	0.435744	0.753091	0.753091	CCR2	1
GO:0043330	BP	GO:0043330	response to exogenous dsRNA	1/218	49/18800	0.435744	0.753091	0.753091	IFIH1	1
GO:0050885	BP	GO:0050885	neuromuscular process controlling balance	1/218	49/18800	0.435744	0.753091	0.753091	GIGYF2	1
GO:0051489	BP	GO:0051489	regulation of filopodium assembly	1/218	49/18800	0.435744	0.753091	0.753091	EPHB2	1
GO:0060986	BP	GO:0060986	endocrine hormone secretion	1/218	49/18800	0.435744	0.753091	0.753091	CRY2	1
GO:1900047	BP	GO:1900047	negative regulation of hemostasis	1/218	49/18800	0.435744	0.753091	0.753091	PROS1	1
GO:1904894	BP	GO:1904894	positive regulation of receptor signaling pathway via STAT	1/218	49/18800	0.435744	0.753091	0.753091	KIT	1
GO:1990928	BP	GO:1990928	response to amino acid starvation	1/218	49/18800	0.435744	0.753091	0.753091	RRAGD	1
GO:2000059	BP	GO:2000059	negative regulation of ubiquitin-dependent protein catabolic process	1/218	49/18800	0.435744	0.753091	0.753091	PBK	1
GO:0022409	BP	GO:0022409	positive regulation of cell-cell adhesion	4/218	291/18800	0.43713	0.754799	0.754799	MALT1/CLECL1/CCR2/NFKBIZ	4
GO:0006915	BP	GO:0006915	apoptotic process	23/218	1892/18800	0.438023	0.754799	0.754799	PITX3/MAPK8IP1/UBE2M/GRK5/CIAPIN1/TRAF4/MRPL41/MALT1/JAG2/APAF1/INSL3/SRPX/HELLS/ZNF385B/CRIP1/RBM25/ITGB3BP/CASP5/CARD16/RB1/NLRP2/IGFBP3/AIMP1	23
GO:0031929	BP	GO:0031929	TOR signaling	2/218	128/18800	0.438387	0.754799	0.754799	RRAGD/EIF4EBP2	2
GO:0042542	BP	GO:0042542	response to hydrogen peroxide	2/218	128/18800	0.438387	0.754799	0.754799	GPR37L1/TRPA1	2
GO:0033043	BP	GO:0033043	regulation of organelle organization	14/218	1130/18800	0.438648	0.754799	0.754799	TWF2/RHPN1/ZMYND10/BST1/SYNE2/SH3BP1/DDHD1/SORBS3/NEK2/TPPP/CCL11/ACTL6A/RB1/RAD51AP1	14
GO:1902531	BP	GO:1902531	regulation of intracellular signal transduction	21/218	1724/18800	0.43995	0.754799	0.754799	MAPK8IP1/GPR37L1/KIT/TRAF4/MALT1/MAP3K13/PLCE1/BST1/RRAGD/CCL13/PBK/INSL3/SH3BP1/HELLS/PIP5K1A/EPHB2/SORBS3/CCL11/APOL3/USP15/CARD16	21
GO:0006692	BP	GO:0006692	prostanoid metabolic process	1/218	50/18800	0.442304	0.754799	0.754799	HPGDS	1
GO:0006693	BP	GO:0006693	prostaglandin metabolic process	1/218	50/18800	0.442304	0.754799	0.754799	HPGDS	1
GO:0019933	BP	GO:0019933	cAMP-mediated signaling	1/218	50/18800	0.442304	0.754799	0.754799	INSL3	1
GO:0021695	BP	GO:0021695	cerebellar cortex development	1/218	50/18800	0.442304	0.754799	0.754799	OGDH	1
GO:0021872	BP	GO:0021872	forebrain generation of neurons	1/218	50/18800	0.442304	0.754799	0.754799	OGDH	1
GO:0035088	BP	GO:0035088	establishment or maintenance of apical/basal cell polarity	1/218	50/18800	0.442304	0.754799	0.754799	SH3BP1	1
GO:0038202	BP	GO:0038202	TORC1 signaling	1/218	50/18800	0.442304	0.754799	0.754799	RRAGD	1
GO:0043303	BP	GO:0043303	mast cell degranulation	1/218	50/18800	0.442304	0.754799	0.754799	KIT	1
GO:0046580	BP	GO:0046580	negative regulation of Ras protein signal transduction	1/218	50/18800	0.442304	0.754799	0.754799	EPHB2	1
GO:0060425	BP	GO:0060425	lung morphogenesis	1/218	50/18800	0.442304	0.754799	0.754799	WNT2B	1
GO:0061245	BP	GO:0061245	establishment or maintenance of bipolar cell polarity	1/218	50/18800	0.442304	0.754799	0.754799	SH3BP1	1
GO:1901799	BP	GO:1901799	negative regulation of proteasomal protein catabolic process	1/218	50/18800	0.442304	0.754799	0.754799	PBK	1
GO:1903053	BP	GO:1903053	regulation of extracellular matrix organization	1/218	50/18800	0.442304	0.754799	0.754799	RB1	1
GO:1903307	BP	GO:1903307	positive regulation of regulated secretory pathway	1/218	50/18800	0.442304	0.754799	0.754799	CACNA1I	1
GO:2001238	BP	GO:2001238	positive regulation of extrinsic apoptotic signaling pathway	1/218	50/18800	0.442304	0.754799	0.754799	SRPX	1
GO:0001101	BP	GO:0001101	response to acid chemical	2/218	129/18800	0.442316	0.754799	0.754799	CPEB1/RRAGD	2
GO:0035601	BP	GO:0035601	protein deacylation	2/218	129/18800	0.442316	0.754799	0.754799	NEK3/TPPP	2
GO:2001022	BP	GO:2001022	positive regulation of response to DNA damage stimulus	2/218	129/18800	0.442316	0.754799	0.754799	ACTL6A/RAD51AP1	2
GO:1903311	BP	GO:1903311	regulation of mRNA metabolic process	4/218	294/18800	0.444849	0.757082	0.757082	CPEB1/GIGYF2/KHSRP/RBM25	4
GO:0007093	BP	GO:0007093	mitotic cell cycle checkpoint signaling	2/218	130/18800	0.44623	0.757082	0.757082	GIGYF2/FOXO4	2
GO:0007127	BP	GO:0007127	meiosis I	2/218	130/18800	0.44623	0.757082	0.757082	SUN1/RAD51AP1	2
GO:0035303	BP	GO:0035303	regulation of dephosphorylation	2/218	130/18800	0.44623	0.757082	0.757082	CRY2/MTMR2	2
GO:0042476	BP	GO:0042476	odontogenesis	2/218	130/18800	0.44623	0.757082	0.757082	JAG2/DLX3	2
GO:0048565	BP	GO:0048565	digestive tract development	2/218	130/18800	0.44623	0.757082	0.757082	KIT/RB1	2
GO:0006457	BP	GO:0006457	protein folding	3/218	212/18800	0.446795	0.757082	0.757082	RP2/ZMYND10/PDIA5	3
GO:0033044	BP	GO:0033044	regulation of chromosome organization	3/218	212/18800	0.446795	0.757082	0.757082	NEK2/ACTL6A/RB1	3
GO:0002639	BP	GO:0002639	positive regulation of immunoglobulin production	1/218	51/18800	0.448788	0.757082	0.757082	EPHB2	1
GO:0006111	BP	GO:0006111	regulation of gluconeogenesis	1/218	51/18800	0.448788	0.757082	0.757082	SLC35B4	1
GO:0006120	BP	GO:0006120	mitochondrial electron transport, NADH to ubiquinone	1/218	51/18800	0.448788	0.757082	0.757082	NDUFS7	1
GO:0009409	BP	GO:0009409	response to cold	1/218	51/18800	0.448788	0.757082	0.757082	TRPA1	1
GO:0009584	BP	GO:0009584	detection of visible light	1/218	51/18800	0.448788	0.757082	0.757082	GNAQ	1
GO:0010658	BP	GO:0010658	striated muscle cell apoptotic process	1/218	51/18800	0.448788	0.757082	0.757082	APAF1	1
GO:0015804	BP	GO:0015804	neutral amino acid transport	1/218	51/18800	0.448788	0.757082	0.757082	SLC36A4	1
GO:0021515	BP	GO:0021515	cell differentiation in spinal cord	1/218	51/18800	0.448788	0.757082	0.757082	GIGYF2	1
GO:0032692	BP	GO:0032692	negative regulation of interleukin-1 production	1/218	51/18800	0.448788	0.757082	0.757082	CARD16	1
GO:0042572	BP	GO:0042572	retinol metabolic process	1/218	51/18800	0.448788	0.757082	0.757082	ADH1B	1
GO:0043277	BP	GO:0043277	apoptotic cell clearance	1/218	51/18800	0.448788	0.757082	0.757082	CCR2	1
GO:0051445	BP	GO:0051445	regulation of meiotic cell cycle	1/218	51/18800	0.448788	0.757082	0.757082	RAD51AP1	1
GO:0051496	BP	GO:0051496	positive regulation of stress fiber assembly	1/218	51/18800	0.448788	0.757082	0.757082	SORBS3	1
GO:0071622	BP	GO:0071622	regulation of granulocyte chemotaxis	1/218	51/18800	0.448788	0.757082	0.757082	BST1	1
GO:0031396	BP	GO:0031396	regulation of protein ubiquitination	3/218	213/18800	0.449825	0.757766	0.757766	FANCI/MALT1/ARRDC3	3
GO:0021700	BP	GO:0021700	developmental maturation	4/218	296/18800	0.449978	0.757766	0.757766	MAP3K13/TUSC2/INSL3/RB1	4
GO:0071310	BP	GO:0071310	cellular response to organic substance	29/218	2415/18800	0.450089	0.757766	0.757766	CRY2/TWF2/ZFYVE9/PITX3/HTR1A/FBXL15/CPEB1/KIT/KHSRP/ECHDC3/MALT1/RRAGD/FOXO4/TRPA1/APAF1/CCR2/CCL13/CYSLTR2/HELLS/IL18RAP/LILRA1/EPHB2/CCL11/USP15/KLHL15/EIF4EBP2/CARD16/RB1/IFIH1	29
GO:0006956	BP	GO:0006956	complement activation	2/218	131/18800	0.450128	0.757766	0.757766	CFH/CFI	2
GO:0010720	BP	GO:0010720	positive regulation of cell development	4/218	297/18800	0.452537	0.758818	0.758818	TWF2/KIT/MAP3K13/EPHB2	4
GO:0019220	BP	GO:0019220	regulation of phosphate metabolic process	17/218	1396/18800	0.4534	0.758818	0.758818	CRY2/MAPK8IP1/KIT/TRAF4/MTMR2/MALT1/MAP3K13/PLCE1/BST1/INCENP/PBK/PRKAR2B/EPHB2/GNAQ/PRKAR1A/RB1/IGFBP3	17
GO:0007159	BP	GO:0007159	leukocyte cell-cell adhesion	5/218	381/18800	0.453526	0.758818	0.758818	MALT1/CLECL1/CCR2/NFKBIZ/PRKAR1A	5
GO:0006612	BP	GO:0006612	protein targeting to membrane	2/218	132/18800	0.454011	0.758818	0.758818	ZDHHC11/NACAD	2
GO:0032874	BP	GO:0032874	positive regulation of stress-activated MAPK cascade	2/218	132/18800	0.454011	0.758818	0.758818	MAPK8IP1/TRAF4	2
GO:0071705	BP	GO:0071705	nitrogen compound transport	24/218	1993/18800	0.454435	0.758818	0.758818	CRY2/HTR1A/TMED6/SNX21/UNC93B1/AMN/RP2/KHSRP/ACHE/ZDHHC11/CADPS2/NACAD/ADAMTS9/DMBT1/SLC28A2/SLC36A4/SLC19A1/ARL5B/SLC35B4/WWP2/CPE/ARRDC3/AIMP1/AP1S1	24
GO:0002279	BP	GO:0002279	mast cell activation involved in immune response	1/218	52/18800	0.455197	0.758818	0.758818	KIT	1
GO:0002448	BP	GO:0002448	mast cell mediated immunity	1/218	52/18800	0.455197	0.758818	0.758818	KIT	1
GO:0002686	BP	GO:0002686	negative regulation of leukocyte migration	1/218	52/18800	0.455197	0.758818	0.758818	MMP28	1
GO:0006220	BP	GO:0006220	pyrimidine nucleotide metabolic process	1/218	52/18800	0.455197	0.758818	0.758818	CAD	1
GO:0006636	BP	GO:0006636	unsaturated fatty acid biosynthetic process	1/218	52/18800	0.455197	0.758818	0.758818	HPGDS	1
GO:0007215	BP	GO:0007215	glutamate receptor signaling pathway	1/218	52/18800	0.455197	0.758818	0.758818	GNAQ	1
GO:0032206	BP	GO:0032206	positive regulation of telomere maintenance	1/218	52/18800	0.455197	0.758818	0.758818	NEK2	1
GO:0035176	BP	GO:0035176	social behavior	1/218	52/18800	0.455197	0.758818	0.758818	EIF4EBP2	1
GO:0043392	BP	GO:0043392	negative regulation of DNA binding	1/218	52/18800	0.455197	0.758818	0.758818	NEK2	1
GO:0048013	BP	GO:0048013	ephrin receptor signaling pathway	1/218	52/18800	0.455197	0.758818	0.758818	EPHB2	1
GO:0050819	BP	GO:0050819	negative regulation of coagulation	1/218	52/18800	0.455197	0.758818	0.758818	PROS1	1
GO:1904036	BP	GO:1904036	negative regulation of epithelial cell apoptotic process	1/218	52/18800	0.455197	0.758818	0.758818	RB1	1
GO:2000677	BP	GO:2000677	regulation of transcription regulatory region DNA binding	1/218	52/18800	0.455197	0.758818	0.758818	RB1	1
GO:0051174	BP	GO:0051174	regulation of phosphorus metabolic process	17/218	1398/18800	0.455804	0.759152	0.759152	CRY2/MAPK8IP1/KIT/TRAF4/MTMR2/MALT1/MAP3K13/PLCE1/BST1/INCENP/PBK/PRKAR2B/EPHB2/GNAQ/PRKAR1A/RB1/IGFBP3	17
GO:0072330	BP	GO:0072330	monocarboxylic acid biosynthetic process	3/218	215/18800	0.455865	0.759152	0.759152	GPX4/HPGDS/LDHC	3
GO:0034101	BP	GO:0034101	erythrocyte homeostasis	2/218	133/18800	0.457878	0.76133	0.76133	KIT/RB1	2
GO:0098732	BP	GO:0098732	macromolecule deacylation	2/218	133/18800	0.457878	0.76133	0.76133	NEK3/TPPP	2
GO:1902600	BP	GO:1902600	proton transmembrane transport	2/218	133/18800	0.457878	0.76133	0.76133	OTOP2/NDUFS7	2
GO:0030258	BP	GO:0030258	lipid modification	3/218	216/18800	0.458875	0.761823	0.761823	MTMR2/CYGB/SOAT2	3
GO:0050866	BP	GO:0050866	negative regulation of cell activation	3/218	216/18800	0.458875	0.761823	0.761823	CYGB/CCR2/PRKAR1A	3
GO:0030036	BP	GO:0030036	actin cytoskeleton organization	9/218	721/18800	0.458879	0.761823	0.761823	TWF2/KIT/RHPN1/BST1/SH3BP1/PIP5K1A/SORBS3/CCL11/PRKAR1A	9
GO:0051047	BP	GO:0051047	positive regulation of secretion	4/218	300/18800	0.46019	0.762898	0.762898	CACNA1I/ACHE/CADPS2/AIMP1	4
GO:0006383	BP	GO:0006383	transcription by RNA polymerase III	1/218	53/18800	0.461532	0.762898	0.762898	GTF3C4	1
GO:0007129	BP	GO:0007129	homologous chromosome pairing at meiosis	1/218	53/18800	0.461532	0.762898	0.762898	SUN1	1
GO:0030838	BP	GO:0030838	positive regulation of actin filament polymerization	1/218	53/18800	0.461532	0.762898	0.762898	CCL11	1
GO:0032210	BP	GO:0032210	regulation of telomere maintenance via telomerase	1/218	53/18800	0.461532	0.762898	0.762898	NEK2	1
GO:0043090	BP	GO:0043090	amino acid import	1/218	53/18800	0.461532	0.762898	0.762898	SLC36A4	1
GO:0050832	BP	GO:0050832	defense response to fungus	1/218	53/18800	0.461532	0.762898	0.762898	USP15	1
GO:0070304	BP	GO:0070304	positive regulation of stress-activated protein kinase signaling cascade	2/218	134/18800	0.461729	0.762898	0.762898	MAPK8IP1/TRAF4	2
GO:2001235	BP	GO:2001235	positive regulation of apoptotic signaling pathway	2/218	134/18800	0.461729	0.762898	0.762898	APAF1/SRPX	2
GO:0071222	BP	GO:0071222	cellular response to lipopolysaccharide	3/218	217/18800	0.461878	0.762898	0.762898	MALT1/EPHB2/CARD16	3
GO:0010948	BP	GO:0010948	negative regulation of cell cycle process	4/218	301/18800	0.462733	0.763922	0.763922	GIGYF2/FOXO4/NEK2/RB1	4
GO:0006810	BP	GO:0006810	transport	53/218	4486/18800	0.463956	0.764992	0.764992	CRY2/SUN1/ZFYVE9/HTR1A/TMED6/MAPK8IP1/OTOP2/SNX21/NDUFS7/UNC93B1/AMN/CYB5RL/RP2/KIT/KHSRP/MTMR2/MALT1/CACNA1I/TUSC2/CYGB/ACHE/SYNE2/FBXL20/TRPA1/CCR2/ZDHHC11/CLCN7/MAPKAPK3/CADPS2/NACAD/SH3BP1/SRPX/ADAMTS9/DMBT1/CFI/SLC28A2/CLEC10A/SLC36A4/SLC19A1/PIP5K1A/SOAT2/ARL5B/CD163/EPHB2/SLC35B4/WWP2/CPE/ARRDC3/APOL3/CLCA4/AIMP1/AP1S1/PCTP	53
GO:0007167	BP	GO:0007167	enzyme linked receptor protein signaling pathway	12/218	979/18800	0.464023	0.764992	0.764992	ZFYVE9/FBXL15/KIT/GIGYF2/CD8B/PLCE1/FOXO4/MAPKAPK3/EPHB2/USP15/EIF4EBP2/IGFBP3	12
GO:0002253	BP	GO:0002253	activation of immune response	5/218	386/18800	0.464775	0.764992	0.764992	CFH/MALT1/CD8B/CFI/NFKBIZ	5
GO:0002685	BP	GO:0002685	regulation of leukocyte migration	3/218	218/18800	0.464874	0.764992	0.764992	MMP28/BST1/CCR2	3
GO:0030029	BP	GO:0030029	actin filament-based process	10/218	811/18800	0.46712	0.764992	0.764992	TWF2/KIT/RHPN1/BST1/SYNE2/SH3BP1/PIP5K1A/SORBS3/CCL11/PRKAR1A	10
GO:0043067	BP	GO:0043067	regulation of programmed cell death	18/218	1493/18800	0.467381	0.764992	0.764992	PITX3/MAPK8IP1/UBE2M/KIT/GRK5/CIAPIN1/GPX4/TRAF4/MALT1/APAF1/INSL3/SRPX/HELLS/RBM25/CASP5/CARD16/RB1/IGFBP3	18
GO:0006968	BP	GO:0006968	cellular defense response	1/218	54/18800	0.467793	0.764992	0.764992	CCR2	1
GO:0016925	BP	GO:0016925	protein sumoylation	1/218	54/18800	0.467793	0.764992	0.764992	IFIH1	1
GO:0021545	BP	GO:0021545	cranial nerve development	1/218	54/18800	0.467793	0.764992	0.764992	EPHB2	1
GO:0045661	BP	GO:0045661	regulation of myoblast differentiation	1/218	54/18800	0.467793	0.764992	0.764992	IGFBP3	1
GO:0045744	BP	GO:0045744	negative regulation of G protein-coupled receptor signaling pathway	1/218	54/18800	0.467793	0.764992	0.764992	ARRDC3	1
GO:0048599	BP	GO:0048599	oocyte development	1/218	54/18800	0.467793	0.764992	0.764992	INSL3	1
GO:0051703	BP	GO:0051703	biological process involved in intraspecies interaction between organisms	1/218	54/18800	0.467793	0.764992	0.764992	EIF4EBP2	1
GO:0060632	BP	GO:0060632	regulation of microtubule-based movement	1/218	54/18800	0.467793	0.764992	0.764992	TTLL6	1
GO:1903202	BP	GO:1903202	negative regulation of oxidative stress-induced cell death	1/218	54/18800	0.467793	0.764992	0.764992	GPR37L1	1
GO:0001822	BP	GO:0001822	kidney development	4/218	303/18800	0.467807	0.764992	0.764992	WNT2B/PLCE1/APAF1/HELLS	4
GO:0019932	BP	GO:0019932	second-messenger-mediated signaling	4/218	303/18800	0.467807	0.764992	0.764992	PLCE1/BST1/CCR2/INSL3	4
GO:0043583	BP	GO:0043583	ear development	3/218	219/18800	0.467862	0.764992	0.764992	JAG2/TTC39C/EPHB2	3
GO:0051651	BP	GO:0051651	maintenance of location in cell	3/218	219/18800	0.467862	0.764992	0.764992	SUN1/TWF2/TRPA1	3
GO:0030163	BP	GO:0030163	protein catabolic process	12/218	982/18800	0.46829	0.765305	0.765305	FBXL15/TRAF4/MALT1/UHRF1/FBXL20/PSMB8/PBK/ADAMTS9/WWP2/USP15/KLHL15/TTC3	12
GO:0061982	BP	GO:0061982	meiosis I cell cycle process	2/218	136/18800	0.469384	0.766707	0.766707	SUN1/RAD51AP1	2
GO:0048534	BP	GO:0048534	hematopoietic or lymphoid organ development	11/218	900/18800	0.472966	0.770115	0.770115	WNT2B/KIT/CIAPIN1/MALT1/TUSC2/JAG2/WDR38/CCR2/TOX/NFKBIZ/RB1	11
GO:0002763	BP	GO:0002763	positive regulation of myeloid leukocyte differentiation	1/218	55/18800	0.473983	0.770115	0.770115	RB1	1
GO:0043647	BP	GO:0043647	inositol phosphate metabolic process	1/218	55/18800	0.473983	0.770115	0.770115	MTMR2	1
GO:0060998	BP	GO:0060998	regulation of dendritic spine development	1/218	55/18800	0.473983	0.770115	0.770115	EPHB2	1
GO:1904645	BP	GO:1904645	response to amyloid-beta	1/218	55/18800	0.473983	0.770115	0.770115	EPHB2	1
GO:0030335	BP	GO:0030335	positive regulation of cell migration	7/218	560/18800	0.474077	0.770115	0.770115	KIT/SYNE2/FOXO4/CCR2/INSL3/EPHB2/CCL11	7
GO:0033674	BP	GO:0033674	positive regulation of kinase activity	6/218	476/18800	0.476071	0.770115	0.770115	KIT/TRAF4/MALT1/MAP3K13/INCENP/EPHB2	6
GO:0002705	BP	GO:0002705	positive regulation of leukocyte mediated immunity	2/218	138/18800	0.476973	0.770115	0.770115	KIT/MALT1	2
GO:0030198	BP	GO:0030198	extracellular matrix organization	4/218	307/18800	0.477903	0.770115	0.770115	MMP28/ADAMTS9/COL18A1/RB1	4
GO:0001944	BP	GO:0001944	vasculature development	10/218	818/18800	0.478006	0.770115	0.770115	KIT/DLX3/FOXO4/CCR2/ADAMTS9/EPHB2/CCL11/PGK1/COL18A1/AIMP1	10
GO:0016567	BP	GO:0016567	protein ubiquitination	10/218	818/18800	0.478006	0.770115	0.770115	FBXL15/UBE2M/FANCI/MALT1/UHRF1/WWP2/ARRDC3/KLHL15/TTC3/FBXO3	10
GO:0018205	BP	GO:0018205	peptidyl-lysine modification	5/218	392/18800	0.478184	0.770115	0.770115	GTF3C4/PHF20L1/TADA2B/ACTL6A/IFIH1	5
GO:0003229	BP	GO:0003229	ventricular cardiac muscle tissue development	1/218	56/18800	0.4801	0.770115	0.770115	ADAMTS9	1
[truncated: 2,279 more rows]
