# Supplementary material for: Identifying hub genes in response to ustekinumab and the impact of ustekinumab treatment on fibrosis in Crohn’s disease
Source: Front Immunol. 2024 May 22;15:1401733. doi: 10.3389/fimmu.2024.1401733 (PMC11150586; doi:10.3389/fimmu.2024.1401733)
Supplement: Supplementary file 1 [file DataSheet_1.zip › raw data/DEG207022.xlsx]

## Sheet: DEGKrectumYN3
	logFC	AveExpr	t	P.Value	adj.P.Val	B	change
CRIPAK	0.565	4.2746	5.18092	2.33e-06	0.0481351	3.21802	UP
THUMPD3	-0.499259	6.85238	-4.62303	1.85e-05	0.187081	1.74923	DOWN
C1orf27	-0.332222	6.1481	-4.43359	3.65e-05	0.187081	1.26392	NOT
PNPLA4	0.616852	5.98794	4.40167	4.09e-05	0.187081	1.18295	UP
B3GNT1	0.44037	5.4381	4.32286	5.4e-05	0.187081	0.984104	UP
POF1B	0.601852	3.44413	4.29448	5.97e-05	0.187081	0.912877	UP
CHRFAM7A	0.645556	4.11333	4.27705	6.35e-05	0.187081	0.869249	UP
VSIG10L	0.375	3.34079	4.14366	0.000100873	0.260165	0.537944	NOT
LOC151534	0.508333	5.13762	4.04753	0.000140222	0.321467	0.302296	UP
DOLPP1	0.455741	4.97381	3.98237	0.000174911	0.360895	0.144107	UP
CRYZL1	0.463519	4.30381	3.90414	0.000227523	0.38039	-0.0440926	UP
NNAT	0.320185	4.61556	3.89863	0.000231748	0.38039	-0.0572593	NOT
HADHB	0.327963	8.30667	3.88857	0.000239668	0.38039	-0.0813098	NOT
KATNB1	0.415	5.34762	3.82795	0.000293164	0.409909	-0.22549	NOT
PRKRIP1	-0.338889	5.09381	-3.823	0.000298	0.409909	-0.237199	NOT
C20orf165	-0.345741	4.15635	-3.79935	0.000322202	0.4155	-0.293072	NOT
AGAP11	0.443333	4.05667	3.69937	0.000446949	0.477055	-0.52719	UP
KLHDC5	0.381852	4.01492	3.69322	0.000455959	0.477055	-0.541464	NOT
MCCC2	0.259074	2.9546	3.68438	0.000469222	0.477055	-0.56197	NOT
MSH3	0.266111	6.29857	3.66156	0.0005052	0.477055	-0.614799	NOT
XPNPEP2	1.09407	4.39111	3.65872	0.000509861	0.477055	-0.621365	UP
MORN5	0.276667	3.25841	3.64721	0.000529157	0.477055	-0.647926	NOT
C4orf36	0.618333	3.80111	3.60769	0.000600841	0.477055	-0.738745	UP
SLC25A23	0.397778	5.19794	3.60594	0.000604219	0.477055	-0.742752	NOT
HAVCR2	-0.420556	4.14937	-3.59748	0.000620814	0.477055	-0.762118	NOT
HEXB	0.237593	9.2919	3.59106	0.000633694	0.477055	-0.776793	NOT
DDHD1	-0.468519	4.64937	-3.57468	0.000667715	0.477055	-0.814163	DOWN
PLBD1	0.457407	7.76127	3.56805	0.00068196	0.477055	-0.829246	UP
EIF3C	0.309815	3.61333	3.53943	0.000746909	0.477055	-0.894237	NOT
CYP2S1	0.999815	8.44635	3.52516	0.000781444	0.477055	-0.926521	UP
PLD3	-0.397222	5.29714	-3.50292	0.000838318	0.477055	-0.976691	NOT
RNPEP	0.402778	6.16698	3.50285	0.00083851	0.477055	-0.976855	NOT
FLJ37644	0.356667	3.50095	3.46427	0.000946602	0.477055	-1.06341	NOT
APPL1	0.508704	4.93286	3.44101	0.00101799	0.477055	-1.1153	UP
AQP11	0.538519	4.66286	3.43962	0.00102242	0.477055	-1.11839	UP
LARS	0.322037	8.33175	3.43733	0.00102976	0.477055	-1.12349	NOT
LRRC8D	0.311481	7.1819	3.41942	0.00108885	0.477055	-1.1633	NOT
LOC401052	0.345185	2.95746	3.41424	0.00110651	0.477055	-1.17477	NOT
FLVCR1	0.452778	4.16635	3.40084	0.00115349	0.477055	-1.20443	UP
PCK2	0.538889	9.43143	3.39211	0.0011851	0.477055	-1.22371	UP
CPT1A	0.528333	7.42714	3.39167	0.00118672	0.477055	-1.22468	UP
C6orf35	0.359074	4.16	3.38495	0.00121167	0.477055	-1.23951	NOT
PRAP1	0.970556	5.32587	3.38168	0.00122396	0.477055	-1.24671	UP
LOC100289666	0.439259	6.57905	3.36782	0.00127746	0.477055	-1.27721	UP
CORO1C	-0.477593	6.54825	-3.36494	0.00128886	0.477055	-1.28354	DOWN
SLC15A3	-0.446296	4.30698	-3.36487	0.00128912	0.477055	-1.28368	DOWN
PRLR	0.684074	5.04254	3.35947	0.00131076	0.477055	-1.29554	UP
NR5A2	0.539444	3.57429	3.35934	0.00131128	0.477055	-1.29583	UP
ZBTB40	-0.350741	5.09286	-3.34012	0.00139107	0.477055	-1.33792	NOT
PARG	0.276481	4.5319	3.33895	0.00139606	0.477055	-1.34047	NOT
UTY	-0.69963	6.27302	-3.33711	0.00140395	0.477055	-1.34448	DOWN
PLEKHA2	-0.368704	4.33492	-3.33118	0.00142971	0.477055	-1.35743	NOT
FRG1	-0.262778	7.33635	-3.32802	0.00144359	0.477055	-1.36432	NOT
C19orf77	0.943889	5.95206	3.3202	0.00147854	0.477055	-1.38136	UP
KIAA1841	0.437963	4.82905	3.31461	0.00150402	0.477055	-1.39352	UP
PLOD2	0.806111	7.81683	3.30839	0.00153285	0.477055	-1.40704	UP
LOC400590	0.184259	2.74651	3.30549	0.00154651	0.477055	-1.41336	NOT
PLIN2	0.496296	6.61683	3.30532	0.00154728	0.477055	-1.41371	UP
APOA2	-0.396481	3.43873	-3.30492	0.00154919	0.477055	-1.41459	NOT
DMRT2	0.362222	2.99508	3.30335	0.00155663	0.477055	-1.418	NOT
LCN2	-1.36185	9.57286	-3.30227	0.00156174	0.477055	-1.42034	DOWN
SOCS3	-0.541111	5.21381	-3.29941	0.0015754	0.477055	-1.42654	DOWN
SCAPER	0.35963	3.6073	3.29757	0.00158428	0.477055	-1.43054	NOT
SLC3A1	0.719074	5.91254	3.29579	0.00159286	0.477055	-1.43438	UP
AFG3L2	0.416852	8.02159	3.29515	0.00159598	0.477055	-1.43578	NOT
SOX6	0.230556	3.44905	3.29434	0.00159991	0.477055	-1.43753	NOT
HMGCL	0.420556	6.61619	3.29249	0.00160896	0.477055	-1.44154	NOT
MEIS3P1	-0.333333	8.25905	-3.28734	0.00163436	0.477055	-1.45269	NOT
ATP8B2	-0.324259	5.14905	-3.28367	0.00165266	0.477055	-1.46062	NOT
KBTBD4	0.300556	3.67905	3.2806	0.00166814	0.477055	-1.46725	NOT
APOBEC3F	-0.351481	4.50794	-3.27723	0.00168532	0.477055	-1.47454	NOT
LOC284023	0.313148	3.97603	3.27624	0.00169038	0.477055	-1.47668	NOT
C6orf123	0.360556	3.83429	3.27355	0.00170425	0.477055	-1.48249	NOT
LOC202781	0.502037	5.36079	3.26368	0.00175596	0.477055	-1.50376	UP
MYST2	0.321481	5.49333	3.26066	0.0017721	0.477055	-1.51027	NOT
KRTAP5-9	-0.279815	2.88873	-3.24431	0.00186179	0.477055	-1.54539	NOT
FAM196A	0.449259	4.0827	3.23961	0.00188835	0.477055	-1.55546	UP
WSCD1	0.865926	5.42333	3.23845	0.001895	0.477055	-1.55796	UP
CREB3L3	0.688519	4.12206	3.22933	0.00194771	0.477055	-1.57747	UP
ZEB1	-0.231111	2.61587	-3.22464	0.00197542	0.477055	-1.58751	NOT
ANKRD46	0.333519	4.6919	3.22402	0.00197905	0.477055	-1.58882	NOT
ULK3	0.408519	6.08095	3.22034	0.00200107	0.477055	-1.59668	NOT
SLC15A1	1.36481	7.00571	3.22016	0.00200219	0.477055	-1.59708	UP
ZDHHC9	0.252407	7.6081	3.21937	0.00200689	0.477055	-1.59875	NOT
ZNF682	0.370926	4.47429	3.21892	0.00200965	0.477055	-1.59973	NOT
C10orf58	0.698519	7.0446	3.19213	0.00217748	0.477055	-1.65672	UP
PROS1	0.637222	7.05381	3.19101	0.0021848	0.477055	-1.65911	UP
ITGB7	-0.378519	5.54	-3.18972	0.00219323	0.477055	-1.66184	NOT
CD55	-1.54796	7.57571	-3.18761	0.00220711	0.477055	-1.66632	DOWN
OAT	0.461296	7.85127	3.18223	0.00224279	0.477055	-1.67771	UP
HCST	-0.38537	5.04143	-3.17314	0.0023044	0.477055	-1.69696	NOT
NIP7	0.296481	3.94143	3.17076	0.00232074	0.477055	-1.70198	NOT
HNRNPR	-0.342037	7.45873	-3.16829	0.00233787	0.477055	-1.7072	NOT
MPHOSPH9	-0.331667	3.9954	-3.16234	0.0023796	0.477055	-1.71976	NOT
ZNF436	0.459074	4.47984	3.15652	0.00242108	0.477055	-1.73203	UP
FAM200B	0.448148	5.49365	3.15426	0.00243737	0.477055	-1.73679	UP
C6orf195	0.253889	3.25571	3.15041	0.00246538	0.477055	-1.7449	NOT
CDRT15L2	0.232222	3.7554	3.15008	0.00246779	0.477055	-1.74559	NOT
LOC643650	0.307222	3.23222	3.14574	0.00249974	0.477055	-1.75472	NOT
DEFB124	-0.322037	4.35714	-3.13986	0.00254359	0.477055	-1.76706	NOT
ALPI	0.636852	5.28413	3.13224	0.00260152	0.477055	-1.78304	UP
CPA6	0.569259	3.72984	3.13042	0.00261555	0.477055	-1.78685	UP
TMEM184C	0.350556	6.81397	3.13015	0.00261767	0.477055	-1.78743	NOT
RANGAP1	-0.328333	4.42587	-3.12995	0.00261918	0.477055	-1.78784	NOT
TMEM68	0.415	4.03429	3.12534	0.00265508	0.477055	-1.7975	NOT
LOC100130837	0.321852	4.20524	3.12439	0.00266253	0.477055	-1.79948	NOT
ADI1	0.473519	7.76857	3.12267	0.00267604	0.477055	-1.80307	UP
WBSCR28	0.216667	3.11762	3.12097	0.00268952	0.477055	-1.80664	NOT
NRSN1	-0.252407	3.57524	-3.11863	0.00270813	0.477055	-1.81153	NOT
LOC339290	0.315926	5.54698	3.11695	0.00272159	0.477055	-1.81504	NOT
PPA2	-0.30037	4.23968	-3.1154	0.00273405	0.477055	-1.81828	NOT
SIDT2	0.387222	5.94587	3.11419	0.00274374	0.477055	-1.82079	NOT
PI4KA	0.373519	6.89095	3.11134	0.00276687	0.477055	-1.82674	NOT
LOC729013	0.365	5.56603	3.09711	0.002885	0.477055	-1.85638	NOT
ANXA13	0.622407	5.59429	3.09118	0.00293559	0.477055	-1.8687	UP
HLA-DRB1	-0.813519	10.1917	-3.08904	0.00295405	0.477055	-1.87315	DOWN
CXCR6	-0.567407	5.77302	-3.08883	0.00295591	0.477055	-1.87359	DOWN
SLC25A19	-0.29	5.3119	-3.08811	0.00296216	0.477055	-1.87509	NOT
NBEAL2	-0.439259	4.98206	-3.08356	0.00300184	0.477055	-1.88452	DOWN
DERA	0.400926	7.57302	3.07915	0.00304083	0.477055	-1.89366	NOT
GDPD2	0.491481	5.90873	3.07896	0.00304251	0.477055	-1.89405	UP
C3orf32	0.379074	4.04286	3.07831	0.00304835	0.477055	-1.89541	NOT
LOC100289042	-0.330926	5.52476	-3.07625	0.00306669	0.477055	-1.89966	NOT
EXOC1	0.287222	7.37381	3.07483	0.0030795	0.477055	-1.90261	NOT
IFI30	-0.882963	8.68683	-3.06706	0.00315008	0.477055	-1.91866	DOWN
ZNF684	0.343704	4.15651	3.06123	0.00320416	0.477055	-1.93072	NOT
VLDLR	0.630926	3.47143	3.05836	0.00323102	0.477055	-1.93663	UP
TADA2B	0.267222	4.2754	3.05804	0.00323407	0.477055	-1.9373	NOT
ASB13	0.616667	5.86032	3.05658	0.00324786	0.477055	-1.94031	UP
ETFDH	0.440185	7.19048	3.0508	0.00330286	0.477055	-1.9522	UP
UBE4A	0.205556	8.29825	3.04896	0.00332059	0.477055	-1.95599	NOT
IFI35	-0.511667	6.36413	-3.04706	0.00333896	0.477055	-1.95989	DOWN
GUSB	0.260185	8.28476	3.04651	0.00334428	0.477055	-1.96102	NOT
C4orf31	0.582963	5.99254	3.04452	0.00336373	0.477055	-1.96512	UP
RNF125	0.572778	4.78127	3.04429	0.00336592	0.477055	-1.96559	UP
PAIP2	0.286481	3.86889	3.0401	0.00340715	0.477055	-1.9742	NOT
DNAJB9	-0.788519	4.72032	-3.03665	0.00344138	0.477055	-1.98128	DOWN
HDHD1A	0.465926	7.19841	3.036	0.00344791	0.477055	-1.98262	UP
PSMB9	-0.967778	8.53619	-3.03225	0.00348558	0.477055	-1.99031	DOWN
EML5	0.359074	3.57667	3.0308	0.00350023	0.477055	-1.99327	NOT
TRPV1	0.411296	4.75857	3.03001	0.0035083	0.477055	-1.9949	NOT
GHR	0.803704	3.87667	3.02646	0.00354447	0.477055	-2.00216	UP
PECR	0.377222	4.76222	3.02645	0.00354463	0.477055	-2.00219	NOT
CHN2	0.35463	5.72381	3.0264	0.00354512	0.477055	-2.00229	NOT
CHST5	0.593519	6.64571	3.02505	0.00355898	0.477055	-2.00505	UP
CNTD1	0.297407	3.39508	3.02484	0.00356112	0.477055	-2.00548	NOT
KIAA1324	0.58537	6.8527	3.02315	0.00357855	0.477055	-2.00893	UP
CYP2J2	0.628333	6.65698	3.02297	0.00358043	0.477055	-2.0093	UP
KDM5D	-2.05481	4.83683	-3.02283	0.00358195	0.477055	-2.0096	DOWN
IL1B	-1.87111	6.43492	-3.02096	0.00360138	0.477055	-2.01343	DOWN
NDST4	-0.147593	2.41873	-3.02009	0.00361035	0.477055	-2.01519	NOT
ARHGEF10L	0.312593	3.77873	3.01645	0.00364857	0.477055	-2.02264	NOT
LOC100133461	-0.25	4.17206	-3.01388	0.00367573	0.477055	-2.02788	NOT
GXYLT2	0.409074	3.11937	3.01307	0.00368433	0.477055	-2.02953	NOT
PRUNE	0.306667	6.52603	3.01302	0.00368486	0.477055	-2.02964	NOT
ZNF555	-0.243704	3.59778	-3.01181	0.00369773	0.477055	-2.0321	NOT
COL7A1	-0.495556	5.31365	-3.00909	0.00372693	0.477055	-2.03766	DOWN
RAB4A	0.435556	6.85889	3.00752	0.00374379	0.477055	-2.04085	UP
SNORD123	0.563704	6.61127	3.00749	0.00374415	0.477055	-2.04092	UP
PI3	-1.35056	9.51095	-3.0059	0.00376126	0.477055	-2.04415	DOWN
FHDC1	0.500556	5.8254	3.00496	0.00377149	0.477055	-2.04607	UP
FLRT1	0.335926	3.96429	3.00341	0.00378834	0.477055	-2.04922	NOT
IGBP1	0.219444	8.38746	3.00034	0.00382204	0.477055	-2.05548	NOT
HSD3B2	0.492963	3.62524	2.99874	0.0038396	0.477055	-2.05872	UP
LOC100286972	-0.504259	5.61667	-2.99757	0.00385256	0.477055	-2.0611	DOWN
NAGA	0.286481	5.25444	2.99431	0.00388894	0.477055	-2.06774	NOT
PIK3R1	0.368333	6.44317	2.99124	0.00392333	0.477055	-2.07397	NOT
LOC100129726	0.273148	3.95698	2.99046	0.0039321	0.477055	-2.07554	NOT
NUDT16L1	0.271481	6.57841	2.98823	0.0039574	0.477055	-2.08008	NOT
BTBD16	-0.209444	2.7473	-2.98761	0.00396446	0.477055	-2.08133	NOT
RAVER2	0.388333	3.78603	2.98711	0.00397015	0.477055	-2.08235	NOT
BAMBI	0.952778	5.71222	2.98478	0.00399677	0.477055	-2.08707	UP
ST6GAL2	0.572778	4.16794	2.98451	0.00399993	0.477055	-2.08763	UP
TK1	-0.491111	5.63429	-2.98184	0.0040306	0.477084	-2.09303	DOWN
CALN1	0.210926	4.34476	2.98048	0.00404642	0.477084	-2.09579	NOT
ANKS4B	0.728889	5.71079	2.97472	0.00411368	0.482093	-2.10744	UP
TAX1BP3	0.39037	9.95095	2.96989	0.00417099	0.482093	-2.11721	NOT
BAAT	-0.227963	4.03206	-2.96442	0.00423668	0.482093	-2.12825	NOT
MRS2	0.31037	6.39063	2.96373	0.00424508	0.482093	-2.12964	NOT
DQX1	0.506852	5.94889	2.96219	0.00426375	0.482093	-2.13274	UP
AKAP7	0.681481	6.72143	2.9597	0.00429426	0.482093	-2.13778	UP
KLHDC2	0.370185	7.33603	2.95952	0.00429648	0.482093	-2.13814	NOT
TMEM158	-0.726852	4.3319	-2.95937	0.00429832	0.482093	-2.13844	DOWN
ZNF564	0.316667	6.36968	2.9593	0.00429919	0.482093	-2.13859	NOT
ZNF572	-0.225556	3.04778	-2.94103	0.00452882	0.490285	-2.17531	NOT
STRADB	0.518148	6.78143	2.94093	0.00453008	0.490285	-2.17551	UP
C1orf161	0.860741	4.23889	2.9392	0.00455244	0.490285	-2.17898	UP
FAM151A	0.340741	3.4246	2.93561	0.00459906	0.490285	-2.18617	NOT
COG2	0.312222	6.69683	2.93409	0.00461906	0.490285	-2.18923	NOT
ISCA1	0.314259	6.40397	2.93403	0.00461981	0.490285	-2.18935	NOT
TM6SF2	0.287593	4.3346	2.93178	0.00464938	0.490285	-2.19385	NOT
MAP2K3	-0.396481	5.64429	-2.93007	0.004672	0.490285	-2.19727	NOT
DEPDC6	0.312037	2.89698	2.92523	0.00473663	0.490285	-2.20696	NOT
LOC284801	-0.510556	6.6354	-2.92483	0.00474193	0.490285	-2.20775	DOWN
LOC100289068	-0.312593	7.89905	-2.92461	0.00474494	0.490285	-2.2082	NOT
LOC441528	0.308889	2.67746	2.92287	0.00476834	0.490285	-2.21166	NOT
GUSBP3	0.368704	3.14175	2.9192	0.00481813	0.490285	-2.21899	NOT
ZNF320	0.433519	4.83619	2.91328	0.00489949	0.490285	-2.23079	UP
NCRNA00181	-0.258148	4.84683	-2.91152	0.00492397	0.490285	-2.23431	NOT
CD99	-0.363704	6.93508	-2.90886	0.00496117	0.490285	-2.23961	NOT
C19orf28	-0.390556	4.80254	-2.90402	0.00502933	0.490285	-2.24923	NOT
LOC157860	0.430926	5.80841	2.90282	0.00504637	0.490285	-2.25161	UP
NRG3	0.19037	2.67016	2.90135	0.00506741	0.490285	-2.25454	NOT
SLC5A12	0.568889	3.47127	2.90048	0.00507983	0.490285	-2.25627	UP
PSMB4	-0.239444	9.31524	-2.89698	0.00513013	0.490285	-2.26321	NOT
CHST5	0.608148	6.6254	2.89681	0.00513268	0.490285	-2.26356	UP
USF1	0.210185	5.80317	2.8966	0.00513564	0.490285	-2.26397	NOT
MGAT1	-0.264444	7.10333	-2.89159	0.00520862	0.490285	-2.27391	NOT
ZNRF3	0.335556	3.51238	2.89102	0.00521698	0.490285	-2.27504	NOT
SFRS12	-0.243333	3.73413	-2.88867	0.00525165	0.490285	-2.2797	NOT
FUBP1	-0.263519	7.61476	-2.88866	0.00525168	0.490285	-2.27971	NOT
SIK1	-1.22204	5.4619	-2.8874	0.00527036	0.490285	-2.28221	DOWN
TMSB4Y	-0.290185	4.61984	-2.88734	0.00527124	0.490285	-2.28232	NOT
LOC389043	0.248704	3.38238	2.88078	0.00536936	0.490285	-2.29531	NOT
NFKBIA	-0.497037	8.11159	-2.86838	0.00555929	0.490285	-2.31978	DOWN
PGRMC2	0.308889	7.04635	2.86645	0.00558946	0.490285	-2.32359	NOT
LOC100128893	0.593889	5.14984	2.86535	0.00560667	0.490285	-2.32576	UP
CASP6	0.441481	6.41714	2.865	0.00561219	0.490285	-2.32645	UP
C21orf30	-0.214074	3.46683	-2.86089	0.00567698	0.490285	-2.33453	NOT
OFD1	0.288148	8.00746	2.86008	0.0056899	0.490285	-2.33612	NOT
LOC728073	0.238333	4.54683	2.8593	0.00570234	0.490285	-2.33766	NOT
KIAA0907	0.228889	8.08825	2.85911	0.00570527	0.490285	-2.33802	NOT
C1orf115	0.722963	6.56254	2.85849	0.00571518	0.490285	-2.33924	UP
NBPF10	0.397222	9.42952	2.85705	0.00573823	0.490285	-2.34207	NOT
LRRC4	-0.288704	4.36635	-2.85701	0.00573886	0.490285	-2.34215	NOT
TTLL11	0.292963	3.23	2.85686	0.00574126	0.490285	-2.34245	NOT
TFPT	-0.245185	5.40683	-2.8545	0.00577935	0.490285	-2.3471	NOT
EIF1AY	-2.81315	5.58349	-2.85215	0.0058173	0.490285	-2.3517	DOWN
PSMB2	-0.288519	8.68286	-2.85155	0.00582711	0.490285	-2.35289	NOT
CNNM1	-0.261481	3.69302	-2.85031	0.00584719	0.490285	-2.35531	NOT
TDGF1	0.498333	5.55286	2.84873	0.00587301	0.490285	-2.35841	UP
C1orf63	0.309074	6.87286	2.84818	0.0058821	0.490285	-2.35949	NOT
U2AF1	-0.236481	7.70048	-2.84276	0.00597157	0.490285	-2.37011	NOT
ZNF232	0.315741	5.11048	2.84108	0.00599952	0.490285	-2.37339	NOT
SLC17A4	0.842778	4.17317	2.84022	0.00601391	0.490285	-2.37508	UP
TRIP13	-0.304259	3.65079	-2.83754	0.00605895	0.490285	-2.38032	NOT
SEPHS2	0.427963	9.02873	2.8372	0.00606471	0.490285	-2.38099	NOT
NEDD4	0.310556	4.21714	2.83705	0.00606721	0.490285	-2.38128	NOT
ATP7B	0.284815	3.46032	2.83438	0.00611246	0.490285	-2.3865	NOT
MYOC	0.246481	3.7354	2.8342	0.00611548	0.490285	-2.38685	NOT
NFKBIZ	-0.474444	7.47778	-2.83245	0.00614528	0.490285	-2.39027	DOWN
ALDOC	0.776111	6.15476	2.8317	0.00615812	0.490285	-2.39173	UP
TMEM59	0.322963	9.62984	2.83159	0.00616003	0.490285	-2.39195	NOT
NPTX1	-0.233704	3.80254	-2.83143	0.00616277	0.490285	-2.39226	NOT
ABCG2	1.23852	6.74175	2.83133	0.00616442	0.490285	-2.39245	UP
MEP1A	0.954259	8.51206	2.82955	0.00619505	0.490285	-2.39594	UP
YIPF4	0.410185	4.93286	2.82667	0.00624477	0.490285	-2.40155	NOT
MRPL51	-0.31037	5.58381	-2.8265	0.00624765	0.490285	-2.40188	NOT
C17orf76	0.577593	6.15048	2.82609	0.00625472	0.490285	-2.40267	UP
CHI3L1	-2.60111	5.54286	-2.82572	0.00626121	0.490285	-2.4034	DOWN
C20orf94	0.243704	6.46	2.82564	0.00626252	0.490285	-2.40355	NOT
AKTIP	0.260926	6.2119	2.82394	0.00629214	0.490285	-2.40686	NOT
NAAA	0.758889	7.35508	2.82312	0.00630648	0.490285	-2.40846	UP
PALLD	-0.486481	4.91032	-2.82069	0.00634914	0.490285	-2.4132	DOWN
MTIF2	0.238704	7.31317	2.82	0.00636135	0.490285	-2.41455	NOT
KIF2A	0.322222	4.45714	2.81989	0.00636321	0.490285	-2.41475	NOT
DPP4	0.552593	7.80524	2.81947	0.0063707	0.490285	-2.41558	UP
XIST	3.01574	5.98952	2.81841	0.00638937	0.490285	-2.41764	UP
CARD16	-0.772222	7.35746	-2.81595	0.00643301	0.490285	-2.42242	DOWN
PPID	0.368704	7.66175	2.8157	0.00643746	0.490285	-2.4229	NOT
RPS4Y1	-2.52944	7.04143	-2.81441	0.00646054	0.490285	-2.42542	DOWN
ACSL5	0.37537	9.04603	2.81434	0.00646184	0.490285	-2.42556	NOT
TREML3	-0.195556	3.01651	-2.81279	0.00648959	0.490285	-2.42857	NOT
GLOD4	0.256852	8.00651	2.81086	0.00652425	0.490285	-2.43231	NOT
PTK2	0.235	3.66746	2.81052	0.00653041	0.490285	-2.43297	NOT
HLA-DQA1	-1.00296	8.2919	-2.80982	0.00654305	0.490285	-2.43433	DOWN
DDC	0.578148	6.96778	2.80584	0.00661538	0.490285	-2.44205	UP
AQP8	1.93444	8.20524	2.80555	0.00662072	0.490285	-2.44262	UP
FCGR2A	-0.795926	4.83333	-2.80545	0.00662264	0.490285	-2.44282	DOWN
TTC13	0.349259	5.96175	2.80525	0.00662622	0.490285	-2.4432	NOT
CTCFL	-0.254074	8.36	-2.80521	0.00662699	0.490285	-2.44328	NOT
EXOC2	-0.327963	4.82222	-2.80445	0.00664083	0.490285	-2.44474	NOT
ZNF593	-0.451852	5.38397	-2.80342	0.00665972	0.490285	-2.44674	DOWN
LOC286068	0.222963	3.64222	2.79967	0.006729	0.490285	-2.454	NOT
PCYOX1	0.36463	5.06302	2.79948	0.00673265	0.490285	-2.45438	NOT
IL10RB	0.394815	6.83714	2.79803	0.00675965	0.490285	-2.45719	NOT
SPR	0.398704	7.25381	2.79801	0.00675992	0.490285	-2.45722	NOT
LOC100129361	0.250926	6.78492	2.79496	0.00681708	0.490285	-2.46313	NOT
FEZ2	0.281111	7.14016	2.79452	0.00682531	0.490285	-2.46398	NOT
USP39	0.213889	5.49667	2.79419	0.00683144	0.490285	-2.46461	NOT
C8orf59	-0.478704	5.25476	-2.79189	0.00687485	0.490285	-2.46905	DOWN
PDZK1IP1	-1.04741	8.15	-2.79115	0.00688898	0.490285	-2.47049	DOWN
GBP1	-1.24611	8.61254	-2.79105	0.0068909	0.490285	-2.47069	DOWN
LPCAT1	-0.764074	5.58048	-2.7902	0.00690693	0.490285	-2.47232	DOWN
LYZ	-0.819259	10.3878	-2.78803	0.00694826	0.490285	-2.47651	DOWN
PHF7	0.217963	4.0054	2.78758	0.00695698	0.490285	-2.47739	NOT
MOSC2	0.483148	5.84254	2.78745	0.00695941	0.490285	-2.47763	UP
CYP27A1	0.450185	6.78302	2.7865	0.00697773	0.490285	-2.47948	UP
GGH	0.534074	7.06	2.78525	0.00700166	0.490285	-2.48188	UP
LOC649305	0.488148	5.87603	2.78444	0.00701733	0.490285	-2.48345	UP
LOXL2	-0.302593	4.27048	-2.78318	0.00704171	0.490285	-2.48588	NOT
IFITM1	-1.08037	8.48603	-2.78196	0.00706533	0.490285	-2.48823	DOWN
RNF135	0.347593	5.66317	2.78174	0.0070695	0.490285	-2.48864	NOT
LOC100289494	-0.29963	4.17571	-2.7814	0.00707626	0.490285	-2.48931	NOT
MYL10	-0.180556	3.95365	-2.7801	0.00710138	0.490285	-2.4918	NOT
ETS1	-0.516667	5.44841	-2.77948	0.00711359	0.490285	-2.493	DOWN
FLJ30064	-0.22537	5.09762	-2.77923	0.0071184	0.490285	-2.49348	NOT
CXorf51	-0.236852	3.31746	-2.77563	0.00718923	0.490285	-2.50042	NOT
PPM1A	0.410926	7.61889	2.77557	0.00719042	0.490285	-2.50054	NOT
CALR3	-0.148889	4.26651	-2.77476	0.00720633	0.490285	-2.50209	NOT
CARD16	-0.716852	8.72556	-2.77072	0.00728653	0.490285	-2.50985	DOWN
COL9A3	-0.411111	4.41794	-2.77061	0.00728874	0.490285	-2.51006	NOT
ASB10	-0.23463	3.18222	-2.77017	0.0072976	0.490285	-2.51091	NOT
C17orf82	-0.222963	4.33	-2.76665	0.00736826	0.490285	-2.51767	NOT
ZNF385A	-0.407778	4.23397	-2.76569	0.00738776	0.490285	-2.51952	NOT
SYDE2	0.167778	3.27508	2.76037	0.007496	0.490285	-2.52971	NOT
FAM93B	0.331481	4.6981	2.75961	0.0075117	0.490285	-2.53118	NOT
IFNGR2	0.345	7.05429	2.7587	0.00753033	0.490285	-2.53292	NOT
RNF5	0.401296	6.54825	2.75716	0.00756209	0.490285	-2.53586	NOT
CXCL1	-1.85889	7.72333	-2.75645	0.00757676	0.490285	-2.53722	DOWN
SFRS3	-0.349444	8.5373	-2.75502	0.00760643	0.490285	-2.53996	NOT
XPR1	0.381296	6.95206	2.75436	0.00762009	0.490285	-2.54122	NOT
TSPAN7	0.760926	6.65556	2.75409	0.00762577	0.490285	-2.54174	UP
GALM	0.269444	8.35571	2.75394	0.00762896	0.490285	-2.54203	NOT
MAOA	0.634259	7.8919	2.75301	0.00764829	0.490285	-2.54381	UP
ZC3H12A	-0.667963	5.35476	-2.75271	0.00765447	0.490285	-2.54437	DOWN
SLC39A11	0.382037	7.10143	2.75267	0.00765531	0.490285	-2.54445	NOT
TTTY15	-0.336852	3.20429	-2.75266	0.00765565	0.490285	-2.54448	NOT
GALNT12	0.826852	6.68794	2.75051	0.00770066	0.490285	-2.54859	UP
H2AFJ	0.487222	4.44571	2.74726	0.00776906	0.490285	-2.55478	UP
DNAH5	-0.251667	3.35238	-2.74617	0.00779228	0.490285	-2.55687	NOT
CYP3A4	0.262963	5.96571	2.74613	0.00779305	0.490285	-2.55694	NOT
ZNF200	0.301296	3.33508	2.74511	0.00781475	0.490285	-2.55889	NOT
CYP46A1	-0.198519	4.46238	-2.74428	0.00783249	0.490285	-2.56048	NOT
HLA-DRB1	-0.749074	9.56095	-2.74365	0.00784601	0.490285	-2.56168	DOWN
CRISP1	0.288519	3.56603	2.74363	0.0078463	0.490285	-2.56171	NOT
PADI2	0.659074	3.75841	2.74128	0.00789675	0.490285	-2.5662	UP
TYROBP	-0.639444	7.03476	-2.74047	0.00791414	0.490285	-2.56774	DOWN
HSD17B11	0.506296	8.54825	2.74043	0.007915	0.490285	-2.56781	UP
ARID5A	-0.43963	4.68794	-2.73833	0.00796052	0.490285	-2.57183	DOWN
TMED4	0.247963	3.19302	2.73827	0.0079617	0.490285	-2.57193	NOT
ANP32E	-0.64537	6.04762	-2.73824	0.00796232	0.490285	-2.57199	DOWN
ZFYVE27	0.332037	6.53762	2.7373	0.00798269	0.490285	-2.57378	NOT
PMAIP1	-0.532407	5.03746	-2.73677	0.00799418	0.490285	-2.57478	DOWN
LOC100288432	-0.508333	5.23016	-2.73435	0.00804699	0.490285	-2.57939	DOWN
NEIL1	0.302407	5.69968	2.7342	0.00805037	0.490285	-2.57969	NOT
LOC643714	0.426296	3.44016	2.73302	0.00807623	0.490285	-2.58193	NOT
TAGLN	-0.426852	3.79365	-2.73265	0.00808436	0.490285	-2.58264	NOT
MPL	0.222407	3.21825	2.73078	0.00812538	0.490285	-2.58618	NOT
LOC100289727	-0.722222	4.59127	-2.72954	0.00815298	0.490285	-2.58855	DOWN
SPATS2L	0.197778	2.68714	2.72936	0.00815694	0.490285	-2.58889	NOT
APOBEC3F	-0.43963	4.35238	-2.7288	0.00816927	0.490285	-2.58995	DOWN
MARVELD3	0.476852	4.85571	2.72856	0.00817454	0.490285	-2.5904	UP
C10orf116	0.647037	6.82873	2.72697	0.00821001	0.490285	-2.59343	UP
PKLR	0.298704	3.34175	2.72367	0.00828369	0.490285	-2.59968	NOT
SLC39A4	0.430185	7.27349	2.7234	0.0082898	0.490285	-2.6002	UP
TSIX	2.8037	6.38571	2.72217	0.00831757	0.490285	-2.60254	UP
FKBP2	-0.233889	7.74048	-2.72171	0.00832803	0.490285	-2.60342	NOT
TMEM177	0.287963	4.85206	2.71996	0.00836757	0.490285	-2.60673	NOT
REXO4	0.239444	4.52921	2.71868	0.0083965	0.490285	-2.60915	NOT
CCDC21	0.232778	3.38714	2.71864	0.0083975	0.490285	-2.60923	NOT
USP54	0.475926	7.36206	2.71733	0.00842727	0.490285	-2.6117	UP
PBLD	0.596481	4.90651	2.71511	0.00847815	0.490285	-2.61591	UP
LOC100294335	0.318519	3.87476	2.71484	0.00848442	0.490285	-2.61643	NOT
PSG3	0.207778	3.51413	2.71473	0.00848692	0.490285	-2.61664	NOT
FAM110C	0.567963	6.45984	2.71375	0.00850929	0.490285	-2.61848	UP
KLHDC7B	-0.332593	4.62063	-2.71337	0.00851824	0.490285	-2.61921	NOT
FRZB	0.482222	4.09333	2.71324	0.00852119	0.490285	-2.61946	UP
MGC4859	0.237593	2.88857	2.71139	0.00856384	0.490285	-2.62295	NOT
C1orf113	0.341481	4.2573	2.7099	0.00859832	0.490285	-2.62576	NOT
NCOA1	0.322037	6.03508	2.7098	0.00860065	0.490285	-2.62595	NOT
APOBEC3C	0.360556	7.29429	2.70786	0.00864588	0.490285	-2.62961	NOT
DNAJB7	0.278519	3.90127	2.70775	0.00864852	0.490285	-2.62983	NOT
CCDC69	-0.689259	5.10968	-2.70676	0.00867169	0.490285	-2.6317	DOWN
TSTD1	0.372037	8.27111	2.70526	0.00870699	0.490285	-2.63454	NOT
SOX30	0.168704	2.75984	2.70428	0.00872987	0.490285	-2.63637	NOT
SFRS2	-0.288333	7.39825	-2.70369	0.00874397	0.490285	-2.6375	NOT
C8orf77	0.279259	3.2673	2.70366	0.00874447	0.490285	-2.63754	NOT
IFITM2	-0.949259	8.17143	-2.70071	0.00881456	0.492355	-2.64312	DOWN
PECI	0.32537	6.03111	2.69867	0.00886317	0.492355	-2.64696	NOT
SEPW1	0.309074	8.92952	2.69745	0.00889227	0.492355	-2.64926	NOT
C9orf11	0.14463	2.48048	2.69604	0.00892616	0.492355	-2.65191	NOT
IL18R1	-0.505926	3.60476	-2.69529	0.00894407	0.492355	-2.65331	DOWN
BTNL3	0.741111	8.3981	2.69202	0.00902321	0.492355	-2.65947	UP
JARID2	-0.257222	6.59381	-2.69158	0.00903387	0.492355	-2.6603	NOT
TSEN2	0.413148	5.00254	2.69081	0.00905265	0.492355	-2.66175	NOT
CCNF	-0.282778	4.90238	-2.68911	0.00909427	0.492355	-2.66495	NOT
PET117	0.39037	5.7854	2.68846	0.00911018	0.492355	-2.66617	NOT
VCP	-0.353519	4.3019	-2.6883	0.00911409	0.492355	-2.66647	NOT
C12orf75	0.598333	5.79492	2.68639	0.00916106	0.492355	-2.67006	UP
CXorf23	0.331667	3.38683	2.68525	0.00918913	0.492355	-2.6722	NOT
PPP1CC	0.177407	8.63794	2.68352	0.00923203	0.492355	-2.67545	NOT
LOC148696	-0.213519	3.33968	-2.6823	0.00926209	0.492355	-2.67772	NOT
PKD1L2	0.203148	3.83143	2.68099	0.00929488	0.492355	-2.68019	NOT
GNAI2	-0.350556	6.35714	-2.67769	0.00937753	0.492355	-2.68637	NOT
ENTPD5	0.570185	6.08238	2.67711	0.00939214	0.492355	-2.68746	UP
SDF2L1	-0.507963	6.23095	-2.6768	0.00940001	0.492355	-2.68804	DOWN
VSTM2A	0.15537	3.50127	2.67661	0.00940469	0.492355	-2.68839	NOT
CENPV	0.370185	6.19825	2.67551	0.00943259	0.492355	-2.69046	NOT
TTTY2	-0.298704	3.1527	-2.67491	0.00944778	0.492355	-2.69158	NOT
CIDEB	0.453889	6.29429	2.67385	0.00947461	0.492355	-2.69356	UP
AFF4	0.38537	4.00524	2.67339	0.00948638	0.492355	-2.69443	NOT
RTP1	0.204259	2.88048	2.67279	0.00950152	0.492355	-2.69554	NOT
CDC14A	0.621667	5.58381	2.67247	0.00950964	0.492355	-2.69614	UP
GPR56	0.257963	5.41	2.67221	0.00951633	0.492355	-2.69663	NOT
HLA-DRA	-0.848148	10.1703	-2.67221	0.00951642	0.492355	-2.69664	DOWN
PTK6	0.388519	6.21698	2.6713	0.00953964	0.492355	-2.69834	NOT
TATDN3	0.251111	5.61587	2.67119	0.0095424	0.492355	-2.69854	NOT
SULT1A1	0.581111	8.6219	2.67109	0.00954502	0.492355	-2.69873	UP
APOL4	-0.426852	4.30254	-2.66966	0.00958166	0.492355	-2.7014	NOT
CADM1	-0.522222	5.66873	-2.66537	0.00969213	0.492355	-2.7094	DOWN
PTPRB	0.324259	3.95651	2.66473	0.00970888	0.492355	-2.71061	NOT
ENDOD1	0.648519	7.34079	2.66387	0.00973105	0.492355	-2.7122	UP
CYorf15A	-1.55796	4.46095	-2.66139	0.00979597	0.492355	-2.71684	DOWN
ROGDI	0.377963	5.87825	2.66125	0.00979955	0.492355	-2.71709	NOT
MLLT3	0.504815	5.11063	2.66081	0.00981107	0.492355	-2.71791	UP
LOC645638	-0.318148	4.62381	-2.66079	0.0098116	0.492355	-2.71795	NOT
PIM3	-0.599444	8.05603	-2.66065	0.0098154	0.492355	-2.71822	DOWN
ADRBK2	-0.437407	5.05937	-2.66049	0.00981956	0.492355	-2.71852	DOWN
RAD52	0.386852	6.0573	2.65892	0.00986064	0.492355	-2.72143	NOT
psiTPTE22	0.350926	3.42365	2.6579	0.00988759	0.492355	-2.72333	NOT
EEF2K	0.508889	8.24825	2.65684	0.00991564	0.492355	-2.72531	UP
E2F3	-0.33537	5.88302	-2.65285	0.0100217	0.492355	-2.73273	NOT
ADD3	0.36537	8.36683	2.65207	0.0100426	0.492355	-2.73418	NOT
C4orf14	0.238704	6.54429	2.65202	0.010044	0.492355	-2.73428	NOT
LIMD1	0.240556	5.37159	2.65175	0.0100511	0.492355	-2.73477	NOT
TBCEL	-0.363704	4.37841	-2.65117	0.0100668	0.492355	-2.73586	NOT
LOC729222	0.320741	5.08508	2.64872	0.0101327	0.492355	-2.74041	NOT
SULT1A2	0.588889	8.1419	2.64782	0.0101572	0.492355	-2.74209	UP
PHLPP2	0.751852	6.45333	2.64605	0.0102051	0.492355	-2.74537	UP
CDS1	0.476667	5.87698	2.64593	0.0102084	0.492355	-2.7456	UP
SMR3B	-0.293333	3.65365	-2.64484	0.0102381	0.492355	-2.74762	NOT
LOC340581	0.223333	3.22746	2.64446	0.0102484	0.492355	-2.74833	NOT
GRPEL2	-0.302778	5.75841	-2.64429	0.0102529	0.492355	-2.74863	NOT
MX2	-0.545185	4.45397	-2.64417	0.0102561	0.492355	-2.74885	DOWN
RCAN3	-0.286111	6.74079	-2.64379	0.0102666	0.492355	-2.74956	NOT
CYP4F12	0.418148	6.32159	2.64293	0.0102901	0.492355	-2.75116	NOT
TMEM160	-0.201667	4.13841	-2.64254	0.0103009	0.492355	-2.75189	NOT
CYBA	-0.331667	4.56429	-2.64219	0.0103105	0.492355	-2.75254	NOT
SLC25A28	-0.335	5.27603	-2.64154	0.0103282	0.492355	-2.75373	NOT
RPL22L1	-0.617407	6.79254	-2.64094	0.0103449	0.492355	-2.75486	DOWN
LOC100287039	0.235926	3.42667	2.64001	0.0103703	0.492355	-2.75657	NOT
TRAF6	0.222407	6.17381	2.63997	0.0103714	0.492355	-2.75664	NOT
FASTKD1	0.345185	7.22635	2.63885	0.0104024	0.492355	-2.75872	NOT
ATP10D	-0.344259	3.79619	-2.63782	0.010431	0.492355	-2.76063	NOT
MRPS25	0.348519	5.93571	2.63643	0.0104696	0.492355	-2.76321	NOT
RAB22A	0.29537	5.25571	2.63412	0.0105339	0.492355	-2.76747	NOT
SFRP4	0.250741	3.46286	2.63391	0.0105398	0.492355	-2.76786	NOT
MUC1	-0.68537	8.05635	-2.6336	0.0105485	0.492355	-2.76844	DOWN
GABRR2	-0.196296	4.30159	-2.6333	0.010557	0.492355	-2.769	NOT
NAGK	-0.302407	5.70698	-2.63289	0.0105684	0.492355	-2.76975	NOT
LOC285696	0.163889	5.31508	2.62978	0.010656	0.492355	-2.7755	NOT
SLC30A4	0.365926	6.19524	2.62754	0.0107195	0.492355	-2.77964	NOT
GJA10	-0.234444	3.4054	-2.6272	0.0107292	0.492355	-2.78027	NOT
ICAM1	-0.980185	7.27127	-2.62697	0.0107358	0.492355	-2.7807	DOWN
LOC388588	0.205741	4.70921	2.62602	0.0107627	0.492355	-2.78244	NOT
LOC653602	0.727593	4.99413	2.62573	0.010771	0.492355	-2.78298	UP
AMACR	0.799444	6.3281	2.62288	0.0108526	0.492355	-2.78823	UP
PTGIR	-0.22537	4.13206	-2.62147	0.0108933	0.492355	-2.79084	NOT
PKD2L2	-0.237037	5.59095	-2.62142	0.0108948	0.492355	-2.79094	NOT
GPR172B	0.211667	4.42413	2.61957	0.0109483	0.492355	-2.79435	NOT
RUNX3	-0.52037	3.95048	-2.61853	0.0109785	0.492355	-2.79626	DOWN
CXorf56	0.298704	3.86286	2.6177	0.0110023	0.492355	-2.79778	NOT
TNFAIP8L1	-0.414074	4.87381	-2.61766	0.0110036	0.492355	-2.79785	NOT
GREM1	-1.17204	5.86349	-2.61614	0.0110481	0.492355	-2.80066	DOWN
C9orf109	-0.266111	3.68921	-2.61397	0.0111116	0.492355	-2.80465	NOT
BMP8B	0.3	3.05175	2.61356	0.0111236	0.492355	-2.8054	NOT
SYNJ2BP	0.253333	6.74063	2.61341	0.0111281	0.492355	-2.80569	NOT
SNX24	0.371852	5.31683	2.61169	0.0111786	0.492355	-2.80884	NOT
SRP19	-0.295185	8.33746	-2.60899	0.0112585	0.492355	-2.81379	NOT
NBPF1	0.63463	6.12159	2.60897	0.0112591	0.492355	-2.81383	UP
UBE2L6	-0.827037	8.25444	-2.60865	0.0112688	0.492355	-2.81443	DOWN
PLCB4	0.451296	5.71206	2.6084	0.0112761	0.492355	-2.81488	UP
SLC22A15	0.277963	3.73286	2.60826	0.0112805	0.492355	-2.81515	NOT
SDHD	0.326481	8.24571	2.60698	0.0113186	0.492355	-2.8175	NOT
FAM20C	-0.45537	5.96476	-2.60545	0.0113643	0.492355	-2.8203	DOWN
PTPRR	1.05611	5.94476	2.60534	0.0113676	0.492355	-2.8205	UP
TMEM231	0.413519	4.11778	2.60282	0.0114432	0.492355	-2.82511	NOT
MAP3K8	-0.495741	4.13825	-2.6025	0.011453	0.492355	-2.82571	DOWN
NCRNA00175	-0.322593	3.9354	-2.602	0.0114682	0.492355	-2.82663	NOT
MYL6B	-0.267778	7.18175	-2.60174	0.0114759	0.492355	-2.8271	NOT
NCRNA00115	0.330926	5.50413	2.60114	0.011494	0.492355	-2.82819	NOT
REEP6	0.476111	4.13413	2.6003	0.0115197	0.492355	-2.82975	UP
LOC100289982	0.568704	3.3881	2.59922	0.0115523	0.492355	-2.83171	UP
HIC1	-0.217778	4.84444	-2.59563	0.0116621	0.492355	-2.83829	NOT
PRKY	-0.238889	3.59143	-2.59493	0.0116835	0.492355	-2.83956	NOT
BLCAP	0.410926	9.24111	2.59485	0.0116861	0.492355	-2.83972	NOT
UNC5C	-0.145741	2.39381	-2.59464	0.0116924	0.492355	-2.8401	NOT
C11orf52	0.385926	5.40587	2.59412	0.0117083	0.492355	-2.84104	NOT
S100A8	-2.05593	5.78111	-2.5937	0.0117215	0.492355	-2.84182	DOWN
ELL3	0.335556	7.07127	2.59334	0.0117326	0.492355	-2.84248	NOT
IL1RAP	-0.248519	2.95968	-2.59296	0.0117441	0.492355	-2.84316	NOT
MIAT	-0.453519	5.58206	-2.59052	0.0118198	0.492355	-2.84763	DOWN
TOLLIP	0.243704	4.81222	2.59004	0.0118346	0.492355	-2.8485	NOT
LOC728903	0.453519	4.48127	2.58937	0.0118556	0.492355	-2.84973	UP
CD80	-0.46037	4.07905	-2.58676	0.0119372	0.492355	-2.8545	DOWN
SLC25A20	0.442778	6.50714	2.58628	0.0119522	0.492355	-2.85537	UP
SNAPC3	0.264444	7.32444	2.58584	0.0119659	0.492355	-2.85617	NOT
ABCB1	0.899815	6.8754	2.58543	0.0119788	0.492355	-2.85692	UP
NCOA6	0.311852	3.76825	2.58439	0.0120116	0.492355	-2.85882	NOT
DECR2	0.352222	5.5481	2.58412	0.0120201	0.492355	-2.85931	NOT
PHKB	0.230741	7.79889	2.58403	0.0120229	0.492355	-2.85947	NOT
DOK2	-0.228148	4.76333	-2.58362	0.0120357	0.492355	-2.86021	NOT
LOC100131691	0.152407	2.5727	2.58265	0.0120665	0.492355	-2.86199	NOT
LMBRD1	0.241111	7.26222	2.57773	0.012223	0.492355	-2.87094	NOT
CYP11B2	0.250741	4.84286	2.57358	0.0123567	0.492355	-2.8785	NOT
PTGDR	0.826296	5.18508	2.57305	0.0123737	0.492355	-2.87945	UP
LOC100133761	-0.647407	5.82714	-2.57242	0.0123942	0.492355	-2.8806	DOWN
SEPT11	0.277222	6.6146	2.57239	0.0123952	0.492355	-2.88066	NOT
LOC284933	-0.134444	2.93302	-2.57216	0.0124025	0.492355	-2.88107	NOT
XYLT1	0.327407	5.27825	2.57177	0.0124154	0.492355	-2.88178	NOT
IL17RD	0.257222	3.95397	2.57097	0.0124413	0.492355	-2.88324	NOT
KIF26B	-0.225926	3.53032	-2.56987	0.0124771	0.492355	-2.88523	NOT
MBNL3	0.270926	4.45556	2.56834	0.0125271	0.492355	-2.88801	NOT
FRMPD2L1	-0.178704	3.02984	-2.56821	0.0125312	0.492355	-2.88823	NOT
GCOM1	0.253519	5.07492	2.5668	0.0125777	0.492355	-2.89081	NOT
NCF2	-0.872963	5.55825	-2.56618	0.012598	0.492355	-2.89193	DOWN
LOC100144603	-0.211111	4.08095	-2.56581	0.0126101	0.492355	-2.89259	NOT
TLR9	-0.217593	3.66095	-2.56471	0.0126464	0.492355	-2.89459	NOT
STOM	-0.826852	7.69651	-2.56412	0.0126661	0.492355	-2.89567	DOWN
C15orf21	0.583333	5.6	2.56358	0.012684	0.492355	-2.89665	UP
CMBL	0.498889	9.47349	2.56302	0.0127022	0.492355	-2.89764	UP
PUS10	0.358148	6.33746	2.56177	0.012744	0.492355	-2.89992	NOT
FLJ32063	0.580741	4.39556	2.56142	0.0127556	0.492355	-2.90055	UP
SEMA5A	0.480556	5.80365	2.56139	0.0127566	0.492355	-2.90061	UP
CPB1	0.684259	4.2546	2.5612	0.0127627	0.492355	-2.90094	UP
DNPEP	0.379444	5.74365	2.55981	0.0128093	0.492355	-2.90347	NOT
CRISP3	-0.142778	3.08127	-2.55943	0.0128218	0.492355	-2.90415	NOT
PPFIBP2	0.453148	6.11937	2.55869	0.0128466	0.492355	-2.90549	UP
NAGS	0.446852	5.24476	2.55734	0.012892	0.492355	-2.90794	UP
RHBDD3	-0.233704	4.5281	-2.55701	0.0129031	0.492355	-2.90853	NOT
FKBP9	0.199259	7.78476	2.55698	0.0129039	0.492355	-2.90858	NOT
FAM40A	0.246481	5.10206	2.55653	0.0129191	0.492355	-2.90939	NOT
MKNK2	0.415926	9.99794	2.55504	0.0129695	0.492355	-2.91209	NOT
HYOU1	-0.435926	7.24476	-2.55478	0.0129782	0.492355	-2.91256	DOWN
SLC9A3R1	0.540741	7.78429	2.55452	0.0129872	0.492355	-2.91304	UP
LOC149703	0.449815	5.15667	2.55286	0.0130432	0.492355	-2.91602	UP
EFNA5	0.19537	4.63921	2.55248	0.0130562	0.492355	-2.91672	NOT
DKFZp761P0212	0.243519	3.67127	2.55177	0.0130802	0.492355	-2.91799	NOT
RASGEF1B	-0.378704	4.82794	-2.55153	0.0130884	0.492355	-2.91843	NOT
ZNF623	0.26963	3.85778	2.55126	0.0130975	0.492355	-2.91891	NOT
LOC100287558	-0.189815	2.75381	-2.5505	0.0131237	0.492355	-2.92029	NOT
LOC100132815	0.376481	4.61508	2.5494	0.0131612	0.492355	-2.92227	NOT
DGKB	-0.218333	3.39159	-2.54862	0.0131881	0.492355	-2.92369	NOT
DYSF	-0.451852	4.2573	-2.54846	0.0131934	0.492355	-2.92397	DOWN
WDR25	-0.265926	5.02571	-2.54807	0.0132067	0.492355	-2.92467	NOT
PIGC	0.221667	6.19333	2.5469	0.0132471	0.492355	-2.92678	NOT
MRM1	0.243148	4.72714	2.54684	0.0132492	0.492355	-2.92689	NOT
ARL17A	0.553519	7.16778	2.54665	0.0132556	0.492355	-2.92723	UP
ZNF259P1	-0.191852	2.96111	-2.5459	0.0132816	0.492355	-2.92859	NOT
KLF2	-0.711296	4.97079	-2.54458	0.0133272	0.492355	-2.93097	DOWN
PJA1	-0.311296	4.23905	-2.54369	0.013358	0.492355	-2.93256	NOT
PITX2	0.166852	2.53921	2.54328	0.0133721	0.492355	-2.9333	NOT
TLR1	-0.558333	3.88413	-2.54298	0.0133826	0.492355	-2.93384	DOWN
PANK1	0.691296	6.57413	2.54239	0.0134031	0.492355	-2.9349	UP
APOA4	0.462222	5.6527	2.54222	0.013409	0.492355	-2.93521	UP
C1orf216	-0.259444	3.66238	-2.54074	0.0134609	0.492355	-2.93788	NOT
MAP3K5	-0.313704	6.10333	-2.54067	0.0134632	0.492355	-2.938	NOT
ANO5	0.764815	5.39111	2.53881	0.0135284	0.492355	-2.94135	UP
C14orf2	0.263519	8.6019	2.53791	0.0135601	0.492355	-2.94297	NOT
AKAP14	-0.158148	2.92222	-2.53768	0.013568	0.492355	-2.94338	NOT
MTFMT	0.25037	5.61429	2.53627	0.0136177	0.492355	-2.94591	NOT
LOC440894	0.391852	7.26413	2.53621	0.0136199	0.492355	-2.94602	NOT
SUCLG1	0.303333	8.86	2.53488	0.0136668	0.492355	-2.94841	NOT
OTC	0.278889	2.99095	2.53441	0.0136837	0.492355	-2.94926	NOT
FAHD1	0.499074	5.63556	2.53363	0.0137113	0.492355	-2.95066	UP
CXCL2	-0.746296	3.74968	-2.53331	0.0137226	0.492355	-2.95123	DOWN
BCL2A1	-1.285	5.23365	-2.53212	0.0137649	0.492355	-2.95336	DOWN
C12orf33	0.185185	3.02016	2.53191	0.0137724	0.492355	-2.95374	NOT
C10orf108	0.476481	4.03159	2.53071	0.0138151	0.492355	-2.95589	UP
C19orf22	-0.376667	6.12175	-2.53046	0.0138241	0.492355	-2.95634	NOT
ATP8B4	-0.231296	3.09937	-2.53005	0.0138388	0.492355	-2.95707	NOT
EVI2A	-0.482222	6.75222	-2.52992	0.0138436	0.492355	-2.95731	DOWN
C2orf64	0.310185	5.84079	2.52882	0.0138832	0.492355	-2.95929	NOT
CCDC51	0.249074	5.20762	2.52874	0.0138859	0.492355	-2.95943	NOT
LYSMD2	-0.267407	3.51143	-2.52868	0.013888	0.492355	-2.95953	NOT
CNOT8	0.199074	6.82937	2.52849	0.0138948	0.492355	-2.95987	NOT
NME6	0.346111	3.74111	2.52777	0.0139207	0.492355	-2.96116	NOT
RWDD3	0.285741	6.23397	2.52764	0.0139255	0.492355	-2.9614	NOT
LOC729678	-0.201667	3.4673	-2.52745	0.0139323	0.492355	-2.96174	NOT
TTLL9	0.255556	3.70873	2.52744	0.0139325	0.492355	-2.96175	NOT
PLXNA1	-0.22	3.65524	-2.5264	0.0139702	0.492355	-2.96362	NOT
VANGL2	0.553148	4.9381	2.52579	0.0139924	0.492355	-2.96472	UP
ZBED2	-0.268519	3.48127	-2.52563	0.0139982	0.492355	-2.96501	NOT
TMEM127	0.365185	7.51365	2.52352	0.0140748	0.492355	-2.96878	NOT
LOC341912	-0.144444	2.85603	-2.5234	0.0140791	0.492355	-2.969	NOT
FCER1G	-0.983704	6.46651	-2.52332	0.0140819	0.492355	-2.96914	DOWN
GBP5	-1.01148	7.48921	-2.52313	0.0140889	0.492355	-2.96948	DOWN
ARNTL2	-0.497963	4.34127	-2.52184	0.0141359	0.492355	-2.97179	DOWN
NCRNA00183	0.398704	6.24492	2.5217	0.0141411	0.492355	-2.97204	NOT
ANO10	0.245556	7.81508	2.51921	0.0142323	0.492355	-2.97649	NOT
GDPD1	0.217593	4.47571	2.51896	0.0142414	0.492355	-2.97694	NOT
EGFR	0.264259	2.94794	2.51891	0.0142431	0.492355	-2.97702	NOT
MIR21	-0.418148	8.21397	-2.5186	0.0142547	0.492355	-2.97758	NOT
EIF5A	-0.230741	6.61889	-2.51838	0.0142627	0.492355	-2.97797	NOT
PIGZ	0.945185	7.72762	2.51812	0.0142723	0.492355	-2.97844	UP
CES2	0.529074	10.3221	2.5177	0.0142877	0.492355	-2.97918	UP
C2orf89	0.581296	7.54397	2.51756	0.0142929	0.492355	-2.97943	UP
PLCG1	0.198148	6.36794	2.51645	0.0143339	0.492355	-2.98142	NOT
SYDE1	-0.249259	3.78698	-2.51605	0.0143489	0.492355	-2.98214	NOT
HOXD12	0.206296	4.13651	2.51517	0.0143814	0.492355	-2.98371	NOT
NIT1	0.331852	6.21333	2.51355	0.0144416	0.492355	-2.9866	NOT
C10orf84	0.136667	2.74286	2.51325	0.0144526	0.492355	-2.98712	NOT
KIAA0831	0.277407	6.16444	2.51112	0.0145324	0.492355	-2.99093	NOT
NDRG3	0.189259	6.49333	2.51096	0.0145381	0.492355	-2.99121	NOT
SRPR	-0.292778	6.02651	-2.5108	0.0145441	0.492355	-2.99149	NOT
CHPT1	0.451852	3.80714	2.51018	0.0145674	0.492355	-2.9926	UP
NR4A2	-0.998889	4.94286	-2.50967	0.0145865	0.492355	-2.99351	DOWN
IGSF6	-0.73037	7.23825	-2.50929	0.0146008	0.492355	-2.99418	DOWN
ATP9A	0.390741	9.01286	2.50856	0.0146284	0.492355	-2.99549	NOT
HLA-DQB1	-0.748333	7.41254	-2.50803	0.0146482	0.492355	-2.99643	DOWN
KDELC2	-0.37463	5.91111	-2.50799	0.0146498	0.492355	-2.9965	NOT
SLC25A5	0.312778	10.1875	2.50672	0.0146979	0.492355	-2.99877	NOT
CYB5A	0.315185	7.66429	2.50657	0.0147036	0.492355	-2.99904	NOT
NFKBIB	-0.18963	5.38365	-2.5064	0.0147101	0.492355	-2.99934	NOT
C20orf112	0.371667	7.44032	2.50604	0.0147236	0.492355	-2.99998	NOT
LEAP2	0.510741	5.40333	2.50598	0.0147261	0.492355	-3.0001	UP
LOC150166	-0.326481	5.14762	-2.50506	0.0147608	0.492355	-3.00172	NOT
LOC541471	-0.748519	7.37603	-2.5047	0.0147746	0.492355	-3.00237	DOWN
RPL23	-0.157037	11.7624	-2.50372	0.0148117	0.492355	-3.00411	NOT
LY6G6C	-0.267222	4.23794	-2.50296	0.0148406	0.492355	-3.00546	NOT
SUMF2	0.26	7.79714	2.50269	0.0148508	0.492355	-3.00593	NOT
GTF2IRD2	0.25037	3.5754	2.50017	0.0149475	0.492355	-3.01042	NOT
RNASE1	0.464259	9.48095	2.49946	0.0149747	0.492355	-3.01168	UP
SPI1	-0.255185	4.23873	-2.49877	0.0150013	0.492355	-3.01291	NOT
ZNF284	0.279259	3.47508	2.49838	0.0150165	0.492355	-3.0136	NOT
HSP90B1	-0.326296	10.8241	-2.4977	0.0150426	0.492355	-3.01481	NOT
PSMA4	-0.26	9.04286	-2.49762	0.0150457	0.492355	-3.01495	NOT
PRPF19	-0.23537	6.06952	-2.49743	0.0150531	0.492355	-3.01529	NOT
CYP4F2	0.660185	5.27413	2.49691	0.0150733	0.492355	-3.01622	UP
APP	0.23463	10.2856	2.49581	0.0151156	0.492355	-3.01815	NOT
FMNL1	-0.225556	3.57333	-2.49577	0.0151172	0.492355	-3.01823	NOT
PDGFD	0.389815	4.16698	2.49554	0.0151262	0.492355	-3.01864	NOT
ECHDC2	0.417222	7.09127	2.49524	0.015138	0.492355	-3.01918	NOT
LOC285878	0.183519	2.72937	2.49482	0.0151541	0.492355	-3.01991	NOT
PPIB	-0.347222	9.87317	-2.49474	0.0151572	0.492355	-3.02005	NOT
ENPP1	0.46037	4.14984	2.4945	0.0151666	0.492355	-3.02048	UP
C16orf11	0.202778	4.61286	2.49301	0.0152248	0.492355	-3.02313	NOT
ABHD3	0.489259	8.32508	2.49288	0.0152298	0.492355	-3.02336	UP
LOC100292270	0.153148	3.61762	2.49223	0.0152551	0.492355	-3.0245	NOT
HEPACAM2	0.831111	6.98873	2.49221	0.0152561	0.492355	-3.02455	UP
SLC46A1	0.433333	3.75524	2.49033	0.0153297	0.492355	-3.02788	UP
HEPH	0.444815	5.88095	2.49033	0.0153298	0.492355	-3.02788	UP
MYF5	0.171111	3.15444	2.48927	0.0153714	0.492355	-3.02975	NOT
PHLDA1	-1.0413	4.60698	-2.48924	0.0153726	0.492355	-3.02981	DOWN
SFXN1	0.228704	8.3473	2.48664	0.0154755	0.492355	-3.03442	NOT
EHD4	-0.26537	4.08857	-2.48659	0.0154774	0.492355	-3.0345	NOT
ATP5G2	0.193519	4.04857	2.48487	0.0155456	0.492355	-3.03754	NOT
CYorf15B	-1.82519	5.92111	-2.48475	0.0155502	0.492355	-3.03775	DOWN
CCDC92	0.249815	6.42921	2.48469	0.0155527	0.492355	-3.03785	NOT
KLKB1	0.232407	5.26746	2.48386	0.0155859	0.492355	-3.03933	NOT
CEBPD	-0.471111	7.37603	-2.48382	0.0155874	0.492355	-3.0394	DOWN
TDRD6	-0.71	5.45524	-2.48373	0.015591	0.492355	-3.03955	DOWN
MGC15705	0.201111	3.60317	2.4833	0.0156081	0.492355	-3.04031	NOT
SSR3	-0.276481	8.87143	-2.48328	0.0156088	0.492355	-3.04034	NOT
EFNA1	0.703889	7.26667	2.48319	0.0156125	0.492355	-3.04051	UP
HS3ST1	-0.217037	4.91381	-2.48146	0.0156818	0.492355	-3.04357	NOT
SEMA6B	-0.218704	4.96635	-2.48143	0.0156828	0.492355	-3.04361	NOT
KIAA1737	0.476667	6.10254	2.4813	0.0156881	0.492355	-3.04384	UP
ZNF518B	-0.308704	3.72683	-2.48119	0.0156928	0.492355	-3.04405	NOT
IFITM3	-0.860556	9.21429	-2.48118	0.0156932	0.492355	-3.04407	DOWN
CRIP1	0.536111	7.3727	2.48107	0.0156976	0.492355	-3.04426	UP
HLA-DMA	-0.863704	7.05921	-2.48084	0.0157069	0.492355	-3.04467	DOWN
PGBD2	0.205926	5.1346	2.48069	0.0157126	0.492355	-3.04492	NOT
CCDC158	0.157778	3.00921	2.48035	0.0157265	0.492355	-3.04554	NOT
HIF1A	-0.584074	7.9473	-2.47947	0.0157619	0.492355	-3.04709	DOWN
CXCR1	-0.257593	3.74413	-2.47937	0.0157657	0.492355	-3.04725	NOT
LOC286109	-0.283148	5.66603	-2.47819	0.0158136	0.492355	-3.04935	NOT
USP47	-0.142407	7.37984	-2.4781	0.0158172	0.492355	-3.04951	NOT
USP37	0.435926	6.75968	2.47803	0.0158198	0.492355	-3.04962	UP
KIAA0141	0.261852	4.32444	2.47737	0.0158465	0.492355	-3.05079	NOT
AKAP2	-0.27963	4.11635	-2.47706	0.0158589	0.492355	-3.05132	NOT
CRELD2	-0.57963	7.29571	-2.47694	0.015864	0.492355	-3.05155	DOWN
STAT5A	-0.389074	6.50349	-2.47608	0.0158987	0.492355	-3.05306	NOT
MMP12	-1.35722	7.83667	-2.47517	0.0159358	0.492355	-3.05467	DOWN
PRSS23	0.610556	7.31667	2.47409	0.0159799	0.492355	-3.05657	UP
SPDYA	0.196481	3.08603	2.47335	0.0160101	0.492355	-3.05788	NOT
PHYH	0.523519	7.49016	2.47324	0.0160147	0.492355	-3.05808	UP
ANPEP	1.00167	7.21476	2.47304	0.0160228	0.492355	-3.05842	UP
HLA-DMB	-0.657963	7.11397	-2.47267	0.0160379	0.492355	-3.05907	DOWN
CASP1	-0.716296	8.82952	-2.47234	0.0160513	0.492355	-3.05965	DOWN
SLC2A4RG	-0.331667	5.50317	-2.47168	0.0160784	0.492355	-3.06081	NOT
GAB3	-0.413148	4.51746	-2.47142	0.0160891	0.492355	-3.06127	NOT
CD40	-0.522778	4.20365	-2.46996	0.0161491	0.492355	-3.06384	DOWN
OPN3	0.50037	6.30667	2.46982	0.0161547	0.492355	-3.06408	UP
RAC2	-0.54	4.80063	-2.46972	0.0161591	0.492355	-3.06427	DOWN
SAMD11	-0.208333	5.6619	-2.4695	0.0161681	0.492355	-3.06466	NOT
CXCL3	-1.08519	6.36238	-2.46823	0.0162206	0.492355	-3.06689	DOWN
DDX31	0.251852	3.56413	2.46777	0.0162395	0.492355	-3.0677	NOT
ATP6V0E2	0.246481	7.41317	2.4675	0.0162504	0.492355	-3.06816	NOT
ZBTB34	0.244259	4.00841	2.4672	0.0162632	0.492355	-3.06871	NOT
AKR1C1	0.188148	2.81317	2.46693	0.0162742	0.492355	-3.06917	NOT
FLJ35024	0.309815	3.65333	2.46542	0.0163368	0.493524	-3.07182	NOT
ARSE	0.563704	6.53349	2.4639	0.0164003	0.494648	-3.0745	UP
ZNF426	0.201852	3.56032	2.4629	0.0164422	0.494648	-3.07626	NOT
ZNF331	-0.420741	4.95063	-2.46225	0.0164693	0.494648	-3.0774	NOT
ABHD2	-0.428519	5.59063	-2.46224	0.0164699	0.494648	-3.07742	NOT
RORB	-0.16963	2.90762	-2.46052	0.0165421	0.495875	-3.08044	NOT
MAP3K9	0.252222	4.06714	2.45891	0.0166096	0.495875	-3.08325	NOT
ALAD	0.398519	6.72397	2.45789	0.0166528	0.495875	-3.08504	NOT
MFNG	-0.257037	4.23032	-2.45784	0.0166552	0.495875	-3.08514	NOT
GPR75	-0.229259	5.05651	-2.45783	0.0166554	0.495875	-3.08515	NOT
LOC285628	-0.585185	4.82603	-2.45773	0.0166595	0.495875	-3.08532	DOWN
CCDC91	0.209074	3.36524	2.45728	0.016679	0.495875	-3.08612	NOT
SIPA1L3	0.362593	6.55365	2.45485	0.0167821	0.497944	-3.09038	NOT
EXOSC9	-0.355185	6.28222	-2.4529	0.0168655	0.497944	-3.09379	NOT
ZNF766	0.241296	5.62762	2.45245	0.0168848	0.497944	-3.09458	NOT
HMGCS2	1.53778	7.53524	2.45114	0.016941	0.497944	-3.09687	UP
FBXO25	0.322593	6.00238	2.45105	0.0169447	0.497944	-3.09702	NOT
TMEM120A	0.418704	6.48222	2.45097	0.016948	0.497944	-3.09716	NOT
ZNF592	0.207222	5.69016	2.45046	0.01697	0.497944	-3.09805	NOT
IMMT	0.22	8.28476	2.45038	0.0169735	0.497944	-3.09819	NOT
CST1	-0.16463	3.46778	-2.44986	0.0169959	0.497944	-3.0991	NOT
CENPBD1	0.250741	3.87952	2.44951	0.0170111	0.497944	-3.09972	NOT
LOC157562	0.328704	4.7427	2.44944	0.017014	0.497944	-3.09984	NOT
ALDH18A1	0.360741	7.10968	2.44836	0.0170608	0.498606	-3.10173	NOT
MYO1B	-0.537407	6.60619	-2.44742	0.0171016	0.49909	-3.10338	DOWN
CCDC17	0.382407	5.28	2.4464	0.0171457	0.499363	-3.10515	NOT
SCAMPER	0.145556	2.86968	2.44609	0.0171593	0.499363	-3.1057	NOT
C9orf71	0.372963	3.59921	2.44527	0.0171947	0.499688	-3.10712	NOT
LOC151162	0.317778	7.7954	2.44376	0.0172609	0.500898	-3.10977	NOT
LOC100288658	-0.290556	6.00905	-2.44277	0.0173039	0.500898	-3.11148	NOT
SREBF2	0.279259	7.34063	2.44207	0.0173347	0.500898	-3.11271	NOT
AQP7	0.538333	5.46079	2.44192	0.0173411	0.500898	-3.11296	UP
LIN28A	0.212778	3.77206	2.44155	0.0173577	0.500898	-3.11362	NOT
OR2L13	0.0872222	2.41746	2.44031	0.017412	0.50151	-3.11577	NOT
LOC100131176	0.132778	2.74063	2.43929	0.0174569	0.50151	-3.11755	NOT
FXYD3	0.678889	9.70476	2.43811	0.0175091	0.50151	-3.1196	UP
SEC11C	-0.374259	8.91413	-2.43762	0.017531	0.50151	-3.12047	NOT
ZNF300	-0.187778	3.31762	-2.43759	0.0175325	0.50151	-3.12052	NOT
PDDC1	0.229074	5.87032	2.43724	0.0175479	0.50151	-3.12113	NOT
ANKRD44	-0.604074	5.32333	-2.43721	0.0175491	0.50151	-3.12118	DOWN
LAMC1	-0.501481	6.77873	-2.43564	0.017619	0.501646	-3.12391	DOWN
ODC1	-0.489444	8.01619	-2.43555	0.0176228	0.501646	-3.12406	DOWN
ABAT	0.395	5.73587	2.4345	0.0176699	0.501646	-3.1259	NOT
DNAJB11	-0.442593	9.5027	-2.43319	0.0177284	0.501646	-3.12818	DOWN
FAM110A	-0.257593	4.98079	-2.43295	0.0177389	0.501646	-3.12859	NOT
KLHL6	-0.392963	2.89794	-2.43221	0.0177723	0.501646	-3.12988	NOT
C1orf203	0.259444	6.78095	2.43196	0.0177834	0.501646	-3.13031	NOT
KIR2DS1	0.235926	3.32111	2.43173	0.0177939	0.501646	-3.13072	NOT
LOC100216546	0.326296	7.3181	2.42952	0.0178931	0.501646	-3.13455	NOT
PRKAR2B	-0.467407	4.5873	-2.42936	0.0179007	0.501646	-3.13484	DOWN
PBX2	-0.316481	4.20349	-2.42906	0.0179141	0.501646	-3.13535	NOT
TNNC2	0.379259	4.44492	2.42895	0.0179189	0.501646	-3.13554	NOT
SBF1	-0.196296	3.5827	-2.42827	0.0179497	0.501646	-3.13672	NOT
LOC100128843	-0.221296	4.65746	-2.42678	0.0180174	0.501646	-3.13931	NOT
RPRD2	0.167407	8.01873	2.42597	0.018054	0.501646	-3.14071	NOT
NLRP1	-0.287593	4.3654	-2.42533	0.0180835	0.501646	-3.14184	NOT
LCP1	-0.882407	7.11413	-2.4248	0.0181077	0.501646	-3.14275	DOWN
ZNF785	0.205185	2.87413	2.42464	0.0181146	0.501646	-3.14302	NOT
CDK2	-0.266296	4.14937	-2.42417	0.0181362	0.501646	-3.14384	NOT
DEFB125	-0.154444	3.15238	-2.42298	0.0181906	0.501646	-3.1459	NOT
PTPLB	0.284444	7.55175	2.42247	0.0182139	0.501646	-3.14678	NOT
FLJ44896	0.294074	3.92683	2.42037	0.0183106	0.501646	-3.15042	NOT
ERLEC1	-0.313704	7.51	-2.41844	0.0183996	0.501646	-3.15376	NOT
INPP5F	0.269444	5.64905	2.41829	0.0184069	0.501646	-3.15403	NOT
NUP93	-0.275	6.50683	-2.41785	0.0184272	0.501646	-3.15479	NOT
DGAT1	0.395185	6.9346	2.4178	0.0184293	0.501646	-3.15487	NOT
APC	0.257407	4.32825	2.41735	0.0184505	0.501646	-3.15566	NOT
TMCO1	0.392593	6.56794	2.41646	0.0184916	0.501646	-3.15719	NOT
PYROXD1	0.274815	5.67444	2.41459	0.0185789	0.501646	-3.16043	NOT
NUTF2	-0.202593	8.60365	-2.41445	0.0185851	0.501646	-3.16066	NOT
SPON1	0.551296	7.78746	2.41324	0.018642	0.501646	-3.16276	UP
WARS	-1.21611	6.16238	-2.41297	0.0186546	0.501646	-3.16323	DOWN
RAB17	0.342037	5.67571	2.41284	0.0186607	0.501646	-3.16345	NOT
NAMPT	-0.772222	7.38079	-2.41253	0.0186751	0.501646	-3.16398	DOWN
TCEAL3	-0.353704	5.81095	-2.4125	0.0186766	0.501646	-3.16404	NOT
SLC35C2	-0.169444	5.02079	-2.41207	0.0186965	0.501646	-3.16477	NOT
LOC285593	0.179815	2.93143	2.4111	0.0187425	0.501646	-3.16646	NOT
MKRN1	0.34963	9.36254	2.41002	0.018793	0.501646	-3.16831	NOT
TAGAP	-0.647778	4.95413	-2.40979	0.018804	0.501646	-3.16871	DOWN
GAL3ST4	0.391296	4.98349	2.40846	0.0188669	0.501646	-3.17101	NOT
DKFZp451A211	0.198148	3.82016	2.40795	0.0188911	0.501646	-3.17189	NOT
SLC16A9	1.16981	6.3573	2.40792	0.0188928	0.501646	-3.17195	UP
CPNE2	0.466481	6.52905	2.40784	0.0188961	0.501646	-3.17207	UP
LRP4	0.849259	7.51762	2.40735	0.0189195	0.501646	-3.17292	UP
MIA	-0.331111	5.5827	-2.40652	0.018959	0.501646	-3.17436	NOT
EIF4G3	0.412963	4.7527	2.40634	0.0189678	0.501646	-3.17467	NOT
TNK1	0.2	4.8719	2.40591	0.0189882	0.501646	-3.17541	NOT
SLC8A1	-0.168704	2.75349	-2.40586	0.0189903	0.501646	-3.17549	NOT
RNF166	-0.185185	3.24206	-2.40541	0.0190119	0.501646	-3.17627	NOT
TIAM2	0.211481	4.20095	2.40492	0.0190353	0.501646	-3.17712	NOT
KANK4	0.235741	2.94683	2.40386	0.019086	0.501646	-3.17894	NOT
C1orf124	-0.247778	4.74683	-2.40366	0.0190952	0.501646	-3.17928	NOT
PROM1	-0.617222	7.01238	-2.40346	0.0191049	0.501646	-3.17963	DOWN
SLC13A2	0.591481	5.16635	2.40162	0.0191932	0.501646	-3.18279	UP
HSPBAP1	-0.261667	5.6354	-2.4016	0.0191942	0.501646	-3.18283	NOT
BTBD6	0.214444	7.59841	2.40159	0.0191945	0.501646	-3.18284	NOT
SULT2A1	0.454815	3.43016	2.40109	0.0192189	0.501646	-3.18371	UP
CASKIN2	0.269815	3.95873	2.40025	0.0192593	0.501646	-3.18516	NOT
CDV3	-0.259259	9.45778	-2.40009	0.0192668	0.501646	-3.18543	NOT
CAPN9	0.531852	6.01635	2.39994	0.0192743	0.501646	-3.1857	UP
STK19	-0.171111	5.19333	-2.39932	0.0193041	0.501646	-3.18676	NOT
PRKAR2A	0.177407	9.60349	2.39918	0.0193108	0.501646	-3.18699	NOT
RSL24D1	-0.243333	7.32079	-2.39867	0.0193357	0.501646	-3.18788	NOT
GLRX5	0.246296	7.91889	2.39807	0.0193646	0.501646	-3.18891	NOT
PRDM5	-0.227963	3.22429	-2.39745	0.0193946	0.501646	-3.18997	NOT
TRPM2	-0.209444	3.29286	-2.3966	0.0194361	0.501646	-3.19144	NOT
GRM7	0.124444	2.84222	2.39618	0.0194563	0.501646	-3.19215	NOT
MUC20	0.613889	6.90937	2.39612	0.0194593	0.501646	-3.19226	UP
RABEP1	-0.267593	4.60159	-2.39598	0.0194662	0.501646	-3.1925	NOT
C2orf72	0.277963	4.65175	2.39551	0.019489	0.501646	-3.1933	NOT
C12orf47	0.302963	5.22254	2.39512	0.0195079	0.501646	-3.19397	NOT
MKKS	0.319074	6.03317	2.39488	0.0195195	0.501646	-3.19438	NOT
OR7E87P	0.162593	2.64175	2.39244	0.019639	0.501646	-3.19857	NOT
ITPRIPL2	-0.276667	6.77937	-2.3919	0.0196656	0.501646	-3.1995	NOT
ZNF91	0.404815	8.7419	2.39131	0.0196944	0.501646	-3.2005	NOT
SI	0.887593	7.20032	2.39008	0.0197549	0.501646	-3.20261	UP
C1orf175	0.306667	3.69603	2.38904	0.0198067	0.501646	-3.20441	NOT
BASP1	-0.995926	6.19698	-2.38762	0.0198766	0.501646	-3.20683	DOWN
UTF1	0.268889	4.50619	2.38662	0.0199265	0.501646	-3.20855	NOT
TUBAL3	0.851481	6.20571	2.38656	0.0199294	0.501646	-3.20865	UP
HIST1H3H	0.528889	4.81667	2.38633	0.0199407	0.501646	-3.20904	UP
HSP90AB1	-0.273704	9.60571	-2.38631	0.0199418	0.501646	-3.20908	NOT
RETNLB	0.902407	7.60317	2.38574	0.0199703	0.501646	-3.21006	UP
TIPIN	-0.285741	4.04825	-2.38536	0.019989	0.501646	-3.2107	NOT
THNSL2	0.302222	4.76317	2.38534	0.0199904	0.501646	-3.21075	NOT
C1orf66	0.248704	4.88571	2.38511	0.0200015	0.501646	-3.21113	NOT
TDP2	0.515926	9.28556	2.38473	0.0200206	0.501646	-3.21179	UP
BFSP1	-0.192222	3.19365	-2.38443	0.0200358	0.501646	-3.21231	NOT
GLB1L	0.221852	4.66984	2.38432	0.0200411	0.501646	-3.21249	NOT
COX10	0.26037	4.79905	2.38398	0.0200582	0.501646	-3.21307	NOT
CPO	0.447778	3.61063	2.38353	0.0200807	0.501646	-3.21384	UP
TBC1D1	-0.488704	4.53778	-2.38283	0.0201157	0.501646	-3.21504	DOWN
NBPF10	0.274815	9.03222	2.38073	0.0202214	0.501646	-3.21863	NOT
SPCS3	-0.353148	7.87381	-2.37979	0.0202686	0.501646	-3.22024	NOT
ARHGEF10	-0.189444	3.10349	-2.37955	0.0202807	0.501646	-3.22065	NOT
GABBR1	-1.54963	7.57492	-2.37925	0.0202957	0.501646	-3.22115	DOWN
SELK	-0.314259	7.82937	-2.37912	0.0203025	0.501646	-3.22138	NOT
TLN2	0.466852	5.13762	2.37883	0.0203171	0.501646	-3.22187	UP
RASGRP1	-0.404074	6.30857	-2.37824	0.0203469	0.501646	-3.22288	NOT
SOD2	-1.06185	4.60571	-2.37809	0.0203548	0.501646	-3.22315	DOWN
SBNO2	-0.334815	5.74143	-2.37588	0.0204666	0.501646	-3.2269	NOT
LOC401220	0.142037	2.84825	2.37539	0.0204917	0.501646	-3.22775	NOT
VRK1	-0.389815	6.58079	-2.37485	0.0205191	0.501646	-3.22866	NOT
TMEM49	-0.292963	9.86111	-2.37448	0.0205381	0.501646	-3.2293	NOT
C17orf56	0.228333	4.4654	2.37396	0.0205647	0.501646	-3.23019	NOT
SLC25A37	-0.556667	5.41825	-2.37349	0.0205885	0.501646	-3.23098	DOWN
C5orf35	0.52	4.37095	2.37272	0.0206282	0.501646	-3.2323	UP
EIF2C1	0.193148	5.77444	2.37209	0.0206607	0.501646	-3.23338	NOT
HECTD3	0.319074	8.52873	2.37207	0.0206618	0.501646	-3.23341	NOT
FBXL20	0.231296	3.02508	2.37091	0.020721	0.501646	-3.23538	NOT
OR12D3	0.109444	2.57952	2.36979	0.0207789	0.501646	-3.23729	NOT
SLFN11	-0.645926	5.80921	-2.36975	0.0207811	0.501646	-3.23737	DOWN
FAM117B	0.207037	4.6581	2.3696	0.0207887	0.501646	-3.23762	NOT
C5orf30	0.542222	7.11413	2.36911	0.0208143	0.501646	-3.23846	UP
DENND2C	-0.258333	3.7781	-2.36854	0.0208433	0.501646	-3.23941	NOT
ZCCHC14	0.336111	5.65524	2.36816	0.020863	0.501646	-3.24006	NOT
PRDX6	0.526296	11.0044	2.36783	0.0208802	0.501646	-3.24063	UP
MIS12	-0.295926	5.25698	-2.36725	0.0209101	0.501646	-3.24161	NOT
C17orf90	-0.212778	4.94571	-2.36681	0.0209331	0.501646	-3.24236	NOT
P2RX4	0.432963	6.37	2.36624	0.0209626	0.501646	-3.24333	UP
IL4I1	-0.356111	4.67524	-2.36596	0.0209775	0.501646	-3.24381	NOT
BTC	-0.234259	3.44746	-2.36593	0.0209789	0.501646	-3.24386	NOT
PEX11G	0.209444	5.19159	2.36481	0.0210372	0.501646	-3.24576	NOT
MGC12982	0.464444	4.31635	2.36348	0.0211069	0.501646	-3.24803	UP
TMEM14C	0.224815	8.14063	2.36293	0.0211358	0.501646	-3.24897	NOT
MAML1	0.203333	6.62016	2.36229	0.0211693	0.501646	-3.25005	NOT
HLA-DQA1	-1.94611	6.25476	-2.36226	0.0211707	0.501646	-3.2501	DOWN
KRTAP4-4	0.147222	2.52381	2.36131	0.0212207	0.501646	-3.25171	NOT
APLP2	0.22537	10.1913	2.3603	0.0212738	0.501646	-3.25343	NOT
C13orf15	-0.715185	4.80968	-2.3602	0.021279	0.501646	-3.25359	DOWN
CNKSR3	0.734259	5.91397	2.36015	0.0212817	0.501646	-3.25368	UP
RPL28	-0.222778	11.4887	-2.36013	0.0212829	0.501646	-3.25372	NOT
VIPR1	0.79963	7.46127	2.35988	0.0212957	0.501646	-3.25413	UP
LOC692247	0.296667	3.84016	2.35975	0.0213028	0.501646	-3.25436	NOT
FAR2	0.246667	7.07857	2.35935	0.0213241	0.501646	-3.25504	NOT
HSD3B1	0.368148	3.20556	2.35906	0.021339	0.501646	-3.25553	NOT
EHD2	-0.340926	5.56	-2.35873	0.0213568	0.501646	-3.2561	NOT
BRD8	0.280741	6.88381	2.35869	0.0213586	0.501646	-3.25615	NOT
LOC100128788	-0.174444	3.03286	-2.35829	0.0213796	0.501646	-3.25683	NOT
EML2	-0.168333	3.3054	-2.35813	0.0213883	0.501646	-3.25711	NOT
SEPT1	-0.347778	4.61698	-2.35797	0.0213966	0.501646	-3.25737	NOT
CTSL2	0.326296	4.55143	2.35792	0.0213993	0.501646	-3.25746	NOT
LPCAT3	0.209259	5.72063	2.35604	0.0214995	0.501646	-3.26066	NOT
LOC553103	0.363519	4.47952	2.35587	0.0215081	0.501646	-3.26093	NOT
ERGIC2	-0.236667	6.86841	-2.35487	0.0215618	0.501646	-3.26264	NOT
PSME2	-0.40463	10.3957	-2.35474	0.0215684	0.501646	-3.26285	NOT
PFKFB3	-0.835741	7.1219	-2.35436	0.0215888	0.501646	-3.2635	DOWN
CYP26A1	-0.161852	2.98206	-2.35424	0.0215951	0.501646	-3.2637	NOT
HOXA13	0.473704	6.04619	2.35389	0.0216138	0.501646	-3.26429	UP
RDH13	0.527593	6.73444	2.35382	0.0216175	0.501646	-3.26441	UP
SIGLEC5	-0.247407	3.85095	-2.3535	0.0216348	0.501646	-3.26495	NOT
TOE1	0.232407	6.33524	2.35331	0.021645	0.501646	-3.26528	NOT
TPRG1L	0.42037	7.77968	2.35246	0.0216906	0.501646	-3.26672	NOT
RNF128	0.546667	8.31143	2.35152	0.0217409	0.501646	-3.26831	UP
SLC4A4	0.664815	4.92127	2.35141	0.0217469	0.501646	-3.2685	UP
LPPR4	0.135741	2.71921	2.3514	0.0217471	0.501646	-3.2685	NOT
TTC37	-0.325926	4.17825	-2.35126	0.0217551	0.501646	-3.26875	NOT
PNPO	0.218519	6.69603	2.35014	0.0218152	0.501646	-3.27064	NOT
LOC286087	0.152593	2.88143	2.34989	0.0218285	0.501646	-3.27106	NOT
SHKBP1	-0.27963	5.84413	-2.34909	0.021872	0.501646	-3.27242	NOT
A2BP1	0.154074	2.67349	2.34873	0.0218913	0.501646	-3.27303	NOT
CBX6	-0.440741	5.43111	-2.34792	0.0219348	0.501646	-3.27439	DOWN
TEAD1	-0.27037	4.86063	-2.34761	0.0219517	0.501646	-3.27491	NOT
ZNF439	0.391296	5.15127	2.34751	0.0219573	0.501646	-3.27509	NOT
MANBAL	0.204074	6.82063	2.34738	0.0219645	0.501646	-3.27531	NOT
USP3	0.172037	7.22698	2.34722	0.0219731	0.501646	-3.27558	NOT
ZADH2	0.285185	7.12	2.34712	0.0219783	0.501646	-3.27574	NOT
GFOD2	0.243889	5.24429	2.34707	0.0219809	0.501646	-3.27582	NOT
WARS2	0.127037	2.86667	2.34704	0.0219827	0.501646	-3.27588	NOT
MRPS22	0.144074	8.09429	2.34692	0.0219892	0.501646	-3.27608	NOT
C8orf82	0.386852	5.8373	2.34625	0.0220258	0.501646	-3.27722	NOT
PRKD2	-0.305	5.40698	-2.34478	0.0221057	0.501646	-3.2797	NOT
ATP1A1	0.334259	9.59349	2.34431	0.0221313	0.501646	-3.28049	NOT
PEX11A	0.394259	5.99873	2.34431	0.0221314	0.501646	-3.28049	NOT
NRXN3	-0.176296	4.97667	-2.34419	0.0221377	0.501646	-3.28069	NOT
HESX1	0.150926	2.91619	2.34416	0.0221394	0.501646	-3.28074	NOT
TRIM65	0.145926	7.94048	2.34405	0.0221455	0.501646	-3.28093	NOT
AG2	-0.93	5.39492	-2.34372	0.0221637	0.501646	-3.28149	DOWN
CD99L2	-0.205556	4.19508	-2.34344	0.0221791	0.501646	-3.28197	NOT
PREX1	-0.516111	4.12571	-2.34339	0.0221815	0.501646	-3.28204	DOWN
DDX39	-0.292222	6.45714	-2.34324	0.0221901	0.501646	-3.28231	NOT
NEO1	0.318333	7.9227	2.3424	0.0222359	0.501646	-3.28372	NOT
PIR	-0.273333	4.4354	-2.34178	0.02227	0.501646	-3.28477	NOT
RETSAT	0.608519	7.35397	2.34164	0.0222778	0.501646	-3.28501	UP
PPP1R15A	-0.466481	4.84317	-2.34118	0.0223029	0.501646	-3.28578	DOWN
MARVELD1	0.421296	6.28778	2.34067	0.022331	0.501646	-3.28664	NOT
PPM1L	0.446111	4.73317	2.33981	0.0223784	0.501646	-3.28809	UP
LOC646627	1.13111	8.80714	2.33959	0.0223903	0.501646	-3.28845	UP
ZNF502	0.220556	3.82651	2.33959	0.0223903	0.501646	-3.28845	NOT
PON3	0.266296	4.70175	2.33893	0.0224268	0.501646	-3.28957	NOT
LOC146336	0.238704	3.96317	2.33889	0.0224288	0.501646	-3.28963	NOT
PIK3CG	-0.311296	3.88905	-2.33388	0.022707	0.501646	-3.29806	NOT
NCOA4	0.142407	9.29905	2.33385	0.0227086	0.501646	-3.29811	NOT
ISL1	0.285185	4.83	2.33332	0.0227387	0.501646	-3.29902	NOT
ZDHHC23	0.467222	6.15508	2.33218	0.0228022	0.501646	-3.30092	UP
KIAA0802	-0.339444	3.62206	-2.33161	0.0228344	0.501646	-3.30189	NOT
SULT1A3	0.458704	8.08905	2.33102	0.0228676	0.501646	-3.30288	UP
RABAC1	-0.346852	5.74952	-2.33025	0.0229106	0.501646	-3.30417	NOT
POU5F1P4	-0.186667	4.43222	-2.32955	0.0229499	0.501646	-3.30534	NOT
SMARCA5	-0.197037	7.44222	-2.32912	0.0229742	0.501646	-3.30606	NOT
COX5A	0.220556	11.0843	2.3285	0.0230093	0.501646	-3.30711	NOT
BMP3	0.931481	4.6827	2.32847	0.0230112	0.501646	-3.30716	UP
FIBP	0.202222	6.44	2.32834	0.0230183	0.501646	-3.30737	NOT
C5orf25	0.379074	5.00952	2.3276	0.0230604	0.501646	-3.30862	NOT
FLJ38028	0.843333	5.7327	2.32741	0.0230712	0.501646	-3.30894	UP
NDUFS7	0.282593	5.19444	2.32725	0.0230803	0.501646	-3.30921	NOT
BTG2	-0.493148	6.0627	-2.32555	0.0231767	0.501646	-3.31206	DOWN
SLAMF7	-0.90963	8.65857	-2.32542	0.023184	0.501646	-3.31228	DOWN
TAS1R1	0.13963	3.89032	2.32534	0.0231887	0.501646	-3.31241	NOT
DENND3	-0.234074	4.13841	-2.3253	0.0231908	0.501646	-3.31248	NOT
CSTA	-0.809815	6.22413	-2.32507	0.0232037	0.501646	-3.31286	DOWN
RAP1GAP2	0.346481	5.5619	2.3236	0.023288	0.501646	-3.31534	NOT
LRRC1	0.431481	5.93905	2.32344	0.0232966	0.501646	-3.31559	UP
CLYBL	0.444815	5.94206	2.32312	0.0233152	0.501646	-3.31613	UP
C2orf74	-0.574074	5.29984	-2.3227	0.0233394	0.501646	-3.31684	DOWN
LOC730102	0.186481	3.18794	2.32217	0.0233697	0.501646	-3.31773	NOT
HSFX1	0.223704	4.3727	2.32207	0.0233755	0.501646	-3.3179	NOT
LRRC19	0.691667	8.22048	2.32186	0.0233874	0.501646	-3.31825	UP
NBPF3	0.227778	4.92365	2.32137	0.0234157	0.501646	-3.31907	NOT
NAA38	-0.256296	6.58079	-2.32123	0.0234235	0.501646	-3.3193	NOT
C10orf31	-0.23037	3.71302	-2.32116	0.0234273	0.501646	-3.31941	NOT
CRYBA1	0.202407	3.18651	2.32011	0.023488	0.501646	-3.32118	NOT
UBE2E1	-0.225185	8.53079	-2.31983	0.023504	0.501646	-3.32164	NOT
SLC35D1	0.397037	8.75524	2.31972	0.0235104	0.501646	-3.32183	NOT
MBIP	0.18463	4.9473	2.31955	0.0235203	0.501646	-3.32212	NOT
VDR	0.295185	5.28921	2.31913	0.0235441	0.501646	-3.32281	NOT
NCKAP1L	-0.300185	4.77286	-2.319	0.0235516	0.501646	-3.32303	NOT
LOC440993	0.622222	6.06556	2.31895	0.0235548	0.501646	-3.32312	UP
RHOU	0.761296	7.25857	2.31867	0.0235711	0.501646	-3.32359	UP
KCNMB1	-0.171852	3.18508	-2.31851	0.0235801	0.501646	-3.32385	NOT
ABCB1	1.1263	6.27016	2.31738	0.0236452	0.501646	-3.32574	UP
FLT3	-0.171667	4.53048	-2.31736	0.0236467	0.501646	-3.32578	NOT
FMO4	0.466667	4.63889	2.31728	0.0236511	0.501646	-3.32591	UP
ASGR1	-0.235556	3.98079	-2.3164	0.023702	0.501646	-3.32738	NOT
HSF2BP	0.207222	3.56905	2.31568	0.0237443	0.501646	-3.32859	NOT
LYRM7	0.32	5.15683	2.31557	0.0237506	0.501646	-3.32878	NOT
C4BPB	-0.846481	5.35111	-2.31536	0.0237623	0.501646	-3.32911	DOWN
NOTCH4	-0.257037	4.82698	-2.31529	0.0237668	0.501646	-3.32924	NOT
LOC100129502	0.411481	7.1673	2.31468	0.0238024	0.501646	-3.33026	NOT
LOC643733	-0.65537	5.66286	-2.31415	0.0238331	0.501646	-3.33114	DOWN
IDO1	-1.85722	6.33857	-2.31311	0.0238934	0.501646	-3.33287	DOWN
FAM69C	-0.185926	3.3827	-2.31282	0.0239109	0.501646	-3.33337	NOT
POLA2	-0.188148	4.79683	-2.31273	0.023916	0.501646	-3.33351	NOT
GPR120	0.593704	7.48111	2.31259	0.0239242	0.501646	-3.33375	UP
TMTC1	-0.301296	3.19714	-2.3124	0.0239353	0.501646	-3.33406	NOT
CYP4F2	0.525741	4.37048	2.31222	0.0239458	0.501646	-3.33436	UP
FABP6	0.216296	3.86016	2.31039	0.0240532	0.501646	-3.33742	NOT
NT5DC3	0.222407	4.03381	2.31017	0.0240658	0.501646	-3.33778	NOT
SLC28A1	0.243148	4.10937	2.30991	0.0240814	0.501646	-3.33822	NOT
GRRP1	-0.197593	3.39381	-2.30877	0.0241484	0.501646	-3.34012	NOT
MATN2	0.620741	5.86571	2.30869	0.0241533	0.501646	-3.34025	UP
CAPN2	0.318333	9.43381	2.30837	0.0241722	0.501646	-3.34079	NOT
CKAP4	-0.239259	7.6773	-2.308	0.0241941	0.501646	-3.34141	NOT
TNFAIP2	-0.280556	3.59381	-2.30729	0.0242358	0.501646	-3.34258	NOT
SSTR2	0.212037	3.2927	2.3072	0.0242411	0.501646	-3.34273	NOT
LOC285375	-0.249815	5.04524	-2.30668	0.0242723	0.501646	-3.34361	NOT
LOC441869	-0.25963	4.53143	-2.30639	0.0242893	0.501646	-3.34409	NOT
PTPN18	0.389259	4.07524	2.30638	0.0242896	0.501646	-3.3441	NOT
ANKS6	0.21963	4.36841	2.30613	0.0243047	0.501646	-3.34452	NOT
LOC283435	-0.15963	2.73683	-2.30579	0.0243248	0.501646	-3.34508	NOT
ZNF493	0.226852	5.32222	2.30514	0.0243637	0.501646	-3.34617	NOT
CD52	-0.730741	6.92746	-2.3051	0.0243659	0.501646	-3.34624	DOWN
SOS1	-0.225741	3.66794	-2.30508	0.0243671	0.501646	-3.34627	NOT
RHOF	-0.285	3.63984	-2.30382	0.024442	0.501646	-3.34836	NOT
WNT5A	-0.971481	3.8527	-2.30365	0.0244522	0.501646	-3.34865	DOWN
C19orf10	-0.334815	5.36032	-2.30354	0.0244589	0.501646	-3.34884	NOT
ZSWIM3	0.228148	4.02333	2.30304	0.0244887	0.501646	-3.34967	NOT
TTPA	0.279074	3.81524	2.30263	0.0245131	0.501646	-3.35035	NOT
MGC39372	-0.267778	3.75841	-2.30173	0.0245667	0.501646	-3.35184	NOT
SPG20	-0.592593	5.02127	-2.30088	0.0246179	0.501646	-3.35326	DOWN
ZNF350	0.307407	5.34873	2.29956	0.0246972	0.501646	-3.35545	NOT
ACY1	0.362593	6.85476	2.29896	0.0247335	0.501646	-3.35645	NOT
FBP1	0.328704	5.99825	2.29865	0.0247522	0.501646	-3.35697	NOT
HOMER1	-0.177037	2.98508	-2.29852	0.0247597	0.501646	-3.35718	NOT
RNF7	0.253889	7.86127	2.29846	0.0247632	0.501646	-3.35727	NOT
ANKRD27	0.280556	6.65175	2.298	0.0247911	0.501646	-3.35804	NOT
LOC284542	-0.177407	3.27984	-2.29796	0.0247936	0.501646	-3.35811	NOT
PAOX	-0.226296	5.82841	-2.29772	0.0248083	0.501646	-3.35851	NOT
LOC100288418	0.0898148	12.1975	2.29743	0.0248254	0.501646	-3.35898	NOT
PXMP2	0.493519	7.42143	2.29733	0.0248314	0.501646	-3.35915	UP
LOC100293492	0.367037	3.2354	2.29702	0.0248505	0.501646	-3.35967	NOT
SHC4	-0.158148	2.68556	-2.29695	0.0248549	0.501646	-3.35979	NOT
SLC35F2	0.308333	6.04683	2.2968	0.0248637	0.501646	-3.36003	NOT
KIF5A	0.152407	2.72381	2.2957	0.0249303	0.501646	-3.36186	NOT
HMG20B	-0.301667	4.37079	-2.29413	0.0250256	0.501646	-3.36446	NOT
AMBP	-0.212963	4.04476	-2.29358	0.0250592	0.501646	-3.36538	NOT
QARS	0.196111	9.23302	2.29273	0.0251112	0.501646	-3.36679	NOT
RFK	0.419815	8.12238	2.29232	0.0251361	0.501646	-3.36747	NOT
DHRS11	0.830556	7.25698	2.29201	0.0251549	0.501646	-3.36797	UP
SKIV2L2	0.142037	3.84381	2.29173	0.0251721	0.501646	-3.36844	NOT
TBX20	-0.145556	2.7881	-2.29108	0.0252119	0.501646	-3.36952	NOT
FGFR1	-0.16	3.56937	-2.29021	0.0252655	0.501646	-3.37097	NOT
FHL5	-0.247778	3.81349	-2.28996	0.025281	0.501646	-3.37138	NOT
CDH5	-0.242778	5.61698	-2.2896	0.0253031	0.501646	-3.37198	NOT
CSF2RB	-0.964259	5.98651	-2.28872	0.0253572	0.501646	-3.37344	DOWN
EPHA5	0.162593	2.74508	2.28864	0.0253617	0.501646	-3.37356	NOT
GM2A	-0.441481	6.84286	-2.28853	0.0253687	0.501646	-3.37375	DOWN
FUT9	0.0992593	2.42492	2.28852	0.0253691	0.501646	-3.37376	NOT
TRIM73	0.259815	3.47952	2.28851	0.0253698	0.501646	-3.37377	NOT
APOL3	-0.853704	6.36952	-2.28828	0.0253845	0.501646	-3.37417	DOWN
CYB5D2	0.248519	4.53587	2.28803	0.0253995	0.501646	-3.37457	NOT
SUCLG2	0.338519	8.24651	2.28724	0.0254482	0.501646	-3.37588	NOT
GPRIN2	0.475741	6.09778	2.28635	0.0255032	0.501646	-3.37735	UP
SLC26A2	1.75519	9.24556	2.28627	0.0255086	0.501646	-3.37749	UP
KCNB2	-0.150741	3.33143	-2.28535	0.0255654	0.501646	-3.37901	NOT
C21orf89	-0.100741	2.59968	-2.28407	0.0256447	0.501646	-3.38112	NOT
LMO2	-0.449259	5.87397	-2.28372	0.0256666	0.501646	-3.3817	DOWN
HSPA13	-0.522593	6.53905	-2.28311	0.0257047	0.501646	-3.38271	DOWN
FAM189A1	0.334815	4.83635	2.28235	0.0257523	0.501646	-3.38397	NOT
MYL5	0.296111	5.27619	2.28216	0.0257638	0.501646	-3.38428	NOT
PPPDE2	-0.295741	6.67016	-2.28189	0.0257807	0.501646	-3.38472	NOT
OAS2	-0.815	4.7719	-2.28189	0.0257807	0.501646	-3.38472	DOWN
ENGASE	0.332778	6.0081	2.28072	0.025854	0.501646	-3.38666	NOT
ASH2L	0.209259	7.43397	2.2803	0.0258806	0.501646	-3.38736	NOT
THRB	0.422222	6.21032	2.28023	0.0258847	0.501646	-3.38746	NOT
MSN	-0.681852	7.14556	-2.27985	0.0259088	0.501646	-3.3881	DOWN
HEBP1	0.401852	5.32556	2.2798	0.0259117	0.501646	-3.38818	NOT
TSSC1	0.214259	3.82413	2.27931	0.0259427	0.501646	-3.38899	NOT
PGC	-0.192593	4.00286	-2.27876	0.0259769	0.501646	-3.38989	NOT
EDN3	0.74963	7.2919	2.27847	0.0259954	0.501646	-3.39037	UP
CYP2B6	0.625926	5.86349	2.27831	0.0260051	0.501646	-3.39063	UP
MORF4	-0.213889	7.58111	-2.27817	0.0260143	0.501646	-3.39087	NOT
NFYC	0.277593	3.8154	2.27791	0.0260305	0.501646	-3.39129	NOT
PIGT	0.246667	5.4419	2.2774	0.0260626	0.501646	-3.39213	NOT
SNX30	0.463148	6.81746	2.27645	0.0261229	0.501646	-3.3937	UP
PLA2G7	-0.758333	6.99667	-2.2762	0.0261386	0.501646	-3.39411	DOWN
HIST3H3	-0.165556	5.03079	-2.2761	0.0261449	0.501646	-3.39428	NOT
DPYD	-0.235741	3.54762	-2.27583	0.0261618	0.501646	-3.39472	NOT
CFP	-0.301852	3.96873	-2.27541	0.0261886	0.501646	-3.39541	NOT
CCDC70	-0.22537	3.65651	-2.27524	0.0261993	0.501646	-3.39569	NOT
EAPP	0.368889	6.64937	2.27509	0.0262088	0.501646	-3.39594	NOT
BARX1	0.177222	3.31365	2.27498	0.0262157	0.501646	-3.39612	NOT
FAM115A	0.18537	6.94111	2.27466	0.0262364	0.501646	-3.39665	NOT
TMEM161B	0.280926	5.50365	2.27443	0.0262509	0.501646	-3.39703	NOT
SPERT	0.253519	3.72825	2.2744	0.0262529	0.501646	-3.39708	NOT
IGFBP5	-1.06907	5.02746	-2.27406	0.026274	0.501646	-3.39763	DOWN
DENND4C	0.378519	5.01556	2.27347	0.0263116	0.501646	-3.3986	NOT
CCNDBP1	0.245741	7.06714	2.27295	0.0263449	0.501646	-3.39946	NOT
MYBL2	-0.177778	4.25349	-2.27255	0.0263705	0.501646	-3.40013	NOT
TM7SF2	0.21463	4.81937	2.27234	0.0263841	0.501646	-3.40048	NOT
LIMS3	0.321667	3.47873	2.27186	0.0264141	0.501646	-3.40125	NOT
LPXN	-0.463889	5.1954	-2.27186	0.0264144	0.501646	-3.40126	DOWN
ACTR3C	-0.213333	4.4173	-2.27147	0.0264395	0.501646	-3.40191	NOT
GAB1	0.263704	4.58175	2.27118	0.026458	0.501646	-3.40238	NOT
TESC	-0.248333	3.67952	-2.27058	0.0264963	0.501646	-3.40336	NOT
ZNF135	-0.273704	5.85349	-2.27026	0.0265166	0.501646	-3.40389	NOT
SSH1	-0.252407	4.44302	-2.2701	0.0265273	0.501646	-3.40416	NOT
BRI3	0.273148	7.35254	2.26998	0.026535	0.501646	-3.40436	NOT
ADAT3	-0.172222	3.45429	-2.26957	0.0265609	0.501646	-3.40502	NOT
CST4	-0.207778	5.15365	-2.26945	0.0265687	0.501646	-3.40522	NOT
CCRL1	-0.616481	3.96952	-2.26945	0.0265688	0.501646	-3.40523	DOWN
STAG3L1	0.285185	5.72889	2.26945	0.026569	0.501646	-3.40523	NOT
GBP2	-0.611481	8.77524	-2.26921	0.0265839	0.501646	-3.40561	DOWN
FAM91A2	-0.211296	4.31444	-2.26917	0.0265868	0.501646	-3.40568	NOT
KIAA1826	-0.295926	6.05587	-2.26889	0.0266046	0.501646	-3.40614	NOT
ANXA5	-0.532037	7.28825	-2.26866	0.0266195	0.501646	-3.40652	DOWN
MR1	-0.246667	4.04254	-2.26858	0.0266248	0.501646	-3.40666	NOT
ELMO3	0.376667	5.47048	2.26837	0.0266378	0.501646	-3.40699	NOT
LOC100129029	-0.259815	4.04714	-2.26837	0.0266381	0.501646	-3.407	NOT
OR2A20P	0.395741	4.35302	2.26789	0.0266693	0.501646	-3.40779	NOT
TMEM90B	-0.15537	3.53095	-2.26746	0.0266968	0.501646	-3.40849	NOT
NCRNA00081	0.493333	9.00937	2.26717	0.0267156	0.501646	-3.40897	UP
CDKL2	0.25963	4.02079	2.26691	0.0267324	0.501646	-3.4094	NOT
CCR1	-0.741852	5.46032	-2.2662	0.0267781	0.501646	-3.41057	DOWN
LGALS1	-0.522407	6.49556	-2.26599	0.0267917	0.501646	-3.41091	DOWN
TMEM50A	0.23537	7.39603	2.26584	0.0268015	0.501646	-3.41116	NOT
FAM87A	0.325185	5.34016	2.26575	0.0268073	0.501646	-3.41131	NOT
PLXNA2	0.44963	5.33016	2.26565	0.0268135	0.501646	-3.41146	UP
CLN5	0.267407	6.44079	2.26507	0.0268512	0.501646	-3.41242	NOT
RPF1	-0.138889	6.86016	-2.26457	0.0268834	0.501646	-3.41323	NOT
HSD17B2	0.732222	7.78571	2.2641	0.0269139	0.501646	-3.41401	UP
MS4A3	-0.122407	2.64825	-2.26397	0.0269228	0.501646	-3.41423	NOT
NFKB1	-0.177037	6.84286	-2.26327	0.0269679	0.501646	-3.41537	NOT
NPHS1	0.171667	3.11619	2.26319	0.0269735	0.501646	-3.41551	NOT
CALU	-0.436481	7.7019	-2.26292	0.0269909	0.501646	-3.41595	DOWN
ACVR1B	0.35963	7.45952	2.26286	0.0269947	0.501646	-3.41604	NOT
TOMM40L	0.308148	6.27365	2.26278	0.0269998	0.501646	-3.41617	NOT
MED16	-0.286111	3.87413	-2.26185	0.0270604	0.501646	-3.4177	NOT
STT3A	-0.296852	8.04111	-2.26123	0.0271011	0.501646	-3.41872	NOT
LOC401588	0.2	4.42635	2.26087	0.0271247	0.501646	-3.41931	NOT
NEK3	0.449444	5.43698	2.26026	0.0271644	0.501646	-3.42031	UP
C4BPA	-0.407593	4.7127	-2.26002	0.0271798	0.501646	-3.42069	NOT
KRT6A	-0.287037	3.64603	-2.25999	0.0271822	0.501646	-3.42075	NOT
C17orf96	-0.443333	4.21778	-2.25974	0.0271986	0.501646	-3.42116	DOWN
GOLPH3L	0.265556	8.47571	2.25968	0.0272023	0.501646	-3.42125	NOT
GPR109B	-1.31556	4.7754	-2.25939	0.0272213	0.501646	-3.42173	DOWN
BZW2	0.214259	9.13302	2.25939	0.0272214	0.501646	-3.42173	NOT
IMPA2	0.437037	6.52095	2.25713	0.0273699	0.501646	-3.42543	UP
EPHX2	0.492963	5.88524	2.25708	0.0273733	0.501646	-3.42552	UP
IL1R1	-0.634259	5.51698	-2.25681	0.0273908	0.501646	-3.42595	DOWN
SERINC5	0.385556	9.20508	2.25655	0.0274081	0.501646	-3.42638	NOT
CCL4	-0.837222	4.5054	-2.25647	0.0274132	0.501646	-3.42651	DOWN
LOC400965	-0.125	3.81159	-2.25609	0.0274386	0.501646	-3.42714	NOT
TGFB1	0.240556	4.08825	2.25517	0.0274991	0.501646	-3.42863	NOT
UGGT1	-0.272037	6.79429	-2.25487	0.0275191	0.501646	-3.42913	NOT
HARS2	0.191667	6.43794	2.25453	0.027542	0.501646	-3.42969	NOT
AKR7A3	0.337222	6.30984	2.25411	0.0275695	0.501646	-3.43037	NOT
AGAP2	-0.29963	4.55238	-2.25363	0.0276011	0.501646	-3.43115	NOT
PIK3CD	-0.387593	5.63111	-2.25284	0.0276539	0.501646	-3.43245	NOT
PSORS1C3	0.317407	2.91794	2.25235	0.0276862	0.501646	-3.43324	NOT
ZNF486	0.25	4.95349	2.2523	0.0276901	0.501646	-3.43334	NOT
SEMA4D	-0.585741	6.02317	-2.25226	0.0276927	0.501646	-3.4334	DOWN
CKLF	-0.338148	6.4654	-2.252	0.02771	0.501646	-3.43383	NOT
TGFBR2	-0.355556	5.9681	-2.25189	0.0277175	0.501646	-3.43401	NOT
COL16A1	-0.292593	5.82857	-2.25178	0.0277244	0.501646	-3.43418	NOT
ADAMTS2	-0.473519	4.34032	-2.25165	0.0277331	0.501646	-3.43439	DOWN
PREB	-0.286481	6.46556	-2.25131	0.0277556	0.501646	-3.43494	NOT
ATP1B3	0.457222	9.80254	2.25123	0.0277613	0.501646	-3.43508	UP
CCL25	0.340185	3.37397	2.2508	0.0277899	0.501646	-3.43578	NOT
REN	0.168519	3.36	2.25077	0.027792	0.501646	-3.43584	NOT
LOC286052	0.420741	6.2727	2.25067	0.0277984	0.501646	-3.43599	NOT
INPP5B	0.150556	3.29651	2.25021	0.0278293	0.501646	-3.43675	NOT
RPL39L	-0.318704	4.07873	-2.25015	0.0278333	0.501646	-3.43684	NOT
TGFBI	-0.692407	7.23127	-2.25008	0.0278381	0.501646	-3.43696	DOWN
GPR19	-0.141481	2.93016	-2.24968	0.0278646	0.501646	-3.43761	NOT
DPY19L1P1	0.247407	4.5046	2.24953	0.0278745	0.501646	-3.43785	NOT
PLEKHG2	-0.17537	4.99587	-2.24903	0.0279084	0.501646	-3.43867	NOT
BEX4	0.284259	3.91968	2.24878	0.0279249	0.501646	-3.43908	NOT
CNGA1	0.334444	3.97667	2.24875	0.0279272	0.501646	-3.43913	NOT
FBXL4	0.277778	3.98524	2.24849	0.0279447	0.501646	-3.43956	NOT
PGAP2	0.220556	5.60206	2.24819	0.0279645	0.501646	-3.44004	NOT
USP30	0.326111	5.36937	2.24819	0.0279647	0.501646	-3.44004	NOT
NEUROD2	0.155	2.74825	2.24793	0.027982	0.501646	-3.44046	NOT
PLEKHO1	-0.381111	6.38889	-2.24792	0.0279831	0.501646	-3.44049	NOT
PROSC	0.278333	6.77698	2.24764	0.0280013	0.501646	-3.44093	NOT
TUBGCP3	0.290926	4.61619	2.24672	0.0280635	0.501646	-3.44244	NOT
LRMP	-0.515	5.02365	-2.24647	0.0280802	0.501646	-3.44284	DOWN
APOL1	-0.842593	6.90333	-2.24589	0.0281193	0.501646	-3.44379	DOWN
TMCO7	-0.201111	3.64016	-2.24582	0.0281245	0.501646	-3.44391	NOT
LOC728805	0.163704	3.97857	2.24497	0.0281819	0.501646	-3.4453	NOT
CHST11	-0.662963	5.51937	-2.2446	0.0282067	0.501646	-3.4459	DOWN
CDCA2	-0.437407	4.08714	-2.24446	0.0282159	0.501646	-3.44612	DOWN
STAT1	-0.689815	7.78683	-2.24396	0.02825	0.501646	-3.44694	DOWN
DEF8	-0.26963	5.95111	-2.24331	0.0282941	0.501646	-3.448	NOT
CR1	-0.437963	2.94984	-2.24321	0.0283007	0.501646	-3.44816	DOWN
ZKSCAN1	0.494259	5.81079	2.24314	0.0283057	0.501646	-3.44827	UP
TMEM154	-0.382407	4.11667	-2.24246	0.0283516	0.501646	-3.44938	NOT
LIG4	-0.233148	5.73873	-2.24233	0.0283609	0.501646	-3.4496	NOT
PMS2	0.179444	6.04175	2.24221	0.0283691	0.501646	-3.44979	NOT
DCTPP1	0.240556	8.1627	2.2419	0.0283901	0.501646	-3.4503	NOT
ITGB2	-0.550185	5.07048	-2.24183	0.0283945	0.501646	-3.4504	DOWN
ZNF763	0.279815	3.36127	2.24177	0.028399	0.501646	-3.45051	NOT
CECR9	-0.193333	3.32905	-2.24157	0.0284122	0.501646	-3.45083	NOT
TMPRSS11D	-0.158333	3.6346	-2.24116	0.0284401	0.501646	-3.45149	NOT
ITGB5	0.265926	3.5954	2.24074	0.0284686	0.501646	-3.45217	NOT
SLC22A5	0.671296	6.93127	2.24042	0.0284908	0.501646	-3.4527	UP
FCGR2C	-0.642407	6.70175	-2.24007	0.0285147	0.501646	-3.45327	DOWN
LOC286437	0.280556	6.34397	2.23999	0.0285199	0.501646	-3.45339	NOT
PF4V1	-0.157593	2.41619	-2.23986	0.0285287	0.501646	-3.4536	NOT
SYBU	0.309259	4.10714	2.23964	0.028544	0.501646	-3.45397	NOT
LHPP	0.266667	5.53254	2.23894	0.0285917	0.501646	-3.4551	NOT
ANKRD9	0.453704	8.31333	2.23878	0.0286032	0.501646	-3.45537	UP
RUNDC3B	0.458704	4.3846	2.23861	0.0286146	0.501646	-3.45564	UP
SGMS1	-0.445926	4.26889	-2.23848	0.0286235	0.501646	-3.45586	DOWN
LOC731779	0.164259	3.75476	2.23818	0.0286437	0.501646	-3.45634	NOT
MB	0.500741	5.8619	2.23774	0.0286741	0.501646	-3.45705	UP
GZMB	-0.892593	4.12286	-2.23755	0.0286872	0.501646	-3.45736	DOWN
RAD51L3	0.274444	4.33921	2.2372	0.0287114	0.501646	-3.45794	NOT
TIGD1L	0.204259	4.76937	2.23665	0.0287494	0.501646	-3.45884	NOT
SLC6A16	-0.303148	3.72762	-2.23653	0.0287575	0.501646	-3.45903	NOT
SUPT6H	-0.251667	6.08905	-2.23615	0.0287838	0.501646	-3.45965	NOT
VWA5A	0.342593	7.42524	2.23611	0.0287863	0.501646	-3.45971	NOT
TMEM63B	0.217778	4.65111	2.23486	0.0288729	0.502562	-3.46174	NOT
TUBB	-0.273333	8.56317	-2.23464	0.0288876	0.502562	-3.46209	NOT
HINT2	0.240926	7.50905	2.23362	0.0289582	0.502702	-3.46375	NOT
IVL	0.175185	3.04873	2.23311	0.0289938	0.502702	-3.46458	NOT
POLR2C	0.182963	6.78317	2.23288	0.0290099	0.502702	-3.46496	NOT
ZNF33A	0.22037	6.1	2.23278	0.0290165	0.502702	-3.46511	NOT
NSUN3	0.245185	4.61317	2.23242	0.0290417	0.502702	-3.4657	NOT
AKAP12	0.209074	3.85635	2.23241	0.0290419	0.502702	-3.4657	NOT
FTSJ1	-0.340926	5.40222	-2.2318	0.0290848	0.503023	-3.46671	NOT
S100A9	-0.920185	5.44762	-2.23001	0.0292091	0.50475	-3.4696	DOWN
GALE	0.272593	4.22079	2.2296	0.0292382	0.50483	-3.47028	NOT
S100A11	-0.494259	9.45587	-2.22849	0.0293155	0.505059	-3.47207	DOWN
CD83	-0.642593	5.1919	-2.22711	0.0294119	0.505059	-3.47429	DOWN
CRCP	0.318333	5.51159	2.22703	0.029418	0.505059	-3.47443	NOT
HNRNPA2B1	-0.147222	11.5117	-2.22689	0.0294276	0.505059	-3.47466	NOT
EMR2	-0.816481	4.43651	-2.22687	0.0294289	0.505059	-3.47468	DOWN
LCP2	-0.734815	4.85206	-2.2268	0.029434	0.505059	-3.4748	DOWN
ITGA4	-0.541296	5.00841	-2.22636	0.029465	0.505059	-3.47552	DOWN
CCDC103	-0.169074	3.80825	-2.22614	0.0294807	0.505059	-3.47588	NOT
NUBPL	0.167407	3.08873	2.22566	0.0295143	0.505059	-3.47665	NOT
MAFF	-0.607593	5.71524	-2.22482	0.0295731	0.505059	-3.478	DOWN
TFE3	-0.259815	4.34825	-2.22414	0.0296213	0.505059	-3.4791	NOT
SAMD10	-0.191852	3.56556	-2.22367	0.0296543	0.505059	-3.47986	NOT
WDR26	-0.150926	7.55603	-2.22365	0.029656	0.505059	-3.4799	NOT
HNRPDL	-0.252778	8.78889	-2.22358	0.0296612	0.505059	-3.48002	NOT
BTNL8	1.18111	7.2354	2.2235	0.0296666	0.505059	-3.48014	UP
SHMT1	-0.207407	2.9	-2.22336	0.0296762	0.505059	-3.48036	NOT
LOC100127888	-0.264444	4.07111	-2.22264	0.0297273	0.505059	-3.48153	NOT
CRIPT	0.237778	6.94508	2.22187	0.0297819	0.505059	-3.48277	NOT
LILRB2	-0.701296	5.91889	-2.22157	0.0298034	0.505059	-3.48326	DOWN
PSMA6	-0.203889	9.13698	-2.22127	0.0298251	0.505059	-3.48375	NOT
CCL3	-1.09259	5.51651	-2.22083	0.029856	0.505059	-3.48445	DOWN
SET	-0.245741	8.80397	-2.22034	0.0298908	0.505059	-3.48524	NOT
NOC3L	-0.307407	5.95794	-2.21997	0.0299173	0.505059	-3.48584	NOT
RAB31	-0.612593	6.53397	-2.2196	0.0299435	0.505059	-3.48644	DOWN
ANKRD43	0.625556	6.32159	2.21943	0.0299555	0.505059	-3.48671	UP
MNDA	-0.944815	5.2954	-2.21918	0.0299739	0.505059	-3.48712	DOWN
CDC37L1	-0.199074	5.91063	-2.21905	0.0299829	0.505059	-3.48733	NOT
P2RY12	-0.196852	2.9454	-2.21835	0.0300332	0.505059	-3.48846	NOT
UCHL1	0.172037	3.16032	2.21767	0.0300819	0.505059	-3.48956	NOT
GALNT2	-0.397037	5.9481	-2.21765	0.030083	0.505059	-3.48959	NOT
SYTL2	0.492037	7.4727	2.21758	0.0300881	0.505059	-3.4897	UP
ME3	0.405556	5.36683	2.21666	0.0301537	0.505059	-3.49118	NOT
TNFAIP8	-0.505741	6.25349	-2.21619	0.0301875	0.505059	-3.49194	DOWN
ALDH1A1	0.377222	8.29222	2.21578	0.0302172	0.505059	-3.4926	NOT
CYR61	-0.779444	5.0181	-2.21545	0.030241	0.505059	-3.49314	DOWN
TUBB6	-0.651481	5.90952	-2.21532	0.0302504	0.505059	-3.49335	DOWN
SH3BGRL2	0.521852	8.17714	2.21514	0.0302633	0.505059	-3.49364	UP
MST1	0.830185	3.50508	2.21511	0.0302654	0.505059	-3.49368	UP
LOC389634	0.380185	7.6419	2.21497	0.0302753	0.505059	-3.4939	NOT
KBTBD11	0.379259	6.67937	2.21459	0.0303026	0.505059	-3.49452	NOT
USP34	0.187963	6.04444	2.21415	0.0303345	0.505059	-3.49523	NOT
C2orf77	-0.221111	3.47397	-2.21404	0.0303423	0.505059	-3.4954	NOT
RIMKLA	0.586481	6.16286	2.21374	0.0303645	0.505059	-3.4959	UP
SLC25A43	0.416296	5.94762	2.21371	0.0303662	0.505059	-3.49594	NOT
2023-03-03	0.248148	7.17619	2.21343	0.0303869	0.505059	-3.4964	NOT
NARS	0.224815	8.47619	2.21301	0.030417	0.505059	-3.49707	NOT
LOC154761	-0.469074	5.59651	-2.2126	0.0304468	0.505059	-3.49773	DOWN
COL9A1	0.12537	2.59143	2.21242	0.0304599	0.505059	-3.49802	NOT
BATF	-0.483889	4.98476	-2.21227	0.0304706	0.505059	-3.49826	DOWN
ZNF816A	0.177963	5.93857	2.21175	0.030508	0.505059	-3.49909	NOT
SLC25A38	0.296481	6.5681	2.21144	0.0305304	0.505059	-3.49959	NOT
GFOD1	0.211481	4.99429	2.21135	0.0305374	0.505059	-3.49974	NOT
GLIPR1	-0.42037	5.66476	-2.2108	0.0305771	0.505059	-3.50062	NOT
FAM179A	-0.195741	3.66667	-2.21059	0.0305921	0.505059	-3.50096	NOT
GABRA2	0.116481	2.7046	2.21032	0.030612	0.505059	-3.5014	NOT
CDK17	-0.31463	4.48968	-2.20937	0.030681	0.505059	-3.50292	NOT
SPINT1	0.53037	7.49873	2.20935	0.0306823	0.505059	-3.50295	UP
LOC100288985	-1.3213	4.55365	-2.20921	0.0306929	0.505059	-3.50318	DOWN
DGCR5	-0.186852	3.61238	-2.20897	0.0307104	0.505059	-3.50357	NOT
SLC38A2	-0.281667	7.32143	-2.20846	0.0307477	0.505059	-3.50439	NOT
FAM82B	0.168519	7.14	2.20764	0.0308071	0.505059	-3.5057	NOT
ENPP2	-0.668333	6.52952	-2.2074	0.0308253	0.505059	-3.5061	DOWN
RHOB	-0.233333	4.04556	-2.20706	0.0308501	0.505059	-3.50664	NOT
CDH4	0.217593	3.56127	2.20579	0.0309428	0.505059	-3.50867	NOT
EIF5B	-0.205556	9.49286	-2.20559	0.0309575	0.505059	-3.509	NOT
HINFP	0.250741	5.68175	2.20545	0.0309677	0.505059	-3.50922	NOT
PLEKHO2	-0.366111	5.53381	-2.20534	0.0309758	0.505059	-3.5094	NOT
LOC203107	0.195741	2.96222	2.2053	0.0309791	0.505059	-3.50947	NOT
LOC100288845	0.158333	3.38317	2.2053	0.0309792	0.505059	-3.50947	NOT
IFI44L	-0.652222	4.53905	-2.20494	0.0310055	0.505059	-3.51004	DOWN
MUTED	-0.17463	3.13302	-2.20484	0.0310124	0.505059	-3.5102	NOT
AUH	0.468148	5.96429	2.20483	0.0310139	0.505059	-3.51023	UP
ANXA2	-0.504815	6.31714	-2.20426	0.0310551	0.505195	-3.51113	DOWN
CAPZA3	0.160185	2.66381	2.20405	0.0310712	0.505195	-3.51148	NOT
STK39	0.366852	7.28333	2.20318	0.0311348	0.505826	-3.51286	NOT
LOC643395	-0.214259	5.0981	-2.20286	0.0311591	0.505826	-3.51339	NOT
ELK1	-0.186852	5.39571	-2.20241	0.0311923	0.505968	-3.51411	NOT
HADHA	0.229815	8.18079	2.20081	0.0313106	0.507434	-3.51667	NOT
NCRNA00118	-0.275926	5.13317	-2.20019	0.0313568	0.507434	-3.51767	NOT
LASP1	0.218333	8.57397	2.20005	0.031367	0.507434	-3.51789	NOT
RASA3	-0.264074	5.11857	-2.1993	0.0314224	0.507434	-3.51908	NOT
ATAD3B	-0.180926	5.76286	-2.19894	0.0314498	0.507434	-3.51967	NOT
GNG2	-0.339074	5.17175	-2.19857	0.031477	0.507434	-3.52026	NOT
NUDT7	0.244259	4.43508	2.19808	0.0315136	0.507434	-3.52104	NOT
PRAM1	-0.261667	3.40873	-2.19754	0.031554	0.507434	-3.52191	NOT
LOC92659	-0.225	4.75286	-2.19707	0.0315892	0.507434	-3.52266	NOT
FIGLA	-0.182037	2.91492	-2.19677	0.0316117	0.507434	-3.52315	NOT
SEC61G	-0.232963	10.013	-2.19676	0.0316123	0.507434	-3.52316	NOT
MEP1B	0.421667	5.28857	2.19632	0.0316449	0.507434	-3.52386	NOT
FLCN	0.243333	7.32032	2.1962	0.0316541	0.507434	-3.52405	NOT
NTNG2	-0.180741	4.83825	-2.1958	0.0316841	0.507434	-3.52469	NOT
GIMAP2	-0.502963	5.30556	-2.19568	0.0316928	0.507434	-3.52488	DOWN
MTM1	0.506667	5.5246	2.19522	0.0317278	0.507434	-3.52562	UP
PSMD12	-0.268333	6.91	-2.195	0.0317437	0.507434	-3.52596	NOT
C17orf58	0.235	5.49413	2.19498	0.0317453	0.507434	-3.526	NOT
DIABLO	0.148889	6.28127	2.19492	0.03175	0.507434	-3.5261	NOT
GABARAPL2	0.124259	8.42127	2.19454	0.0317789	0.507502	-3.52671	NOT
PLAU	-0.699259	4.69714	-2.19389	0.0318274	0.507674	-3.52775	DOWN
PTTG1IP	0.324815	9.37159	2.19374	0.0318388	0.507674	-3.52799	NOT
TPRXL	-0.19	4.21508	-2.19274	0.0319138	0.507775	-3.52958	NOT
FAM107A	-0.24	4.20794	-2.1918	0.0319849	0.507775	-3.53108	NOT
CBFA2T2	0.266111	6.27524	2.1917	0.0319928	0.507775	-3.53125	NOT
DHODH	0.165	3.58635	2.19167	0.031995	0.507775	-3.5313	NOT
PVRL4	-0.355185	4.41889	-2.19116	0.0320336	0.507775	-3.53211	NOT
TTC19	0.207037	6.85587	2.19111	0.0320376	0.507775	-3.5322	NOT
C19orf54	0.265185	5.48937	2.19088	0.032055	0.507775	-3.53256	NOT
CG030	0.213519	3.78254	2.19061	0.0320753	0.507775	-3.53299	NOT
ALDH16A1	-0.193889	4.30397	-2.19061	0.0320754	0.507775	-3.53299	NOT
CCNB3	0.148889	2.86349	2.1904	0.0320913	0.507775	-3.53333	NOT
C3	-0.883333	6.85603	-2.19007	0.032116	0.507777	-3.53385	DOWN
USP36	-0.177593	2.80222	-2.18956	0.0321549	0.508004	-3.53467	NOT
CFLAR	-0.285741	6.27159	-2.18854	0.0322322	0.508022	-3.53629	NOT
GNPTAB	0.312037	7.94587	2.18845	0.0322393	0.508022	-3.53644	NOT
SLC35E1	0.19463	7.48317	2.18779	0.0322893	0.508022	-3.53749	NOT
P2RY4	0.162963	3.47365	2.18551	0.0324638	0.508022	-3.54113	NOT
ZNF652	0.270741	5.57905	2.18525	0.0324831	0.508022	-3.54153	NOT
SH3TC1	-0.262037	4.00238	-2.18427	0.0325588	0.508022	-3.5431	NOT
ALDOAP2	0.153519	3.97952	2.18426	0.0325593	0.508022	-3.54311	NOT
KIDINS220	0.256111	3.73048	2.18381	0.0325939	0.508022	-3.54383	NOT
FCGRT	0.378704	7.67429	2.18369	0.0326032	0.508022	-3.54402	NOT
LBH	-0.506111	5.30714	-2.18363	0.0326077	0.508022	-3.54412	DOWN
CCDC83	0.124259	2.93127	2.18355	0.0326136	0.508022	-3.54424	NOT
BAT4	0.231481	6.42159	2.18251	0.0326938	0.508022	-3.5459	NOT
TRIB2	-0.635926	4.83841	-2.18239	0.0327035	0.508022	-3.5461	DOWN
STAG3L1	0.28037	4.43079	2.18175	0.0327529	0.508022	-3.54712	NOT
SNX10	-0.858519	4.40032	-2.18166	0.0327596	0.508022	-3.54726	DOWN
TNS1	-0.322222	4.55286	-2.18164	0.032761	0.508022	-3.54729	NOT
PDLIM1	0.257037	9.60079	2.18149	0.0327728	0.508022	-3.54753	NOT
C10orf85	0.202778	3.49841	2.18148	0.0327732	0.508022	-3.54754	NOT
PHGDH	-0.257593	4.79302	-2.18059	0.0328422	0.508022	-3.54896	NOT
KLRK1	-0.405185	6.23619	-2.1801	0.0328801	0.508022	-3.54974	NOT
PEX26	0.437963	8.69016	2.17966	0.0329143	0.508022	-3.55044	UP
CCNJL	0.373704	5.44857	2.17955	0.0329224	0.508022	-3.55061	NOT
LOC100129827	-0.221667	4.46556	-2.17947	0.032929	0.508022	-3.55074	NOT
TBX10	0.362593	4.28698	2.17939	0.0329354	0.508022	-3.55087	NOT
MAN2A1	0.223333	6.46635	2.17911	0.0329571	0.508022	-3.55132	NOT
FLJ13744	0.171481	3.19968	2.17905	0.0329613	0.508022	-3.5514	NOT
SGK223	0.539815	6.6673	2.17888	0.0329746	0.508022	-3.55167	UP
FLNA	-0.28037	5.64365	-2.17843	0.0330096	0.508022	-3.55239	NOT
APPL2	0.426111	7.36587	2.17815	0.033031	0.508022	-3.55283	NOT
H1FNT	-0.243148	4.91175	-2.17809	0.0330363	0.508022	-3.55294	NOT
MLKL	-0.417778	5.77698	-2.17719	0.0331061	0.508022	-3.55436	NOT
ENOSF1	0.391852	7.10857	2.17689	0.0331294	0.508022	-3.55484	NOT
ATG4B	0.250926	4.44714	2.17575	0.0332183	0.508022	-3.55665	NOT
MAGED2	-0.282222	4.4619	-2.17571	0.0332219	0.508022	-3.55672	NOT
BET1	-0.298333	6.17349	-2.17505	0.0332732	0.508022	-3.55776	NOT
KCNJ1	-0.124259	2.49873	-2.17486	0.0332881	0.508022	-3.55806	NOT
PYCR1	-0.236296	4.83476	-2.17481	0.0332915	0.508022	-3.55813	NOT
LOC283688	0.150556	3.22762	2.17423	0.0333377	0.508022	-3.55907	NOT
TAS2R7	0.170556	3.22937	2.17423	0.0333377	0.508022	-3.55907	NOT
CTSA	0.426296	8.9546	2.17389	0.0333639	0.508022	-3.5596	NOT
CDADC1	0.199444	4.27349	2.17363	0.033384	0.508022	-3.56001	NOT
HHLA2	0.641296	8.36254	2.17356	0.0333898	0.508022	-3.56012	UP
TRH	0.145	2.49571	2.17349	0.033395	0.508022	-3.56023	NOT
LOC644538	-0.23537	4.17841	-2.17328	0.033412	0.508022	-3.56057	NOT
DACT3	-0.15963	3.21238	-2.17327	0.0334123	0.508022	-3.56058	NOT
MAGOHB	-0.340926	3.90444	-2.17325	0.0334144	0.508022	-3.56062	NOT
PPAPDC2	0.276111	8.17778	2.1732	0.0334178	0.508022	-3.56069	NOT
C15orf54	0.196111	3.77079	2.17299	0.0334347	0.508022	-3.56103	NOT
CKM	-0.157407	3.17492	-2.17261	0.0334644	0.508022	-3.56163	NOT
EFCAB7	-0.29	3.6719	-2.17251	0.0334722	0.508022	-3.56179	NOT
MAG	0.213704	4.12794	2.17197	0.0335146	0.508022	-3.56264	NOT
C20orf27	-0.230741	5.18556	-2.17126	0.0335704	0.508022	-3.56376	NOT
UBE3B	0.323519	6.23937	2.17123	0.0335732	0.508022	-3.56382	NOT
MBOAT7	0.324815	6.10714	2.17079	0.0336076	0.508022	-3.56451	NOT
NEDD1	-0.250556	5.2981	-2.17037	0.0336408	0.508022	-3.56518	NOT
ISM2	0.183148	3.83857	2.17027	0.0336486	0.508022	-3.56533	NOT
PEA15	-0.388889	7.14667	-2.17015	0.0336583	0.508022	-3.56553	NOT
SLC33A1	-0.229259	5.05206	-2.16984	0.0336832	0.508022	-3.56603	NOT
KCP	-0.20463	5.22429	-2.16974	0.0336909	0.508022	-3.56618	NOT
RMI1	0.247222	5.25921	2.16918	0.0337355	0.508022	-3.56708	NOT
NDUFS3	0.205741	7.94587	2.16894	0.0337545	0.508022	-3.56745	NOT
FLJ37396	0.156111	3.86952	2.16885	0.0337615	0.508022	-3.56759	NOT
ZFYVE1	0.223519	5.6073	2.16831	0.0338039	0.508022	-3.56844	NOT
DOCK4	-0.531481	4.90444	-2.16829	0.0338057	0.508022	-3.56848	DOWN
FAM30A	-0.347222	5.34651	-2.1681	0.0338208	0.508022	-3.56878	NOT
ADO	-0.188333	4.43032	-2.1679	0.0338365	0.508022	-3.56909	NOT
CHMP1B	0.34537	6.60286	2.1678	0.0338442	0.508022	-3.56925	NOT
SLC24A6	0.213704	6.2346	2.16761	0.0338594	0.508022	-3.56955	NOT
FKBP4	-0.177963	3.46143	-2.16757	0.0338632	0.508022	-3.56962	NOT
PL-5283	0.316296	6.25889	2.16736	0.0338797	0.508022	-3.56995	NOT
ANXA1	-0.938889	7.23143	-2.16642	0.0339542	0.50877	-3.57143	DOWN
OSTCL	-0.129815	2.96794	-2.1657	0.0340115	0.509078	-3.57257	NOT
TMEM56	0.536852	6.73762	2.16555	0.0340241	0.509078	-3.57282	UP
SMARCA1	-0.333889	3.61508	-2.16493	0.034073	0.509157	-3.57379	NOT
NBPF8	0.337778	5.14048	2.16444	0.0341122	0.509157	-3.57457	NOT
IRF2BP1	0.185741	4.32635	2.16416	0.0341349	0.509157	-3.57501	NOT
PRDM1	-0.564074	7.3846	-2.16303	0.0342251	0.509157	-3.57679	DOWN
PPY2	-0.148519	3.10063	-2.16283	0.0342413	0.509157	-3.57711	NOT
NT5E	0.267593	3.23508	2.16188	0.0343173	0.509157	-3.57861	NOT
RAB43	-0.310741	5.97746	-2.16136	0.034359	0.509157	-3.57943	NOT
GOLGA8A	-0.351852	7.82937	-2.16068	0.0344143	0.509157	-3.58051	NOT
SMG6	-0.172037	4.70857	-2.16033	0.0344424	0.509157	-3.58106	NOT
WNK4	0.417407	6.58111	2.16026	0.0344479	0.509157	-3.58117	NOT
GDF11	-0.217778	4.28889	-2.16006	0.0344642	0.509157	-3.58149	NOT
TSPAN12	0.450926	6.24683	2.15959	0.034502	0.509157	-3.58223	UP
CCL2	-0.907407	7.87111	-2.15944	0.0345143	0.509157	-3.58247	DOWN
TXNIP	0.308704	9.95429	2.15921	0.0345329	0.509157	-3.58283	NOT
GRID2	0.242407	3.92333	2.15913	0.0345392	0.509157	-3.58295	NOT
DPF2	-0.24463	5.16302	-2.15889	0.034559	0.509157	-3.58334	NOT
OSCAR	-0.245926	3.59302	-2.1588	0.0345661	0.509157	-3.58348	NOT
CAMK2G	0.313519	4.98571	2.15873	0.0345719	0.509157	-3.58359	NOT
PLDN	-0.285741	6.24381	-2.15867	0.0345768	0.509157	-3.58369	NOT
MMP1	-1.61981	4.75063	-2.15862	0.0345807	0.509157	-3.58376	DOWN
VAMP3	0.196111	7.8119	2.15831	0.0346058	0.509157	-3.58425	NOT
ETV3	-0.263148	5.07889	-2.15786	0.0346422	0.509157	-3.58496	NOT
STAP2	0.469074	9.02238	2.15783	0.0346448	0.509157	-3.58501	UP
HM13	-0.242778	4.97921	-2.15781	0.0346462	0.509157	-3.58504	NOT
C17orf97	0.563333	5.98159	2.15781	0.0346462	0.509157	-3.58504	UP
RNPEP	0.295	6.90825	2.1568	0.0347278	0.509575	-3.58662	NOT
LOC728613	0.316481	5.09873	2.15656	0.0347476	0.509575	-3.58701	NOT
MRPS9	0.216481	7.00111	2.15651	0.0347519	0.509575	-3.58709	NOT
GEM	-0.691296	4.57921	-2.15624	0.0347735	0.509575	-3.58751	DOWN
SNRPD1	-0.264259	8.12762	-2.1554	0.0348418	0.510079	-3.58883	NOT
PARVG	-0.386296	4.83222	-2.15493	0.0348798	0.510079	-3.58957	NOT
LOC254559	0.238704	3.9854	2.15491	0.034882	0.510079	-3.58961	NOT
LOC100129845	0.202963	3.54937	2.15408	0.0349495	0.510703	-3.59091	NOT
CAMK2N1	0.455926	10.0725	2.15258	0.0350724	0.51196	-3.59328	UP
FBLN7	-0.184074	3.85667	-2.15242	0.0350851	0.51196	-3.59352	NOT
FUCA1	0.31037	8.66286	2.14928	0.0353438	0.513618	-3.59847	NOT
ATP12A	0.320185	4.17	2.14915	0.0353542	0.513618	-3.59867	NOT
LST1	-0.465926	5.08159	-2.14803	0.0354467	0.513618	-3.60043	DOWN
FOSL1	-0.532593	4.74762	-2.14798	0.0354506	0.513618	-3.6005	DOWN
RDX	-0.455741	4.22952	-2.14786	0.0354611	0.513618	-3.6007	DOWN
C6orf201	0.159074	4.84698	2.14785	0.0354618	0.513618	-3.60072	NOT
LRRC57	0.298333	6.12651	2.14763	0.0354796	0.513618	-3.60105	NOT
IL10RA	-0.58	6.31492	-2.14732	0.0355058	0.513618	-3.60155	DOWN
ROPN1	0.18	2.8446	2.14685	0.0355445	0.513618	-3.60228	NOT
LRRC45	-0.152222	4.18714	-2.14671	0.0355561	0.513618	-3.6025	NOT
PRR16	-0.515926	4.51222	-2.14643	0.0355794	0.513618	-3.60295	DOWN
SSTR3	-0.174444	4.29619	-2.14614	0.035603	0.513618	-3.60339	NOT
TMEM140	0.353333	6.81048	2.14614	0.0356032	0.513618	-3.6034	NOT
OPN1SW	-0.184444	4.06032	-2.14596	0.0356179	0.513618	-3.60367	NOT
IL13RA2	-0.913704	3.84429	-2.14498	0.0356994	0.513618	-3.60521	DOWN
CXCL10	-1.19463	5.31508	-2.14494	0.0357031	0.513618	-3.60528	DOWN
LPA	-0.181111	2.83413	-2.14491	0.0357055	0.513618	-3.60533	NOT
MYO1F	-0.296481	4.61635	-2.14483	0.0357123	0.513618	-3.60546	NOT
SLC17A8	0.142593	2.64778	2.1444	0.0357481	0.513618	-3.60613	NOT
TGM2	-0.970741	5.36429	-2.14423	0.0357622	0.513618	-3.6064	DOWN
PSMA3	-0.31463	8.86857	-2.14415	0.0357689	0.513618	-3.60652	NOT
GSTK1	0.17037	9.33619	2.14389	0.0357908	0.513618	-3.60693	NOT
DUSP5	-0.403889	4.20508	-2.14354	0.0358193	0.513618	-3.60747	NOT
RNF144B	-0.579259	5.5054	-2.14354	0.0358195	0.513618	-3.60747	DOWN
PIKFYVE	-0.266481	5.10508	-2.14286	0.0358768	0.513618	-3.60855	NOT
TTLL6	0.465185	4.76238	2.14273	0.0358871	0.513618	-3.60874	UP
PEPD	0.351667	5.60968	2.14242	0.0359134	0.513618	-3.60924	NOT
ABLIM3	-0.171296	4.15016	-2.14198	0.0359498	0.513618	-3.60992	NOT
SFXN3	0.19463	2.84873	2.1419	0.0359567	0.513618	-3.61005	NOT
CST7	-0.467037	5.80921	-2.14143	0.0359962	0.513618	-3.61079	DOWN
TMEM87A	0.185556	7.80095	2.14115	0.0360192	0.513618	-3.61122	NOT
RABL2A	0.28463	3.93937	2.14059	0.0360665	0.513618	-3.6121	NOT
FAAH	0.233889	5.58619	2.14052	0.0360721	0.513618	-3.6122	NOT
C2orf86	-0.165741	3.63206	-2.14047	0.036077	0.513618	-3.6123	NOT
FAM49A	-0.610556	5.20444	-2.14011	0.0361068	0.513618	-3.61285	DOWN
TMED6	0.509259	4.70238	2.13976	0.0361363	0.513618	-3.6134	UP
QPRT	0.373333	6.28889	2.13954	0.0361546	0.513618	-3.61374	NOT
CRYL1	0.364074	7.11794	2.13936	0.0361696	0.513618	-3.61402	NOT
ZNF767	0.256852	5.28095	2.13883	0.0362147	0.513618	-3.61486	NOT
PRR11	0.183333	9.3373	2.13865	0.0362299	0.513618	-3.61514	NOT
XPO5	-0.27463	5.68317	-2.13812	0.0362743	0.513618	-3.61596	NOT
C6orf124	0.265741	3.29778	2.13812	0.0362745	0.513618	-3.61597	NOT
C3orf20	-0.188148	3.34127	-2.13735	0.0363397	0.513618	-3.61718	NOT
PFN4	-0.169259	4.39175	-2.1373	0.0363435	0.513618	-3.61725	NOT
C3orf70	-0.265	3.78492	-2.13715	0.0363566	0.513618	-3.61749	NOT
COQ9	0.332593	7.69603	2.13707	0.0363631	0.513618	-3.61761	NOT
ABP1	0.470741	9.73429	2.13694	0.036374	0.513618	-3.61781	UP
PRDM12	-0.184074	4.33222	-2.13665	0.0363984	0.513618	-3.61826	NOT
KDM4D	-0.130556	2.9519	-2.1362	0.0364371	0.513618	-3.61898	NOT
LOC202181	0.305185	6.26619	2.13583	0.0364682	0.513618	-3.61955	NOT
TMOD1	0.195556	4.46571	2.13577	0.0364729	0.513618	-3.61964	NOT
KNG1	0.247963	3.55857	2.13523	0.0365189	0.513618	-3.62049	NOT
GPR137B	-0.524259	5.40825	-2.13474	0.0365608	0.513618	-3.62126	DOWN
RNF14	0.255	6.52032	2.13455	0.0365767	0.513618	-3.62155	NOT
RGS2	-0.509259	8.01984	-2.13455	0.0365769	0.513618	-3.62155	DOWN
FOXJ3	0.232407	6.21857	2.13389	0.0366325	0.513618	-3.62257	NOT
WDSUB1	0.26963	5.13556	2.13384	0.0366374	0.513618	-3.62266	NOT
ADNP2	0.206481	4.68857	2.13348	0.0366675	0.513618	-3.62322	NOT
TTC31	0.221667	5.99444	2.13321	0.0366904	0.513618	-3.62364	NOT
ROCK2	0.221852	6.29762	2.13319	0.0366923	0.513618	-3.62367	NOT
IGHM	-0.791481	6.53508	-2.13272	0.0367328	0.513836	-3.62441	DOWN
C20orf173	0.178148	3.05841	2.13204	0.0367905	0.513972	-3.62547	NOT
OBFC2A	-0.551481	5.91159	-2.13202	0.0367924	0.513972	-3.6255	DOWN
FER1L5	0.179444	3.56841	2.13134	0.0368503	0.514433	-3.62656	NOT
NMRAL1	-0.213519	6.3919	-2.13058	0.036915	0.514885	-3.62774	NOT
FN3KRP	0.281852	5.36841	2.13038	0.0369326	0.514885	-3.62806	NOT
C17orf73	0.566481	7.32778	2.12975	0.0369867	0.514986	-3.62904	UP
CTH	0.175741	3.2127	2.12951	0.0370068	0.514986	-3.62941	NOT
TRPM6	0.938704	6.04651	2.12883	0.0370656	0.514986	-3.63048	UP
C15orf48	0.279074	10.6597	2.12867	0.037079	0.514986	-3.63072	NOT
FAM173B	0.172037	3.47921	2.12858	0.037087	0.514986	-3.63087	NOT
CTSK	-0.670926	5.92063	-2.12782	0.0371527	0.514986	-3.63205	DOWN
BTN2A2	-0.312407	3.58778	-2.12782	0.0371529	0.514986	-3.63206	NOT
DEFB1	0.636481	5.89333	2.12765	0.0371668	0.514986	-3.63231	UP
NCK1	-0.183704	6.84746	-2.12762	0.0371695	0.514986	-3.63236	NOT
CYP17A1	-0.153889	3.49635	-2.12739	0.0371894	0.514986	-3.63272	NOT
MED11	0.182222	6.58492	2.12677	0.0372435	0.515389	-3.6337	NOT
SLC43A3	-0.504444	4.24571	-2.12578	0.037329	0.516121	-3.63524	DOWN
TMEM184A	0.3	6.18619	2.12544	0.0373581	0.516121	-3.63576	NOT
CD38	-0.448889	4.80476	-2.12529	0.0373714	0.516121	-3.636	DOWN
ACADS	0.298889	6.79603	2.12497	0.0373986	0.51615	-3.63649	NOT
BDP1	-0.20463	7.1054	-2.12363	0.037515	0.516227	-3.63858	NOT
NLRC4	-0.278519	4.48317	-2.12274	0.0375923	0.516227	-3.63996	NOT
CD79A	-0.477407	4.99587	-2.12272	0.0375938	0.516227	-3.63999	DOWN
PNOC	-0.349444	4.33619	-2.12267	0.0375986	0.516227	-3.64007	NOT
HBS1L	-0.242037	5.89079	-2.12241	0.0376209	0.516227	-3.64047	NOT
NFE2L3	-0.23037	6.20524	-2.12194	0.0376624	0.516227	-3.64121	NOT
GFRA4	-0.168889	3.5581	-2.1215	0.0377001	0.516227	-3.64188	NOT
IL2RB	-0.412593	5.18698	-2.12139	0.0377104	0.516227	-3.64207	NOT
LOC728485	-0.204444	4.26079	-2.12137	0.0377117	0.516227	-3.64209	NOT
TAP1	-0.496852	7.94476	-2.12121	0.0377259	0.516227	-3.64234	DOWN
ENO2	-0.333333	4.41016	-2.1211	0.0377356	0.516227	-3.64251	NOT
LOC100288092	0.547593	6.75175	2.12078	0.0377637	0.516227	-3.64301	UP
SEZ6	-0.15037	3.45778	-2.1202	0.0378137	0.516227	-3.6439	NOT
ZNF44	0.195556	4.97349	2.12001	0.0378305	0.516227	-3.6442	NOT
CLCN2	0.440741	4.91	2.11986	0.0378438	0.516227	-3.64444	UP
ECD	-0.157963	7.13651	-2.11969	0.0378588	0.516227	-3.6447	NOT
GCNT4	0.344259	4.14603	2.11933	0.0378902	0.516227	-3.64526	NOT
DSCC1	-0.247407	4.80206	-2.11916	0.0379053	0.516227	-3.64553	NOT
CYBB	-0.591111	7.22444	-2.11896	0.0379223	0.516227	-3.64583	DOWN
CDHR5	0.542593	8.2827	2.11863	0.0379514	0.516227	-3.64635	UP
ATP5A1	-0.195741	4.36333	-2.11824	0.0379855	0.516227	-3.64695	NOT
FAM9B	-0.182963	3.51238	-2.11801	0.0380059	0.516227	-3.64731	NOT
DHPS	0.188333	5.9719	2.11797	0.0380091	0.516227	-3.64737	NOT
IRAK3	-0.36537	3.95317	-2.11779	0.0380258	0.516227	-3.64766	NOT
DNMT3L	-0.211111	3.66206	-2.11759	0.0380433	0.516227	-3.64797	NOT
SEMA4A	-0.516852	5.16524	-2.11709	0.0380868	0.516227	-3.64874	DOWN
IL27RA	-0.22463	4.31921	-2.11695	0.0380995	0.516227	-3.64896	NOT
RG9MTD1	-0.255741	6.60476	-2.11635	0.0381524	0.516227	-3.64989	NOT
ZMYM6	0.181296	3.66571	2.11614	0.0381705	0.516227	-3.65021	NOT
PCSK1	-0.518519	4.90889	-2.11596	0.0381862	0.516227	-3.65049	DOWN
SLC25A11	0.204444	5.36254	2.11594	0.0381885	0.516227	-3.65053	NOT
JMJD4	0.152407	4.04714	2.11527	0.0382476	0.516227	-3.65156	NOT
GALNT2	-0.272778	4.9027	-2.11496	0.0382749	0.516227	-3.65204	NOT
GVIN1	-0.341667	3.1673	-2.11485	0.0382845	0.516227	-3.65221	NOT
CSF1R	-0.49037	6.1881	-2.11425	0.0383381	0.516227	-3.65315	DOWN
ETF1	-0.262778	6.24857	-2.11412	0.0383491	0.516227	-3.65334	NOT
OSTBETA	0.652222	7.67873	2.11399	0.0383611	0.516227	-3.65355	UP
KIAA1191	0.216852	6.92524	2.11355	0.0383995	0.516227	-3.65423	NOT
CHST8	0.185556	3.68984	2.11343	0.0384099	0.516227	-3.65441	NOT
RAB38	-0.170185	3.19143	-2.11265	0.0384794	0.516227	-3.65562	NOT
PNPLA8	-0.265926	5.95349	-2.11215	0.0385243	0.516227	-3.6564	NOT
CLMN	0.435556	7.92333	2.11178	0.0385573	0.516227	-3.65698	UP
MAGEB1	-0.137778	2.99476	-2.11139	0.0385919	0.516227	-3.65758	NOT
RAX2	-0.165	4.51921	-2.11134	0.0385961	0.516227	-3.65765	NOT
SNAP29	0.169074	7.32952	2.11103	0.0386239	0.516227	-3.65814	NOT
ANKRD36	-0.340556	7.15746	-2.11098	0.0386283	0.516227	-3.65821	NOT
VSIG10	0.526852	7.83619	2.11098	0.0386286	0.516227	-3.65822	UP
CIITA	-0.779074	6.81667	-2.11022	0.0386961	0.516227	-3.65939	DOWN
CRNDE	0.560185	4.03429	2.10996	0.0387194	0.516227	-3.65979	UP
LILRB1	-0.490556	5.42603	-2.10971	0.038741	0.516227	-3.66017	DOWN
C9orf144B	-0.158148	3.09111	-2.1095	0.0387604	0.516227	-3.6605	NOT
NIPAL3	0.238889	4.14857	2.1091	0.0387961	0.516227	-3.66112	NOT
LOC732160	0.246667	7.70079	2.10873	0.0388289	0.516227	-3.66169	NOT
FABP3	0.182407	4.17587	2.10855	0.0388451	0.516227	-3.66197	NOT
NKX2-1	-0.162778	5.39286	-2.10854	0.0388461	0.516227	-3.66199	NOT
FCGR3B	-1.09481	4.11619	-2.10844	0.0388547	0.516227	-3.66213	DOWN
LOC646576	0.220926	3.9273	2.10839	0.0388599	0.516227	-3.66222	NOT
DHRSX	0.208519	6.05238	2.10826	0.0388709	0.516227	-3.66241	NOT
GPR160	0.434259	6.75667	2.10816	0.0388803	0.516227	-3.66258	UP
TAPBP	-0.301481	7.83952	-2.10681	0.0390015	0.517366	-3.66466	NOT
FASTKD5	0.208889	5.50317	2.10565	0.0391054	0.517366	-3.66645	NOT
LOC284998	-0.165185	2.75048	-2.10548	0.0391206	0.517366	-3.66671	NOT
HMGB1	-0.190556	9.23222	-2.1054	0.0391279	0.517366	-3.66683	NOT
CREM	-0.435741	4.67238	-2.10538	0.0391298	0.517366	-3.66687	DOWN
BAIAP2L2	0.231852	3.91127	2.105	0.0391642	0.517366	-3.66746	NOT
MBOAT2	0.323704	5.13032	2.10486	0.0391767	0.517366	-3.66767	NOT
BTBD3	0.481296	6.12857	2.10415	0.0392408	0.517366	-3.66877	UP
KRCC1	0.307407	7.80095	2.10408	0.0392477	0.517366	-3.66888	NOT
CC2D1A	0.341852	5.78254	2.10331	0.0393165	0.517366	-3.67006	NOT
C6orf136	0.47537	5.31365	2.10295	0.0393493	0.517366	-3.67062	UP
LOC100129069	0.377222	5.19222	2.10289	0.0393551	0.517366	-3.67072	NOT
CFDP1	0.38963	9.0427	2.1028	0.0393635	0.517366	-3.67086	NOT
PDIA5	-0.294444	6.38571	-2.10277	0.0393654	0.517366	-3.67089	NOT
HLA-DPA1	-0.633333	9.47286	-2.10271	0.0393717	0.517366	-3.671	DOWN
KBTBD8	-0.256481	4.20762	-2.10245	0.0393948	0.517366	-3.67139	NOT
ABCC6P1	0.268889	3.9673	2.10194	0.0394407	0.517366	-3.67217	NOT
ANK1	-0.250741	3.99048	-2.10188	0.0394464	0.517366	-3.67227	NOT
LOC729580	0.363519	7.72397	2.10186	0.0394483	0.517366	-3.6723	NOT
EPS8L2	0.314259	7.83397	2.10142	0.039488	0.517366	-3.67298	NOT
LRRC31	0.520185	5.62413	2.10137	0.0394927	0.517366	-3.67306	UP
IYD	0.555741	4.39365	2.10019	0.0396005	0.518261	-3.67488	UP
MEF2A	-0.172593	5.6246	-2.10007	0.0396112	0.518261	-3.67507	NOT
CBY3	-0.148889	3.06762	-2.0997	0.0396447	0.518371	-3.67563	NOT
ORF1	-0.17537	3.14032	-2.099	0.0397088	0.51888	-3.67671	NOT
RNF144A	0.239815	3.70889	2.09868	0.0397383	0.518937	-3.67721	NOT
IRF1	-0.526852	7.45825	-2.09796	0.0398036	0.519461	-3.67831	DOWN
RGL4	-0.266481	4.13841	-2.0973	0.039864	0.519479	-3.67933	NOT
HYDIN2	0.175185	2.85317	2.09694	0.0398971	0.519479	-3.67988	NOT
LOC728342	0.439259	6.03794	2.09681	0.0399092	0.519479	-3.68009	UP
TPI1	0.187222	8.67397	2.0963	0.0399553	0.519479	-3.68086	NOT
TOR3A	-0.277222	5.95762	-2.09629	0.0399569	0.519479	-3.68089	NOT
DISC1	0.218333	4.09063	2.09565	0.040015	0.519479	-3.68186	NOT
C9orf24	0.255556	4.3154	2.09561	0.0400193	0.519479	-3.68193	NOT
FBXW7	-0.253704	6.11746	-2.09519	0.0400573	0.519479	-3.68257	NOT
ATG16L1	0.243519	4.72794	2.0949	0.0400847	0.519479	-3.68303	NOT
SYNJ2	0.30963	6.0646	2.09486	0.040088	0.519479	-3.68308	NOT
TREML1	0.202778	4.47841	2.09473	0.0400999	0.519479	-3.68328	NOT
EFTUD2	0.187963	3.77556	2.09448	0.040123	0.519479	-3.68367	NOT
SUSD2	0.359815	3.91381	2.09438	0.0401323	0.519479	-3.68382	NOT
AXL	-0.226296	4.08841	-2.09386	0.0401803	0.519625	-3.68462	NOT
PGS1	-0.206852	6.5673	-2.09371	0.0401939	0.519625	-3.68485	NOT
OCEL1	0.294074	5.6746	2.09342	0.0402211	0.519626	-3.6853	NOT
TMEM31	0.212778	3.33984	2.09305	0.0402546	0.519626	-3.68586	NOT
KIAA1012	0.209074	6.17413	2.09289	0.0402696	0.519626	-3.68611	NOT
PLEK	-0.867593	4.83032	-2.092	0.0403522	0.519933	-3.68748	DOWN
CUL1	-0.171667	6.99381	-2.09172	0.0403784	0.519933	-3.68792	NOT
INTS9	0.207407	4.96778	2.0913	0.0404173	0.519933	-3.68856	NOT
PRKAR1A	-0.298333	8.54016	-2.09093	0.0404509	0.519933	-3.68912	NOT
SNRPB2	0.115556	2.61651	2.09086	0.0404579	0.519933	-3.68924	NOT
GADD45GIP1	-0.188148	4.20127	-2.08987	0.0405494	0.519933	-3.69075	NOT
SLC15A2	-0.422593	4.86222	-2.08952	0.0405823	0.519933	-3.69129	NOT
ATP6AP2	-0.147778	7.75	-2.08951	0.0405829	0.519933	-3.6913	NOT
NAALADL1	0.358148	4.34857	2.08925	0.040607	0.519933	-3.6917	NOT
MANSC1	0.273148	7.92143	2.08777	0.0407455	0.519933	-3.69398	NOT
C11orf30	0.173889	2.8054	2.08773	0.0407486	0.519933	-3.69403	NOT
SYCN	-0.142593	3.56444	-2.08748	0.0407726	0.519933	-3.69442	NOT
MARCKS	0.22037	6.57778	2.08741	0.0407791	0.519933	-3.69453	NOT
ST3GAL3	-0.246852	3.03381	-2.08618	0.0408935	0.519933	-3.69641	NOT
CD72	-0.316481	4.5246	-2.08575	0.040934	0.519933	-3.69707	NOT
SPRY1	-0.203704	5.57794	-2.0857	0.0409385	0.519933	-3.69714	NOT
DLGAP4	-0.180185	3.69667	-2.08484	0.0410194	0.519933	-3.69846	NOT
SLC35D2	0.387037	6.94714	2.08458	0.0410439	0.519933	-3.69886	NOT
KIAA1984	0.569444	4.35302	2.08447	0.0410544	0.519933	-3.69903	UP
HIVEP1	-0.291852	4.79794	-2.08383	0.0411141	0.519933	-3.70001	NOT
APOC3	0.569815	3.98603	2.08383	0.0411147	0.519933	-3.70002	UP
TRPC2	-0.192593	3.81619	-2.08361	0.041135	0.519933	-3.70035	NOT
ABHD6	0.276296	6.37762	2.0834	0.0411546	0.519933	-3.70067	NOT
LTC4S	-0.152778	4.55873	-2.08297	0.0411953	0.519933	-3.70133	NOT
CD274	-0.842778	4.84571	-2.08292	0.0411999	0.519933	-3.7014	DOWN
C14orf28	0.216852	5.00968	2.08266	0.0412244	0.519933	-3.7018	NOT
LYPD5	-0.423889	4.91222	-2.0825	0.0412396	0.519933	-3.70205	NOT
ATF2	-0.136667	2.64714	-2.08207	0.0412806	0.519933	-3.70271	NOT
P2RY2	0.38037	4.74286	2.08205	0.0412821	0.519933	-3.70274	NOT
GRINL1A	0.116481	2.61905	2.08202	0.0412851	0.519933	-3.70278	NOT
LOC388948	0.169074	3.73508	2.0811	0.0413716	0.519933	-3.70419	NOT
BAZ2B	-0.210926	6.70968	-2.08097	0.0413846	0.519933	-3.7044	NOT
ATP5F1	0.187778	9.62905	2.08092	0.0413893	0.519933	-3.70447	NOT
PHACTR2	0.216111	7.14587	2.08092	0.0413893	0.519933	-3.70447	NOT
LOC283624	-0.240926	4.32984	-2.08042	0.0414363	0.519933	-3.70523	NOT
IL8	-1.28519	5.9027	-2.08039	0.0414396	0.519933	-3.70528	DOWN
CSN1S1	0.120741	2.82873	2.07981	0.0414937	0.519933	-3.70616	NOT
MTX2	0.222593	6.74698	2.07978	0.0414968	0.519933	-3.70621	NOT
MSRB3	-0.236481	4.70825	-2.07939	0.0415338	0.519933	-3.7068	NOT
CELA2A	-0.152222	4.04937	-2.07934	0.0415386	0.519933	-3.70688	NOT
MICAL3	0.380741	5.62365	2.07914	0.0415581	0.519933	-3.70719	NOT
ECHS1	0.212593	8.77	2.07892	0.0415785	0.519933	-3.70752	NOT
FCGR2A	-0.655926	5.25	-2.0789	0.0415801	0.519933	-3.70755	DOWN
ATP4A	-0.167963	4.27952	-2.07877	0.0415925	0.519933	-3.70775	NOT
NNMT	-0.802222	6.71206	-2.07844	0.0416244	0.519933	-3.70826	DOWN
LOC645676	0.199815	4.14762	2.07827	0.0416404	0.519933	-3.70852	NOT
C1orf86	-0.202593	4.21365	-2.07826	0.041641	0.519933	-3.70853	NOT
IL7R	-0.723519	6.55127	-2.07819	0.041648	0.519933	-3.70864	DOWN
BLMH	-0.21037	4.63032	-2.07803	0.0416633	0.519933	-3.70889	NOT
UNC45A	0.168704	5.07762	2.07795	0.0416709	0.519933	-3.70901	NOT
ZFC3H1	-0.163148	5.61651	-2.07773	0.0416915	0.519933	-3.70934	NOT
GP2	0.175926	3.32698	2.07663	0.0417966	0.519933	-3.71102	NOT
LOC145783	-0.184815	3.23397	-2.07656	0.0418037	0.519933	-3.71114	NOT
CABLES1	0.234074	3.89825	2.07648	0.0418108	0.519933	-3.71125	NOT
MAMDC4	0.290741	5.40079	2.07626	0.0418323	0.519933	-3.71159	NOT
C1orf25	0.247778	5.72651	2.07571	0.0418842	0.519933	-3.71242	NOT
MPZL3	0.236481	4.43841	2.07512	0.0419413	0.519933	-3.71333	NOT
MMAA	-0.324815	6.60619	-2.07511	0.0419423	0.519933	-3.71335	NOT
RAB7A	0.239259	8.00603	2.07373	0.0420742	0.519933	-3.71545	NOT
TIGD1	0.235185	4.0073	2.0735	0.0420966	0.519933	-3.7158	NOT
PSMA7	-0.141111	9.11095	-2.07342	0.0421042	0.519933	-3.71592	NOT
DSP	0.300741	8.88444	2.07338	0.0421078	0.519933	-3.71598	NOT
SLC6A19	0.695556	5.20603	2.07338	0.042108	0.519933	-3.71598	UP
ZDHHC2	-0.176481	3.41794	-2.07335	0.0421103	0.519933	-3.71602	NOT
LOC150759	-0.31537	8.24143	-2.07324	0.0421212	0.519933	-3.7162	NOT
FLJ22763	0.657593	5.42302	2.07302	0.042142	0.519933	-3.71653	UP
C2orf55	-0.189259	3.82667	-2.0725	0.042192	0.519933	-3.71732	NOT
MCM9	0.22	3.07587	2.07226	0.0422153	0.519933	-3.71769	NOT
TMEM106C	0.232778	8.89492	2.0722	0.0422214	0.519933	-3.71778	NOT
GLUD1	0.127407	8.52413	2.07209	0.0422319	0.519933	-3.71795	NOT
EPB41L4B	0.536852	9.08762	2.07177	0.0422625	0.519933	-3.71843	UP
ANKHD1-EIF4EBP3	0.242222	6.52794	2.07159	0.0422796	0.519933	-3.7187	NOT
NSUN4	0.13	2.45413	2.07158	0.0422812	0.519933	-3.71873	NOT
UBE2J1	-0.242963	7.95381	-2.07155	0.0422843	0.519933	-3.71878	NOT
ARF3	0.266852	7.32238	2.07138	0.0423003	0.519933	-3.71903	NOT
SACM1L	0.224259	7.86444	2.07137	0.0423012	0.519933	-3.71905	NOT
EPB41L2	-0.376481	8.67825	-2.07122	0.0423153	0.519933	-3.71927	NOT
ACSS1	0.211111	6.02905	2.07093	0.0423437	0.519933	-3.71972	NOT
CCL20	-0.941296	7.08016	-2.07089	0.0423473	0.519933	-3.71977	DOWN
GPRASP1	0.208704	3.42889	2.07082	0.0423545	0.519933	-3.71989	NOT
VAV1	-0.343889	4.89698	-2.07081	0.042355	0.519933	-3.7199	NOT
TTTY14	-0.22537	4.26429	-2.07043	0.042392	0.519933	-3.72048	NOT
C22orf37	-0.197963	4.20302	-2.07033	0.0424012	0.519933	-3.72062	NOT
RAB6B	0.25537	3.34222	2.07024	0.0424101	0.519933	-3.72076	NOT
H3F3A	0.0911111	12.1841	2.06958	0.0424737	0.520404	-3.72176	NOT
PARP9	-0.648704	6.57714	-2.06915	0.0425155	0.52053	-3.72242	DOWN
SPPL2A	0.248889	9.08111	2.06881	0.0425487	0.52053	-3.72294	NOT
MESP1	-0.168148	4.4019	-2.06864	0.0425649	0.52053	-3.7232	NOT
ADAT1	0.219074	4.25222	2.06844	0.0425849	0.52053	-3.72351	NOT
NUF2	-0.332778	3.79746	-2.06764	0.0426622	0.521065	-3.72472	NOT
RAB32	0.225	6.47603	2.0673	0.0426956	0.521065	-3.72525	NOT
GNRH2	-0.221111	3.74063	-2.06689	0.0427349	0.521065	-3.72586	NOT
PRR15	0.50963	7.25429	2.06683	0.042741	0.521065	-3.72596	UP
COL15A1	-0.692593	4.24365	-2.06651	0.0427717	0.521065	-3.72644	DOWN
UBAC1	0.211852	5.9873	2.06643	0.0427802	0.521065	-3.72657	NOT
CHCHD4	0.185556	6.13429	2.06517	0.0429028	0.52225	-3.72848	NOT
QKI	-0.611296	6.0173	-2.06478	0.0429408	0.52229	-3.72907	DOWN
CD28	-0.343889	3.3381	-2.06462	0.0429567	0.52229	-3.72932	NOT
G6PC	0.236852	3.63698	2.06403	0.0430145	0.522522	-3.73022	NOT
C6orf145	-0.262407	5.11825	-2.06367	0.0430494	0.522522	-3.73076	NOT
PTMA	-0.16037	10.9363	-2.06352	0.043064	0.522522	-3.73099	NOT
LOC220930	-0.195556	3.04206	-2.06339	0.0430771	0.522522	-3.73119	NOT
SUMF1	0.200556	7.01476	2.06295	0.0431195	0.522728	-3.73185	NOT
LAX1	-0.618148	3.75762	-2.06234	0.0431801	0.523156	-3.73278	DOWN
ZC3H11A	-0.151111	8.1473	-2.06153	0.0432593	0.523711	-3.73401	NOT
RGS13	-0.0925926	2.21603	-2.06113	0.0432987	0.523711	-3.73462	NOT
SLC25A15	0.217222	5.1227	2.06084	0.043327	0.523711	-3.73505	NOT
TCTN3	0.23	6.83175	2.06084	0.0433274	0.523711	-3.73506	NOT
C6orf118	-0.200741	3.10651	-2.0598	0.0434296	0.524417	-3.73663	NOT
LOC643037	-0.156852	5.05778	-2.05969	0.0434403	0.524417	-3.7368	NOT
HSPA1L	-0.168889	3.80476	-2.05909	0.0434992	0.524417	-3.7377	NOT
CREB3	-0.253148	6.7381	-2.05861	0.0435472	0.524417	-3.73844	NOT
FXYD5	-0.502593	6.96635	-2.05828	0.0435801	0.524417	-3.73894	DOWN
TUBA1A	-0.379444	8.63968	-2.05799	0.0436088	0.524417	-3.73938	NOT
TNC	-0.996296	4.99175	-2.05712	0.0436947	0.524417	-3.74069	DOWN
MSTO1	-0.252963	5.94571	-2.05709	0.0436976	0.524417	-3.74074	NOT
COX6C	0.199444	10.809	2.05705	0.0437017	0.524417	-3.7408	NOT
DUSP18	0.298148	4.58667	2.05695	0.0437118	0.524417	-3.74095	NOT
ATF5	-0.214815	5.43413	-2.05646	0.04376	0.524417	-3.74169	NOT
SACS	-0.420556	4.20714	-2.05627	0.0437793	0.524417	-3.74198	NOT
CA5A	0.158148	3.79333	2.05617	0.0437893	0.524417	-3.74214	NOT
SLC27A4	0.232037	4.43667	2.05599	0.043807	0.524417	-3.74241	NOT
LAPTM5	-0.570556	7.72683	-2.0558	0.0438255	0.524417	-3.74269	DOWN
C15orf56	0.148704	2.7181	2.05563	0.0438429	0.524417	-3.74295	NOT
CDC27	-0.232222	8.46683	-2.05488	0.0439175	0.524417	-3.74409	NOT
NEDD4L	0.441852	7.40127	2.05479	0.0439258	0.524417	-3.74421	UP
DIRC1	0.1	2.72317	2.0547	0.0439357	0.524417	-3.74436	NOT
CHID1	-0.217407	6.56968	-2.05469	0.0439362	0.524417	-3.74437	NOT
ERGIC1	0.219074	8.28444	2.05447	0.043958	0.524417	-3.7447	NOT
UHRF1	-0.372037	5.11111	-2.05442	0.043963	0.524417	-3.74478	NOT
FAM161B	0.172407	8.15333	2.05435	0.0439704	0.524417	-3.74489	NOT
UPK3A	0.175185	4.03317	2.05308	0.0440966	0.52506	-3.7468	NOT
SETD3	0.176667	6.51413	2.0527	0.0441348	0.52506	-3.74738	NOT
TFEC	-0.387963	4.07365	-2.05254	0.0441512	0.52506	-3.74763	NOT
VWA1	-0.305556	6.05635	-2.05253	0.0441515	0.52506	-3.74763	NOT
NAT8B	0.20037	3.45937	2.05253	0.0441515	0.52506	-3.74763	NOT
FLJ11292	0.149444	4.9119	2.05195	0.0442103	0.525456	-3.74852	NOT
SLC1A1	0.47537	5.39587	2.05163	0.0442418	0.525527	-3.74899	UP
HSPA12A	0.185741	3.49746	2.05119	0.0442865	0.525755	-3.74967	NOT
ZNF33B	0.228148	3.77778	2.05021	0.0443844	0.526563	-3.75114	NOT
TNS4	-0.296852	4.38444	-2.05	0.0444056	0.526563	-3.75146	NOT
PLEKHG3	0.182407	4.35476	2.04948	0.0444575	0.526712	-3.75224	NOT
INPP5J	0.327778	6.25016	2.04885	0.0445218	0.526712	-3.7532	NOT
LOC731223	0.185	3.18698	2.04879	0.0445278	0.526712	-3.75329	NOT
GNAT2	0.191111	4.64841	2.04864	0.0445427	0.526712	-3.75352	NOT
BTN3A1	-0.43537	6.40317	-2.04861	0.0445457	0.526712	-3.75356	DOWN
PDPN	-0.397778	5.46206	-2.04796	0.0446107	0.526881	-3.75453	NOT
GIMAP5	-0.489815	6.48873	-2.04796	0.0446111	0.526881	-3.75454	DOWN
TGOLN2	0.289815	5.33492	2.04752	0.0446555	0.526949	-3.7552	NOT
NLRP3	-0.312778	4.22698	-2.0465	0.0447588	0.526949	-3.75674	NOT
PFDN5	-0.195556	9.29873	-2.0463	0.044779	0.526949	-3.75704	NOT
LOC100133660	0.347778	5.41524	2.04628	0.0447807	0.526949	-3.75707	NOT
ITGA5	-0.337407	6.03921	-2.04608	0.0448016	0.526949	-3.75738	NOT
NAT15	0.292778	5.47127	2.04605	0.044804	0.526949	-3.75742	NOT
STX3	0.419444	7.11381	2.04508	0.0449032	0.526949	-3.75889	NOT
FCN1	-0.405185	4.90619	-2.04481	0.0449305	0.526949	-3.75929	NOT
MTMR9L	-0.268889	5.24159	-2.04443	0.0449686	0.526949	-3.75986	NOT
FCGR3A	-1.0513	5.98222	-2.0442	0.0449921	0.526949	-3.76021	DOWN
CHAD	0.386667	4.76302	2.04419	0.0449928	0.526949	-3.76022	NOT
ITPR3	-0.213333	4.84619	-2.04418	0.0449945	0.526949	-3.76024	NOT
CTDSP2	0.277407	6.95111	2.04414	0.0449982	0.526949	-3.7603	NOT
RPL13A	-0.211852	9.96492	-2.04386	0.0450269	0.526949	-3.76072	NOT
SGK2	0.622593	5.79413	2.04367	0.0450464	0.526949	-3.76101	UP
ADAM19	-0.591481	5.87476	-2.04361	0.0450519	0.526949	-3.76109	DOWN
FAM190A	0.12463	3.04429	2.04348	0.0450658	0.526949	-3.7613	NOT
WDR34	0.176296	6.78667	2.04293	0.0451212	0.526949	-3.76212	NOT
ANXA6	-0.433889	4.82079	-2.0426	0.0451549	0.526949	-3.76262	DOWN
FOXP1	0.231111	3.92635	2.04258	0.0451573	0.526949	-3.76265	NOT
TMEM171	0.418889	7.98095	2.04248	0.0451673	0.526949	-3.7628	NOT
EGR3	-0.649815	3.47365	-2.04237	0.0451788	0.526949	-3.76297	DOWN
TM4SF5	0.268889	5.00841	2.04184	0.0452325	0.527278	-3.76376	NOT
ZNF575	0.36963	6.71206	2.041	0.0453183	0.527828	-3.76502	NOT
TMC4	0.420926	8.51254	2.04088	0.0453308	0.527828	-3.76521	NOT
CFI	-0.738889	4.97333	-2.03993	0.0454284	0.528378	-3.76664	DOWN
C17orf72	-0.198519	4.14683	-2.03992	0.0454293	0.528378	-3.76665	NOT
LOC389023	0.719815	4.50413	2.03923	0.0455002	0.528904	-3.76769	UP
LOC100286993	-0.201852	3.32635	-2.03877	0.0455468	0.529018	-3.76837	NOT
TOM1L1	0.367222	5.87968	2.03833	0.0455928	0.529018	-3.76904	NOT
GNG11	-0.478333	6.55667	-2.03831	0.0455944	0.529018	-3.76907	DOWN
LMAN1	-0.282222	5.37635	-2.03814	0.0456125	0.529018	-3.76933	NOT
C6orf108	-0.270185	4.29825	-2.0377	0.0456573	0.529179	-3.76999	NOT
MAP1S	-0.202037	5.47984	-2.03723	0.0457054	0.529179	-3.77069	NOT
ADAMTS3	-0.147407	2.71746	-2.03701	0.045728	0.529179	-3.77102	NOT
HNMT	0.294815	5.5973	2.03673	0.0457574	0.529179	-3.77145	NOT
PISD	-0.15463	5.13921	-2.03644	0.0457877	0.529179	-3.77189	NOT
PDHX	0.247593	6.74444	2.0358	0.0458539	0.529179	-3.77285	NOT
LOC284889	-0.33963	7.11556	-2.03575	0.0458587	0.529179	-3.77292	NOT
FEN1	-0.402037	8.2646	-2.03525	0.0459108	0.529179	-3.77367	NOT
CD53	-0.704815	6.77746	-2.03524	0.0459111	0.529179	-3.77368	DOWN
PCDHA6	-0.123704	2.40825	-2.03522	0.0459135	0.529179	-3.77371	NOT
CD300A	-0.480556	5.6119	-2.03515	0.0459205	0.529179	-3.77381	DOWN
SRGN	-0.394074	3.18889	-2.03486	0.045951	0.529179	-3.77426	NOT
M6PR	-0.220741	8.08698	-2.03419	0.04602	0.529179	-3.77526	NOT
MEGF8	-0.206296	4.37794	-2.03372	0.0460686	0.529179	-3.77596	NOT
FOXD1	0.167037	3.19238	2.03369	0.0460718	0.529179	-3.77601	NOT
ADORA2A	-0.269074	4.12063	-2.0334	0.0461021	0.529179	-3.77644	NOT
EIF1AX	0.306296	7.06079	2.03243	0.0462028	0.529179	-3.77789	NOT
C19orf47	-0.15537	4.84651	-2.03231	0.0462155	0.529179	-3.77808	NOT
SIPA1L2	0.304444	6.67016	2.03222	0.0462249	0.529179	-3.77821	NOT
TBX1	0.176481	3.95651	2.03218	0.0462294	0.529179	-3.77828	NOT
RPP14	0.175185	6.59095	2.03214	0.0462332	0.529179	-3.77833	NOT
C18orf19	0.23037	5.37587	2.03181	0.0462679	0.529179	-3.77883	NOT
CARKD	0.204259	6.89937	2.03173	0.0462756	0.529179	-3.77894	NOT
NBR1	0.206481	3.61302	2.03163	0.0462863	0.529179	-3.7791	NOT
RIF1	-0.256852	5.63571	-2.03156	0.0462935	0.529179	-3.7792	NOT
PTGES	-0.266481	4.4073	-2.03142	0.0463087	0.529179	-3.77942	NOT
KIAA1407	-0.188704	3.69397	-2.03116	0.0463353	0.529179	-3.7798	NOT
KYNU	-0.487593	3.1246	-2.03107	0.0463445	0.529179	-3.77993	DOWN
FGF7	-0.595	4.42333	-2.03053	0.0464013	0.529261	-3.78075	DOWN
LOC400027	0.24963	6.39048	2.03035	0.0464199	0.529261	-3.78101	NOT
IKBKAP	0.14463	3.50159	2.03017	0.0464386	0.529261	-3.78128	NOT
GPC4	-0.210741	3.85175	-2.03002	0.0464543	0.529261	-3.78151	NOT
OR1A1	0.134259	2.95048	2.02899	0.0465617	0.529877	-3.78304	NOT
RGS1	-0.827593	5.36825	-2.02884	0.0465783	0.529877	-3.78328	DOWN
SEC61A1	-0.238519	7.95667	-2.02877	0.0465854	0.529877	-3.78338	NOT
C22orf26	0.165556	4.50476	2.02847	0.0466167	0.529941	-3.78383	NOT
LOC100130135	0.158519	6.26524	2.02751	0.0467171	0.53079	-3.78526	NOT
FLJ36116	0.204444	5.93143	2.02614	0.0468611	0.531114	-3.78731	NOT
ZYG11A	0.298333	3.98873	2.02608	0.0468676	0.531114	-3.7874	NOT
GFER	0.262963	6.88571	2.02553	0.0469257	0.531114	-3.78823	NOT
CPT2	0.390741	5.39508	2.02546	0.0469335	0.531114	-3.78834	NOT
PCDH19	0.174444	3.5027	2.02428	0.0470575	0.531114	-3.79009	NOT
EGR2	-0.507222	4.71143	-2.0242	0.0470664	0.531114	-3.79022	DOWN
CCDC136	-0.188148	3.19794	-2.02379	0.0471095	0.531114	-3.79083	NOT
PHLPP1	0.358889	6.04794	2.02362	0.0471277	0.531114	-3.79108	NOT
TRPA1	-0.281852	3.3027	-2.02339	0.0471522	0.531114	-3.79143	NOT
DCAF13	0.0944444	2.42238	2.02292	0.0472015	0.531114	-3.79212	NOT
PRKCDBP	-0.344074	4.0927	-2.02288	0.0472058	0.531114	-3.79218	NOT
KIAA0564	0.353704	5.49127	2.02265	0.0472302	0.531114	-3.79253	NOT
DUSP27	-0.329074	3.47762	-2.0226	0.0472358	0.531114	-3.79261	NOT
PIP5K1B	0.491852	7.03397	2.02242	0.0472546	0.531114	-3.79287	UP
DENND1A	0.30537	4.51381	2.02236	0.0472606	0.531114	-3.79296	NOT
KCTD4	0.174074	4.19079	2.0221	0.0472886	0.531114	-3.79335	NOT
BBS2	0.268519	6.1254	2.02197	0.0473027	0.531114	-3.79355	NOT
SEC61B	-0.281481	8.15905	-2.02192	0.0473074	0.531114	-3.79361	NOT
LOC401093	-0.311111	5.03778	-2.02162	0.0473398	0.531114	-3.79407	NOT
EIF4A1	-0.274444	8.13524	-2.02139	0.0473639	0.531114	-3.79441	NOT
HAND2	0.153889	3.13587	2.02129	0.0473747	0.531114	-3.79456	NOT
TACR3	0.132963	3.6927	2.02094	0.0474121	0.531114	-3.79508	NOT
PALM	0.177222	3.60143	2.02093	0.0474131	0.531114	-3.7951	NOT
C4orf42	0.153333	9.25413	2.02057	0.047451	0.531114	-3.79563	NOT
MAP4K1	-0.284444	5.70937	-2.02044	0.0474654	0.531114	-3.79583	NOT
AKAP9	-0.176296	3.96333	-2.02037	0.0474726	0.531114	-3.79593	NOT
AARS	-0.250556	7.46698	-2.02013	0.0474979	0.531114	-3.79629	NOT
ZNF645	-0.112963	2.79571	-2.01988	0.0475245	0.531114	-3.79666	NOT
BEST4	0.976852	6.99492	2.01944	0.0475716	0.531114	-3.79732	UP
MID1	0.233148	6.3646	2.01923	0.0475942	0.531114	-3.79763	NOT
CNTF	0.18	3.85127	2.01917	0.0476009	0.531114	-3.79772	NOT
LOC642980	0.218333	3.36508	2.01821	0.0477035	0.531114	-3.79916	NOT
EGR1	-0.791667	5.14746	-2.01804	0.0477211	0.531114	-3.7994	DOWN
LRRC37A2	0.278519	8.13238	2.01803	0.0477228	0.531114	-3.79942	NOT
KMO	-0.403889	3.88508	-2.01798	0.0477282	0.531114	-3.7995	NOT
SEPT2	-0.246852	7.01381	-2.01782	0.0477449	0.531114	-3.79973	NOT
C1S	-0.714815	4.77048	-2.01776	0.0477509	0.531114	-3.79982	DOWN
GNG7	-0.290556	4.46683	-2.01766	0.0477625	0.531114	-3.79998	NOT
ACBD3	-0.207778	5.61254	-2.01737	0.0477928	0.531114	-3.8004	NOT
RRAGD	-0.30537	3.62286	-2.0173	0.0478003	0.531114	-3.8005	NOT
CSRP2	-0.59463	5.19857	-2.0173	0.047801	0.531114	-3.80051	DOWN
FLJ10213	0.192593	5.71937	2.01584	0.0479577	0.532129	-3.80269	NOT
PPP2R1B	0.225926	6.08302	2.01583	0.0479582	0.532129	-3.80269	NOT
PAG1	0.430556	7.20651	2.01552	0.0479915	0.532129	-3.80315	UP
MGC5590	0.452222	4.20349	2.01537	0.0480077	0.532129	-3.80338	UP
PURB	-0.166667	7.29397	-2.01524	0.0480213	0.532129	-3.80357	NOT
NELL2	0.221111	3.50603	2.01427	0.0481267	0.532223	-3.80502	NOT
CD44	-0.614074	8.97413	-2.01403	0.0481518	0.532223	-3.80537	DOWN
TTC12	0.149074	4.38222	2.01395	0.0481607	0.532223	-3.80549	NOT
LYL1	-0.21963	4.40381	-2.01392	0.048164	0.532223	-3.80554	NOT
CXCR2	-0.83463	5.2254	-2.01361	0.048197	0.532223	-3.80599	DOWN
ABCC4	-0.226852	3.53778	-2.01319	0.0482423	0.532223	-3.80662	NOT
ARPC1B	-0.273704	6.2846	-2.01311	0.0482511	0.532223	-3.80674	NOT
MOSPD3	0.179815	5.9081	2.01295	0.0482684	0.532223	-3.80698	NOT
NCKAP5	0.138889	2.60206	2.01282	0.0482828	0.532223	-3.80718	NOT
GALNT7	0.288148	9.38968	2.01277	0.0482878	0.532223	-3.80724	NOT
PRNT	-0.177778	3.98794	-2.01245	0.0483227	0.532324	-3.80772	NOT
BC036928	0.19	4.29381	2.01207	0.0483635	0.532485	-3.80828	NOT
FAM129A	-0.558889	4.9146	-2.01161	0.0484139	0.532485	-3.80898	DOWN
AHR	-0.362963	6.75444	-2.01154	0.0484215	0.532485	-3.80908	NOT
IRF6	0.442593	5.95286	2.01132	0.0484452	0.532485	-3.80941	UP
DNAJB6	-0.245741	4.95841	-2.01057	0.0485269	0.532485	-3.81052	NOT
MIP	0.131481	3.85175	2.0099	0.0485986	0.532485	-3.81151	NOT
LOC100287911	-0.164815	3.06571	-2.00982	0.0486075	0.532485	-3.81163	NOT
CORIN	-0.0988889	2.92698	-2.00908	0.0486879	0.532485	-3.81272	NOT
CTSL1	-0.475185	7.72952	-2.00896	0.0487019	0.532485	-3.81291	DOWN
PRKAB2	0.347037	5.04476	2.00887	0.0487111	0.532485	-3.81304	NOT
CCT2	-0.228519	8.34921	-2.00877	0.0487225	0.532485	-3.8132	NOT
BBX	0.103519	2.6046	2.00841	0.0487611	0.532485	-3.81372	NOT
CER1	0.176111	4.07794	2.00834	0.0487689	0.532485	-3.81383	NOT
KIAA0430	0.228519	6.63302	2.00826	0.0487777	0.532485	-3.81395	NOT
DNAH3	0.226111	4.94619	2.0082	0.048784	0.532485	-3.81403	NOT
C1orf174	0.246296	5.75667	2.00766	0.048843	0.532485	-3.81484	NOT
UEVLD	0.316852	3.87286	2.00765	0.048844	0.532485	-3.81485	NOT
MMP10	-0.714444	4.40016	-2.00713	0.0489007	0.532485	-3.81562	DOWN
LOC220906	0.190741	6.2754	2.00713	0.0489009	0.532485	-3.81562	NOT
LOC147791	0.156852	4.22333	2.00695	0.0489202	0.532485	-3.81588	NOT
LOC100289294	0.16963	4.20349	2.00664	0.0489545	0.532485	-3.81635	NOT
RNF10	0.183333	7.19286	2.00657	0.0489617	0.532485	-3.81645	NOT
CHMP4C	0.393148	6.6919	2.00651	0.0489686	0.532485	-3.81654	NOT
ADPGK	-0.19963	6.13778	-2.00632	0.0489892	0.532485	-3.81682	NOT
MEG3	-0.176296	3.61667	-2.00617	0.049006	0.532485	-3.81705	NOT
LOC100287216	0.117963	2.87333	2.00599	0.0490258	0.532485	-3.81732	NOT
RNF11	0.236296	6.92524	2.0056	0.0490687	0.532485	-3.8179	NOT
TTTY7	-0.224259	3.82667	-2.00558	0.049071	0.532485	-3.81793	NOT
FLJ41170	-0.175185	3.51905	-2.00544	0.0490857	0.532485	-3.81813	NOT
RNF152	0.712963	5.33111	2.00412	0.0492309	0.533258	-3.82009	UP
SLC5A11	0.269444	4.65349	2.00381	0.0492649	0.533258	-3.82054	NOT
GBA	0.33463	6.2154	2.00334	0.0493169	0.533258	-3.82124	NOT
SLC35F1	-0.163148	3.30317	-2.00315	0.0493377	0.533258	-3.82152	NOT
ORAOV1	0.186667	4.64111	2.00308	0.0493453	0.533258	-3.82163	NOT
ZNF423	0.315185	4.04873	2.003	0.0493545	0.533258	-3.82175	NOT
TMEM45B	0.39037	8.07429	2.00259	0.0493996	0.533258	-3.82236	NOT
SLC23A1	0.261852	3.85778	2.00258	0.0494007	0.533258	-3.82237	NOT
HRCT1	0.617222	6.40429	2.00246	0.0494132	0.533258	-3.82254	UP
SNRPG	-0.166852	10.1263	-2.00244	0.0494155	0.533258	-3.82257	NOT
FBXO31	0.237407	4.16317	2.00088	0.0495884	0.534485	-3.82489	NOT
PROX2	-0.185556	3.28238	-2.00072	0.049606	0.534485	-3.82512	NOT
PEX6	0.26963	4.81333	2.00071	0.0496069	0.534485	-3.82513	NOT
LOC338963	-0.149259	3.83127	-2.00006	0.0496788	0.534981	-3.8261	NOT
DEGS1	-0.406481	3.94952	-1.99944	0.0497471	0.53513	-3.82701	NOT
PELP1	-0.194815	6.64476	-1.99912	0.0497834	0.53513	-3.82749	NOT
MTNR1B	-0.132963	4.61508	-1.99888	0.0498096	0.53513	-3.82784	NOT
PELO	-0.257778	5.06317	-1.99872	0.0498278	0.53513	-3.82808	NOT
PRKCG	-0.166111	3.7246	-1.99838	0.0498649	0.53513	-3.82857	NOT
C1orf226	0.401852	6.83889	1.99822	0.0498831	0.53513	-3.82882	NOT
IGHG1	-0.868889	6.91032	-1.99768	0.0499434	0.53513	-3.82962	DOWN
CDC25B	-0.513519	7.0146	-1.99751	0.0499622	0.53513	-3.82987	DOWN
TEX13A	0.139074	4.23857	1.99727	0.049988	0.53513	-3.83021	NOT
RILPL2	-0.532407	4.95635	-1.99722	0.0499941	0.53513	-3.83029	DOWN
KPTN	-0.136852	3.81175	-1.99707	0.0500108	0.53513	-3.83051	NOT
UPF3A	0.25037	5.62206	1.99689	0.050031	0.53513	-3.83078	NOT
NDRG1	0.386111	10.019	1.9966	0.0500635	0.53513	-3.83121	NOT
SLC30A10	1.01093	6.29016	1.99652	0.0500719	0.53513	-3.83132	NOT
IDI2	-0.183333	3.90381	-1.99639	0.050087	0.53513	-3.83152	NOT
ACP5	-0.365556	5.76444	-1.99605	0.0501244	0.53513	-3.83202	NOT
RASA2	-0.242037	5.7719	-1.99567	0.0501669	0.53513	-3.83258	NOT
ZNF792	0.187407	3.38825	1.99528	0.0502103	0.53513	-3.83315	NOT
NOSIP	0.181481	7.30444	1.99528	0.0502111	0.53513	-3.83316	NOT
FABP2	0.300556	5.83349	1.99525	0.0502143	0.53513	-3.8332	NOT
LRPAP1	0.125	8.04619	1.99464	0.0502826	0.53513	-3.83411	NOT
ANK2	-0.25	4.0654	-1.99452	0.0502953	0.53513	-3.83427	NOT
NKG7	-0.347593	5.01905	-1.9945	0.0502973	0.53513	-3.8343	NOT
REG1A	-1.90167	6.95889	-1.99435	0.0503151	0.53513	-3.83453	NOT
SLC26A6	0.334074	6.27921	1.99407	0.0503454	0.535176	-3.83493	NOT
NPY	0.342037	4.23238	1.99297	0.0504694	0.535888	-3.83656	NOT
PCDHB17	0.0875926	2.4727	1.99278	0.0504909	0.535888	-3.83685	NOT
FAM26F	-0.622037	4.09206	-1.99248	0.0505248	0.535888	-3.83729	NOT
THY1	-0.433704	4.88286	-1.99207	0.0505706	0.535888	-3.83789	NOT
SLA	-0.276852	4.66286	-1.99194	0.0505845	0.535888	-3.83807	NOT
SIAH3	0.10463	2.64587	1.99189	0.0505906	0.535888	-3.83815	NOT
CCDC56	0.20963	8.52254	1.99154	0.0506304	0.535888	-3.83867	NOT
KLK1	0.37463	6.87	1.99126	0.0506613	0.535888	-3.83908	NOT
C2orf14	0.155185	3.04587	1.99099	0.050692	0.535888	-3.83948	NOT
IPP	0.173148	3.67492	1.99092	0.0507004	0.535888	-3.83959	NOT
CASR	0.114815	2.59825	1.99076	0.0507177	0.535888	-3.83982	NOT
RBP2	0.826296	5.66175	1.99054	0.0507429	0.535888	-3.84014	NOT
FAM55C	-0.356852	3.0081	-1.99041	0.0507568	0.535888	-3.84033	NOT
GRP	-0.169815	3.19556	-1.98914	0.0509008	0.535888	-3.8422	NOT
CDH11	-0.44537	4.75063	-1.98909	0.0509065	0.535888	-3.84228	NOT
TM9SF1	-0.294444	5.93016	-1.98903	0.0509136	0.535888	-3.84237	NOT
SKIL	-0.322407	8.39968	-1.98888	0.05093	0.535888	-3.84258	NOT
MAGOH2	0.203889	4.09302	1.98833	0.050992	0.535888	-3.84339	NOT
SLC25A10	0.194815	5.23857	1.98828	0.0509981	0.535888	-3.84347	NOT
SLC25A22	-0.21	4.56	-1.9878	0.0510527	0.535888	-3.84418	NOT
NOV	0.208148	4.28937	1.98774	0.0510596	0.535888	-3.84427	NOT
TNFRSF12A	-0.217222	5.18619	-1.98763	0.0510722	0.535888	-3.84443	NOT
VMA21	-0.208704	5.30889	-1.98751	0.051086	0.535888	-3.84461	NOT
FAM171B	-0.166296	3.12698	-1.98737	0.0511016	0.535888	-3.84481	NOT
CD3E	-0.422037	4.85175	-1.98684	0.0511617	0.535888	-3.84559	NOT
SMAD9	-0.15963	4.54683	-1.98668	0.0511798	0.535888	-3.84582	NOT
ALMS1	0.255	4.22254	1.98657	0.0511926	0.535888	-3.84599	NOT
GPR68	-0.212037	4.13397	-1.98643	0.0512081	0.535888	-3.84619	NOT
BST2	-0.449074	4.52048	-1.9862	0.0512345	0.535888	-3.84653	NOT
FN1	0.345741	3.89143	1.98595	0.0512631	0.535888	-3.8469	NOT
UBE2W	0.161667	2.95587	1.98589	0.0512692	0.535888	-3.84698	NOT
COL4A1	-0.724444	5.47095	-1.98576	0.0512844	0.535888	-3.84718	NOT
IQCK	0.268704	4.96524	1.98576	0.0512846	0.535888	-3.84718	NOT
ZNF404	0.290926	4.42175	1.98557	0.0513058	0.535888	-3.84745	NOT
TRUB2	0.156852	5.95778	1.98531	0.0513354	0.535888	-3.84783	NOT
NINJ1	-0.321481	5.74333	-1.98521	0.0513474	0.535888	-3.84799	NOT
TCP11L1	0.366296	6.39381	1.98469	0.0514065	0.536234	-3.84875	NOT
CDK1	-0.407963	7.16413	-1.9842	0.0514621	0.536542	-3.84947	NOT
RAB37	0.282407	5.18127	1.98397	0.0514882	0.536543	-3.8498	NOT
TLR2	-0.718889	4.94397	-1.98244	0.0516634	0.538047	-3.85205	NOT
GAPT	-0.512407	4.12476	-1.98225	0.0516846	0.538047	-3.85232	NOT
LRCH4	-0.205	5.45349	-1.98179	0.0517376	0.538068	-3.853	NOT
TMEM133	0.373889	4.86286	1.98178	0.0517388	0.538068	-3.85302	NOT
DEGS2	0.167963	5.22937	1.98061	0.0518738	0.539056	-3.85474	NOT
CXCL9	-1.17037	6.31429	-1.9805	0.051886	0.539056	-3.8549	NOT
DMRTC2	0.0961111	2.87762	1.98009	0.0519336	0.539172	-3.8555	NOT
ZNF35	0.215185	4.60111	1.97995	0.0519495	0.539172	-3.85571	NOT
LOC286189	0.122778	2.63254	1.97839	0.0521285	0.539891	-3.85798	NOT
PFKM	0.241296	5.4454	1.97809	0.0521639	0.539891	-3.85843	NOT
PPCS	0.19463	8.62317	1.9777	0.0522083	0.539891	-3.85899	NOT
LOC283887	0.223148	5.32984	1.97767	0.0522116	0.539891	-3.85904	NOT
SNHG5	-0.245741	4.59397	-1.97741	0.0522416	0.539891	-3.85942	NOT
NDUFB2	0.159074	10.1959	1.97722	0.052264	0.539891	-3.8597	NOT
MFSD5	0.262407	5.06397	1.97714	0.0522734	0.539891	-3.85982	NOT
ARSJ	0.242037	4.69476	1.97714	0.0522735	0.539891	-3.85982	NOT
P2RY8	-0.459815	5.48524	-1.97684	0.0523086	0.539891	-3.86026	NOT
KIAA1468	0.261667	6.16127	1.97676	0.052317	0.539891	-3.86037	NOT
FGFR3	0.535185	5.68238	1.97667	0.0523284	0.539891	-3.86051	NOT
[truncated: 18,634 more rows]

## Sheet: GO_enrich_result 207022
ID	ONTOLOGY	ID.1	Description	GeneRatio	BgRatio	pvalue	p.adjust	qvalue	geneID	Count
GO:0007275	BP	GO:0007275	multicellular organism development	4256/14330	4804/18800	1.6e-134	1.48e-130	8.99e-131	NNAT/KATNB1/MSH3/HAVCR2/HEXB/AQP11/FLVCR1/PCK2/CPT1A/PRLR/NR5A2/UTY/DMRT2/SOCS3/AFG3L2/SOX6/MEIS3P1/ZEB1/NRSN1/SIDT2/NBEAL2/VLDLR/DNAJB9/TRPV1/GHR/IL1B/COL7A1/FLRT1/HSD3B2/PIK3R1/BAAT/MAP2K3/GUSBP3/NRG3/MGAT1/ZNRF3/SIK1/NFKBIA/OFD1/LRRC4/TFPT/NEDD4/MYOC/NFKBIZ/NPTX1/CHI3L1/PALLD/KIF2A/PTK2/DDC/FEZ2/LPCAT1/LOXL2/ETS1/COL9A3/ZNF385A/CXCL1/ZC3H12A/DNAH5/CYP46A1/HLA-DRB1/PADI2/TYROBP/ARID5A/ZFYVE27/M…	4256
GO:0048731	BP	GO:0048731	system development	3857/14330	4345/18800	2.6e-122	1.21e-118	7.3e-119	NNAT/KATNB1/MSH3/HAVCR2/HEXB/AQP11/FLVCR1/PCK2/CPT1A/PRLR/UTY/DMRT2/SOCS3/AFG3L2/SOX6/MEIS3P1/ZEB1/NRSN1/SIDT2/NBEAL2/VLDLR/DNAJB9/TRPV1/GHR/IL1B/FLRT1/HSD3B2/PIK3R1/BAAT/MAP2K3/GUSBP3/NRG3/SIK1/NFKBIA/LRRC4/TFPT/NEDD4/MYOC/NFKBIZ/NPTX1/CHI3L1/PALLD/KIF2A/PTK2/FEZ2/LPCAT1/LOXL2/ETS1/COL9A3/ZNF385A/CXCL1/ZC3H12A/DNAH5/CYP46A1/HLA-DRB1/PADI2/TYROBP/ARID5A/ZFYVE27/MPL/FRZB/NCOA1/IL18R1/JARID2/CCNF/P…	3857
GO:0065008	BP	GO:0065008	regulation of biological quality	3350/14330	3747/18800	9.44e-114	2.92e-110	1.77e-110	PNPLA4/NNAT/SLC25A23/HEXB/CYP2S1/AQP11/LRRC8D/FLVCR1/PCK2/CPT1A/PRLR/NR5A2/APOA2/LCN2/AFG3L2/ATP8B2/PROS1/CD55/PPA2/SIDT2/CXCR6/IFI30/PAIP2/TRPV1/GHR/IL1B/HSD3B2/PIK3R1/BAMBI/TM6SF2/USF1/TMSB4Y/CNNM1/NEDD4/ATP7B/MYOC/NPTX1/DPP4/PTK2/LPCAT1/LYZ/RNF135/ETS1/ZNF385A/RNF5/XPR1/MAOA/ZC3H12A/CYP3A4/CYP46A1/HLA-DRB1/TYROBP/HSD17B11/ZFYVE27/PMAIP1/MPL/SLC39A4/PBLD/IL18R1/VCP/GNAI2/SULT1A1/PIM3/EEF2K/ADD3…	3350
GO:0048513	BP	GO:0048513	animal organ development	3121/14330	3475/18800	3.3e-111	7.66e-108	4.64e-108	NNAT/AQP11/FLVCR1/PCK2/CPT1A/CORO1C/PRLR/NR5A2/ZBTB40/UTY/FRG1/APOA2/SOCS3/SOX6/MEIS3P1/ZEB1/SIDT2/NBEAL2/VLDLR/DNAJB9/GHR/IL1B/HSD3B2/PIK3R1/BAMBI/BAAT/MAP2K3/NRG3/ZNRF3/SIK1/NFKBIA/PGRMC2/TFPT/ATP7B/MYOC/NFKBIZ/CHI3L1/PALLD/PTK2/LPCAT1/LOXL2/ETS1/COL9A3/ZNF385A/ZC3H12A/DNAH5/HLA-DRB1/PADI2/TYROBP/ARID5A/TAGLN/MPL/FRZB/NCOA1/IL18R1/JARID2/CCNF/HLA-DRA/CADM1/ROGDI/MLLT3/PHLPP2/TRAF6/SFRP4/RUNX3/G…	3121
GO:0009893	BP	GO:0009893	positive regulation of metabolic process	3348/14330	3762/18800	8.33e-107	1.55e-103	9.37e-104	HAVCR2/HEXB/EIF3C/APPL1/CPT1A/PRLR/NR5A2/APOA2/DMRT2/LCN2/MEIS3P1/CREB3L3/ZEB1/CD55/DEFB124/VLDLR/TADA2B/DNAJB9/TRPV1/GHR/IL1B/PIK3R1/BAMBI/STRADB/MAP2K3/NRG3/USF1/FUBP1/NFKBIA/TFPT/NEDD4/TMEM59/CHI3L1/AKTIP/PTK2/ZNF593/IL10RB/LPCAT1/RNF135/ETS1/PPM1A/ZC3H12A/HLA-DRB1/PADI2/TYROBP/ARID5A/PMAIP1/NCOA1/TSTD1/SOX30/IL18R1/JARID2/VCP/GNAI2/ENTPD5/VSTM2A/CIDEB/PTK6/CADM1/MLLT3/E2F3/CYBA/TRAF6/SFRP4/MU…	3348
GO:0031325	BP	GO:0031325	positive regulation of cellular metabolic process	2921/14330	3256/18800	1.77e-101	2.74e-98	1.66e-98	HEXB/EIF3C/APPL1/CPT1A/PRLR/NR5A2/APOA2/DMRT2/MEIS3P1/CREB3L3/ZEB1/VLDLR/TADA2B/TRPV1/GHR/IL1B/PIK3R1/BAMBI/STRADB/MAP2K3/NRG3/USF1/NFKBIA/TFPT/TMEM59/CHI3L1/AKTIP/PTK2/ZNF593/IL10RB/ETS1/PPM1A/ZC3H12A/HLA-DRB1/TYROBP/ARID5A/PMAIP1/NCOA1/TSTD1/SOX30/JARID2/VCP/GNAI2/ENTPD5/CIDEB/PTK6/MLLT3/E2F3/CYBA/TRAF6/MUC1/RUNX3/GREM1/BMP8B/S100A8/TOLLIP/CD80/NCOA6/TLR9/EFNA5/KLF2/PITX2/APOA4/MAP3K5/CNOT8/RWD…	2921
GO:0051173	BP	GO:0051173	positive regulation of nitrogen compound metabolic process	2757/14330	3058/18800	2.28e-101	3.02e-98	1.83e-98	HEXB/EIF3C/PRLR/NR5A2/DMRT2/MEIS3P1/CREB3L3/ZEB1/VLDLR/TADA2B/TRPV1/GHR/IL1B/PIK3R1/BAMBI/STRADB/MAP2K3/NRG3/USF1/NFKBIA/TFPT/NEDD4/CHI3L1/AKTIP/PTK2/ZNF593/LPCAT1/ETS1/PPM1A/ZC3H12A/HLA-DRB1/ARID5A/PMAIP1/NCOA1/TSTD1/SOX30/JARID2/VCP/ENTPD5/CIDEB/PTK6/MLLT3/E2F3/TRAF6/MUC1/RUNX3/GREM1/BMP8B/S100A8/TOLLIP/CD80/NCOA6/TLR9/RHBDD3/EFNA5/KLF2/PITX2/MAP3K5/CNOT8/RWDD3/ARNTL2/EGFR/MIR21/EIF5A/NR4A2/NFK…	2757
GO:0010604	BP	GO:0010604	positive regulation of macromolecule metabolic process	3071/14330	3444/18800	3.95e-99	4.59e-96	2.78e-96	HAVCR2/HEXB/EIF3C/APPL1/PRLR/NR5A2/APOA2/DMRT2/MEIS3P1/CREB3L3/ZEB1/CD55/DEFB124/VLDLR/TADA2B/DNAJB9/GHR/IL1B/PIK3R1/BAMBI/STRADB/MAP2K3/NRG3/USF1/FUBP1/NFKBIA/TFPT/NEDD4/CHI3L1/AKTIP/PTK2/ZNF593/LPCAT1/RNF135/ETS1/PPM1A/ZC3H12A/HLA-DRB1/PADI2/TYROBP/ARID5A/PMAIP1/NCOA1/TSTD1/SOX30/IL18R1/JARID2/VCP/VSTM2A/CIDEB/PTK6/CADM1/MLLT3/E2F3/CYBA/TRAF6/SFRP4/MUC1/RUNX3/GREM1/BMP8B/S100A8/IL1RAP/TOLLIP/CD…	3071
GO:0007399	BP	GO:0007399	nervous system development	2188/14330	2408/18800	1.39e-86	1.44e-83	8.69e-84	NNAT/KATNB1/HEXB/AFG3L2/SOX6/MEIS3P1/ZEB1/NRSN1/VLDLR/TRPV1/IL1B/FLRT1/HSD3B2/GUSBP3/NRG3/LRRC4/NEDD4/MYOC/NPTX1/PALLD/KIF2A/PTK2/FEZ2/CXCL1/ZC3H12A/DNAH5/CYP46A1/PADI2/TYROBP/ZFYVE27/NCOA1/JARID2/PPP1CC/PTK6/CADM1/ROGDI/EEF2K/PHLPP2/TRAF6/GJA10/RUNX3/UNC5C/S100A8/IL1RAP/NCOA6/SEMA5A/SLC9A3R1/EFNA5/PITX2/APOA4/PLXNA1/VANGL2/EGFR/NR4A2/PRPF19/APP/EFNA1/SEMA6B/HIF1A/RAC2/RORB/HMGCS2/LIN28A/ABAT/DNA…	2188
GO:0048869	BP	GO:0048869	cellular developmental process	3649/14330	4200/18800	2.73e-83	2.54e-80	1.54e-80	POF1B/KATNB1/HEXB/PLD3/FLVCR1/PCK2/CPT1A/CORO1C/PRLR/NR5A2/SOCS3/AFG3L2/SOX6/ZEB1/ITGB7/SIDT2/ANXA13/NBEAL2/GDPD2/VLDLR/DNAJB9/TRPV1/GHR/IL1B/COL7A1/FLRT1/PIK3R1/BAMBI/ANKS4B/NRG3/SIK1/NFKBIA/CASP6/TRIP13/NEDD4/MYOC/NFKBIZ/ALDOC/NPTX1/PALLD/KIF2A/PTK2/FEZ2/GBP1/LOXL2/IFITM1/ETS1/CALR3/ZNF385A/ZC3H12A/HLA-DRB1/TYROBP/ARID5A/ZFYVE27/TAGLN/MPL/FRZB/NCOA1/SOX30/IL18R1/JARID2/PPP1CC/VSTM2A/AFF4/HLA-DR…	3649
GO:0006810	BP	GO:0006810	transport	3879/14330	4486/18800	3.1e-83	2.61e-80	1.58e-80	NNAT/KATNB1/SLC25A23/APPL1/AQP11/LRRC8D/FLVCR1/PCK2/CPT1A/PRAP1/CORO1C/SLC15A3/PRLR/PLIN2/APOA2/LCN2/SLC3A1/AFG3L2/ATP8B2/SLC15A1/ZDHHC9/TMEM184C/RANGAP1/SIDT2/SLC25A19/EXOC1/VLDLR/TRPV1/GHR/IL1B/RAB4A/PIK3R1/MRS2/STRADB/COG2/SLC5A12/SIK1/NFKBIA/PGRMC2/OFD1/CNNM1/SLC17A4/NEDD4/ATP7B/NPTX1/ABCG2/YIPF4/AKTIP/PPID/ACSL5/PTK2/DDC/AQP8/EXOC2/PCYOX1/LOXL2/PPM1A/IFNGR2/RNF5/XPR1/ZC3H12A/SLC39A11/DNAH5/H…	3879
GO:0030154	BP	GO:0030154	cell differentiation	3626/14330	4174/18800	1.67e-82	1.29e-79	7.81e-80	POF1B/KATNB1/HEXB/PLD3/FLVCR1/PCK2/CPT1A/CORO1C/PRLR/NR5A2/SOCS3/AFG3L2/SOX6/ZEB1/ITGB7/SIDT2/ANXA13/NBEAL2/GDPD2/VLDLR/DNAJB9/TRPV1/GHR/IL1B/COL7A1/FLRT1/PIK3R1/BAMBI/ANKS4B/NRG3/SIK1/NFKBIA/CASP6/TRIP13/NEDD4/MYOC/NFKBIZ/ALDOC/NPTX1/PALLD/KIF2A/PTK2/FEZ2/GBP1/LOXL2/IFITM1/ETS1/CALR3/ZNF385A/ZC3H12A/HLA-DRB1/TYROBP/ARID5A/ZFYVE27/TAGLN/MPL/FRZB/NCOA1/SOX30/IL18R1/JARID2/PPP1CC/VSTM2A/AFF4/HLA-DR…	3626
GO:0010033	BP	GO:0010033	response to organic substance	2704/14330	3042/18800	4.94e-82	3.53e-79	2.14e-79	HAVCR2/APPL1/AQP11/PCK2/CPT1A/PRLR/NR5A2/PLIN2/APOA2/SOCS3/SOX6/CREB3L3/ZEB1/CD55/DEFB124/RANGAP1/SIDT2/CXCR6/UBE4A/RNF125/DNAJB9/TRPV1/GHR/KDM5D/IL1B/FLRT1/IGBP1/HSD3B2/PIK3R1/BAMBI/MAP2K3/USF1/NFKBIA/PGRMC2/CASP6/PSMB2/NEDD4/NPTX1/CHI3L1/CARD16/PTK2/DDC/AQP8/IL10RB/GBP1/IFITM1/PPM1A/CALR3/IFNGR2/RNF5/CXCL1/ZC3H12A/HLA-DRB1/PADI2/ARID5A/ZFYVE27/PMAIP1/MPL/PKLR/PBLD/NCOA1/SOX30/IFITM2/IL18R1/JARI…	2704
GO:0051234	BP	GO:0051234	establishment of localization	3994/14330	4640/18800	4.02e-80	2.67e-77	1.62e-77	NNAT/KATNB1/SLC25A23/APPL1/AQP11/LRRC8D/FLVCR1/PCK2/CPT1A/PRAP1/CORO1C/SLC15A3/PRLR/PLIN2/APOA2/LCN2/SLC3A1/AFG3L2/ATP8B2/SLC15A1/ZDHHC9/TMEM184C/RANGAP1/SIDT2/SLC25A19/EXOC1/VLDLR/TRPV1/GHR/IL1B/RAB4A/PIK3R1/MRS2/STRADB/COG2/SLC5A12/SIK1/NFKBIA/PGRMC2/OFD1/CNNM1/SLC17A4/NEDD4/ATP7B/NPTX1/ABCG2/YIPF4/AKTIP/PPID/ACSL5/PTK2/DDC/AQP8/EXOC2/PCYOX1/LOXL2/PPM1A/IFNGR2/RNF5/XPR1/ZC3H12A/SLC39A11/DNAH5/H…	3994
GO:0010557	BP	GO:0010557	positive regulation of macromolecule biosynthetic process	1690/14330	1832/18800	5.7e-79	3.53e-76	2.13e-76	HEXB/EIF3C/NR5A2/DMRT2/MEIS3P1/CREB3L3/ZEB1/IL1B/PIK3R1/BAMBI/MAP2K3/USF1/NFKBIA/TFPT/ZNF593/ETS1/PPM1A/ZC3H12A/HLA-DRB1/ARID5A/NCOA1/TSTD1/SOX30/MLLT3/E2F3/TRAF6/MUC1/RUNX3/GREM1/CD80/NCOA6/TLR9/KLF2/PITX2/MAP3K5/ARNTL2/EGFR/EIF5A/NR4A2/NFKBIB/SPI1/APP/MYF5/CEBPD/HIF1A/MMP12/CD40/RORB/EXOSC9/SREBF2/LIN28A/ZNF300/PBX2/CDK2/NAMPT/PRDM5/ZNF91/UTF1/HSP90AB1/SBNO2/SLC25A37/IL4I1/MAML1/BRD8/HOXA13/TEA…	1690
GO:1901362	BP	GO:1901362	organic cyclic compound biosynthetic process	3603/14330	4160/18800	4.63e-78	2.69e-75	1.63e-75	HAVCR2/HEXB/APPL1/FLVCR1/PRLR/NR5A2/ZBTB40/DMRT2/SOX6/MEIS3P1/CREB3L3/ZEB1/ZNF682/OAT/ZNF436/ZNF684/TADA2B/TRPV1/IL1B/ZNF555/IGBP1/HSD3B2/PIK3R1/BAMBI/TK1/BAAT/ZNF564/ZNF572/MAP2K3/ZNF320/USF1/SIK1/NFKBIA/TFPT/ZNF232/TRIP13/NEDD4/CARD16/PPID/ACSL5/DDC/ZNF593/SPR/CYP27A1/LOXL2/ETS1/PPM1A/ZC3H12A/CYP3A4/CYP46A1/HLA-DRB1/HSD17B11/ARID5A/PKLR/REXO4/NCOA1/TSTD1/SOX30/IL18R1/JARID2/VCP/MLLT3/E2F3/LIMD1…	3603
GO:0009653	BP	GO:0009653	anatomical structure morphogenesis	2451/14330	2746/18800	9.65e-78	5.27e-75	3.19e-75	POF1B/HEXB/DDHD1/FLVCR1/CORO1C/NR5A2/DMRT2/SOCS3/AFG3L2/SOX6/MEIS3P1/ZEB1/ITGB7/SIDT2/NBEAL2/VLDLR/GHR/IL1B/COL7A1/FLRT1/PIK3R1/BAMBI/STRADB/NRG3/ZNRF3/NEDD4/MYOC/NPTX1/CHI3L1/PALLD/PTK2/FEZ2/GBP1/LOXL2/ETS1/ZNF385A/ZC3H12A/TYROBP/ZFYVE27/MPL/FRZB/NCOA1/SOX30/PTPRB/ROGDI/MLLT3/EEF2K/LIMD1/RCAN3/TRAF6/SFRP4/GREM1/SYNJ2BP/FAM20C/TMEM231/UNC5C/LMBRD1/KIF26B/SEMA5A/SLC9A3R1/EFNA5/KLF2/PITX2/PLXNA1/VA…	2451
GO:0023051	BP	GO:0023051	regulation of signaling	2975/14330	3387/18800	3.35e-77	1.73e-74	1.05e-74	NNAT/HAVCR2/APPL1/PCK2/CPT1A/PRAP1/SLC15A3/PRLR/SOCS3/ZEB1/ULK3/CD55/HCST/SIDT2/IFI35/RNF125/PAIP2/DNAJB9/GHR/CHN2/KDM5D/IL1B/ARHGEF10L/IGBP1/PIK3R1/BAMBI/TAX1BP3/AKAP7/STRADB/MAP2K3/NRG3/ZNRF3/NFKBIA/LRRC4/NEDD4/MYOC/NPTX1/CHI3L1/CARD16/PTK2/IL10RB/GBP1/PPM1A/ZNF385A/SYDE2/IFNGR2/MAOA/ZC3H12A/CYP46A1/HLA-DRB1/PADI2/TYROBP/TMED4/PMAIP1/MARVELD3/PBLD/FAM110C/FRZB/NCOA1/SOX30/IL18R1/VCP/GNAI2/ENTPD…	2975
GO:0031328	BP	GO:0031328	positive regulation of cellular biosynthetic process	1782/14330	1945/18800	6.75e-77	3.3e-74	2e-74	HEXB/EIF3C/APPL1/NR5A2/DMRT2/MEIS3P1/CREB3L3/ZEB1/TRPV1/IL1B/PIK3R1/BAMBI/MAP2K3/USF1/NFKBIA/TFPT/ZNF593/ETS1/PPM1A/ZC3H12A/HLA-DRB1/ARID5A/NCOA1/TSTD1/SOX30/VCP/MLLT3/E2F3/TRAF6/MUC1/RUNX3/GREM1/CD80/NCOA6/TLR9/KLF2/PITX2/APOA4/MAP3K5/ARNTL2/EGFR/EIF5A/NR4A2/NFKBIB/SPI1/APP/MYF5/CEBPD/HIF1A/MMP12/CD40/OPN3/RORB/EXOSC9/SREBF2/LIN28A/ZNF300/PBX2/CDK2/NAMPT/PRDM5/ZNF91/UTF1/HSP90AB1/SOD2/SBNO2/SLC2…	1782
GO:0036211	BP	GO:0036211	protein modification process	3183/14330	3645/18800	1.52e-76	7.07e-74	4.28e-74	DOLPP1/NNAT/PRKRIP1/AQP11/CORO1C/PRLR/PARG/UTY/PLOD2/APOA2/SOCS3/ULK3/ZDHHC9/HCST/RANGAP1/PPA2/VLDLR/TADA2B/ASB13/UBE4A/RNF125/GHR/KDM5D/IL1B/GXYLT2/PI3/PIK3R1/ST6GAL2/KLHDC2/STRADB/MAP2K3/NRG3/CHST5/MGAT1/ZNRF3/SIK1/TTLL11/NEDD4/TMEM59/CHI3L1/AKTIP/PPID/PTK2/USP39/LOXL2/RNF135/PPM1A/ASB10/RNF5/ZC3H12A/GALNT12/HLA-DRB1/PADI2/ARID5A/FKBP2/USP54/NCOA1/JARID2/CCNF/VCP/PPP1CC/GNAI2/ENTPD5/CDC14A/PTK6…	3183
GO:0043412	BP	GO:0043412	macromolecule modification	3356/14330	3860/18800	3.72e-76	1.65e-73	9.97e-74	THUMPD3/DOLPP1/NNAT/PRKRIP1/AQP11/CORO1C/PRLR/PARG/UTY/PLOD2/APOA2/SOCS3/APOBEC3F/ULK3/ZDHHC9/HCST/RANGAP1/PPA2/VLDLR/TADA2B/ASB13/UBE4A/RNF125/GHR/KDM5D/IL1B/GXYLT2/PI3/PIK3R1/ST6GAL2/KLHDC2/STRADB/MAP2K3/NRG3/CHST5/MGAT1/ZNRF3/SIK1/TTLL11/NEDD4/TMEM59/CHI3L1/AKTIP/PPID/PTK2/USP39/LOXL2/RNF135/PPM1A/ASB10/RNF5/ZC3H12A/GALNT12/HLA-DRB1/PADI2/ARID5A/NEIL1/FKBP2/USP54/NCOA1/APOBEC3C/JARID2/CCNF/VCP…	3356
GO:0051252	BP	GO:0051252	regulation of RNA metabolic process	3220/14330	3692/18800	4.06e-76	1.72e-73	1.04e-73	HAVCR2/HEXB/NR5A2/ZBTB40/DMRT2/SOX6/MEIS3P1/CREB3L3/ZEB1/ZNF682/ZNF436/ZNF684/TADA2B/TRPV1/IL1B/ZNF555/IGBP1/PIK3R1/RAVER2/BAMBI/ZNF564/ZNF572/MAP2K3/ZNF320/USF1/SIK1/NFKBIA/TFPT/ZNF232/TRIP13/NEDD4/CARD16/PPID/ZNF593/LOXL2/ETS1/PPM1A/ZC3H12A/HLA-DRB1/ARID5A/REXO4/NCOA1/TSTD1/SOX30/IL18R1/JARID2/MLLT3/E2F3/LIMD1/TRAF6/FASTKD1/SFRP4/MUC1/RUNX3/GREM1/HIC1/S100A8/IL1RAP/CD80/NCOA6/MBNL3/TLR9/ZNF623/…	3220
GO:0010646	BP	GO:0010646	regulation of cell communication	2959/14330	3371/18800	5.56e-76	2.23e-73	1.35e-73	NNAT/HAVCR2/APPL1/PCK2/CPT1A/PRAP1/SLC15A3/PRLR/SOCS3/ZEB1/ULK3/CD55/HCST/SIDT2/IFI35/RNF125/PAIP2/DNAJB9/GHR/CHN2/KDM5D/IL1B/ARHGEF10L/IGBP1/PIK3R1/BAMBI/TAX1BP3/AKAP7/STRADB/MAP2K3/NRG3/ZNRF3/NFKBIA/LRRC4/NEDD4/MYOC/NPTX1/CHI3L1/CARD16/PTK2/IL10RB/GBP1/PPM1A/ZNF385A/SYDE2/IFNGR2/MAOA/ZC3H12A/CYP46A1/HLA-DRB1/PADI2/TYROBP/TMED4/PMAIP1/MARVELD3/PBLD/FAM110C/FRZB/NCOA1/SOX30/IL18R1/VCP/GNAI2/ENTPD…	2959
GO:0051254	BP	GO:0051254	positive regulation of RNA metabolic process	1613/14330	1747/18800	5.77e-76	2.23e-73	1.35e-73	HEXB/NR5A2/DMRT2/MEIS3P1/CREB3L3/ZEB1/IL1B/PIK3R1/BAMBI/MAP2K3/USF1/NFKBIA/TFPT/ZNF593/ETS1/PPM1A/ZC3H12A/HLA-DRB1/ARID5A/NCOA1/TSTD1/SOX30/MLLT3/E2F3/TRAF6/MUC1/RUNX3/GREM1/CD80/NCOA6/TLR9/KLF2/PITX2/MAP3K5/CNOT8/ARNTL2/EGFR/EIF5A/NR4A2/NFKBIB/SPI1/PRPF19/APP/MYF5/CEBPD/HIF1A/MMP12/CD40/RORB/EXOSC9/SREBF2/LIN28A/ZNF300/PBX2/CDK2/NAMPT/PRDM5/ZNF91/UTF1/SBNO2/PRDX6/IL4I1/MAML1/BRD8/HOXA13/TEAD1/PR…	1613
GO:0009891	BP	GO:0009891	positive regulation of biosynthetic process	1813/14330	1984/18800	7.45e-76	2.77e-73	1.67e-73	HEXB/EIF3C/APPL1/NR5A2/DMRT2/MEIS3P1/CREB3L3/ZEB1/TRPV1/IL1B/PIK3R1/BAMBI/MAP2K3/USF1/NFKBIA/TFPT/ZNF593/ETS1/PPM1A/ZC3H12A/HLA-DRB1/ARID5A/NCOA1/TSTD1/SOX30/VCP/MLLT3/E2F3/CYBA/TRAF6/MUC1/RUNX3/GREM1/CD80/NCOA6/TLR9/KLF2/PITX2/APOA4/MAP3K5/ARNTL2/EGFR/EIF5A/NR4A2/NFKBIB/SPI1/APP/MYF5/CEBPD/HIF1A/MMP12/CD40/OPN3/RORB/EXOSC9/SREBF2/LIN28A/ZNF300/PBX2/CDK2/NAMPT/PRDM5/ZNF91/UTF1/HSP90AB1/SOD2/SBNO2…	1813
GO:0045935	BP	GO:0045935	positive regulation of nucleobase-containing compound metabolic process	1785/14330	1952/18800	3e-75	1.07e-72	6.5e-73	HEXB/NR5A2/DMRT2/MEIS3P1/CREB3L3/ZEB1/IL1B/PIK3R1/BAMBI/MAP2K3/USF1/NFKBIA/TFPT/ZNF593/ETS1/PPM1A/ZC3H12A/HLA-DRB1/ARID5A/NCOA1/TSTD1/SOX30/VCP/ENTPD5/MLLT3/E2F3/TRAF6/MUC1/RUNX3/GREM1/CD80/NCOA6/TLR9/KLF2/PITX2/MAP3K5/CNOT8/ARNTL2/EGFR/EIF5A/NR4A2/NFKBIB/SPI1/PRPF19/APP/MYF5/CEBPD/HIF1A/MMP12/CD40/RORB/EXOSC9/SREBF2/LIN28A/ZNF300/PBX2/CDK2/NAMPT/PRDM5/ZNF91/UTF1/HSP90AB1/SBNO2/PRDX6/IL4I1/MAML1/…	1785
GO:1902680	BP	GO:1902680	positive regulation of RNA biosynthetic process	1501/14330	1617/18800	4.58e-75	1.58e-72	9.55e-73	HEXB/NR5A2/DMRT2/MEIS3P1/CREB3L3/ZEB1/IL1B/PIK3R1/BAMBI/MAP2K3/USF1/NFKBIA/TFPT/ZNF593/ETS1/PPM1A/ZC3H12A/HLA-DRB1/ARID5A/NCOA1/TSTD1/SOX30/MLLT3/E2F3/TRAF6/MUC1/RUNX3/GREM1/CD80/NCOA6/TLR9/KLF2/PITX2/MAP3K5/ARNTL2/EGFR/EIF5A/NR4A2/NFKBIB/SPI1/APP/MYF5/CEBPD/HIF1A/MMP12/CD40/RORB/EXOSC9/SREBF2/ZNF300/PBX2/CDK2/NAMPT/PRDM5/ZNF91/UTF1/SBNO2/IL4I1/MAML1/BRD8/HOXA13/TEAD1/PRKD2/NCOA4/ISL1/SMARCA5/VDR…	1501
GO:0009059	BP	GO:0009059	macromolecule biosynthetic process	4030/14330	4704/18800	8.74e-75	2.9e-72	1.76e-72	DOLPP1/HAVCR2/HEXB/EIF3C/AQP11/NR5A2/ZBTB40/DMRT2/SOX6/MEIS3P1/CREB3L3/ZEB1/ZDHHC9/ZNF682/ZNF436/ZNF684/TADA2B/PAIP2/TRPV1/IL1B/NDST4/GXYLT2/ZNF555/IGBP1/PIK3R1/BAMBI/ST6GAL2/TK1/ZNF564/ZNF572/MAP2K3/ZNF320/CHST5/USF1/MGAT1/SIK1/NFKBIA/TFPT/EIF1AY/ZNF232/TRIP13/NEDD4/TMEM59/MTIF2/CARD16/PPID/RPS4Y1/ZNF593/LOXL2/ETS1/PPM1A/ZNF385A/ZC3H12A/GALNT12/HLA-DRB1/ARID5A/REXO4/NCOA1/TSTD1/SOX30/IL18R1/JARI…	4030
GO:0045893	BP	GO:0045893	positive regulation of DNA-templated transcription	1495/14330	1611/18800	1.69e-74	5.24e-72	3.17e-72	HEXB/NR5A2/DMRT2/MEIS3P1/CREB3L3/ZEB1/IL1B/PIK3R1/BAMBI/MAP2K3/USF1/NFKBIA/TFPT/ZNF593/ETS1/PPM1A/ZC3H12A/HLA-DRB1/ARID5A/NCOA1/TSTD1/SOX30/MLLT3/E2F3/TRAF6/MUC1/RUNX3/GREM1/CD80/NCOA6/TLR9/KLF2/PITX2/MAP3K5/ARNTL2/EGFR/EIF5A/NR4A2/NFKBIB/SPI1/APP/MYF5/CEBPD/HIF1A/MMP12/CD40/RORB/EXOSC9/SREBF2/ZNF300/PBX2/CDK2/NAMPT/PRDM5/ZNF91/UTF1/SBNO2/IL4I1/MAML1/BRD8/HOXA13/TEAD1/PRKD2/NCOA4/ISL1/SMARCA5/VDR…	1495
GO:1903508	BP	GO:1903508	positive regulation of nucleic acid-templated transcription	1495/14330	1611/18800	1.69e-74	5.24e-72	3.17e-72	HEXB/NR5A2/DMRT2/MEIS3P1/CREB3L3/ZEB1/IL1B/PIK3R1/BAMBI/MAP2K3/USF1/NFKBIA/TFPT/ZNF593/ETS1/PPM1A/ZC3H12A/HLA-DRB1/ARID5A/NCOA1/TSTD1/SOX30/MLLT3/E2F3/TRAF6/MUC1/RUNX3/GREM1/CD80/NCOA6/TLR9/KLF2/PITX2/MAP3K5/ARNTL2/EGFR/EIF5A/NR4A2/NFKBIB/SPI1/APP/MYF5/CEBPD/HIF1A/MMP12/CD40/RORB/EXOSC9/SREBF2/ZNF300/PBX2/CDK2/NAMPT/PRDM5/ZNF91/UTF1/SBNO2/IL4I1/MAML1/BRD8/HOXA13/TEAD1/PRKD2/NCOA4/ISL1/SMARCA5/VDR…	1495
GO:0019219	BP	GO:0019219	regulation of nucleobase-containing compound metabolic process	3460/14330	3995/18800	2.63e-74	7.89e-72	4.78e-72	MSH3/HAVCR2/HEXB/NR5A2/ZBTB40/PARG/DMRT2/SOX6/MEIS3P1/CREB3L3/ZEB1/ZNF682/ZNF436/ZNF684/TADA2B/TRPV1/IL1B/ZNF555/IGBP1/PIK3R1/NUDT16L1/RAVER2/BAMBI/ZNF564/ZNF572/MAP2K3/ZNF320/USF1/SIK1/NFKBIA/TFPT/ZNF232/TRIP13/NEDD4/CARD16/PPID/ZNF593/LOXL2/ETS1/PPM1A/ZC3H12A/HLA-DRB1/ARID5A/NEIL1/REXO4/NCOA1/TSTD1/SOX30/IL18R1/JARID2/VCP/ENTPD5/MLLT3/RAD52/E2F3/LIMD1/TRAF6/FASTKD1/SFRP4/MUC1/RUNX3/GREM1/HIC1/S…	3460
GO:2001141	BP	GO:2001141	regulation of RNA biosynthetic process	2984/14330	3407/18800	3.04e-74	8.82e-72	5.34e-72	HAVCR2/HEXB/NR5A2/ZBTB40/DMRT2/SOX6/MEIS3P1/CREB3L3/ZEB1/ZNF682/ZNF436/ZNF684/TADA2B/TRPV1/IL1B/ZNF555/IGBP1/PIK3R1/BAMBI/ZNF564/ZNF572/MAP2K3/ZNF320/USF1/SIK1/NFKBIA/TFPT/ZNF232/TRIP13/NEDD4/CARD16/PPID/ZNF593/LOXL2/ETS1/PPM1A/ZC3H12A/HLA-DRB1/ARID5A/REXO4/NCOA1/TSTD1/SOX30/IL18R1/JARID2/MLLT3/E2F3/LIMD1/TRAF6/SFRP4/MUC1/RUNX3/GREM1/HIC1/S100A8/IL1RAP/CD80/NCOA6/TLR9/ZNF623/KLF2/PITX2/MAP3K5/RWD…	2984
GO:1903506	BP	GO:1903506	regulation of nucleic acid-templated transcription	2975/14330	3398/18800	1.43e-73	4.04e-71	2.44e-71	HAVCR2/HEXB/NR5A2/ZBTB40/DMRT2/SOX6/MEIS3P1/CREB3L3/ZEB1/ZNF682/ZNF436/ZNF684/TADA2B/TRPV1/IL1B/ZNF555/IGBP1/PIK3R1/BAMBI/ZNF564/ZNF572/MAP2K3/ZNF320/USF1/SIK1/NFKBIA/TFPT/ZNF232/TRIP13/NEDD4/CARD16/PPID/ZNF593/LOXL2/ETS1/PPM1A/ZC3H12A/HLA-DRB1/ARID5A/REXO4/NCOA1/TSTD1/SOX30/IL18R1/JARID2/MLLT3/E2F3/LIMD1/TRAF6/SFRP4/MUC1/RUNX3/GREM1/HIC1/S100A8/IL1RAP/CD80/NCOA6/TLR9/ZNF623/KLF2/PITX2/MAP3K5/RWD…	2975
GO:0006355	BP	GO:0006355	regulation of DNA-templated transcription	2974/14330	3397/18800	1.7e-73	4.65e-71	2.82e-71	HAVCR2/HEXB/NR5A2/ZBTB40/DMRT2/SOX6/MEIS3P1/CREB3L3/ZEB1/ZNF682/ZNF436/ZNF684/TADA2B/TRPV1/IL1B/ZNF555/IGBP1/PIK3R1/BAMBI/ZNF564/ZNF572/MAP2K3/ZNF320/USF1/SIK1/NFKBIA/TFPT/ZNF232/TRIP13/NEDD4/CARD16/PPID/ZNF593/LOXL2/ETS1/PPM1A/ZC3H12A/HLA-DRB1/ARID5A/REXO4/NCOA1/TSTD1/SOX30/IL18R1/JARID2/MLLT3/E2F3/LIMD1/TRAF6/SFRP4/MUC1/RUNX3/GREM1/HIC1/S100A8/IL1RAP/CD80/NCOA6/TLR9/ZNF623/KLF2/PITX2/MAP3K5/RWD…	2974
GO:0019438	BP	GO:0019438	aromatic compound biosynthetic process	3469/14330	4009/18800	1.82e-73	4.82e-71	2.92e-71	HAVCR2/HEXB/APPL1/FLVCR1/NR5A2/ZBTB40/DMRT2/SOX6/MEIS3P1/CREB3L3/ZEB1/ZNF682/ZNF436/ZNF684/TADA2B/TRPV1/IL1B/ZNF555/IGBP1/PIK3R1/BAMBI/TK1/ZNF564/ZNF572/MAP2K3/ZNF320/USF1/SIK1/NFKBIA/TFPT/ZNF232/TRIP13/NEDD4/CARD16/PPID/ACSL5/DDC/ZNF593/SPR/LOXL2/ETS1/PPM1A/ZC3H12A/HLA-DRB1/ARID5A/PKLR/REXO4/NCOA1/TSTD1/SOX30/IL18R1/JARID2/VCP/MLLT3/E2F3/LIMD1/TRAF6/SFRP4/MUC1/RUNX3/GREM1/HIC1/S100A8/IL1RAP/CD80…	3469
GO:0018130	BP	GO:0018130	heterocycle biosynthetic process	3457/14330	3996/18800	6.62e-73	1.71e-70	1.03e-70	HAVCR2/HEXB/FLVCR1/NR5A2/ZBTB40/DMRT2/SOX6/MEIS3P1/CREB3L3/ZEB1/ZNF682/OAT/ZNF436/ZNF684/TADA2B/TRPV1/IL1B/ZNF555/IGBP1/PIK3R1/BAMBI/TK1/ZNF564/ZNF572/MAP2K3/ZNF320/USF1/SIK1/NFKBIA/TFPT/ZNF232/TRIP13/NEDD4/CARD16/PPID/ACSL5/DDC/ZNF593/SPR/LOXL2/ETS1/PPM1A/ZC3H12A/HLA-DRB1/ARID5A/PKLR/REXO4/NCOA1/TSTD1/SOX30/IL18R1/JARID2/VCP/MLLT3/E2F3/LIMD1/TRAF6/SFRP4/MUC1/RUNX3/GREM1/HIC1/S100A8/IL1RAP/CD80/S…	3457
GO:0009056	BP	GO:0009056	catabolic process	2253/14330	2519/18800	8.17e-73	2.05e-70	1.24e-70	PNPLA4/HADHB/MCCC2/HEXB/DDHD1/PLBD1/AQP11/PCK2/CPT1A/APOA2/HMGCL/APOBEC3F/ULK3/OAT/SIDT2/DERA/EXOC1/ETFDH/UBE4A/GUSB/RNF125/DNAJB9/PSMB9/IL1B/NAGA/KLHDC2/GUSBP3/PSMB4/MGAT1/ZNRF3/PSMB2/NEDD4/ALDOC/TMEM59/CHI3L1/NAAA/PTK2/PCYOX1/FEZ2/LPCAT1/CYP27A1/CALR3/RNF5/GALM/MAOA/ZC3H12A/CYP3A4/CYP46A1/HSD17B11/PMAIP1/NEIL1/PKLR/REXO4/APOBEC3C/CCNF/VCP/ENTPD5/SDF2L1/SULT1A1/SULT1A2/CYP4F12/FASTKD1/NAGK/UBE2L…	2253
GO:0065009	BP	GO:0065009	regulation of molecular function	2708/14330	3077/18800	2.46e-71	6.01e-69	3.64e-69	PRKRIP1/AGAP11/MSH3/HAVCR2/EIF3C/CORO1C/PRLR/APOA2/SOCS3/PROS1/RANGAP1/VLDLR/PSMB9/GHR/CHN2/IL1B/ARHGEF10L/COL7A1/PI3/IGBP1/PIK3R1/BAMBI/TAX1BP3/STRADB/MAP2K3/NRG3/SIK1/NFKBIA/NEDD4/NPTX1/CHI3L1/AKTIP/CARD16/PTK2/ZNF593/SYDE2/IFNGR2/CXCL1/ZC3H12A/HLA-DRB1/ANP32E/PMAIP1/NEIL1/IL18R1/CCNF/VCP/GNAI2/CIDEB/PTK6/PTPRB/SMR3B/RCAN3/CYBA/TRAF6/SFRP4/PTGIR/GREM1/S100A8/IL1RAP/NCF2/TLR9/STOM/SLC9A3R1/EFNA5…	2708
GO:0006357	BP	GO:0006357	regulation of transcription by RNA polymerase II	2275/14330	2551/18800	9.29e-71	2.21e-68	1.34e-68	HEXB/NR5A2/ZBTB40/DMRT2/SOX6/MEIS3P1/CREB3L3/ZEB1/ZNF682/ZNF436/ZNF684/TADA2B/TRPV1/IL1B/ZNF555/IGBP1/PIK3R1/ZNF564/ZNF572/ZNF320/USF1/NFKBIA/ZNF232/NEDD4/PPID/ZNF593/LOXL2/ETS1/PPM1A/ZC3H12A/ARID5A/NCOA1/TSTD1/SOX30/JARID2/MLLT3/E2F3/TRAF6/MUC1/RUNX3/GREM1/HIC1/NCOA6/TLR9/ZNF623/KLF2/PITX2/ZBED2/ARNTL2/EGFR/EIF5A/HOXD12/NR4A2/GTF2IRD2/SPI1/ZNF284/APP/MYF5/CEBPD/EFNA1/ZNF518B/HIF1A/STAT5A/MMP12/S…	2275
GO:0006366	BP	GO:0006366	transcription by RNA polymerase II	2338/14330	2628/18800	1.53e-70	3.55e-68	2.15e-68	HEXB/NR5A2/ZBTB40/DMRT2/SOX6/MEIS3P1/CREB3L3/ZEB1/ZNF682/ZNF436/ZNF684/TADA2B/TRPV1/IL1B/ZNF555/IGBP1/PIK3R1/ZNF564/ZNF572/ZNF320/USF1/NFKBIA/ZNF232/TRIP13/NEDD4/PPID/ZNF593/LOXL2/ETS1/PPM1A/ZC3H12A/ARID5A/NCOA1/TSTD1/SOX30/JARID2/MLLT3/E2F3/TRAF6/MUC1/RUNX3/GREM1/HIC1/SNAPC3/NCOA6/TLR9/ZNF623/KLF2/PITX2/ZBED2/ARNTL2/EGFR/EIF5A/HOXD12/NR4A2/GTF2IRD2/SPI1/ZNF284/APP/MYF5/CEBPD/EFNA1/ZNF518B/HIF1A/…	2338
GO:0034654	BP	GO:0034654	nucleobase-containing compound biosynthetic process	3391/14330	3923/18800	2.78e-70	6.31e-68	3.82e-68	HAVCR2/HEXB/NR5A2/ZBTB40/DMRT2/SOX6/MEIS3P1/CREB3L3/ZEB1/ZNF682/ZNF436/ZNF684/TADA2B/TRPV1/IL1B/ZNF555/IGBP1/PIK3R1/BAMBI/TK1/ZNF564/ZNF572/MAP2K3/ZNF320/USF1/SIK1/NFKBIA/TFPT/ZNF232/TRIP13/NEDD4/CARD16/PPID/ACSL5/ZNF593/LOXL2/ETS1/PPM1A/ZC3H12A/HLA-DRB1/ARID5A/PKLR/REXO4/NCOA1/TSTD1/SOX30/IL18R1/JARID2/VCP/MLLT3/E2F3/LIMD1/TRAF6/SFRP4/MUC1/RUNX3/GREM1/HIC1/S100A8/IL1RAP/CD80/SNAPC3/NCOA6/TLR9/ZN…	3391
GO:0032774	BP	GO:0032774	RNA biosynthetic process	3079/14330	3538/18800	7.59e-70	1.68e-67	1.02e-67	HAVCR2/HEXB/NR5A2/ZBTB40/DMRT2/SOX6/MEIS3P1/CREB3L3/ZEB1/ZNF682/ZNF436/ZNF684/TADA2B/TRPV1/IL1B/ZNF555/IGBP1/PIK3R1/BAMBI/ZNF564/ZNF572/MAP2K3/ZNF320/USF1/SIK1/NFKBIA/TFPT/ZNF232/TRIP13/NEDD4/CARD16/PPID/ZNF593/LOXL2/ETS1/PPM1A/ZC3H12A/HLA-DRB1/ARID5A/REXO4/NCOA1/TSTD1/SOX30/IL18R1/JARID2/MLLT3/E2F3/LIMD1/TRAF6/SFRP4/MUC1/RUNX3/GREM1/HIC1/S100A8/IL1RAP/CD80/SNAPC3/NCOA6/TLR9/ZNF623/KLF2/PITX2/MAP…	3079
GO:0006351	BP	GO:0006351	DNA-templated transcription	3062/14330	3518/18800	1.54e-69	3.32e-67	2.01e-67	HAVCR2/HEXB/NR5A2/ZBTB40/DMRT2/SOX6/MEIS3P1/CREB3L3/ZEB1/ZNF682/ZNF436/ZNF684/TADA2B/TRPV1/IL1B/ZNF555/IGBP1/PIK3R1/BAMBI/ZNF564/ZNF572/MAP2K3/ZNF320/USF1/SIK1/NFKBIA/TFPT/ZNF232/TRIP13/NEDD4/CARD16/PPID/ZNF593/LOXL2/ETS1/PPM1A/ZC3H12A/HLA-DRB1/ARID5A/REXO4/NCOA1/TSTD1/SOX30/IL18R1/JARID2/MLLT3/E2F3/LIMD1/TRAF6/SFRP4/MUC1/RUNX3/GREM1/HIC1/S100A8/IL1RAP/CD80/SNAPC3/NCOA6/TLR9/ZNF623/KLF2/PITX2/MAP…	3062
GO:0097659	BP	GO:0097659	nucleic acid-templated transcription	3063/14330	3520/18800	2.64e-69	5.56e-67	3.37e-67	HAVCR2/HEXB/NR5A2/ZBTB40/DMRT2/SOX6/MEIS3P1/CREB3L3/ZEB1/ZNF682/ZNF436/ZNF684/TADA2B/TRPV1/IL1B/ZNF555/IGBP1/PIK3R1/BAMBI/ZNF564/ZNF572/MAP2K3/ZNF320/USF1/SIK1/NFKBIA/TFPT/ZNF232/TRIP13/NEDD4/CARD16/PPID/ZNF593/LOXL2/ETS1/PPM1A/ZC3H12A/HLA-DRB1/ARID5A/REXO4/NCOA1/TSTD1/SOX30/IL18R1/JARID2/MLLT3/E2F3/LIMD1/TRAF6/SFRP4/MUC1/RUNX3/GREM1/HIC1/S100A8/IL1RAP/CD80/SNAPC3/NCOA6/TLR9/ZNF623/KLF2/PITX2/MAP…	3063
GO:0048523	BP	GO:0048523	negative regulation of cellular process	4236/14330	4990/18800	1.27e-67	2.63e-65	1.59e-65	KATNB1/PRKRIP1/MSH3/HAVCR2/APPL1/AQP11/PRAP1/CORO1C/PRLR/APOA2/SOCS3/SOX6/APOBEC3F/ZEB1/ULK3/PROS1/MPHOSPH9/ZNF436/RANGAP1/IFI30/ZNF684/IFI35/RNF125/PAIP2/DNAJB9/TRPV1/GHR/IL1B/ZNF555/COL7A1/PI3/IGBP1/PIK3R1/NUDT16L1/BAMBI/TAX1BP3/ZNF572/STRADB/MAP2K3/NRG3/ZNRF3/SIK1/TMSB4Y/NFKBIA/TRIP13/NEDD4/MYOC/TMEM59/DPP4/CARD16/PPID/PTK2/FEZ2/GBP1/LPCAT1/LOXL2/IFITM1/ETS1/PPM1A/ZNF385A/RNF5/CXCL1/ZC3H12A/HL…	4236
GO:0035556	BP	GO:0035556	intracellular signal transduction	2349/14330	2652/18800	1.07e-66	2.16e-64	1.31e-64	HAVCR2/PRAP1/SLC15A3/NR5A2/SOCS3/ZDHHC9/HCST/DEFB124/CXCR6/EXOC1/ASB13/IFI35/RNF125/GHR/CHN2/IL1B/ARHGEF10L/RAB4A/IGBP1/PIK3R1/TAX1BP3/AKAP7/STRADB/MAP2K3/NRG3/SIK1/NFKBIA/CASP6/TRIP13/NEDD4/MYOC/CHI3L1/CARD16/PTK2/GBP1/RNF135/PPM1A/ASB10/ZNF385A/SYDE2/CXCL1/ZC3H12A/HLA-DRB1/TYROBP/TMED4/PMAIP1/MARVELD3/FAM110C/IL18R1/PPP1CC/GNAI2/ENTPD5/CIDEB/LIMD1/RCAN3/TRAF6/MUC1/ICAM1/TNFAIP8L1/GREM1/SYNJ2BP/…	2349
GO:0009889	BP	GO:0009889	regulation of biosynthetic process	3575/14330	4165/18800	1.21e-66	2.4e-64	1.45e-64	HAVCR2/HEXB/EIF3C/APPL1/NR5A2/ZBTB40/DMRT2/SOX6/MEIS3P1/CREB3L3/ZEB1/ZNF682/ZNF436/ZNF684/TADA2B/PAIP2/TRPV1/IL1B/ZNF555/IGBP1/PIK3R1/BAMBI/ZNF564/ZNF572/MAP2K3/ZNF320/USF1/SIK1/NFKBIA/TFPT/ZNF232/TRIP13/NEDD4/TMEM59/MTIF2/CARD16/PPID/ZNF593/LPCAT1/LOXL2/ETS1/PPM1A/ZNF385A/ZC3H12A/HLA-DRB1/ARID5A/REXO4/NCOA1/TSTD1/SOX30/IL18R1/JARID2/VCP/MLLT3/E2F3/LIMD1/CYBA/TRAF6/SFRP4/MUC1/RUNX3/GREM1/HIC1/S10…	3575
GO:0070887	BP	GO:0070887	cellular response to chemical stimulus	2674/14330	3051/18800	3.76e-66	7.28e-64	4.41e-64	SLC25A23/HAVCR2/CYP2S1/APPL1/LRRC8D/PCK2/CPT1A/PRLR/NR5A2/SOCS3/SOX6/CREB3L3/ZEB1/CD55/DEFB124/RANGAP1/SIDT2/CXCR6/RNF125/DNAJB9/TRPV1/GHR/CYP2J2/KDM5D/IL1B/FLRT1/PIK3R1/BAMBI/MAP2K3/USF1/NFKBIA/PGRMC2/CASP6/NEDD4/NPTX1/ABCG2/CHI3L1/DPP4/CARD16/PTK2/DDC/AQP8/IL10RB/GBP1/IFITM1/PPM1A/IFNGR2/RNF5/CXCL1/ZC3H12A/CYP3A4/CYP46A1/HLA-DRB1/PADI2/ARID5A/ZFYVE27/PMAIP1/MPL/PKLR/PBLD/NCOA1/IFITM2/IL18R1/JAR…	2674
GO:0031326	BP	GO:0031326	regulation of cellular biosynthetic process	3522/14330	4102/18800	8.63e-66	1.63e-63	9.9e-64	HAVCR2/HEXB/EIF3C/APPL1/NR5A2/ZBTB40/DMRT2/SOX6/MEIS3P1/CREB3L3/ZEB1/ZNF682/ZNF436/ZNF684/TADA2B/PAIP2/TRPV1/IL1B/ZNF555/IGBP1/PIK3R1/BAMBI/ZNF564/ZNF572/MAP2K3/ZNF320/USF1/SIK1/NFKBIA/TFPT/ZNF232/TRIP13/NEDD4/TMEM59/MTIF2/CARD16/PPID/ZNF593/LPCAT1/LOXL2/ETS1/PPM1A/ZNF385A/ZC3H12A/HLA-DRB1/ARID5A/REXO4/NCOA1/TSTD1/SOX30/IL18R1/JARID2/VCP/MLLT3/E2F3/LIMD1/TRAF6/SFRP4/MUC1/RUNX3/GREM1/HIC1/S100A8/I…	3522
GO:0044271	BP	GO:0044271	cellular nitrogen compound biosynthetic process	4005/14330	4714/18800	6.02e-64	1.12e-61	6.77e-62	HAVCR2/HEXB/EIF3C/FLVCR1/NR5A2/ZBTB40/DMRT2/SOX6/MEIS3P1/CREB3L3/ZEB1/ZNF682/ZNF436/ZNF684/TADA2B/PAIP2/TRPV1/IL1B/ZNF555/IGBP1/PIK3R1/BAMBI/TK1/ZNF564/ZNF572/MAP2K3/ZNF320/USF1/SIK1/NFKBIA/TFPT/EIF1AY/ZNF232/TRIP13/NEDD4/MTIF2/CARD16/PPID/RPS4Y1/ACSL5/DDC/ZNF593/SPR/LOXL2/ETS1/PPM1A/ZNF385A/ZC3H12A/HLA-DRB1/ARID5A/PKLR/REXO4/NCOA1/TSTD1/SOX30/IL18R1/JARID2/VCP/MLLT3/EEF2K/E2F3/LIMD1/SULT1A2/RPL2…	4005
GO:0010556	BP	GO:0010556	regulation of macromolecule biosynthetic process	3380/14330	3932/18800	7.06e-64	1.29e-61	7.79e-62	HAVCR2/HEXB/EIF3C/NR5A2/ZBTB40/DMRT2/SOX6/MEIS3P1/CREB3L3/ZEB1/ZNF682/ZNF436/ZNF684/TADA2B/PAIP2/TRPV1/IL1B/ZNF555/IGBP1/PIK3R1/BAMBI/ZNF564/ZNF572/MAP2K3/ZNF320/USF1/SIK1/NFKBIA/TFPT/ZNF232/TRIP13/NEDD4/TMEM59/MTIF2/CARD16/PPID/ZNF593/LOXL2/ETS1/PPM1A/ZNF385A/ZC3H12A/HLA-DRB1/ARID5A/REXO4/NCOA1/TSTD1/SOX30/IL18R1/JARID2/MLLT3/E2F3/LIMD1/TRAF6/SFRP4/MUC1/RUNX3/GREM1/HIC1/S100A8/IL1RAP/CD80/NCOA6/…	3380
GO:0007267	BP	GO:0007267	cell-cell signaling	1489/14330	1626/18800	3.06e-63	5.46e-61	3.31e-61	NNAT/PCK2/CPT1A/SIDT2/PAIP2/TRPV1/IL1B/BAMBI/TAX1BP3/AKAP7/NRG3/ZNRF3/LRRC4/MYOC/NPTX1/PPM1A/CYP46A1/HLA-DRB1/TYROBP/FRZB/SOX30/VCP/GNAI2/MLLT3/PIM3/LIMD1/SFRP4/GABRR2/GJA10/PTGIR/GREM1/SYNJ2BP/HIC1/S100A8/IL1RAP/SEMA5A/SLC9A3R1/EFNA5/VANGL2/EGFR/NR4A2/APP/EFNA1/HIF1A/USP47/ABAT/PRKAR2B/APC/NAMPT/GAL3ST4/LRP4/TRPM2/GRM7/FBXL20/P2RX4/TPRG1L/HESX1/ISL1/BMP3/KCNMB1/WNT5A/HOMER1/KIF5A/EPHA5/EDN3/BARX…	1489
GO:0044248	BP	GO:0044248	cellular catabolic process	1953/14330	2182/18800	6.01e-63	1.05e-60	6.38e-61	PNPLA4/HADHB/MCCC2/HEXB/PLBD1/AQP11/PCK2/CPT1A/APOA2/HMGCL/APOBEC3F/ULK3/OAT/SIDT2/DERA/EXOC1/ETFDH/UBE4A/GUSB/RNF125/DNAJB9/PSMB9/IL1B/NAGA/KLHDC2/GUSBP3/PSMB4/MGAT1/ZNRF3/PSMB2/NEDD4/TMEM59/PTK2/PCYOX1/FEZ2/CALR3/RNF5/MAOA/ZC3H12A/CYP3A4/PMAIP1/NEIL1/REXO4/APOBEC3C/CCNF/VCP/ENTPD5/SDF2L1/CYP4F12/FASTKD1/NAGK/UBE2L6/S100A8/TOLLIP/DECR2/APOA4/OTC/CNOT8/GDPD1/MIR21/PLCG1/NIT1/SLC25A5/HSP90B1/PSMA4…	1953
GO:0006793	BP	GO:0006793	phosphorus metabolic process	2425/14330	2756/18800	7.76e-63	1.33e-60	8.08e-61	DOLPP1/PRKRIP1/MCCC2/HEXB/PLBD1/CORO1C/PRLR/APOA2/SOCS3/ULK3/HCST/ALPI/PPA2/DERA/VLDLR/GHR/IL1B/IGBP1/PIK3R1/TK1/BAAT/STRADB/MAP2K3/NRG3/MGAT1/SIK1/SLC17A4/SEPHS2/ALDOC/CHI3L1/AKTIP/NAAA/ACSL5/PTK2/LPCAT1/PPM1A/ZC3H12A/HLA-DRB1/NEIL1/PKLR/CCNF/VCP/PPP1CC/GNAI2/ENTPD5/CDC14A/PTK6/SULT1A1/PTPRB/PIM3/EEF2K/LIMD1/SULT1A2/PHLPP2/CDS1/TRAF6/NAGK/RUNX3/GREM1/BMP8B/FAM20C/PTPRR/MAP3K8/PRKY/TOLLIP/CD80/PH…	2425
GO:0048468	BP	GO:0048468	cell development	1882/14330	2098/18800	2.58e-62	4.35e-60	2.64e-60	POF1B/KATNB1/HEXB/FLVCR1/CORO1C/AFG3L2/ITGB7/SIDT2/NBEAL2/VLDLR/TRPV1/IL1B/FLRT1/PIK3R1/TRIP13/NEDD4/MYOC/NPTX1/PALLD/PTK2/FEZ2/GBP1/ZNF385A/TYROBP/ZFYVE27/MPL/FRZB/SOX30/PPP1CC/AFF4/PTK6/EEF2K/LIMD1/TRAF6/ICAM1/RUNX3/FAM20C/UNC5C/S100A8/SEMA5A/SLC9A3R1/EFNA5/DYSF/KLF2/PITX2/APOA4/PLXNA1/MIR21/NR4A2/SPI1/PRPF19/APP/MYF5/TDRD6/EFNA1/SEMA6B/HIF1A/RAC2/ABHD2/RORB/SIPA1L3/LIN28A/LAMC1/DNAJB11/PBX2/SB…	1882
GO:0006796	BP	GO:0006796	phosphate-containing compound metabolic process	2406/14330	2736/18800	9.2e-62	1.53e-59	9.24e-60	DOLPP1/PRKRIP1/MCCC2/HEXB/PLBD1/CORO1C/PRLR/APOA2/SOCS3/ULK3/HCST/ALPI/PPA2/DERA/VLDLR/GHR/IL1B/IGBP1/PIK3R1/TK1/BAAT/STRADB/MAP2K3/NRG3/SIK1/SLC17A4/SEPHS2/ALDOC/CHI3L1/AKTIP/NAAA/ACSL5/PTK2/LPCAT1/PPM1A/ZC3H12A/HLA-DRB1/NEIL1/PKLR/CCNF/VCP/PPP1CC/GNAI2/ENTPD5/CDC14A/PTK6/SULT1A1/PTPRB/PIM3/EEF2K/LIMD1/SULT1A2/PHLPP2/CDS1/TRAF6/NAGK/RUNX3/GREM1/BMP8B/FAM20C/PTPRR/MAP3K8/PRKY/TOLLIP/CD80/PHKB/TLR…	2406
GO:0045944	BP	GO:0045944	positive regulation of transcription by RNA polymerase II	1126/14330	1203/18800	1.99e-61	3.24e-59	1.96e-59	HEXB/NR5A2/DMRT2/MEIS3P1/CREB3L3/ZEB1/IL1B/PIK3R1/USF1/NFKBIA/ZNF593/ETS1/ZC3H12A/ARID5A/NCOA1/TSTD1/SOX30/E2F3/TRAF6/MUC1/GREM1/NCOA6/TLR9/KLF2/PITX2/ARNTL2/EGFR/EIF5A/NR4A2/SPI1/APP/MYF5/CEBPD/HIF1A/MMP12/CD40/RORB/EXOSC9/SREBF2/ZNF300/PBX2/NAMPT/PRDM5/ZNF91/UTF1/SBNO2/IL4I1/MAML1/BRD8/HOXA13/TEAD1/PRKD2/ISL1/SMARCA5/VDR/NOTCH4/WNT5A/TBX20/FHL5/LMO2/ASH2L/THRB/NFYC/EAPP/MYBL2/NFKB1/MED16/TGFB1/…	1126
GO:0044093	BP	GO:0044093	positive regulation of molecular function	1415/14330	1543/18800	5.11e-61	8.18e-59	4.96e-59	MSH3/EIF3C/CORO1C/PRLR/RANGAP1/VLDLR/GHR/CHN2/IL1B/BAMBI/TAX1BP3/STRADB/MAP2K3/NRG3/CHI3L1/AKTIP/CARD16/PTK2/SYDE2/IFNGR2/HLA-DRB1/PMAIP1/IL18R1/VCP/GNAI2/CIDEB/CYBA/TRAF6/GREM1/S100A8/IL1RAP/TLR9/EFNA5/RASGEF1B/APOA4/MAP3K5/EGFR/MIR21/SYDE1/NR4A2/APP/PDGFD/EFNA1/HIF1A/SPDYA/CASP1/CD40/MFNG/SIPA1L3/DNAJB11/NLRP1/SPON1/TIAM2/HSP90AB1/TBC1D1/ARHGEF10/RASGRP1/BTC/CNKSR3/PSME2/PRKD2/PREX1/PPP1R15A/PI…	1415
GO:0051128	BP	GO:0051128	regulation of cellular component organization	2033/14330	2284/18800	5.62e-61	8.84e-59	5.36e-59	KATNB1/DDHD1/APPL1/PRAP1/CORO1C/APOA2/MPHOSPH9/VLDLR/IL1B/ARHGEF10L/RAB4A/PIK3R1/NRG3/TMSB4Y/TFPT/TRIP13/NEDD4/MYOC/NPTX1/DPP4/PTK2/FEZ2/PPM1A/RNF5/TYROBP/ZFYVE27/PMAIP1/FAM110C/FRZB/CCNF/VCP/CENPV/CIDEB/PTK6/MLLT3/EEF2K/ADD3/CYBA/SFRP4/ICAM1/GREM1/SYNJ2BP/S100A8/IL1RAP/SEMA5A/EFNA5/APOA4/NME6/PLXNA1/GBP5/EGFR/MIR21/EIF5A/SYDE1/NDRG3/CHPT1/SLC25A5/APP/ENPP1/EHD4/EFNA1/SEMA6B/HIF1A/USP47/RAC2/EXOS…	2033
GO:0009966	BP	GO:0009966	regulation of signal transduction	2614/14330	2994/18800	7.41e-61	1.15e-58	6.95e-59	HAVCR2/APPL1/PRAP1/SLC15A3/PRLR/SOCS3/ZEB1/ULK3/CD55/HCST/IFI35/RNF125/DNAJB9/GHR/CHN2/KDM5D/IL1B/ARHGEF10L/IGBP1/PIK3R1/BAMBI/TAX1BP3/AKAP7/STRADB/MAP2K3/ZNRF3/NFKBIA/NEDD4/MYOC/NPTX1/CHI3L1/CARD16/PTK2/IL10RB/GBP1/PPM1A/ZNF385A/SYDE2/IFNGR2/MAOA/ZC3H12A/HLA-DRB1/PADI2/TMED4/PMAIP1/MARVELD3/PBLD/FAM110C/FRZB/NCOA1/SOX30/IL18R1/VCP/GNAI2/ENTPD5/PTK6/MLLT3/LIMD1/CYBA/TRAF6/SFRP4/MUC1/ICAM1/PTGIR/T…	2614
GO:0033036	BP	GO:0033036	macromolecule localization	2514/14330	2876/18800	2.52e-59	3.83e-57	2.32e-57	NNAT/KATNB1/HEXB/APPL1/AQP11/PCK2/CPT1A/PRAP1/CORO1C/SLC15A3/PLIN2/APOA2/ATP8B2/SLC15A1/ZDHHC9/ITGB7/RANGAP1/SIDT2/NBEAL2/EXOC1/VLDLR/IL1B/RAB4A/PIK3R1/ANKS4B/TAX1BP3/STRADB/COG2/TMSB4Y/NFKBIA/LRRC4/NEDD4/TMEM59/NPTX1/ABCG2/AKTIP/PPID/ACSL5/EXOC2/GBP1/PPM1A/ZNF385A/ZC3H12A/CYP46A1/HLA-DRB1/TYROBP/TMED4/ZFYVE27/MARVELD3/JARID2/VCP/VSTM2A/RTP1/APOL4/PIM3/E2F3/CDS1/GRPEL2/MX2/ATP10D/RAB22A/SYNJ2BP/S…	2514
GO:0009887	BP	GO:0009887	animal organ morphogenesis	978/14330	1036/18800	1.09e-58	1.63e-56	9.84e-57	FLVCR1/NR5A2/SOX6/MEIS3P1/ZEB1/GHR/NRG3/ZNRF3/PTK2/FRZB/ROGDI/MLLT3/TRAF6/SFRP4/GREM1/FAM20C/KIF26B/SLC9A3R1/PITX2/PLXNA1/VANGL2/EGFR/MIR21/MYF5/EFNA1/CRIP1/HIF1A/RORB/LAMC1/PBX2/LRP4/PROM1/MKKS/BASP1/HOXA13/RDH13/HESX1/ISL1/VDR/SOS1/WNT5A/TBX20/FGFR1/THRB/MSN/IGFBP5/TGFB1/TGFBR2/CHST11/STAT1/CCDC103/COL9A1/NTNG2/CFLAR/SNX10/MAN2A1/FLNA/PRDM1/WNK4/GDF11/TSPAN12/CCL2/TGM2/GCNT4/CSF1R/NKX2-1/FBXW7/…	978
GO:1901575	BP	GO:1901575	organic substance catabolic process	1846/14330	2064/18800	1.15e-58	1.69e-56	1.02e-56	PNPLA4/HADHB/MCCC2/HEXB/DDHD1/PLBD1/AQP11/PCK2/CPT1A/APOA2/HMGCL/APOBEC3F/OAT/SIDT2/DERA/ETFDH/UBE4A/GUSB/RNF125/DNAJB9/PSMB9/IL1B/NAGA/KLHDC2/GUSBP3/PSMB4/MGAT1/ZNRF3/PSMB2/NEDD4/ALDOC/CHI3L1/NAAA/PTK2/PCYOX1/LPCAT1/CYP27A1/CALR3/RNF5/GALM/MAOA/ZC3H12A/CYP3A4/CYP46A1/HSD17B11/PMAIP1/NEIL1/PKLR/REXO4/APOBEC3C/CCNF/VCP/ENTPD5/SDF2L1/SULT1A1/SULT1A2/CYP4F12/FASTKD1/NAGK/UBE2L6/PLCB4/TOLLIP/DECR2/RH…	1846
GO:0048583	BP	GO:0048583	regulation of response to stimulus	3393/14330	3968/18800	1.31e-58	1.9e-56	1.15e-56	SLC25A23/HAVCR2/APPL1/AQP11/PRAP1/SLC15A3/PRLR/PARG/SOCS3/APOBEC3F/CREB3L3/ZEB1/ULK3/PROS1/CD55/HCST/DEFB124/IFI35/RNF125/DNAJB9/GHR/CHN2/KDM5D/IL1B/ARHGEF10L/IGBP1/PIK3R1/NUDT16L1/BAMBI/TAX1BP3/AKAP7/STRADB/MAP2K3/PSMB4/USF1/ZNRF3/NFKBIA/CASP6/NEDD4/MYOC/NFKBIZ/NPTX1/CHI3L1/DPP4/CARD16/PTK2/IL10RB/GBP1/RNF135/ETS1/PPM1A/ZNF385A/SYDE2/IFNGR2/MAOA/ZC3H12A/HLA-DRB1/PADI2/TYROBP/ARID5A/TMED4/PMAIP1/…	3393
GO:0051641	BP	GO:0051641	cellular localization	2450/14330	2801/18800	3.35e-58	4.75e-56	2.87e-56	KATNB1/SLC25A23/APPL1/AQP11/FLVCR1/CPT1A/CORO1C/LCN2/ZDHHC9/ITGB7/RANGAP1/SIDT2/EXOC1/TRPV1/IL1B/PIK3R1/TAX1BP3/STRADB/TMSB4Y/NFKBIA/LRRC4/NEDD4/ATP7B/TMEM59/NPTX1/YIPF4/AKTIP/DDC/EXOC2/GBP1/PPM1A/ZNF385A/ZC3H12A/DNAH5/CYP46A1/HLA-DRB1/TYROBP/TMED4/ZFYVE27/PMAIP1/JARID2/VCP/PPP1CC/RTP1/PIM3/E2F3/GRPEL2/MX2/CYBA/RAB22A/SLC30A4/SYNJ2BP/SRP19/REEP6/S100A8/TOLLIP/SLC25A20/LMBRD1/PTGDR/STOM/HYOU1/SLC9…	2450
GO:0022008	BP	GO:0022008	neurogenesis	1484/14330	1631/18800	3.37e-58	4.75e-56	2.87e-56	KATNB1/HEXB/AFG3L2/SOX6/ZEB1/VLDLR/IL1B/FLRT1/NRG3/NEDD4/MYOC/NPTX1/PALLD/PTK2/FEZ2/ZFYVE27/NCOA1/PPP1CC/PTK6/ROGDI/EEF2K/RUNX3/UNC5C/S100A8/SEMA5A/SLC9A3R1/EFNA5/PITX2/APOA4/PLXNA1/NR4A2/PRPF19/APP/EFNA1/SEMA6B/HIF1A/RAC2/RORB/LIN28A/DNAJB11/PBX2/INPP5F/RAB17/LRP4/TIAM2/PROM1/BTBD6/GRM7/HSP90AB1/TDP2/ARHGEF10/SOD2/P2RX4/APLP2/RDH13/NRXN3/NEO1/ISL1/BTG2/NCKAP1L/SOS1/WNT5A/ANKRD27/KIF5A/HMG20B/TBX…	1484
GO:0050790	BP	GO:0050790	regulation of catalytic activity	2074/14330	2344/18800	2.43e-57	3.37e-55	2.04e-55	PRKRIP1/AGAP11/MSH3/CORO1C/PRLR/APOA2/SOCS3/PROS1/RANGAP1/VLDLR/PSMB9/GHR/CHN2/IL1B/ARHGEF10L/COL7A1/PI3/IGBP1/PIK3R1/TAX1BP3/STRADB/MAP2K3/NRG3/CHI3L1/CARD16/PTK2/SYDE2/CXCL1/HLA-DRB1/ANP32E/PMAIP1/NEIL1/CCNF/VCP/GNAI2/CIDEB/PTK6/PTPRB/SMR3B/RCAN3/CYBA/TRAF6/PTGIR/GREM1/S100A8/NCF2/TLR9/SLC9A3R1/EFNA5/RASGEF1B/APOA4/MAP3K5/PLXNA1/EGFR/MIR21/SYDE1/NR4A2/HSP90B1/APP/PDGFD/EFNA1/HIF1A/USP47/SPDYA/C…	2074
GO:0016310	BP	GO:0016310	phosphorylation	1662/14330	1846/18800	2.75e-57	3.75e-55	2.27e-55	PRKRIP1/CORO1C/PRLR/SOCS3/ULK3/HCST/VLDLR/GHR/IL1B/PIK3R1/TK1/STRADB/MAP2K3/NRG3/SIK1/SEPHS2/ALDOC/CHI3L1/AKTIP/PTK2/ZC3H12A/HLA-DRB1/PKLR/CCNF/ENTPD5/PTK6/PTPRB/PIM3/EEF2K/LIMD1/TRAF6/NAGK/RUNX3/GREM1/BMP8B/FAM20C/MAP3K8/PRKY/TOLLIP/CD80/PHKB/TLR9/MKNK2/SLC9A3R1/EFNA5/DGKB/PANK1/MAP3K5/NME6/EGFR/MIR21/APP/PDGFD/ENPP1/EHD4/EFNA1/HIF1A/SPDYA/CD40/MAP3K9/ALDH18A1/PRKAR2B/CDK2/INPP5F/APC/LRP4/TNK1/S…	1662
GO:0071310	BP	GO:0071310	cellular response to organic substance	2132/14330	2415/18800	3.25e-57	4.37e-55	2.64e-55	HAVCR2/APPL1/PCK2/CPT1A/PRLR/NR5A2/SOCS3/SOX6/CREB3L3/ZEB1/CD55/DEFB124/RANGAP1/SIDT2/CXCR6/RNF125/DNAJB9/TRPV1/GHR/KDM5D/IL1B/FLRT1/PIK3R1/BAMBI/MAP2K3/USF1/NFKBIA/PGRMC2/CASP6/NEDD4/NPTX1/CHI3L1/CARD16/PTK2/DDC/AQP8/IL10RB/GBP1/IFITM1/PPM1A/IFNGR2/RNF5/CXCL1/ZC3H12A/HLA-DRB1/PADI2/ARID5A/ZFYVE27/MPL/PKLR/PBLD/NCOA1/IFITM2/IL18R1/JARID2/VCP/GNAI2/SDF2L1/VSTM2A/PTK6/PIM3/EEF2K/CYBA/TRAF6/SFRP4/IC…	2132
GO:0009888	BP	GO:0009888	tissue development	1727/14330	1925/18800	6e-57	7.96e-55	4.82e-55	POF1B/AQP11/PCK2/CPT1A/CORO1C/PRLR/NR5A2/ZBTB40/DMRT2/SOCS3/SOX6/KRTAP5-9/ZEB1/SIDT2/GHR/IL1B/COL7A1/BAMBI/ZNRF3/SIK1/PGRMC2/CASP6/ALDOC/CHI3L1/PALLD/LOXL2/HLA-DRB1/ARID5A/TAGLN/FRZB/JARID2/PTK6/MLLT3/TRAF6/SFRP4/ICAM1/RUNX3/GREM1/BMP8B/FAM20C/TMEM231/MYL6B/UNC5C/TOLLIP/IL17RD/KIF26B/SEMA5A/SLC9A3R1/KLF2/PITX2/PLXNA1/VANGL2/ZBED2/EGFR/MIR21/SPI1/PDGFD/ENPP1/MYF5/EFNA1/SEMA6B/CRIP1/HIF1A/MMP12/OPN…	1727
GO:0071702	BP	GO:0071702	organic substance transport	2121/14330	2405/18800	4.58e-56	6e-54	3.63e-54	NNAT/KATNB1/SLC25A23/APPL1/AQP11/LRRC8D/FLVCR1/PCK2/CPT1A/PRAP1/SLC15A3/PLIN2/APOA2/SLC3A1/ATP8B2/SLC15A1/ZDHHC9/RANGAP1/SIDT2/SLC25A19/EXOC1/VLDLR/TRPV1/IL1B/RAB4A/PIK3R1/STRADB/COG2/SLC5A12/NFKBIA/PGRMC2/SLC17A4/NEDD4/ABCG2/AKTIP/PPID/ACSL5/DDC/EXOC2/PPM1A/ZC3H12A/HLA-DRB1/TMED4/VCP/RTP1/APOL4/PIM3/E2F3/GRPEL2/MX2/ATP10D/RAB22A/SYNJ2BP/SNX24/SRP19/S100A8/SLC25A20/STOM/RHBDD3/SLC9A3R1/EFNA5/APOA…	2121
GO:0032879	BP	GO:0032879	regulation of localization	2449/14330	2808/18800	1.16e-55	1.49e-53	9.04e-54	NNAT/SLC25A23/APPL1/PCK2/CPT1A/PRAP1/CORO1C/PLIN2/APOA2/DEFB124/RANGAP1/SIDT2/EXOC1/TRPV1/IL1B/RAB4A/IGBP1/PIK3R1/TAX1BP3/MAP2K3/CD99/NRG3/SIK1/TMSB4Y/NFKBIA/NEDD4/MYOC/TMEM59/KIF2A/DPP4/PPID/ACSL5/PTK2/GBP1/IFITM1/ETS1/PPM1A/IFNGR2/ZC3H12A/HLA-DRB1/PADI2/TYROBP/MARVELD3/FAM110C/VCP/PPP1CC/GNAI2/VSTM2A/PIM3/EEF2K/MX2/CYBA/SFRP4/SLC30A4/ICAM1/GREM1/SYNJ2BP/PTPRR/TMEM231/REEP6/UNC5C/S100A8/TLR9/STO…	2449
GO:0042592	BP	GO:0042592	homeostatic process	1607/14330	1789/18800	1.16e-53	1.47e-51	8.9e-52	PNPLA4/SLC25A23/HEXB/AQP11/LRRC8D/FLVCR1/PCK2/PRLR/NR5A2/APOA2/LCN2/AFG3L2/CD55/SIDT2/CXCR6/TRPV1/IL1B/PIK3R1/TM6SF2/USF1/CNNM1/ATP7B/NPTX1/LPCAT1/LYZ/RNF135/ETS1/XPR1/HLA-DRB1/PMAIP1/MPL/SLC39A4/PBLD/IL18R1/GNAI2/PIM3/CYP4F12/CYBA/SLC25A28/TRAF6/SFRP4/SLC30A4/ICAM1/PTGIR/S100A8/CYP11B2/PTGDR/TLR9/SLC9A3R1/EFNA5/KLF2/APOA4/OTC/CCDC51/PLCG1/SLC25A5/SPI1/HSP90B1/APP/ENPP1/SLC46A1/HEPH/SFXN1/HIF1A/C…	1607
GO:0006468	BP	GO:0006468	protein phosphorylation	1425/14330	1573/18800	8.22e-53	1.03e-50	6.25e-51	PRKRIP1/CORO1C/PRLR/SOCS3/ULK3/HCST/VLDLR/GHR/IL1B/PIK3R1/STRADB/MAP2K3/NRG3/SIK1/CHI3L1/AKTIP/PTK2/ZC3H12A/HLA-DRB1/CCNF/PTK6/PTPRB/PIM3/EEF2K/TRAF6/RUNX3/GREM1/BMP8B/FAM20C/MAP3K8/PRKY/CD80/PHKB/TLR9/MKNK2/SLC9A3R1/EFNA5/MAP3K5/EGFR/MIR21/APP/PDGFD/ENPP1/EHD4/EFNA1/SPDYA/CD40/MAP3K9/PRKAR2B/CDK2/INPP5F/APC/LRP4/TNK1/SLC8A1/STK19/PRKAR2A/HSP90AB1/RASGRP1/VRK1/BTC/MAML1/CNKSR3/PRKD2/PIK3CG/ISL1/S…	1425
GO:0051049	BP	GO:0051049	regulation of transport	1566/14330	1746/18800	3.38e-51	4.19e-49	2.54e-49	NNAT/APPL1/PCK2/CPT1A/PRAP1/APOA2/RANGAP1/SIDT2/EXOC1/TRPV1/IL1B/RAB4A/PIK3R1/SIK1/NFKBIA/NEDD4/PPID/ACSL5/PPM1A/IFNGR2/ZC3H12A/HLA-DRB1/PPP1CC/GNAI2/PIM3/EEF2K/MX2/CYBA/SFRP4/GREM1/SYNJ2BP/REEP6/S100A8/TLR9/STOM/RHBDD3/SLC9A3R1/EFNA5/DYSF/APOA4/FCER1G/MIR21/PLCG1/ATP9A/SLC25A5/SPI1/APP/ENPP1/EHD4/HIF1A/OPN3/RAC2/SREBF2/FXYD3/ABAT/LCP1/ERLEC1/INPP5F/RAB17/SLC8A1/TRPM2/GRM7/HSP90AB1/FBXL20/P2RX4/C…	1566
GO:0030182	BP	GO:0030182	neuron differentiation	1239/14330	1356/18800	6.94e-51	8.48e-49	5.14e-49	KATNB1/AFG3L2/ZEB1/VLDLR/FLRT1/NEDD4/MYOC/NPTX1/PALLD/PTK2/FEZ2/ZFYVE27/NCOA1/PPP1CC/PTK6/EEF2K/RUNX3/UNC5C/SEMA5A/SLC9A3R1/EFNA5/PITX2/APOA4/PLXNA1/NR4A2/PRPF19/APP/EFNA1/SEMA6B/HIF1A/RAC2/RORB/LIN28A/PBX2/INPP5F/RAB17/LRP4/TIAM2/PROM1/GRM7/HSP90AB1/TDP2/SOD2/APLP2/RDH13/NRXN3/NEO1/ISL1/BTG2/NCKAP1L/SOS1/WNT5A/ANKRD27/KIF5A/HMG20B/TBX20/FGFR1/EPHA5/FUT9/CYB5D2/GPRIN2/THRB/EDN3/PIGT/PLXNA2/CLN5/N…	1239
GO:0008104	BP	GO:0008104	protein localization	2120/14330	2421/18800	1.7e-50	2.05e-48	1.24e-48	NNAT/KATNB1/APPL1/AQP11/PCK2/CPT1A/CORO1C/SLC15A3/SLC15A1/ZDHHC9/ITGB7/RANGAP1/SIDT2/NBEAL2/EXOC1/VLDLR/IL1B/RAB4A/PIK3R1/ANKS4B/TAX1BP3/STRADB/COG2/TMSB4Y/NFKBIA/LRRC4/NEDD4/TMEM59/NPTX1/AKTIP/PPID/EXOC2/GBP1/PPM1A/ZC3H12A/CYP46A1/HLA-DRB1/TYROBP/TMED4/ZFYVE27/MARVELD3/JARID2/VCP/RTP1/PIM3/E2F3/GRPEL2/MX2/RAB22A/SYNJ2BP/SNX24/SRP19/TMEM231/TOLLIP/LMBRD1/STOM/RHBDD3/SLC9A3R1/EFNA5/VANGL2/GBP5/EGF…	2120
GO:0048699	BP	GO:0048699	generation of neurons	1296/14330	1425/18800	2.64e-50	3.14e-48	1.9e-48	KATNB1/AFG3L2/ZEB1/VLDLR/FLRT1/NRG3/NEDD4/MYOC/NPTX1/PALLD/PTK2/FEZ2/ZFYVE27/NCOA1/PPP1CC/PTK6/EEF2K/RUNX3/UNC5C/SEMA5A/SLC9A3R1/EFNA5/PITX2/APOA4/PLXNA1/NR4A2/PRPF19/APP/EFNA1/SEMA6B/HIF1A/RAC2/RORB/LIN28A/PBX2/INPP5F/RAB17/LRP4/TIAM2/PROM1/GRM7/HSP90AB1/TDP2/SOD2/APLP2/RDH13/NRXN3/NEO1/ISL1/BTG2/NCKAP1L/SOS1/WNT5A/ANKRD27/KIF5A/HMG20B/TBX20/FGFR1/EPHA5/FUT9/CYB5D2/GPRIN2/THRB/EDN3/PIGT/PLXNA2/C…	1296
GO:0009719	BP	GO:0009719	response to endogenous stimulus	1434/14330	1592/18800	2.1e-49	2.47e-47	1.5e-47	APPL1/PCK2/PRLR/NR5A2/APOA2/SOCS3/SOX6/ZEB1/DEFB124/RANGAP1/TRPV1/GHR/KDM5D/IL1B/FLRT1/HSD3B2/PIK3R1/BAMBI/USF1/PGRMC2/CASP6/NEDD4/PTK2/DDC/AQP8/PPM1A/PADI2/ARID5A/PKLR/PBLD/NCOA1/SOX30/GNAI2/VSTM2A/EEF2K/CYBA/SFRP4/ICAM1/RUNX3/GREM1/BMP8B/FAM20C/NCOA6/CYP11B2/PTGDR/IL17RD/SLC9A3R1/EFNA5/KLF2/OTC/FCER1G/EGFR/MIR21/PLCG1/NR4A2/SPI1/HSP90B1/APP/PDGFD/ENPP1/STAT5A/ABHD2/ALAD/HMGCS2/SREBF2/APC/SLC8A1…	1434
GO:0051649	BP	GO:0051649	establishment of localization in cell	1841/14330	2084/18800	2.54e-49	2.95e-47	1.78e-47	KATNB1/APPL1/AQP11/FLVCR1/CPT1A/CORO1C/ZDHHC9/RANGAP1/SIDT2/TRPV1/IL1B/PIK3R1/STRADB/NFKBIA/NEDD4/NPTX1/YIPF4/AKTIP/DDC/PPM1A/ZC3H12A/DNAH5/HLA-DRB1/TMED4/PMAIP1/VCP/PPP1CC/RTP1/PIM3/E2F3/GRPEL2/MX2/CYBA/RAB22A/SYNJ2BP/SRP19/REEP6/SLC25A20/PTGDR/STOM/HYOU1/SLC9A3R1/EFNA5/PLCG1/ATP9A/SLC25A5/SPI1/HSP90B1/APP/EHD4/SSR3/HIF1A/MMP12/RAC2/CCDC91/MYO1B/SREBF2/LCP1/ERLEC1/INPP5F/NUP93/NUTF2/RAB17/SLC8A1…	1841
GO:0000902	BP	GO:0000902	cell morphogenesis	935/14330	1002/18800	4.23e-49	4.85e-47	2.94e-47	POF1B/HEXB/CORO1C/AFG3L2/ITGB7/SIDT2/NBEAL2/VLDLR/FLRT1/PIK3R1/BAMBI/STRADB/NEDD4/MYOC/NPTX1/PALLD/PTK2/FEZ2/GBP1/ZNF385A/ZFYVE27/MPL/EEF2K/LIMD1/GREM1/UNC5C/SEMA5A/SLC9A3R1/EFNA5/KLF2/PLXNA1/EGFR/MIR21/NR4A2/SPI1/APP/FMNL1/EFNA1/SEMA6B/RAC2/SIPA1L3/LAMC1/LRP4/TIAM2/HSP90AB1/APLP2/HOXA13/NRXN3/PREX1/NEO1/ISL1/VDR/NCKAP1L/RHOU/NOTCH4/SOS1/RHOF/WNT5A/ANKRD27/KIF5A/CDH5/EPHA5/MSN/EDN3/LPXN/ZNF135/SS…	935
GO:0071705	BP	GO:0071705	nitrogen compound transport	1762/14330	1993/18800	1.31e-47	1.48e-45	8.98e-46	NNAT/KATNB1/SLC25A23/APPL1/AQP11/LRRC8D/FLVCR1/PCK2/CPT1A/SLC15A3/SLC3A1/SLC15A1/ZDHHC9/RANGAP1/SIDT2/SLC25A19/EXOC1/VLDLR/TRPV1/IL1B/RAB4A/PIK3R1/STRADB/COG2/NFKBIA/PGRMC2/NEDD4/ABCG2/AKTIP/PPID/DDC/EXOC2/PPM1A/ZC3H12A/HLA-DRB1/TMED4/VCP/RTP1/PIM3/E2F3/GRPEL2/MX2/RAB22A/SYNJ2BP/SNX24/SRP19/S100A8/SLC25A20/STOM/RHBDD3/SLC9A3R1/EFNA5/EIF5A/SLC25A5/HSP90B1/SLC46A1/SFXN1/SSR3/HIF1A/MMP12/RAC2/CCDC91…	1762
GO:0007155	BP	GO:0007155	cell adhesion	1358/14330	1510/18800	9.37e-46	1.05e-43	6.35e-44	HAVCR2/CORO1C/PRLR/PLEKHA2/ITGB7/CD55/IL1B/COL7A1/FLRT1/PIK3R1/CD99/LRRC4/MYOC/NFKBIZ/PALLD/DPP4/PTK2/GBP1/LOXL2/ETS1/ZC3H12A/HLA-DRB1/MPL/HLA-DRA/CADM1/TRAF6/MUC1/ICAM1/RUNX3/GREM1/SYNJ2BP/MAP3K8/S100A8/IL1RAP/CD80/KIF26B/SEMA5A/EFNA5/APOA4/PLXNA1/EGFR/MIR21/SPI1/APP/MYF5/EFNA1/HLA-DMA/MMP12/HLA-DMB/RAC2/LAMC1/ABAT/APC/SPON1/TLN2/RASGRP1/IL4I1/HLA-DQA1/SIGLEC5/PRKD2/NRXN3/CD99L2/PREX1/NEO1/PIK3C…	1358
GO:0006950	BP	GO:0006950	response to stress	3270/14330	3868/18800	1.56e-45	1.72e-43	1.04e-43	MSH3/SLC25A23/HAVCR2/PLD3/APPL1/AQP11/LRRC8D/PCK2/PRAP1/SLC15A3/ZBTB40/PARG/PLOD2/APOA2/LCN2/SOCS3/APOBEC3F/CREB3L3/ULK3/PROS1/CD55/DEFB124/RANGAP1/CXCR6/EXOC1/ETFDH/UBE4A/IFI35/RNF125/DNAJB9/TRPV1/IL1B/ARHGEF10L/PI3/IGBP1/PIK3R1/NUDT16L1/ANKS4B/STRADB/MAP2K3/PSMB4/USF1/SIK1/NFKBIA/CASP6/TFPT/TRIP13/NEDD4/NFKBIZ/CHI3L1/DPP4/CARD16/PTK2/IL10RB/GBP1/LYZ/LOXL2/IFITM1/RNF135/ETS1/CALR3/ZNF385A/IFNGR2…	3270
GO:0023056	BP	GO:0023056	positive regulation of signaling	1525/14330	1713/18800	4.66e-45	5.09e-43	3.08e-43	NNAT/HAVCR2/PCK2/SLC15A3/PRLR/ULK3/HCST/IFI35/PAIP2/GHR/IL1B/PIK3R1/BAMBI/MAP2K3/NEDD4/MYOC/CHI3L1/CARD16/PTK2/IL10RB/PPM1A/ZNF385A/MAOA/ZC3H12A/CYP46A1/HLA-DRB1/TYROBP/TMED4/PMAIP1/FAM110C/IL18R1/VCP/GNAI2/PTK6/MLLT3/CYBA/TRAF6/SFRP4/ICAM1/GREM1/BMP8B/HIC1/S100A8/CD80/TLR9/SEMA5A/SLC9A3R1/KLF2/TLR1/MAP3K5/RWDD3/EGFR/MIR21/EIF5A/SPI1/APP/PDGFD/EFNA1/HIF1A/USP47/MMP12/CASP1/CD40/MFNG/LIN28A/ABAT/I…	1525
GO:0010647	BP	GO:0010647	positive regulation of cell communication	1521/14330	1709/18800	9.28e-45	1e-42	6.07e-43	NNAT/HAVCR2/PCK2/SLC15A3/PRLR/ULK3/HCST/IFI35/PAIP2/GHR/IL1B/PIK3R1/BAMBI/MAP2K3/NEDD4/MYOC/CHI3L1/CARD16/PTK2/IL10RB/PPM1A/ZNF385A/MAOA/ZC3H12A/CYP46A1/HLA-DRB1/TYROBP/TMED4/PMAIP1/FAM110C/IL18R1/VCP/GNAI2/PTK6/MLLT3/CYBA/TRAF6/SFRP4/ICAM1/GREM1/BMP8B/HIC1/S100A8/CD80/TLR9/SEMA5A/SLC9A3R1/KLF2/TLR1/MAP3K5/RWDD3/EGFR/MIR21/EIF5A/SPI1/APP/PDGFD/EFNA1/HIF1A/USP47/MMP12/CASP1/CD40/MFNG/LIN28A/ABAT/N…	1521
GO:0009790	BP	GO:0009790	embryo development	1000/14330	1087/18800	1.88e-44	2.01e-42	1.22e-42	FLVCR1/NR5A2/DMRT2/SOCS3/MEIS3P1/ZEB1/COL7A1/MGAT1/FRZB/NCOA1/TRAF6/GREM1/SYNJ2BP/PTPRR/TMEM231/SLC25A20/LMBRD1/XYLT1/SLC9A3R1/KLF2/PITX2/VANGL2/EGFR/HOXD12/MYF5/TDRD6/EFNA1/HIF1A/MFNG/PBX2/LRP4/MKKS/BASP1/HOXA13/TEAD1/HESX1/ISL1/CAPN2/PTPN18/ANKS6/SOS1/WNT5A/TTPA/TBX20/FGFR1/PLXNA2/HSD17B2/ACVR1B/TGFB1/TGFBR2/INPP5B/CHST11/LIG4/ITGB2/ITGB5/SUPT6H/ITGA4/CCDC103/MAFF/SPINT1/HINFP/FLCN/KIDINS220/PH…	1000
GO:0048666	BP	GO:0048666	neuron development	1007/14330	1097/18800	1.32e-43	1.39e-41	8.41e-42	KATNB1/AFG3L2/VLDLR/FLRT1/NEDD4/MYOC/NPTX1/PALLD/PTK2/FEZ2/ZFYVE27/PTK6/EEF2K/RUNX3/UNC5C/SEMA5A/SLC9A3R1/EFNA5/APOA4/PLXNA1/NR4A2/APP/EFNA1/SEMA6B/RAC2/RORB/PBX2/INPP5F/RAB17/LRP4/TIAM2/GRM7/HSP90AB1/TDP2/SOD2/APLP2/RDH13/NRXN3/NEO1/ISL1/BTG2/NCKAP1L/SOS1/WNT5A/ANKRD27/KIF5A/EPHA5/FUT9/GPRIN2/THRB/EDN3/PLXNA2/CLN5/NEK3/SEMA4D/NEUROD2/S100A9/ITGA4/UCHL1/CDH4/NTNG2/CBFA2T2/C3/CFLAR/KIDINS220/PHGDH…	1007
GO:0006811	BP	GO:0006811	ion transport	1367/14330	1527/18800	2.28e-43	2.38e-41	1.44e-41	SLC25A23/LRRC8D/FLVCR1/SLC15A3/LCN2/SLC3A1/AFG3L2/ATP8B2/SLC15A1/SLC25A19/TRPV1/IL1B/MRS2/SLC5A12/SIK1/PGRMC2/CNNM1/SLC17A4/NEDD4/ATP7B/ABCG2/PCYOX1/IFNGR2/XPR1/SLC39A11/SLC39A4/PKD1L2/GNAI2/CYBA/SLC25A28/ATP10D/SFRP4/GABRR2/SLC30A4/PKD2L2/SLC22A15/SLC25A20/TLR9/STOM/SLC9A3R1/ANO5/CCDC51/ANO10/MIR21/PLCG1/SLC25A5/CYB5A/APP/ENPP1/SLC46A1/HEPH/SFXN1/ATP6V0E2/TMEM120A/FXYD3/ABAT/CDK2/TMCO1/SLC35C2/S…	1367
GO:1901700	BP	GO:1901700	response to oxygen-containing compound	1467/14330	1651/18800	3.65e-42	3.77e-40	2.28e-40	HAVCR2/APPL1/PCK2/CPT1A/APOA2/SOCS3/ZEB1/CD55/DEFB124/RANGAP1/SIDT2/TRPV1/GHR/IL1B/HSD3B2/PIK3R1/MAP2K3/USF1/NFKBIA/NPTX1/CARD16/PTK2/AQP8/CXCL1/ZC3H12A/HLA-DRB1/ARID5A/PKLR/VCP/GNAI2/PTK6/PIM3/EEF2K/CYBA/TRAF6/ICAM1/PTGIR/S100A8/CD80/CYP11B2/PTGDR/SLC9A3R1/EFNA5/KLF2/APOA4/MAP3K5/OTC/CXCL2/EGFR/MIR21/NR4A2/NFKBIB/SPI1/HSP90B1/APP/PDGFD/ENPP1/HIF1A/STAT5A/MMP12/CASP1/CXCL3/ABHD2/RORB/ALAD/HMGCS2/…	1467
GO:0051246	BP	GO:0051246	regulation of protein metabolic process	2241/14330	2601/18800	1.36e-41	1.38e-39	8.38e-40	PRKRIP1/EIF3C/AQP11/CORO1C/PRLR/PARG/SOCS3/PROS1/VLDLR/TADA2B/PAIP2/PSMB9/GHR/IL1B/COL7A1/PI3/IGBP1/STRADB/MAP2K3/NRG3/NFKBIA/NEDD4/TMEM59/CHI3L1/AKTIP/MTIF2/CARD16/PTK2/LPCAT1/ZNF385A/ZC3H12A/HLA-DRB1/ARID5A/PMAIP1/JARID2/CCNF/VCP/GNAI2/CIDEB/PTK6/PTPRB/EEF2K/SMR3B/TRAF6/MUC1/GREM1/BMP8B/S100A8/TOLLIP/CD80/TLR9/RHBDD3/MKNK2/SLC9A3R1/EFNA5/KLF2/MAP3K5/CNOT8/RWDD3/EGFR/MIR21/EIF5A/SPI1/HSP90B1/APP…	2241
GO:0060429	BP	GO:0060429	epithelium development	1059/14330	1163/18800	1.43e-41	1.44e-39	8.71e-40	POF1B/AQP11/PCK2/CPT1A/PRLR/NR5A2/DMRT2/SOCS3/ZEB1/SIDT2/IL1B/ZNRF3/CASP6/ALDOC/PALLD/TAGLN/FRZB/PTK6/MLLT3/TRAF6/SFRP4/ICAM1/GREM1/FAM20C/TMEM231/TOLLIP/KIF26B/SLC9A3R1/KLF2/PITX2/PLXNA1/VANGL2/ZBED2/EGFR/MIR21/MYF5/HIF1A/MMP12/OPN3/SIPA1L3/LRP4/PROM1/MKKS/BASP1/BFSP1/HOXA13/PRKD2/HESX1/CSTA/VDR/NOTCH4/SOS1/WNT5A/TBX20/CDH5/THRB/MSN/BARX1/IGFBP5/PLXNA2/NPHS1/ACVR1B/TGFB1/PIK3CD/TGFBR2/STAT1/TUBB…	1059
GO:0007417	BP	GO:0007417	central nervous system development	943/14330	1026/18800	1.94e-41	1.94e-39	1.17e-39	NNAT/SOX6/MEIS3P1/ZEB1/VLDLR/TRPV1/IL1B/HSD3B2/NRG3/NPTX1/DNAH5/PADI2/TYROBP/JARID2/CADM1/ROGDI/PHLPP2/UNC5C/S100A8/NCOA6/SEMA5A/PITX2/EGFR/NR4A2/PRPF19/APP/SEMA6B/HIF1A/HMGCS2/ABAT/PBX2/SLC8A1/MKKS/BASP1/HSP90AB1/APLP2/HSD3B1/PFKFB3/HESX1/ISL1/BTG2/SSTR2/SOS1/WNT5A/TTPA/TBX20/EPHA5/PLXNA2/CLN5/TGFB1/TGFBR2/NEUROD2/LIG4/S100A9/P2RY12/SLC38A2/C3/PHGDH/MAG/MBOAT7/NDUFS3/SMARCA1/GDF11/GRID2/SSTR3/SL…	943
GO:0043085	BP	GO:0043085	positive regulation of catalytic activity	1054/14330	1158/18800	3.7e-41	3.66e-39	2.22e-39	MSH3/CORO1C/PRLR/RANGAP1/VLDLR/GHR/CHN2/IL1B/TAX1BP3/STRADB/MAP2K3/NRG3/CHI3L1/PTK2/SYDE2/HLA-DRB1/PMAIP1/VCP/GNAI2/CIDEB/CYBA/TRAF6/GREM1/S100A8/TLR9/EFNA5/RASGEF1B/APOA4/MAP3K5/EGFR/MIR21/SYDE1/NR4A2/APP/PDGFD/EFNA1/HIF1A/SPDYA/CASP1/CD40/SIPA1L3/NLRP1/TIAM2/HSP90AB1/TBC1D1/ARHGEF10/RASGRP1/BTC/PSME2/PRKD2/PREX1/PPP1R15A/PIK3CG/RAP1GAP2/VDR/NCKAP1L/FLT3/SOS1/WNT5A/RFK/FGFR1/EPHA5/EDN3/SERINC5/C…	1054
GO:1902679	BP	GO:1902679	negative regulation of RNA biosynthetic process	1157/14330	1282/18800	1.21e-40	1.18e-38	7.14e-39	SOX6/ZEB1/ZNF436/ZNF684/TRPV1/ZNF555/IGBP1/ZNF572/NEDD4/PPID/LOXL2/PPM1A/ARID5A/SOX30/JARID2/LIMD1/TRAF6/MUC1/RUNX3/GREM1/HIC1/KLF2/ZBED2/NR4A2/SPI1/CEBPD/EFNA1/USP47/MMP12/SAMD11/ZBTB34/RORB/SREBF2/ZNF785/CDK2/PRDM5/ZNF91/BASP1/TDP2/SBNO2/CBX6/ZNF439/HESX1/ISL1/BTG2/VDR/NOTCH4/WNT5A/ZNF350/FBP1/TBX20/THRB/EAPP/NFKB1/TGFB1/SEMA4D/STAT1/HNRNPA2B1/SET/HINFP/FLCN/CBFA2T2/LBH/FLNA/MAGED2/IRF2BP1/PRDM…	1157
GO:1903507	BP	GO:1903507	negative regulation of nucleic acid-templated transcription	1155/14330	1280/18800	1.74e-40	1.68e-38	1.02e-38	SOX6/ZEB1/ZNF436/ZNF684/TRPV1/ZNF555/IGBP1/ZNF572/NEDD4/PPID/LOXL2/PPM1A/ARID5A/SOX30/JARID2/LIMD1/TRAF6/MUC1/RUNX3/GREM1/HIC1/KLF2/ZBED2/NR4A2/SPI1/CEBPD/EFNA1/USP47/MMP12/SAMD11/ZBTB34/RORB/SREBF2/ZNF785/CDK2/PRDM5/ZNF91/BASP1/TDP2/SBNO2/CBX6/ZNF439/HESX1/ISL1/BTG2/VDR/NOTCH4/WNT5A/ZNF350/FBP1/TBX20/THRB/EAPP/NFKB1/TGFB1/SEMA4D/STAT1/HNRNPA2B1/SET/HINFP/FLCN/CBFA2T2/LBH/FLNA/MAGED2/IRF2BP1/PRDM…	1155
GO:0045892	BP	GO:0045892	negative regulation of DNA-templated transcription	1153/14330	1278/18800	2.51e-40	2.4e-38	1.45e-38	SOX6/ZEB1/ZNF436/ZNF684/TRPV1/ZNF555/IGBP1/ZNF572/NEDD4/PPID/LOXL2/PPM1A/ARID5A/SOX30/JARID2/LIMD1/TRAF6/MUC1/RUNX3/GREM1/HIC1/KLF2/ZBED2/NR4A2/SPI1/CEBPD/EFNA1/USP47/MMP12/SAMD11/ZBTB34/RORB/SREBF2/ZNF785/CDK2/PRDM5/ZNF91/BASP1/TDP2/SBNO2/CBX6/ZNF439/HESX1/ISL1/BTG2/VDR/NOTCH4/WNT5A/ZNF350/FBP1/TBX20/THRB/EAPP/NFKB1/TGFB1/SEMA4D/STAT1/HNRNPA2B1/SET/HINFP/FLCN/CBFA2T2/LBH/FLNA/MAGED2/IRF2BP1/PRDM…	1153
GO:1901565	BP	GO:1901565	organonitrogen compound catabolic process	1199/14330	1334/18800	5.71e-40	5.41e-38	3.28e-38	MCCC2/HEXB/AQP11/HMGCL/APOBEC3F/OAT/DERA/UBE4A/GUSB/RNF125/DNAJB9/PSMB9/IL1B/NAGA/KLHDC2/PSMB4/ZNRF3/PSMB2/NEDD4/CHI3L1/PTK2/PCYOX1/LPCAT1/CALR3/RNF5/MAOA/CYP3A4/PMAIP1/NEIL1/APOBEC3C/CCNF/VCP/SDF2L1/NAGK/UBE2L6/TOLLIP/RHBDD3/PJA1/OTC/EGFR/MIR21/HSP90B1/PSMA4/PRPF19/EFNA1/USP47/USP37/MMP12/ANPEP/ALAD/ODC1/ABAT/CDK2/ERLEC1/APC/RNF166/HSP90AB1/THNSL2/HECTD3/FBXL20/IL4I1/PSME2/RNF128/USP3/DENND3/UBE…	1199
GO:0051239	BP	GO:0051239	regulation of multicellular organismal process	2369/14330	2767/18800	9.94e-40	9.33e-38	5.65e-38	HAVCR2/PLD3/APPL1/FLVCR1/PRAP1/CORO1C/PRLR/APOA2/DMRT2/LCN2/AFG3L2/SOX6/ZEB1/PROS1/CD55/DEFB124/RNF125/TRPV1/GHR/CYP2J2/IL1B/PIK3R1/BAMBI/MAP2K3/USF1/NFKBIA/NFKBIZ/NPTX1/CHI3L1/CARD16/PTK2/GBP1/LOXL2/RNF135/ETS1/ZC3H12A/HLA-DRB1/TYROBP/ARID5A/ZFYVE27/MPL/MARVELD3/FRZB/IL18R1/BTNL3/JARID2/PPP1CC/GNAI2/HLA-DRA/CADM1/EEF2K/SMR3B/CYBA/TRAF6/SFRP4/RUNX3/GREM1/SYNJ2BP/FAM20C/PTPRR/IL1RAP/CD80/IL17RD/TL…	2369
GO:0051247	BP	GO:0051247	positive regulation of protein metabolic process	1323/14330	1484/18800	1.15e-39	1.06e-37	6.44e-38	EIF3C/PRLR/VLDLR/TADA2B/GHR/IL1B/STRADB/MAP2K3/NRG3/NFKBIA/NEDD4/CHI3L1/AKTIP/PTK2/LPCAT1/ZC3H12A/HLA-DRB1/ARID5A/PMAIP1/JARID2/VCP/CIDEB/PTK6/TRAF6/MUC1/GREM1/BMP8B/S100A8/TOLLIP/CD80/TLR9/RHBDD3/EFNA5/KLF2/MAP3K5/RWDD3/EGFR/MIR21/EIF5A/APP/PDGFD/EHD4/KLKB1/EFNA1/SPDYA/CASP1/CD40/LIN28A/NLRP1/APC/SPON1/LRP4/HSP90AB1/RASGRP1/SLC25A37/BTC/LPCAT3/PSME2/RNF128/PRKD2/PPP1R15A/PIK3CG/ISL1/BMP3/NCKAP1L…	1323
GO:0009967	BP	GO:0009967	positive regulation of signal transduction	1349/14330	1517/18800	4.25e-39	3.91e-37	2.37e-37	HAVCR2/SLC15A3/PRLR/ULK3/HCST/IFI35/GHR/IL1B/PIK3R1/BAMBI/MAP2K3/NEDD4/MYOC/CHI3L1/CARD16/PTK2/IL10RB/PPM1A/ZNF385A/MAOA/ZC3H12A/HLA-DRB1/TMED4/PMAIP1/FAM110C/IL18R1/VCP/GNAI2/PTK6/MLLT3/CYBA/TRAF6/SFRP4/ICAM1/GREM1/BMP8B/HIC1/S100A8/CD80/TLR9/SEMA5A/SLC9A3R1/KLF2/TLR1/MAP3K5/RWDD3/EGFR/MIR21/EIF5A/SPI1/APP/PDGFD/EFNA1/HIF1A/USP47/MMP12/CASP1/CD40/MFNG/LIN28A/NUP93/SLC35C2/STK19/HSP90AB1/RASGRP1/…	1349
GO:0042325	BP	GO:0042325	regulation of phosphorylation	1125/14330	1248/18800	6.41e-39	5.83e-37	3.53e-37	PRKRIP1/CORO1C/PRLR/SOCS3/VLDLR/GHR/IL1B/PIK3R1/STRADB/MAP2K3/NRG3/CHI3L1/AKTIP/PTK2/ZC3H12A/HLA-DRB1/CCNF/ENTPD5/PTK6/PTPRB/EEF2K/TRAF6/GREM1/BMP8B/CD80/TLR9/SLC9A3R1/EFNA5/MAP3K5/EGFR/MIR21/APP/PDGFD/ENPP1/EHD4/EFNA1/HIF1A/SPDYA/CD40/PRKAR2B/INPP5F/APC/LRP4/SLC8A1/PRKAR2A/HSP90AB1/RASGRP1/BTC/CNKSR3/SLC4A4/PRKD2/PIK3CG/ISL1/BMP3/NCKAP1L/FLT3/SOS1/WNT5A/FBP1/FGFR1/CDH5/EPHA5/EDN3/TGFB1/AGAP2/SEM…	1125
GO:0051240	BP	GO:0051240	positive regulation of multicellular organismal process	1302/14330	1461/18800	7.99e-39	7.21e-37	4.36e-37	HAVCR2/APPL1/PRAP1/PRLR/APOA2/LCN2/SOX6/CD55/DEFB124/TRPV1/GHR/IL1B/PIK3R1/BAMBI/USF1/NFKBIZ/CHI3L1/LOXL2/RNF135/ETS1/ZC3H12A/HLA-DRB1/TYROBP/ARID5A/ZFYVE27/IL18R1/PPP1CC/GNAI2/HLA-DRA/CADM1/EEF2K/CYBA/TRAF6/RUNX3/GREM1/FAM20C/IL1RAP/CD80/TLR9/SEMA5A/EFNA5/TLR1/PLXNA1/ZBED2/FCER1G/GBP5/MIR21/PLCG1/SYDE1/PRPF19/APP/PPIB/HIF1A/MMP12/CASP1/CD40/ABAT/NLRP1/APC/SLC8A1/TIAM2/MKKS/BASP1/RASGRP1/IL4I1/LP…	1302
GO:0070727	BP	GO:0070727	cellular macromolecule localization	1486/14330	1684/18800	8.69e-39	7.76e-37	4.7e-37	KATNB1/APPL1/AQP11/ZDHHC9/ITGB7/RANGAP1/IL1B/PIK3R1/TAX1BP3/STRADB/TMSB4Y/NFKBIA/LRRC4/NEDD4/TMEM59/NPTX1/GBP1/PPM1A/ZNF385A/ZC3H12A/CYP46A1/TYROBP/TMED4/ZFYVE27/JARID2/VCP/RTP1/E2F3/GRPEL2/RAB22A/SYNJ2BP/SRP19/TOLLIP/LMBRD1/STOM/SLC9A3R1/GBP5/EGFR/SPI1/HSP90B1/PRPF19/EHD4/SSR3/MMP12/RAC2/SREBF2/LCP1/ERLEC1/NUP93/APC/NUTF2/RAB17/LRP4/RABEP1/HSP90AB1/SPCS3/MIS12/EHD2/RNF128/PPP1R15A/NCOA4/ZDHHC23/…	1486
GO:0000904	BP	GO:0000904	cell morphogenesis involved in differentiation	669/14330	711/18800	1.11e-38	9.8e-37	5.93e-37	POF1B/CORO1C/AFG3L2/ITGB7/NBEAL2/VLDLR/PIK3R1/NEDD4/MYOC/NPTX1/PALLD/PTK2/FEZ2/GBP1/ZNF385A/ZFYVE27/MPL/EEF2K/UNC5C/SEMA5A/SLC9A3R1/EFNA5/PLXNA1/NR4A2/SPI1/APP/EFNA1/SEMA6B/RAC2/SIPA1L3/LAMC1/LRP4/TIAM2/HSP90AB1/APLP2/HOXA13/NRXN3/PREX1/NEO1/ISL1/NOTCH4/SOS1/WNT5A/ANKRD27/KIF5A/EPHA5/EDN3/LPXN/PLXNA2/SEMA4D/ITGA4/UCHL1/CDH4/NTNG2/KIDINS220/FLNA/MAG/VAMP3/PARVG/SEMA4A/CSF1R/BTBD3/MEF2A/DISC1/AXL/C…	669
GO:0009725	BP	GO:0009725	response to hormone	781/14330	842/18800	2.93e-38	2.57e-36	1.56e-36	APPL1/PCK2/PRLR/NR5A2/APOA2/SOCS3/RANGAP1/TRPV1/GHR/KDM5D/IL1B/HSD3B2/PIK3R1/USF1/PGRMC2/NEDD4/PTK2/PADI2/ARID5A/PKLR/NCOA1/SOX30/GNAI2/EEF2K/CYBA/SFRP4/NCOA6/CYP11B2/PTGDR/EFNA5/OTC/NR4A2/ENPP1/STAT5A/ABHD2/ALAD/HMGCS2/APC/MKKS/HSD3B1/BRD8/ATP1A1/NCOA4/ISL1/BTG2/FLT3/SSTR2/FBP1/LMO2/ASH2L/THRB/IGFBP5/DENND4C/GAB1/NFKB1/TGFB1/TGFBR2/REN/STAT1/RAB31/HADHA/GNG2/FAM107A/CFLAR/P2RY4/LBH/APPL2/TRH/FKB…	781
GO:0000122	BP	GO:0000122	negative regulation of transcription by RNA polymerase II	861/14330	936/18800	3.22e-38	2.8e-36	1.69e-36	ZEB1/ZNF436/ZNF684/TRPV1/ZNF555/IGBP1/ZNF572/NEDD4/PPID/LOXL2/PPM1A/ARID5A/SOX30/JARID2/TRAF6/RUNX3/HIC1/KLF2/ZBED2/NR4A2/SPI1/EFNA1/MMP12/ZBTB34/SREBF2/ZNF785/CDK2/PRDM5/CBX6/ZNF439/HESX1/ISL1/BTG2/VDR/NOTCH4/ZNF350/FBP1/TBX20/THRB/NFKB1/SEMA4D/STAT1/HNRNPA2B1/HINFP/FLCN/CBFA2T2/MAGED2/IRF2BP1/PRDM1/TXNIP/DPF2/ETV3/PRDM12/NCK1/NFE2L3/MAGEB1/CIITA/NKX2-1/HMGB1/CREM/CC2D1A/MEF2A/HIVEP1/PARP9/UHRF1…	861
GO:0048729	BP	GO:0048729	tissue morphogenesis	590/14330	621/18800	4.18e-38	3.59e-36	2.18e-36	SOCS3/ZNRF3/FRZB/MLLT3/TRAF6/GREM1/KIF26B/SLC9A3R1/PLXNA1/VANGL2/EGFR/MIR21/MYF5/HIF1A/MMP12/MKKS/HOXA13/PRKD2/HESX1/ISL1/VDR/NOTCH4/SOS1/WNT5A/TBX20/MSN/IGFBP5/TGFB1/PIK3CD/TGFBR2/STAT1/CCDC103/SPINT1/RHOB/FLNA/WNK4/CXCL10/TGM2/GCNT4/CSF1R/NKX2-1/PRKAR1A/SPRY1/DSP/MESP1/TNC/PDPN/ITGA5/FOXP1/MEGF8/FOXD1/TBX1/GPC4/HAND2/CD44/CASR/COL4A1/MKS1/BRSK1/ENG/KLK14/FOXF1/GDNF/COBL/KRT12/CTHRC1/NRG1/CA9/CA…	590
GO:0006508	BP	GO:0006508	proteolysis	1572/14330	1791/18800	4.58e-38	3.9e-36	2.36e-36	XPNPEP2/AQP11/AFG3L2/PROS1/CPA6/TADA2B/UBE4A/RNF125/DNAJB9/PSMB9/IL1B/COL7A1/PI3/IGBP1/KLHDC2/PSMB4/ZNRF3/CASP6/PSMB2/NEDD4/TMEM59/MEP1A/DPP4/CARD16/PTK2/PCYOX1/USP39/GGH/CALR3/RNF5/ZC3H12A/PMAIP1/USP54/CCNF/VCP/SDF2L1/CIDEB/SMR3B/UBE2L6/S100A8/TOLLIP/CPB1/DNPEP/RHBDD3/MAP3K5/MIR21/HSP90B1/PSMA4/PRPF19/APP/KLKB1/EFNA1/USP47/USP37/MMP12/PRSS23/ANPEP/CASP1/ALAD/CST1/SEC11C/NLRP1/CDK2/ERLEC1/SPON1/R…	1572
GO:0007166	BP	GO:0007166	cell surface receptor signaling pathway	2404/14330	2818/18800	6.48e-38	5.47e-36	3.31e-36	APPL1/PRLR/SOCS3/ZEB1/ULK3/ITGB7/CD55/CXCR6/VLDLR/TRPV1/GHR/IL1B/FLRT1/PIK3R1/BAMBI/TAX1BP3/STRADB/NRG3/ZNRF3/NFKBIA/NEDD4/MYOC/NFKBIZ/CARD16/PTK2/IL10RB/GBP1/IFITM1/PPM1A/IFNGR2/CXCL1/ZC3H12A/HLA-DRB1/PADI2/TYROBP/ZFYVE27/PMAIP1/MPL/PBLD/FRZB/SOX30/IFITM2/IL18R1/BTNL3/VCP/GNAI2/PTK6/MLLT3/LIMD1/TRAF6/SFRP4/ICAM1/PTGIR/GREM1/BMP8B/SYNJ2BP/FAM20C/PTPRR/TMEM231/HIC1/UNC5C/IL1RAP/TOLLIP/CD80/DOK2/IL…	2404
GO:0032989	BP	GO:0032989	cellular component morphogenesis	704/14330	753/18800	7.95e-38	6.65e-36	4.03e-36	CORO1C/AFG3L2/VLDLR/FLRT1/NEDD4/NPTX1/PALLD/PTK2/FEZ2/ZFYVE27/SOX30/EEF2K/UNC5C/SEMA5A/EFNA5/PLXNA1/NR4A2/APP/EFNA1/SEMA6B/RAC2/LRP4/TIAM2/HSP90AB1/APLP2/NRXN3/NEO1/ISL1/NCKAP1L/SOS1/WNT5A/ANKRD27/KIF5A/EPHA5/EDN3/PLXNA2/NEK3/SEMA4D/PLEKHO1/ITGA4/NUBPL/UCHL1/ENPP2/CDH4/NTNG2/MTM1/CFLAR/KIDINS220/MAG/PIKFYVE/SEMA4A/CSF1R/BTBD3/MEF2A/DISC1/PRKAR1A/NEDD4L/PDPN/MAP1S/MEGF8/FOXD1/EGR2/CCDC136/CSRP2/CD…	704
GO:0051253	BP	GO:0051253	negative regulation of RNA metabolic process	1241/14330	1391/18800	1.57e-37	1.3e-35	7.88e-36	SOX6/ZEB1/ZNF436/ZNF684/TRPV1/ZNF555/IGBP1/ZNF572/NEDD4/PPID/LOXL2/PPM1A/ZC3H12A/ARID5A/SOX30/JARID2/LIMD1/TRAF6/MUC1/RUNX3/GREM1/HIC1/KLF2/ZBED2/NR4A2/SPI1/CEBPD/EFNA1/USP47/MMP12/SAMD11/ZBTB34/RORB/SREBF2/ZNF785/CDK2/PRDM5/ZNF91/BASP1/TDP2/SBNO2/CBX6/ZNF439/HESX1/ISL1/BTG2/VDR/NOTCH4/WNT5A/ZNF350/FBP1/TBX20/THRB/EAPP/NFKB1/TGFB1/SEMA4D/STAT1/HNRNPA2B1/SET/HINFP/FLCN/CBFA2T2/LBH/FLNA/MAGED2/IRF2…	1241
GO:0008219	BP	GO:0008219	cell death	1825/14330	2105/18800	6.52e-37	5.35e-35	3.24e-35	KATNB1/PRAP1/PRLR/LCN2/SOCS3/TRPV1/GHR/IL1B/IGBP1/PIK3R1/STRADB/SIK1/NFKBIA/CASP6/TFPT/NPTX1/CHI3L1/AKTIP/CARD16/PPID/PTK2/ZNF385A/ZC3H12A/TYROBP/ANP32E/PMAIP1/FRZB/NCOA1/VCP/GNAI2/SDF2L1/CIDEB/CADM1/PIM3/EEF2K/E2F3/TRAF6/SFRP4/MUC1/ICAM1/TNFAIP8L1/GREM1/HIC1/BLCAP/UNC5C/S100A8/SEMA5A/MKNK2/HYOU1/SLC9A3R1/MAP3K5/BCL2A1/NME6/EGFR/MIR21/EIF5A/PLCG1/NR4A2/SLC25A5/SPI1/HSP90B1/APP/PHLDA1/EFNA1/CRIP1/…	1825
GO:0014070	BP	GO:0014070	response to organic cyclic compound	828/14330	900/18800	8e-37	6.52e-35	3.95e-35	PCK2/CPT1A/PLIN2/APOA2/TRPV1/GHR/KDM5D/IL1B/HSD3B2/NFKBIA/PGRMC2/CASP6/PSMB2/NEDD4/AQP8/ZC3H12A/PADI2/PMAIP1/PKLR/SOX30/EEF2K/CYBA/SLC9A3R1/EFNA5/KLF2/APOA4/OTC/EGFR/MIR21/HSP90B1/APP/ABHD2/ALAD/HMGCS2/ABAT/PRKAR2B/SLC8A1/TRPM2/HSP90AB1/SOD2/P2RX4/HSD3B1/HOXA13/ATP1A1/PIK3CG/NCOA4/ISL1/BTG2/VDR/KCNMB1/FLT3/SSTR2/HOMER1/MSN/IGFBP5/SSH1/NFKB1/TGFB1/TGFBR2/REN/STAT1/CD83/P2RY12/ELK1/GNG2/FAM107A/CFL…	828
GO:0051174	BP	GO:0051174	regulation of phosphorus metabolic process	1245/14330	1398/18800	9.48e-37	7.66e-35	4.64e-35	PRKRIP1/CORO1C/PRLR/SOCS3/VLDLR/GHR/IL1B/IGBP1/PIK3R1/STRADB/MAP2K3/NRG3/CHI3L1/AKTIP/PTK2/LPCAT1/ZC3H12A/HLA-DRB1/CCNF/VCP/GNAI2/ENTPD5/PTK6/PTPRB/EEF2K/TRAF6/GREM1/BMP8B/FAM20C/CD80/TLR9/SLC9A3R1/EFNA5/MAP3K5/EGFR/MIR21/HSP90B1/APP/PDGFD/ENPP1/EHD4/EFNA1/HIF1A/SPDYA/CD40/PRKAR2B/INPP5F/APC/LRP4/SLC8A1/PRKAR2A/HSP90AB1/RASGRP1/BTC/CNKSR3/SLC4A4/PRKD2/PPP1R15A/PIK3CG/ISL1/BMP3/NCKAP1L/FLT3/CAPN2/…	1245
GO:0031175	BP	GO:0031175	neuron projection development	871/14330	951/18800	1.08e-36	8.62e-35	5.22e-35	KATNB1/AFG3L2/VLDLR/FLRT1/NEDD4/MYOC/NPTX1/PALLD/PTK2/FEZ2/ZFYVE27/PTK6/EEF2K/UNC5C/SEMA5A/SLC9A3R1/EFNA5/APOA4/PLXNA1/NR4A2/APP/EFNA1/SEMA6B/RAC2/INPP5F/RAB17/LRP4/TIAM2/GRM7/HSP90AB1/APLP2/NRXN3/NEO1/ISL1/BTG2/NCKAP1L/SOS1/WNT5A/ANKRD27/KIF5A/EPHA5/FUT9/GPRIN2/EDN3/PLXNA2/NEK3/SEMA4D/S100A9/ITGA4/UCHL1/CDH4/NTNG2/CBFA2T2/CFLAR/KIDINS220/PHGDH/FLNA/MAG/FKBP4/GRID2/CAMK2G/LST1/PRDM12/RGS2/NCK1/CD…	871
GO:0019220	BP	GO:0019220	regulation of phosphate metabolic process	1243/14330	1396/18800	1.33e-36	1.06e-34	6.4e-35	PRKRIP1/CORO1C/PRLR/SOCS3/VLDLR/GHR/IL1B/IGBP1/PIK3R1/STRADB/MAP2K3/NRG3/CHI3L1/AKTIP/PTK2/LPCAT1/ZC3H12A/HLA-DRB1/CCNF/VCP/GNAI2/ENTPD5/PTK6/PTPRB/EEF2K/TRAF6/GREM1/BMP8B/CD80/TLR9/SLC9A3R1/EFNA5/MAP3K5/EGFR/MIR21/HSP90B1/APP/PDGFD/ENPP1/EHD4/EFNA1/HIF1A/SPDYA/CD40/PRKAR2B/INPP5F/APC/LRP4/SLC8A1/PRKAR2A/HSP90AB1/RASGRP1/BTC/CNKSR3/SLC4A4/PRKD2/PPP1R15A/PIK3CG/ISL1/BMP3/NCKAP1L/FLT3/CAPN2/SOS1/WN…	1243
GO:0032268	BP	GO:0032268	regulation of cellular protein metabolic process	2087/14330	2431/18800	2.88e-36	2.27e-34	1.37e-34	PRKRIP1/EIF3C/AQP11/CORO1C/PRLR/PARG/SOCS3/PROS1/VLDLR/TADA2B/PAIP2/GHR/IL1B/COL7A1/PI3/IGBP1/STRADB/MAP2K3/NRG3/NFKBIA/TMEM59/CHI3L1/AKTIP/MTIF2/CARD16/PTK2/ZNF385A/ZC3H12A/HLA-DRB1/ARID5A/PMAIP1/JARID2/CCNF/VCP/GNAI2/CIDEB/PTK6/PTPRB/EEF2K/SMR3B/TRAF6/MUC1/GREM1/BMP8B/S100A8/TOLLIP/CD80/TLR9/MKNK2/SLC9A3R1/EFNA5/MAP3K5/CNOT8/RWDD3/EGFR/MIR21/EIF5A/SPI1/HSP90B1/APP/PDGFD/ENPP1/EHD4/KLKB1/EFNA1/H…	2087
GO:1902531	BP	GO:1902531	regulation of intracellular signal transduction	1512/14330	1724/18800	3.84e-36	3e-34	1.81e-34	HAVCR2/PRAP1/SLC15A3/HCST/IFI35/RNF125/GHR/CHN2/IL1B/ARHGEF10L/IGBP1/AKAP7/MAP2K3/NFKBIA/NEDD4/MYOC/CHI3L1/CARD16/PTK2/GBP1/PPM1A/ZNF385A/SYDE2/ZC3H12A/HLA-DRB1/TMED4/PMAIP1/MARVELD3/FAM110C/IL18R1/GNAI2/ENTPD5/LIMD1/TRAF6/MUC1/ICAM1/TNFAIP8L1/GREM1/SYNJ2BP/PTPRR/HIC1/S100A8/TLR9/SEMA5A/HYOU1/SLC9A3R1/MAP3K5/TMEM127/EGFR/MIR21/EIF5A/NFKBIB/SPI1/APP/PDGFD/EFNA1/HIF1A/USP47/CASP1/CD40/SIPA1L3/LIN28…	1512
GO:0009628	BP	GO:0009628	response to abiotic stimulus	1001/14330	1107/18800	5.29e-36	4.09e-34	2.48e-34	SLC25A23/LRRC8D/PRAP1/PLOD2/TRPV1/IL1B/PIK3R1/USF1/SIK1/NFKBIA/NEDD4/CHI3L1/DPP4/CARD16/PPID/PTK2/LOXL2/PMAIP1/MPL/MARVELD3/PKLR/VCP/PPP1CC/PKD1L2/EEF2K/LIMD1/CDS1/CYBA/GJA10/PKD2L2/REEP6/HYOU1/RWDD3/EGFR/MIR21/NR4A2/HSP90B1/APP/CRIP1/HIF1A/USP47/CASP1/CD40/OPN3/ALAD/HMGCS2/TMEM120A/ABAT/SLC8A1/TRPM2/MKKS/HSP90AB1/TIPIN/SOD2/RDH13/BTG2/KCNMB1/ABCB1/CAPN2/NFKB1/TGFBR2/NEUROD2/STAT1/LIG4/MB/IVL/AKA…	1001
GO:0050793	BP	GO:0050793	regulation of developmental process	2103/14330	2452/18800	5.66e-36	4.34e-34	2.63e-34	HEXB/DDHD1/FLVCR1/CORO1C/PRLR/DMRT2/SOCS3/AFG3L2/SOX6/ZEB1/GDPD2/VLDLR/TRPV1/GHR/IL1B/PIK3R1/BAMBI/ZNRF3/SIK1/NFKBIA/NEDD4/MYOC/NFKBIZ/CHI3L1/PTK2/GBP1/LOXL2/IFITM1/ETS1/ZNF385A/ZC3H12A/HLA-DRB1/TYROBP/ZFYVE27/MPL/FRZB/NCOA1/JARID2/PPP1CC/VSTM2A/HLA-DRA/MLLT3/EEF2K/LIMD1/CDS1/TRAF6/SFRP4/RUNX3/GREM1/SYNJ2BP/FAM20C/IL1RAP/CD80/IL17RD/MBNL3/TLR9/SEMA5A/SLC9A3R1/EFNA5/KLF2/MAP3K5/PLXNA1/VANGL2/ZBED2…	2103
GO:0051050	BP	GO:0051050	positive regulation of transport	819/14330	892/18800	1.44e-35	1.1e-33	6.64e-34	NNAT/APPL1/PCK2/PRAP1/APOA2/EXOC1/TRPV1/IL1B/PIK3R1/NFKBIA/NEDD4/PPID/ACSL5/PPM1A/IFNGR2/ZC3H12A/HLA-DRB1/GNAI2/EEF2K/CYBA/SFRP4/GREM1/S100A8/STOM/SLC9A3R1/FCER1G/MIR21/PLCG1/HIF1A/OPN3/RAC2/SREBF2/ABAT/TRPM2/HSP90AB1/P2RX4/CNKSR3/EHD2/LPCAT3/ISL1/NCKAP1L/RHOU/KCNMB1/ABCB1/CYP4F2/WNT5A/HOMER1/MSN/EDN3/TESC/CCR1/GOLPH3L/CCL4/TGFB1/ATP1B3/ITGB2/GZMB/RAB31/P2RY12/ANXA2/STK39/C3/USP36/FLNA/APPL2/TRH/…	819
GO:0009057	BP	GO:0009057	macromolecule catabolic process	1189/14330	1334/18800	1.79e-35	1.35e-33	8.18e-34	AQP11/SIDT2/UBE4A/GUSB/RNF125/DNAJB9/PSMB9/IL1B/KLHDC2/PSMB4/ZNRF3/PSMB2/NEDD4/CHI3L1/PTK2/PCYOX1/LPCAT1/CALR3/RNF5/ZC3H12A/PMAIP1/REXO4/CCNF/VCP/SDF2L1/FASTKD1/UBE2L6/TOLLIP/RHBDD3/PJA1/CNOT8/EGFR/HSP90B1/PSMA4/PRPF19/EFNA1/USP47/USP37/MMP12/ALAD/EXOSC9/LIN28A/ODC1/CDK2/ERLEC1/APC/RNF166/HSP90AB1/HECTD3/FBXL20/PSME2/RNF128/TTC37/USP3/BTG2/DENND3/UBE2E1/C4BPB/CAPN2/WNT5A/RNF7/AMBP/OAS2/MSN/CLN5/C…	1189
GO:0031399	BP	GO:0031399	regulation of protein modification process	1354/14330	1534/18800	2.19e-35	1.64e-33	9.91e-34	PRKRIP1/CORO1C/PRLR/PARG/SOCS3/VLDLR/TADA2B/GHR/IL1B/STRADB/MAP2K3/NRG3/TMEM59/CHI3L1/AKTIP/PTK2/ZC3H12A/HLA-DRB1/ARID5A/JARID2/CCNF/VCP/GNAI2/PTK6/PTPRB/EEF2K/TRAF6/MUC1/GREM1/BMP8B/TOLLIP/CD80/TLR9/SLC9A3R1/EFNA5/MAP3K5/RWDD3/EGFR/MIR21/SPI1/HSP90B1/APP/PDGFD/ENPP1/EHD4/EFNA1/HIF1A/SPDYA/CD40/PRKAR2B/INPP5F/APC/LRP4/SLC8A1/PRKAR2A/HSP90AB1/RASGRP1/BTC/CNKSR3/PRKD2/PPP1R15A/PIK3CG/ISL1/BMP3/MBIP…	1354
GO:0033554	BP	GO:0033554	cellular response to stress	1626/14330	1866/18800	2.22e-35	1.65e-33	1e-33	MSH3/SLC25A23/AQP11/LRRC8D/PRAP1/ZBTB40/PARG/CREB3L3/ULK3/UBE4A/DNAJB9/TRPV1/IL1B/ARHGEF10L/IGBP1/PIK3R1/NUDT16L1/ANKS4B/STRADB/MAP2K3/SIK1/NFKBIA/TFPT/TRIP13/NEDD4/CARD16/CALR3/ZNF385A/RNF5/XPR1/ZC3H12A/PMAIP1/NEIL1/MPL/MARVELD3/SLC39A4/REXO4/VCP/SDF2L1/CIDEB/RAD52/EEF2K/TRAF6/MUC1/HIC1/NCOA6/TLR9/HYOU1/KLF2/APOA4/MAP3K5/BCL2A1/RWDD3/EGFR/MIR21/NR4A2/SPI1/HSP90B1/PRPF19/APP/PDGFD/CRIP1/HIF1A/USP…	1626
GO:0071495	BP	GO:0071495	cellular response to endogenous stimulus	1201/14330	1349/18800	2.74e-35	2.02e-33	1.22e-33	APPL1/PCK2/PRLR/NR5A2/SOCS3/SOX6/ZEB1/DEFB124/RANGAP1/TRPV1/GHR/KDM5D/IL1B/FLRT1/PIK3R1/BAMBI/USF1/PGRMC2/CASP6/NEDD4/PTK2/DDC/AQP8/PPM1A/PADI2/ARID5A/PKLR/PBLD/NCOA1/GNAI2/VSTM2A/EEF2K/CYBA/SFRP4/ICAM1/GREM1/BMP8B/FAM20C/CYP11B2/PTGDR/IL17RD/SLC9A3R1/EFNA5/KLF2/EGFR/MIR21/PLCG1/NR4A2/SPI1/HSP90B1/APP/PDGFD/ENPP1/STAT5A/ABHD2/HMGCS2/APC/SLC8A1/TRPM2/MKKS/HSP90AB1/P2RX4/BRD8/HOXA13/PRKD2/ATP1A1/NE…	1201
GO:0002009	BP	GO:0002009	morphogenesis of an epithelium	489/14330	510/18800	4.16e-35	3.04e-33	1.84e-33	SOCS3/ZNRF3/FRZB/MLLT3/TRAF6/GREM1/KIF26B/SLC9A3R1/PLXNA1/VANGL2/EGFR/MIR21/HIF1A/MMP12/MKKS/HOXA13/PRKD2/HESX1/VDR/NOTCH4/SOS1/WNT5A/TBX20/MSN/IGFBP5/TGFB1/PIK3CD/TGFBR2/STAT1/CCDC103/SPINT1/RHOB/FLNA/WNK4/CXCL10/TGM2/CSF1R/NKX2-1/SPRY1/MESP1/TNC/PDPN/ITGA5/FOXP1/MEGF8/FOXD1/GPC4/HAND2/CD44/CASR/COL4A1/MKS1/BRSK1/ENG/KLK14/FOXF1/GDNF/COBL/KRT12/CTHRC1/CA9/CAV3/STIL/PML/GATA3/HOXD11/LAMA3/IFT52/O…	489
GO:0006915	BP	GO:0006915	apoptotic process	1646/14330	1892/18800	5.86e-35	4.25e-33	2.58e-33	PRAP1/PRLR/LCN2/SOCS3/TRPV1/IL1B/IGBP1/PIK3R1/STRADB/SIK1/NFKBIA/CASP6/TFPT/NPTX1/CHI3L1/AKTIP/CARD16/PPID/PTK2/ZNF385A/ZC3H12A/TYROBP/ANP32E/PMAIP1/FRZB/NCOA1/VCP/GNAI2/SDF2L1/CIDEB/CADM1/PIM3/EEF2K/E2F3/TRAF6/SFRP4/MUC1/ICAM1/TNFAIP8L1/GREM1/HIC1/BLCAP/UNC5C/S100A8/SEMA5A/MKNK2/HYOU1/SLC9A3R1/MAP3K5/BCL2A1/NME6/EGFR/MIR21/EIF5A/PLCG1/NR4A2/SLC25A5/SPI1/HSP90B1/APP/PHLDA1/EFNA1/CRIP1/HIF1A/USP47…	1646
GO:0006996	BP	GO:0006996	organelle organization	3198/14330	3829/18800	9.72e-35	7e-33	4.24e-33	POF1B/KATNB1/MSH3/HEXB/DDHD1/AQP11/PRAP1/CORO1C/UTY/AFG3L2/HMGCL/ATP8B2/ULK3/NIP7/MPHOSPH9/GDPD2/TADA2B/CNTD1/KDM5D/IL1B/ARHGEF10L/FHDC1/PIK3R1/DQX1/COG2/TMSB4Y/OFD1/LRRC4/TTLL11/TFPT/TRIP13/MYOC/NPTX1/YIPF4/AKTIP/PALLD/MTIF2/KIF2A/XIST/PPID/PTK2/FEZ2/LOXL2/ETS1/ZNF385A/RNF5/CXCL1/DNAH5/HLA-DRB1/PADI2/TYROBP/TMED4/ANP32E/ZFYVE27/PMAIP1/CCDC69/SOX30/JARID2/CCNF/PET117/VCP/CENPV/CIDEB/CDC14A/MLLT3/…	3198
GO:0012501	BP	GO:0012501	programmed cell death	1689/14330	1946/18800	1.27e-34	9.05e-33	5.48e-33	PRAP1/PRLR/LCN2/SOCS3/TRPV1/IL1B/IGBP1/PIK3R1/STRADB/SIK1/NFKBIA/CASP6/TFPT/NPTX1/CHI3L1/AKTIP/CARD16/PPID/PTK2/ZNF385A/ZC3H12A/TYROBP/ANP32E/PMAIP1/FRZB/NCOA1/VCP/GNAI2/SDF2L1/CIDEB/CADM1/PIM3/EEF2K/E2F3/TRAF6/SFRP4/MUC1/ICAM1/TNFAIP8L1/GREM1/HIC1/BLCAP/UNC5C/S100A8/SEMA5A/MKNK2/HYOU1/SLC9A3R1/MAP3K5/BCL2A1/NME6/EGFR/MIR21/EIF5A/PLCG1/NR4A2/SLC25A5/SPI1/HSP90B1/APP/PHLDA1/EFNA1/CRIP1/HIF1A/USP47…	1689
GO:0015031	BP	GO:0015031	protein transport	1361/14330	1546/18800	2.91e-34	2.06e-32	1.25e-32	NNAT/KATNB1/APPL1/AQP11/PCK2/CPT1A/SLC15A3/SLC15A1/ZDHHC9/RANGAP1/SIDT2/EXOC1/VLDLR/IL1B/RAB4A/PIK3R1/STRADB/COG2/NFKBIA/NEDD4/AKTIP/PPID/EXOC2/PPM1A/ZC3H12A/HLA-DRB1/TMED4/VCP/RTP1/PIM3/E2F3/GRPEL2/MX2/RAB22A/SYNJ2BP/SNX24/SRP19/STOM/RHBDD3/EFNA5/EIF5A/HSP90B1/SSR3/HIF1A/MMP12/RAC2/CCDC91/SREBF2/ABAT/LCP1/ERLEC1/NUP93/NUTF2/RAB17/TRPM2/RABEP1/HSP90AB1/SPCS3/NCOA4/ISL1/ZDHHC23/RHOU/ANKRD27/KIF5A/…	1361
GO:0048858	BP	GO:0048858	cell projection morphogenesis	600/14330	639/18800	5.99e-34	4.22e-32	2.55e-32	CORO1C/AFG3L2/VLDLR/FLRT1/NEDD4/NPTX1/PALLD/PTK2/FEZ2/ZFYVE27/EEF2K/UNC5C/SEMA5A/EFNA5/PLXNA1/NR4A2/APP/EFNA1/SEMA6B/RAC2/LRP4/TIAM2/HSP90AB1/APLP2/NRXN3/NEO1/ISL1/NCKAP1L/SOS1/WNT5A/ANKRD27/KIF5A/EPHA5/EDN3/PLXNA2/NEK3/SEMA4D/PLEKHO1/ITGA4/UCHL1/ENPP2/CDH4/NTNG2/KIDINS220/MAG/SEMA4A/CSF1R/BTBD3/MEF2A/DISC1/NEDD4L/PDPN/MAP1S/MEGF8/FOXD1/EGR2/CD44/THY1/CDH11/SKIL/FN1/DAB1/NPTN/ZDHHC17/VIL1/BRSK1/M…	600
GO:0032990	BP	GO:0032990	cell part morphogenesis	616/14330	658/18800	1.12e-33	7.8e-32	4.72e-32	CORO1C/AFG3L2/VLDLR/FLRT1/NEDD4/NPTX1/PALLD/PTK2/FEZ2/ZFYVE27/EEF2K/UNC5C/SEMA5A/EFNA5/PLXNA1/NR4A2/APP/EFNA1/SEMA6B/RAC2/LRP4/TIAM2/HSP90AB1/APLP2/NRXN3/NEO1/ISL1/NCKAP1L/SOS1/WNT5A/ANKRD27/KIF5A/EPHA5/EDN3/PLXNA2/NEK3/SEMA4D/PLEKHO1/ITGA4/NUBPL/UCHL1/ENPP2/CDH4/NTNG2/MTM1/KIDINS220/MAG/SEMA4A/CSF1R/BTBD3/MEF2A/DISC1/NEDD4L/PDPN/MAP1S/MEGF8/FOXD1/EGR2/CD44/THY1/CDH11/SKIL/FN1/DAB1/NPTN/ZDHHC17/V…	616
GO:0045934	BP	GO:0045934	negative regulation of nucleobase-containing compound metabolic process	1338/14330	1520/18800	1.24e-33	8.6e-32	5.21e-32	MSH3/SOX6/ZEB1/ZNF436/ZNF684/TRPV1/ZNF555/IGBP1/NUDT16L1/ZNF572/NEDD4/PPID/LOXL2/PPM1A/ZC3H12A/ARID5A/NEIL1/SOX30/JARID2/LIMD1/TRAF6/MUC1/RUNX3/GREM1/HIC1/KLF2/ZBED2/NR4A2/SPI1/CEBPD/EFNA1/USP47/MMP12/SAMD11/ZBTB34/RORB/SREBF2/ZNF785/CDK2/PRDM5/ZNF91/BASP1/TIPIN/TDP2/SBNO2/SLFN11/CBX6/ZNF439/HESX1/ISL1/BTG2/VDR/NOTCH4/WNT5A/ZNF350/FBP1/TBX20/THRB/EAPP/NFKB1/TGFB1/SEMA4D/STAT1/S100A11/HNRNPA2B1/SE…	1338
GO:0120039	BP	GO:0120039	plasma membrane bounded cell projection morphogenesis	596/14330	635/18800	1.43e-33	9.82e-32	5.95e-32	CORO1C/AFG3L2/VLDLR/FLRT1/NEDD4/NPTX1/PALLD/PTK2/FEZ2/ZFYVE27/EEF2K/UNC5C/SEMA5A/EFNA5/PLXNA1/NR4A2/APP/EFNA1/SEMA6B/RAC2/LRP4/TIAM2/HSP90AB1/APLP2/NRXN3/NEO1/ISL1/NCKAP1L/SOS1/WNT5A/ANKRD27/KIF5A/EPHA5/EDN3/PLXNA2/NEK3/SEMA4D/PLEKHO1/ITGA4/UCHL1/ENPP2/CDH4/NTNG2/KIDINS220/MAG/SEMA4A/CSF1R/BTBD3/MEF2A/DISC1/NEDD4L/PDPN/MAP1S/MEGF8/FOXD1/EGR2/CD44/THY1/CDH11/SKIL/FN1/DAB1/NPTN/ZDHHC17/VIL1/BRSK1/M…	596
GO:0048534	BP	GO:0048534	hematopoietic or lymphoid organ development	822/14330	900/18800	1.68e-33	1.15e-31	6.96e-32	FLVCR1/ZEB1/NBEAL2/DNAJB9/IL1B/PIK3R1/NFKBIA/NFKBIZ/ETS1/ZNF385A/ZC3H12A/HLA-DRB1/TYROBP/MPL/IL18R1/JARID2/HLA-DRA/ROGDI/MLLT3/TRAF6/RUNX3/FAM20C/CD80/NCOA6/TLR9/MKNK2/KLF2/PITX2/FCER1G/MIR21/SLC25A5/SPI1/APP/SFXN1/CEBPD/HIF1A/GAB3/MFNG/SIPA1L3/GLRX5/TRPM2/RASGRP1/SOD2/SBNO2/IL4I1/TMEM14C/PREX1/PIR/NCKAP1L/FLT3/NOTCH4/SOS1/WNT5A/ASH2L/BARX1/TESC/MR1/CCR1/LGALS1/ACVR1B/TGFB1/PIK3CD/TGFBR2/STAT1/LI…	822
GO:0048812	BP	GO:0048812	neuron projection morphogenesis	582/14330	620/18800	7.5e-33	5.09e-31	3.08e-31	AFG3L2/VLDLR/FLRT1/NEDD4/NPTX1/PALLD/PTK2/FEZ2/ZFYVE27/EEF2K/UNC5C/SEMA5A/EFNA5/PLXNA1/NR4A2/APP/EFNA1/SEMA6B/RAC2/LRP4/TIAM2/HSP90AB1/APLP2/NRXN3/NEO1/ISL1/NCKAP1L/SOS1/WNT5A/ANKRD27/KIF5A/EPHA5/EDN3/PLXNA2/NEK3/SEMA4D/ITGA4/UCHL1/CDH4/NTNG2/KIDINS220/MAG/SEMA4A/CSF1R/BTBD3/MEF2A/DISC1/NEDD4L/MAP1S/MEGF8/FOXD1/EGR2/THY1/CDH11/SKIL/FN1/DAB1/NPTN/ZDHHC17/BRSK1/MAP1A/CPNE5/SDC2/ID1/GDNF/COBL/CTNND2…	582
GO:0060322	BP	GO:0060322	head development	731/14330	794/18800	7.77e-33	5.23e-31	3.17e-31	NNAT/FLVCR1/SOX6/MEIS3P1/ZEB1/HSD3B2/NRG3/DNAH5/PADI2/TYROBP/CADM1/ROGDI/PHLPP2/UNC5C/NCOA6/SEMA5A/PITX2/EGFR/NR4A2/APP/SEMA6B/HIF1A/HMGCS2/ABAT/PBX2/SLC8A1/MKKS/BASP1/HSD3B1/PFKFB3/HESX1/ISL1/BTG2/SSTR2/SOS1/WNT5A/EPHA5/PLXNA2/CLN5/TGFBR2/NEUROD2/P2RY12/SLC38A2/PHGDH/MBOAT7/NDUFS3/SMARCA1/GRID2/SSTR3/SLC17A8/RGS2/SEZ6/PCSK1/CSF1R/NKX2-1/BTBD3/DISC1/SYNJ2/AXL/ATP6AP2/ATF2/GLUD1/ATF5/SLC1A1/MAP1S/…	731
GO:0001932	BP	GO:0001932	regulation of protein phosphorylation	989/14330	1101/18800	1.11e-32	7.4e-31	4.48e-31	PRKRIP1/CORO1C/PRLR/SOCS3/VLDLR/GHR/IL1B/STRADB/MAP2K3/NRG3/CHI3L1/AKTIP/PTK2/ZC3H12A/HLA-DRB1/CCNF/PTK6/PTPRB/EEF2K/TRAF6/GREM1/BMP8B/CD80/TLR9/SLC9A3R1/EFNA5/MAP3K5/EGFR/MIR21/APP/PDGFD/ENPP1/EHD4/EFNA1/SPDYA/CD40/PRKAR2B/INPP5F/APC/LRP4/SLC8A1/PRKAR2A/HSP90AB1/RASGRP1/BTC/CNKSR3/PRKD2/PIK3CG/ISL1/BMP3/NCKAP1L/FLT3/SOS1/WNT5A/FGFR1/CDH5/EDN3/TGFB1/AGAP2/SEMA4D/TGFBR2/ITGB2/LCP2/UCHL1/ENPP2/FLCN…	989
GO:0055085	BP	GO:0055085	transmembrane transport	1324/14330	1506/18800	1.13e-32	7.47e-31	4.52e-31	SLC25A23/APPL1/AQP11/LRRC8D/FLVCR1/CPT1A/SLC15A3/SLC3A1/AFG3L2/ATP8B2/SLC15A1/SLC25A19/TRPV1/IL1B/PIK3R1/MRS2/SLC5A12/CNNM1/SLC17A4/NEDD4/ATP7B/ABCG2/ACSL5/AQP8/PCYOX1/IFNGR2/RNF5/XPR1/SLC39A11/SLC39A4/PKD1L2/GRPEL2/CYBA/SLC25A28/ATP10D/GABRR2/SLC30A4/GJA10/PKD2L2/SLC22A15/SLC25A20/TLR9/STOM/SLC9A3R1/ANO5/CCDC51/ANO10/MIR21/PLCG1/SLC25A5/CYB5A/APP/ENPP1/SLC46A1/SFXN1/OPN3/ATP6V0E2/TMEM120A/AQP7/F…	1324
GO:0009894	BP	GO:0009894	regulation of catabolic process	886/14330	978/18800	1.22e-32	8.05e-31	4.87e-31	AQP11/CPT1A/APOA2/EXOC1/IL1B/NEDD4/TMEM59/PTK2/FEZ2/LPCAT1/RNF5/ZC3H12A/VCP/ENTPD5/FASTKD1/RHBDD3/APOA4/CNOT8/EGFR/MIR21/SLC25A5/APP/EFNA1/HIF1A/ATP6V0E2/ALAD/EXOSC9/SREBF2/ODC1/CDK2/APC/HSP90AB1/FBXL20/PSME2/RNF128/SLC4A4/TRIM65/PIK3CG/BTG2/CRYBA1/C4BPB/WNT5A/FBP1/MSN/SNX30/C4BPA/AGAP2/USP30/UCHL1/ANXA2/FLCN/MTM1/GABARAPL2/PTTG1IP/USP36/TRIB2/FLNA/CTSA/RDX/IL10RA/RNF144B/GPR137B/RNF14/ROCK2/IRAK…	886
GO:0033993	BP	GO:0033993	response to lipid	808/14330	886/18800	2.43e-32	1.59e-30	9.61e-31	HAVCR2/PCK2/CPT1A/APOA2/CD55/GHR/KDM5D/IL1B/HSD3B2/MAP2K3/NFKBIA/PGRMC2/NEDD4/CARD16/CXCL1/ZC3H12A/PADI2/ARID5A/SOX30/PTK6/CYBA/TRAF6/PTGIR/S100A8/CD80/EFNA5/APOA4/CXCL2/EGFR/MIR21/NFKBIB/SPI1/CASP1/CXCL3/ABHD2/RORB/ALAD/HMGCS2/SOD2/SBNO2/HSD3B1/CYP26A1/HOXA13/ATP1A1/NCOA4/ISL1/VDR/KCNMB1/FLT3/IDO1/CAPN2/SSTR2/WNT5A/CSF2RB/MSN/TESC/HSD17B2/NFKB1/TGFB1/TGFBR2/REN/PF4V1/AKAP12/S100A9/LILRB2/ELK1/FA…	808
GO:0034330	BP	GO:0034330	cell junction organization	638/14330	686/18800	2.47e-32	1.61e-30	9.72e-31	POF1B/CORO1C/AFG3L2/IL1B/PIK3R1/LRRC4/NEDD4/MYOC/NPTX1/PTK2/MARVELD3/VCP/EEF2K/GJA10/GREM1/IL1RAP/PPFIBP2/EFNA5/APP/EFNA1/LAMC1/APC/RAB17/LRP4/TLN2/WNT5A/HOMER1/CDH5/TGFB1/SEMA4D/COL16A1/NEUROD2/SYBU/TUBB/CRIPT/LILRB2/GABRA2/FLCN/NTNG2/FAM107A/C3/FLNA/GRID2/RDX/IL10RA/ROCK2/SEZ6/SEMA4A/CSF1R/DISC1/OCEL1/DSP/ZDHHC2/TUBA1A/SLC1A1/ITGA5/SRGN/GPC4/PALM/ANK2/THY1/CDH11/FN1/COL4A1/TLR2/REST/NPTN/INSR/G…	638
GO:0048732	BP	GO:0048732	gland development	416/14330	431/18800	2.76e-32	1.78e-30	1.08e-30	PCK2/CPT1A/PRLR/BAAT/NRG3/ATP7B/FRZB/JARID2/CADM1/RHBDD3/SLC9A3R1/PITX2/OTC/PLXNA1/EGFR/CRIP1/HIF1A/STAT5A/HMGCS2/SOD2/HOXA13/HESX1/ISL1/VDR/NOTCH4/WNT5A/OAS2/MSN/IGFBP5/TGFB1/TGFBR2/ELK1/CFLAR/LBH/MAN2A1/FKBP4/ANXA1/TGM2/CLCN2/PCSK1/CSF1R/NKX2-1/FBXW7/ATF2/MESP1/TNC/TBX1/GFER/HAND2/IRF6/HOXA10/ADA/INSR/FOXF1/COBL/TFCP2L1/NRG1/CAV3/ASS1/UCP2/PML/GATA3/POLB/UBE3A/APOA1/FOXB1/ACO2/GATA6/ZNF703/ACAD…	416
GO:0007610	BP	GO:0007610	behavior	569/14330	606/18800	3.17e-32	2.03e-30	1.23e-30	HEXB/CPT1A/VLDLR/PAIP2/TRPV1/PI3/DPP4/ZNF385A/EGFR/NR4A2/APP/HIF1A/ABAT/PRKAR2B/INPP5F/MKKS/SOD2/FBXL20/P2RX4/NRXN3/BTG2/IDO1/CAPN2/HOMER1/GM2A/THRB/REN/NEUROD2/LILRB2/UCHL1/TRH/RMI1/CAMK2N1/FOSL1/C3orf70/SEZ6/GCNT4/VWA1/SLC1A1/ITGA5/ITPR3/FEN1/TBX1/EGR2/BBS2/HAND2/TACR3/EGR1/MTNR1B/PRKCG/NPY/CASR/GRP/TLR2/PTGS2/DAB1/NPTN/ADA/PAX5/BRSK1/HOXB8/MAP1A/MCOLN3/KLK14/PRLH/INSR/GDNF/ALK/ARF4/LPAR5/NRG1/…	569
GO:0040007	BP	GO:0040007	growth	859/14330	947/18800	3.71e-32	2.36e-30	1.43e-30	FLVCR1/PRLR/SOCS3/AFG3L2/GHR/FLRT1/NRG3/ZFYVE27/FRZB/JARID2/PTK6/CYBA/GREM1/S100A8/KIF26B/SEMA5A/EFNA5/KLF2/NME6/PLXNA1/EGFR/NDRG3/CHPT1/APP/PPIB/ENPP1/SEMA6B/HIF1A/USP47/STAT5A/EXOSC9/LRP4/MKKS/BASP1/HSP90AB1/BRD8/TEAD1/HESX1/SOS1/WNT5A/FBP1/TBX20/EDN3/IGFBP5/ACVR1B/TGFB1/SEMA4D/TGFBR2/CHST11/S100A9/ITGA4/CDH4/FLCN/MTM1/FAM107A/CFLAR/DACT3/MAG/RMI1/NDUFS3/ANXA1/RGS2/ADNP2/CD38/SEMA4A/DISC1/PRKAR…	859
GO:0034220	BP	GO:0034220	ion transmembrane transport	990/14330	1104/18800	5.37e-32	3.4e-30	2.06e-30	SLC25A23/LRRC8D/SLC15A3/SLC3A1/AFG3L2/ATP8B2/SLC15A1/SLC25A19/TRPV1/MRS2/SLC5A12/SLC17A4/NEDD4/ATP7B/PCYOX1/IFNGR2/XPR1/SLC39A11/SLC39A4/PKD1L2/CYBA/SLC25A28/ATP10D/GABRR2/SLC30A4/PKD2L2/SLC25A20/TLR9/STOM/SLC9A3R1/ANO5/CCDC51/ANO10/MIR21/PLCG1/SLC25A5/CYB5A/APP/SLC46A1/SFXN1/ATP6V0E2/TMEM120A/FXYD3/TMCO1/SLC35C2/SLC8A1/SLC13A2/TRPM2/SLC25A37/P2RX4/CNKSR3/SLC4A4/ATP1A1/PIK3CG/COX5A/NDUFS7/SLC35D1…	990
GO:0043009	BP	GO:0043009	chordate embryonic development	597/14330	639/18800	6.41e-32	4.02e-30	2.44e-30	FLVCR1/DMRT2/SOCS3/ZEB1/MGAT1/NCOA1/TRAF6/PTPRR/TMEM231/SLC25A20/XYLT1/KLF2/VANGL2/EGFR/MYF5/HIF1A/MFNG/ISL1/CAPN2/PTPN18/ANKS6/WNT5A/TTPA/FGFR1/PLXNA2/HSD17B2/ACVR1B/TGFB1/TGFBR2/INPP5B/CHST11/LIG4/SUPT6H/MAFF/SPINT1/HINFP/FLCN/KIDINS220/PHGDH/MAN2A1/PRDM1/HM13/FOSL1/KBTBD8/ATP6AP2/ATF2/MESP1/ADAMTS3/MEGF8/TBX1/CPT2/HAND2/PELO/SKIL/MKS1/NCAPG2/OCRL/ADA/PAX5/HOXB8/FOXF1/CCNB1IP1/COBL/RBBP6/CTHRC1…	597
GO:0009792	BP	GO:0009792	embryo development ending in birth or egg hatching	615/14330	660/18800	6.89e-32	4.29e-30	2.6e-30	FLVCR1/NR5A2/DMRT2/SOCS3/ZEB1/MGAT1/NCOA1/TRAF6/PTPRR/TMEM231/SLC25A20/XYLT1/KLF2/VANGL2/EGFR/MYF5/HIF1A/MFNG/ISL1/CAPN2/PTPN18/ANKS6/WNT5A/TTPA/FGFR1/PLXNA2/HSD17B2/ACVR1B/TGFB1/TGFBR2/INPP5B/CHST11/LIG4/SUPT6H/MAFF/SPINT1/HINFP/FLCN/KIDINS220/PHGDH/MAN2A1/PRDM1/HM13/FOSL1/KBTBD8/ATP6AP2/ATF2/MESP1/ADAMTS3/MEGF8/TBX1/CPT2/HAND2/PELO/SKIL/MKS1/NCAPG2/OCRL/ADA/AKIRIN2/PAX5/HOXB8/FOXF1/CCNB1IP1/COB…	615
GO:0006812	BP	GO:0006812	cation transport	1038/14330	1162/18800	6.97e-32	4.31e-30	2.61e-30	SLC25A23/FLVCR1/SLC15A3/LCN2/AFG3L2/SLC15A1/SLC25A19/TRPV1/MRS2/SLC5A12/SIK1/PGRMC2/SLC17A4/NEDD4/ATP7B/IFNGR2/SLC39A11/SLC39A4/PKD1L2/GNAI2/CYBA/SLC25A28/ATP10D/SLC30A4/PKD2L2/SLC25A20/TLR9/STOM/SLC9A3R1/CCDC51/ANO10/MIR21/PLCG1/SLC25A5/CYB5A/APP/SLC46A1/HEPH/SFXN1/ATP6V0E2/FXYD3/ABAT/CDK2/TMCO1/SLC8A1/SLC13A2/TRPM2/SLC25A37/P2RX4/CNKSR3/SLC4A4/ATP1A1/PON3/PIK3CG/COX5A/NDUFS7/VDR/KCNMB1/HOMER1/K…	1038
GO:0045184	BP	GO:0045184	establishment of protein localization	1443/14330	1654/18800	7.4e-32	4.55e-30	2.76e-30	NNAT/KATNB1/APPL1/AQP11/PCK2/CPT1A/CORO1C/SLC15A3/SLC15A1/ZDHHC9/RANGAP1/SIDT2/EXOC1/VLDLR/IL1B/RAB4A/PIK3R1/STRADB/COG2/NFKBIA/NEDD4/AKTIP/PPID/EXOC2/PPM1A/ZC3H12A/HLA-DRB1/TMED4/VCP/RTP1/PIM3/E2F3/GRPEL2/MX2/RAB22A/SYNJ2BP/SNX24/SRP19/STOM/RHBDD3/EFNA5/EGFR/EIF5A/HSP90B1/SSR3/HIF1A/MMP12/RAC2/CCDC91/SREBF2/ABAT/LCP1/ERLEC1/NUP93/NUTF2/RAB17/TRPM2/RABEP1/HSP90AB1/SPCS3/NCOA4/ISL1/ZDHHC23/RHOU/AN…	1443
GO:1901698	BP	GO:1901698	response to nitrogen compound	993/14330	1108/18800	7.59e-32	4.64e-30	2.81e-30	APPL1/AQP11/PCK2/CPT1A/SOCS3/ZEB1/DEFB124/RANGAP1/UBE4A/DNAJB9/TRPV1/GHR/IL1B/PIK3R1/USF1/NFKBIA/CASP6/PSMB2/PTK2/DDC/AQP8/CALR3/RNF5/PMAIP1/PKLR/VCP/GNAI2/SDF2L1/EEF2K/CYBA/ICAM1/CYP11B2/SLC9A3R1/KLF2/MAP3K5/OTC/FCER1G/EGFR/NR4A2/HSP90B1/APP/PDGFD/ENPP1/STAT5A/MMP12/ALAD/HMGCS2/SREBF2/ABAT/PRKAR2B/NLRP1/CDK2/ERLEC1/APC/SLC8A1/TRPM2/HSP90AB1/P2RX4/PIK3CG/BTG2/FLT3/CAPN2/FBP1/HOMER1/IGFBP5/DENND4C…	993
GO:0010243	BP	GO:0010243	response to organonitrogen compound	921/14330	1022/18800	9.77e-32	5.93e-30	3.59e-30	APPL1/AQP11/PCK2/CPT1A/SOCS3/ZEB1/DEFB124/RANGAP1/UBE4A/DNAJB9/TRPV1/GHR/IL1B/PIK3R1/USF1/NFKBIA/CASP6/PSMB2/PTK2/DDC/AQP8/CALR3/RNF5/PKLR/VCP/GNAI2/SDF2L1/EEF2K/CYBA/ICAM1/CYP11B2/SLC9A3R1/KLF2/OTC/FCER1G/EGFR/NR4A2/HSP90B1/APP/PDGFD/ENPP1/STAT5A/MMP12/ALAD/HMGCS2/SREBF2/ABAT/PRKAR2B/NLRP1/ERLEC1/APC/SLC8A1/TRPM2/HSP90AB1/P2RX4/PIK3CG/BTG2/FLT3/CAPN2/FBP1/HOMER1/IGFBP5/DENND4C/GAB1/SSH1/NFKB1/UG…	921
GO:0033043	BP	GO:0033043	regulation of organelle organization	1011/14330	1130/18800	1.04e-31	6.3e-30	3.82e-30	KATNB1/DDHD1/PRAP1/MPHOSPH9/IL1B/ARHGEF10L/PIK3R1/TMSB4Y/TFPT/TRIP13/MYOC/NPTX1/PTK2/FEZ2/RNF5/PMAIP1/CCNF/CENPV/CIDEB/ADD3/S100A8/IL1RAP/SEMA5A/EFNA5/NME6/MIR21/SYDE1/SLC25A5/HIF1A/RAC2/SREBF2/LCP1/CDK2/APC/KANK4/TRPM2/MKKS/ARHGEF10/BTC/EML2/HOXA13/SMARCA5/NCKAP1L/CAPN2/RHOF/WNT5A/ANKRD27/CDH5/EPHA5/MSN/EDN3/SNX30/SSH1/NPHS1/PREB/PLEKHG2/USP30/CDCA2/LIG4/GZMB/S100A9/HNRNPA2B1/CRIPT/LILRB2/RHOB/A…	1011
GO:0008283	BP	GO:0008283	cell population proliferation	1739/14330	2019/18800	1.4e-31	8.37e-30	5.07e-30	HAVCR2/AQP11/PRLR/NR5A2/MEIS3P1/ZEB1/CD55/SIDT2/IFI30/IFI35/IL1B/BAMBI/TAX1BP3/ZNRF3/NFKBIA/DPP4/PTK2/LOXL2/IFITM1/ETS1/CXCL1/HLA-DRB1/TYROBP/MPL/MARVELD3/FRZB/JARID2/PPP1CC/GNAI2/VSTM2A/ROGDI/E2F3/CYBA/TRAF6/SFRP4/PTGIR/RUNX3/GREM1/SYNJ2BP/CD80/TLR9/SEMA5A/SLC9A3R1/PITX2/MAP3K5/CNOT8/TMEM127/EGFR/MIR21/PLCG1/SLC25A5/APP/PDGFD/HIF1A/STAT5A/MMP12/SPDYA/HLA-DMB/CD40/RAC2/LIN28A/LAMC1/ODC1/CDK2/APC/…	1739
GO:0044281	BP	GO:0044281	small molecule metabolic process	1530/14330	1762/18800	1.77e-31	1.05e-29	6.39e-30	PNPLA4/CRYZL1/HADHB/MCCC2/CYP2S1/PCK2/CPT1A/NR5A2/PARG/PLOD2/APOA2/HMGCL/APOBEC3F/OAT/ADI1/PPA2/SLC25A19/DERA/VLDLR/ETFDH/GHR/PECR/CYP2J2/IL1B/TK1/BAAT/MGAT1/SIK1/SEPHS2/ALDOC/ABCG2/NAAA/ACSL5/DDC/SPR/CYP27A1/GALM/CYP3A4/CYP46A1/PMAIP1/NEIL1/PKLR/APOBEC3C/TSTD1/VCP/ENTPD5/SULT1A1/SULT1A2/CYP4F12/NAGK/DECR2/LMBRD1/CYP11B2/PTGDR/NAGS/PANK1/APOA4/OTC/NME6/GDPD1/MIR21/CES2/CHPT1/APP/ECHDC2/ENPP1/ABHD…	1530
GO:0009605	BP	GO:0009605	response to external stimulus	2365/14330	2798/18800	1.9e-31	1.13e-29	6.82e-30	HAVCR2/APPL1/PCK2/CPT1A/SLC15A3/PRLR/LCN2/SOCS3/AFG3L2/APOBEC3F/CREB3L3/ZEB1/PROS1/CD55/DEFB124/CXCR6/EXOC1/IFI35/RNF125/TRPV1/GHR/IL1B/PI3/MAP2K3/NRG3/PSMB4/USF1/SIK1/NFKBIA/CASP6/NFKBIZ/CHI3L1/PALLD/DPP4/CARD16/PTK2/IL10RB/FEZ2/GBP1/LYZ/IFITM1/RNF135/ETS1/IFNGR2/RNF5/CXCL1/XPR1/ZC3H12A/HLA-DRB1/PADI2/TYROBP/ARID5A/PMAIP1/PKLR/SLC39A4/NCOA1/APOBEC3C/IFITM2/PPP1CC/PKD1L2/GNAI2/CIDEB/PTK6/CADM1/CD…	2365
GO:0098609	BP	GO:0098609	cell-cell adhesion	839/14330	925/18800	2.13e-31	1.25e-29	7.59e-30	HAVCR2/ITGB7/CD55/IL1B/CD99/LRRC4/NFKBIZ/PALLD/DPP4/PTK2/ETS1/ZC3H12A/HLA-DRB1/MPL/HLA-DRA/CADM1/TRAF6/ICAM1/RUNX3/SYNJ2BP/MAP3K8/S100A8/IL1RAP/CD80/KIF26B/EFNA5/APOA4/EGFR/MIR21/SPI1/HLA-DMA/HLA-DMB/RAC2/ABAT/TLN2/RASGRP1/IL4I1/HLA-DQA1/NRXN3/NEO1/PIK3CG/FIBP/CSTA/NCKAP1L/NOTCH4/IDO1/WNT5A/CDH5/FUT9/MSN/LGALS1/NPHS1/TGFB1/SEMA4D/TGFBR2/CCL25/ITGB2/ITGB5/S100A9/S100A11/CD83/ITGA4/LILRB2/P2RY12/CD…	839
GO:0099536	BP	GO:0099536	synaptic signaling	680/14330	737/18800	2.21e-31	1.29e-29	7.83e-30	PAIP2/TRPV1/IL1B/AKAP7/NRG3/LRRC4/NPTX1/CYP46A1/TYROBP/GNAI2/GABRR2/SYNJ2BP/IL1RAP/APP/ABAT/PRKAR2B/GRM7/FBXL20/P2RX4/TPRG1L/KCNMB1/HOMER1/KIF5A/NEUROD2/AKAP12/LILRB2/GABRA2/NTNG2/FAM107A/P2RY4/CCL2/GRID2/SLC17A8/CD38/PNOC/SEZ6/SNAP29/DISC1/DLGAP4/ABHD6/ZDHHC2/SLC1A1/STX3/ITPR3/EGR3/SRGN/EGR2/AKAP9/KMO/RNF10/MTNR1B/PRKCG/NPY/CDH11/SYT8/PTGS2/NPTN/ABR/BRSK1/MAP1A/GDNF/NRG1/STX11/FCHSD2/DLG2/CDK5/S…	680
GO:0002521	BP	GO:0002521	leukocyte differentiation	521/14330	552/18800	2.37e-31	1.38e-29	8.35e-30	ZEB1/DNAJB9/IL1B/PIK3R1/NFKBIZ/ZC3H12A/HLA-DRB1/TYROBP/IL18R1/HLA-DRA/TRAF6/RUNX3/FAM20C/CD80/TLR9/FCER1G/MIR21/SLC25A5/SPI1/APP/GAB3/MFNG/TRPM2/RASGRP1/SBNO2/IL4I1/PREX1/PIR/NCKAP1L/FLT3/SOS1/TESC/MR1/CCR1/LGALS1/TGFB1/PIK3CD/TGFBR2/LIG4/CD83/ITGA4/TFE3/LILRB2/BATF/ANXA2/SNX10/ANXA1/PRDM1/OSCAR/GPR137B/BTN2A2/CD79A/SEMA4A/CSF1R/LILRB1/HMGB1/IRF1/FBXW7/AXL/ATF2/IL7R/VAV1/CD28/NLRP3/FOXP1/EGR3/EGR…	521
GO:0010562	BP	GO:0010562	positive regulation of phosphorus metabolic process	806/14330	886/18800	2.67e-31	1.53e-29	9.27e-30	PRLR/VLDLR/GHR/IL1B/STRADB/MAP2K3/NRG3/CHI3L1/AKTIP/PTK2/HLA-DRB1/VCP/ENTPD5/PTK6/TRAF6/GREM1/BMP8B/CD80/TLR9/EFNA5/MAP3K5/EGFR/MIR21/APP/PDGFD/EHD4/EFNA1/HIF1A/SPDYA/CD40/LRP4/HSP90AB1/RASGRP1/BTC/SLC4A4/PRKD2/PPP1R15A/PIK3CG/ISL1/BMP3/NCKAP1L/FLT3/CAPN2/WNT5A/FGFR1/CDH5/EPHA5/EDN3/TGFB1/AGAP2/SEMA4D/TGFBR2/CDCA2/LCP2/LILRB2/P2RY12/ENPP2/FLCN/C3/GDF11/ROCK2/CSF1R/RAB38/FABP3/FBXW7/AXL/PLEK/ATF2/…	806
GO:0045937	BP	GO:0045937	positive regulation of phosphate metabolic process	806/14330	886/18800	2.67e-31	1.53e-29	9.27e-30	PRLR/VLDLR/GHR/IL1B/STRADB/MAP2K3/NRG3/CHI3L1/AKTIP/PTK2/HLA-DRB1/VCP/ENTPD5/PTK6/TRAF6/GREM1/BMP8B/CD80/TLR9/EFNA5/MAP3K5/EGFR/MIR21/APP/PDGFD/EHD4/EFNA1/HIF1A/SPDYA/CD40/LRP4/HSP90AB1/RASGRP1/BTC/SLC4A4/PRKD2/PPP1R15A/PIK3CG/ISL1/BMP3/NCKAP1L/FLT3/CAPN2/WNT5A/FGFR1/CDH5/EPHA5/EDN3/TGFB1/AGAP2/SEMA4D/TGFBR2/CDCA2/LCP2/LILRB2/P2RY12/ENPP2/FLCN/C3/GDF11/ROCK2/CSF1R/RAB38/FABP3/FBXW7/AXL/PLEK/ATF2/…	806
GO:0002520	BP	GO:0002520	immune system development	869/14330	961/18800	2.73e-31	1.55e-29	9.4e-30	MSH3/HAVCR2/FLVCR1/ZEB1/NBEAL2/DNAJB9/IL1B/PIK3R1/NFKBIA/NFKBIZ/ETS1/ZNF385A/ZC3H12A/HLA-DRB1/TYROBP/MPL/IL18R1/JARID2/HLA-DRA/ROGDI/MLLT3/TRAF6/RUNX3/FAM20C/CD80/NCOA6/TLR9/MKNK2/KLF2/PITX2/FCER1G/MIR21/SLC25A5/SPI1/APP/SFXN1/CEBPD/HIF1A/GAB3/CD40/MFNG/SIPA1L3/GLRX5/TRPM2/RASGRP1/SOD2/SBNO2/IL4I1/TMEM14C/PREX1/PIR/NCKAP1L/FLT3/NOTCH4/IDO1/SOS1/WNT5A/ASH2L/BARX1/TESC/MR1/CCR1/LGALS1/ACVR1B/TGFB1/…	869
GO:0003013	BP	GO:0003013	circulatory system process	559/14330	596/18800	2.75e-31	1.56e-29	9.43e-30	TRPV1/CYP2J2/MAP2K3/ABCG2/ZC3H12A/GNAI2/CYP4F12/CYBA/CYP11B2/SLC9A3R1/KLF2/MIR21/ANPEP/ABAT/SLC8A1/MKKS/SOD2/P2RX4/SLC4A4/ATP1A1/PIK3CG/ISL1/KCNMB1/ABCB1/CYP4F2/TBX20/CDH5/THRB/EDN3/TMEM161B/TGFB1/REN/STAT1/SLC22A5/AKAP12/SLC38A2/STK39/FLNA/DOCK4/CXCL10/FAAH/KNG1/RGS2/ROCK2/CD38/MEF2A/SLC15A2/ATP6AP2/P2RY2/DSP/SLC27A4/NEDD4L/SLC1A1/TACR3/AKAP9/ABCC4/CORIN/MTNR1B/ANK2/NPY/KLK1/CASR/PPCS/BDKRB2/ABC…	559
GO:0001501	BP	GO:0001501	skeletal system development	500/14330	528/18800	2.98e-31	1.68e-29	1.02e-29	HEXB/FLVCR1/DMRT2/SOX6/ZEB1/GHR/GUSBP3/MYOC/CHI3L1/LOXL2/ZNF385A/TYROBP/ARID5A/FRZB/SFRP4/RUNX3/GREM1/BMP8B/FAM20C/XYLT1/PITX2/MIR21/HOXD12/PPIB/MYF5/HIF1A/MKKS/HOXA13/BMP3/VDR/WNT5A/FGFR1/TGFB1/SEMA4D/TGFBR2/TGFBI/CHST11/ANXA2/SNX10/GDF11/TGM2/CTSK/LILRB1/MBOAT2/FBXW7/ATF2/CHAD/ANXA6/FOXP1/MEGF8/TBX1/HAND2/CD44/BBX/CER1/ACP5/CDH11/GPR68/FGFR3/MKS1/HOXA10/MCPH1/PAX5/HOXB8/ENG/MMP9/HAPLN4/FGR/EBP/…	500
GO:0048584	BP	GO:0048584	positive regulation of response to stimulus	1871/14330	2184/18800	3.7e-31	2.07e-29	1.25e-29	HAVCR2/APPL1/SLC15A3/PRLR/CREB3L3/ULK3/CD55/HCST/DEFB124/IFI35/GHR/IL1B/PIK3R1/BAMBI/MAP2K3/USF1/NFKBIA/CASP6/NEDD4/MYOC/NFKBIZ/CHI3L1/CARD16/PTK2/IL10RB/GBP1/ETS1/PPM1A/ZNF385A/MAOA/ZC3H12A/HLA-DRB1/TYROBP/ARID5A/TMED4/PMAIP1/FAM110C/IL18R1/BTNL3/VCP/GNAI2/HLA-DRA/PTK6/CADM1/MLLT3/CYBA/TRAF6/SFRP4/ICAM1/GREM1/BMP8B/HIC1/S100A8/CD80/TLR9/SEMA5A/SLC9A3R1/KLF2/TLR1/MAP3K5/RWDD3/FCER1G/GBP5/EGFR/MIR…	1871
GO:0099537	BP	GO:0099537	trans-synaptic signaling	659/14330	713/18800	4.67e-31	2.6e-29	1.57e-29	PAIP2/TRPV1/IL1B/AKAP7/NRG3/LRRC4/NPTX1/CYP46A1/TYROBP/GNAI2/GABRR2/SYNJ2BP/IL1RAP/APP/ABAT/PRKAR2B/GRM7/FBXL20/P2RX4/TPRG1L/KCNMB1/HOMER1/KIF5A/NEUROD2/AKAP12/LILRB2/GABRA2/NTNG2/FAM107A/P2RY4/CCL2/GRID2/SLC17A8/CD38/PNOC/SEZ6/SNAP29/DISC1/DLGAP4/ABHD6/ZDHHC2/SLC1A1/STX3/ITPR3/EGR3/SRGN/EGR2/AKAP9/KMO/MTNR1B/PRKCG/NPY/CDH11/SYT8/PTGS2/NPTN/ABR/BRSK1/MAP1A/GDNF/STX11/FCHSD2/DLG2/CDK5/STAU1/BTBD9/…	659
GO:0042327	BP	GO:0042327	positive regulation of phosphorylation	737/14330	805/18800	5.68e-31	3.14e-29	1.9e-29	PRLR/VLDLR/GHR/IL1B/STRADB/MAP2K3/NRG3/CHI3L1/AKTIP/PTK2/HLA-DRB1/ENTPD5/PTK6/TRAF6/GREM1/BMP8B/CD80/TLR9/EFNA5/MAP3K5/EGFR/MIR21/APP/PDGFD/EHD4/EFNA1/HIF1A/SPDYA/CD40/LRP4/HSP90AB1/RASGRP1/BTC/SLC4A4/PRKD2/PIK3CG/ISL1/BMP3/NCKAP1L/FLT3/WNT5A/FGFR1/EPHA5/EDN3/TGFB1/AGAP2/SEMA4D/TGFBR2/LCP2/P2RY12/ENPP2/FLCN/C3/GDF11/ROCK2/CSF1R/FBXW7/AXL/ATF2/PARP9/SLC1A1/ITGA5/TOM1L1/CD300A/TBX1/AKAP9/EGR1/CD44/…	737
GO:0046907	BP	GO:0046907	intracellular transport	1338/14330	1529/18800	7.29e-31	3.99e-29	2.42e-29	KATNB1/APPL1/AQP11/FLVCR1/CPT1A/CORO1C/ZDHHC9/RANGAP1/IL1B/PIK3R1/STRADB/NFKBIA/NEDD4/NPTX1/YIPF4/AKTIP/PPM1A/ZC3H12A/TMED4/PMAIP1/VCP/PPP1CC/RTP1/E2F3/GRPEL2/MX2/RAB22A/SYNJ2BP/SRP19/REEP6/SLC25A20/STOM/HYOU1/SLC9A3R1/ATP9A/SLC25A5/HSP90B1/APP/EHD4/SSR3/HIF1A/MMP12/RAC2/CCDC91/MYO1B/SREBF2/LCP1/ERLEC1/INPP5F/NUP93/NUTF2/RAB17/MKKS/HSP90AB1/SPCS3/RASGRP1/EHD2/ERGIC2/NCOA4/ZDHHC23/DENND3/RHOU/ANKR…	1338
GO:0048871	BP	GO:0048871	multicellular organismal homeostasis	496/14330	524/18800	7.3e-31	3.99e-29	2.42e-29	PRLR/LCN2/TRPV1/IL1B/LPCAT1/LYZ/PBLD/IL18R1/CYP4F12/TRAF6/CYP11B2/TLR9/LAMC1/ABAT/APC/PROM1/TRPM2/MKKS/P2RX4/HOXA13/CYP4F2/HOMER1/CDH5/CST4/DEF8/SLC22A5/TFE3/ALDH1A1/STK39/FLCN/SNX10/APPL2/GPR137B/CTSK/CD38/CSF1R/ABHD6/RAB7A/SLC1A1/PTGES/CPT2/BBS2/EGR1/PRKAB2/ZNF423/ACP5/ALMS1/MKS1/PTGS2/PRLH/ID1/USH1G/ALK/UBB/UCP2/SLC27A1/BTBD9/S1PR1/CD34/DOCK7/LNPEP/CFTR/ZNF675/HYAL2/KDM1A/WFS1/NAPEPLD/PLCL2/PR…	496
GO:0007420	BP	GO:0007420	brain development	689/14330	749/18800	1.1e-30	5.98e-29	3.62e-29	NNAT/SOX6/MEIS3P1/ZEB1/HSD3B2/NRG3/DNAH5/PADI2/TYROBP/CADM1/ROGDI/PHLPP2/UNC5C/NCOA6/SEMA5A/PITX2/EGFR/NR4A2/APP/SEMA6B/HIF1A/HMGCS2/ABAT/PBX2/SLC8A1/MKKS/BASP1/HSD3B1/PFKFB3/HESX1/ISL1/BTG2/SSTR2/SOS1/WNT5A/EPHA5/PLXNA2/CLN5/TGFBR2/NEUROD2/P2RY12/SLC38A2/PHGDH/MBOAT7/NDUFS3/SMARCA1/GRID2/SSTR3/SLC17A8/RGS2/SEZ6/PCSK1/CSF1R/NKX2-1/BTBD3/DISC1/SYNJ2/AXL/ATF2/GLUD1/ATF5/SLC1A1/MAP1S/PCDH19/EGR2/BBS…	689
GO:0031324	BP	GO:0031324	negative regulation of cellular metabolic process	2198/14330	2593/18800	1.2e-30	6.46e-29	3.91e-29	PRKRIP1/MSH3/AQP11/CORO1C/SOCS3/SOX6/ZEB1/PROS1/ZNF436/ZNF684/PAIP2/TRPV1/IL1B/ZNF555/COL7A1/PI3/IGBP1/NUDT16L1/ZNF572/SIK1/NEDD4/TMEM59/CARD16/PPID/FEZ2/LPCAT1/LOXL2/PPM1A/RNF5/ZC3H12A/ARID5A/NEIL1/SOX30/JARID2/GNAI2/PTK6/PTPRB/LIMD1/SMR3B/TRAF6/MUC1/RUNX3/GREM1/HIC1/KLF2/CNOT8/ZBED2/MIR21/NR4A2/SPI1/APP/ENPP1/CEBPD/EFNA1/HIF1A/USP47/MMP12/OPN3/SAMD11/ZBTB34/RORB/ALAD/EXOSC9/CST1/SREBF2/LIN28A/P…	2198
GO:0007268	BP	GO:0007268	chemical synaptic transmission	651/14330	705/18800	2.33e-30	1.25e-28	7.54e-29	PAIP2/TRPV1/IL1B/AKAP7/NRG3/LRRC4/NPTX1/CYP46A1/TYROBP/GNAI2/GABRR2/SYNJ2BP/APP/ABAT/PRKAR2B/GRM7/FBXL20/P2RX4/TPRG1L/KCNMB1/HOMER1/KIF5A/NEUROD2/AKAP12/LILRB2/GABRA2/NTNG2/FAM107A/P2RY4/CCL2/GRID2/SLC17A8/CD38/PNOC/SEZ6/SNAP29/DISC1/DLGAP4/ABHD6/ZDHHC2/SLC1A1/STX3/ITPR3/EGR3/SRGN/EGR2/AKAP9/KMO/MTNR1B/PRKCG/NPY/CDH11/SYT8/PTGS2/NPTN/ABR/BRSK1/MAP1A/GDNF/STX11/FCHSD2/DLG2/CDK5/STAU1/BTBD9/RAB26/T…	651
GO:0098916	BP	GO:0098916	anterograde trans-synaptic signaling	651/14330	705/18800	2.33e-30	1.25e-28	7.54e-29	PAIP2/TRPV1/IL1B/AKAP7/NRG3/LRRC4/NPTX1/CYP46A1/TYROBP/GNAI2/GABRR2/SYNJ2BP/APP/ABAT/PRKAR2B/GRM7/FBXL20/P2RX4/TPRG1L/KCNMB1/HOMER1/KIF5A/NEUROD2/AKAP12/LILRB2/GABRA2/NTNG2/FAM107A/P2RY4/CCL2/GRID2/SLC17A8/CD38/PNOC/SEZ6/SNAP29/DISC1/DLGAP4/ABHD6/ZDHHC2/SLC1A1/STX3/ITPR3/EGR3/SRGN/EGR2/AKAP9/KMO/MTNR1B/PRKCG/NPY/CDH11/SYT8/PTGS2/NPTN/ABR/BRSK1/MAP1A/GDNF/STX11/FCHSD2/DLG2/CDK5/STAU1/BTBD9/RAB26/T…	651
GO:0007167	BP	GO:0007167	enzyme-linked receptor protein signaling pathway	882/14330	979/18800	2.68e-30	1.42e-28	8.62e-29	APPL1/PRLR/SOCS3/ZEB1/GHR/IL1B/FLRT1/PIK3R1/BAMBI/NRG3/NEDD4/MYOC/PTK2/PPM1A/ZFYVE27/PBLD/GNAI2/PTK6/SFRP4/PTGIR/GREM1/BMP8B/FAM20C/PTPRR/DOK2/IL17RD/SLC9A3R1/EFNA5/EGFR/MIR21/PLCG1/SPI1/PDGFD/ENPP1/EFNA1/HIF1A/STAT5A/NUP93/APC/TNK1/MUC20/HSP90AB1/BTC/HOXA13/SHKBP1/PRKD2/HESX1/NEO1/PPM1L/BMP3/FIBP/FLT3/PTPN18/SOS1/WNT5A/SHC4/TBX20/FGFR1/CDH5/EPHA5/IGFBP5/LPXN/GAB1/ACVR1B/TGFB1/PIK3CD/TGFBR2/CHST1…	882
GO:0030097	BP	GO:0030097	hemopoiesis	782/14330	860/18800	3.22e-30	1.7e-28	1.03e-28	FLVCR1/ZEB1/NBEAL2/DNAJB9/IL1B/PIK3R1/NFKBIA/NFKBIZ/ETS1/ZNF385A/ZC3H12A/HLA-DRB1/TYROBP/MPL/IL18R1/HLA-DRA/ROGDI/MLLT3/TRAF6/RUNX3/FAM20C/CD80/NCOA6/TLR9/MKNK2/KLF2/FCER1G/MIR21/SLC25A5/SPI1/APP/SFXN1/CEBPD/HIF1A/GAB3/MFNG/SIPA1L3/GLRX5/TRPM2/RASGRP1/SOD2/SBNO2/IL4I1/TMEM14C/PREX1/PIR/NCKAP1L/FLT3/NOTCH4/SOS1/WNT5A/ASH2L/TESC/MR1/CCR1/LGALS1/ACVR1B/TGFB1/PIK3CD/TGFBR2/STAT1/LIG4/MB/CD83/ITGA4/TF…	782
GO:0051172	BP	GO:0051172	negative regulation of nitrogen compound metabolic process	2084/14330	2453/18800	3.64e-30	1.91e-28	1.16e-28	PRKRIP1/MSH3/AQP11/CORO1C/SOCS3/SOX6/ZEB1/PROS1/ZNF436/ZNF684/PAIP2/TRPV1/IL1B/ZNF555/COL7A1/PI3/IGBP1/NUDT16L1/ZNF572/NEDD4/TMEM59/CARD16/PPID/LPCAT1/LOXL2/PPM1A/ZC3H12A/ARID5A/NEIL1/SOX30/JARID2/GNAI2/PTK6/PTPRB/LIMD1/SMR3B/TRAF6/MUC1/RUNX3/GREM1/HIC1/KLF2/CNOT8/ZBED2/EGFR/MIR21/NR4A2/SPI1/APP/ENPP1/CEBPD/EFNA1/USP47/MMP12/SAMD11/ZBTB34/RORB/ALAD/EXOSC9/CST1/SREBF2/LIN28A/PRKAR2B/ZNF785/CDK2/IN…	2084
GO:0018193	BP	GO:0018193	peptidyl-amino acid modification	1126/14330	1274/18800	6.35e-30	3.31e-28	2.01e-28	NNAT/PRLR/PLOD2/APOA2/SOCS3/ULK3/ZDHHC9/RANGAP1/TADA2B/GHR/IL1B/MAP2K3/MGAT1/TTLL11/CHI3L1/PPID/PTK2/LOXL2/PADI2/ARID5A/FKBP2/NCOA1/JARID2/PTK6/MLLT3/MUC1/GREM1/PRKY/S100A8/TOLLIP/CD80/FKBP9/MKNK2/EFNA5/RWDD3/TTLL9/EGFR/SPI1/APP/PDGFD/PPIB/EHD4/EFNA1/CD40/CDK2/INPP5F/LRP4/TNK1/PRDM5/HSP90AB1/VRK1/BTC/CNKSR3/BRD8/PRKD2/ISL1/ZDHHC23/MBIP/FLT3/WNT5A/HMG20B/FGFR1/EPHA5/ASH2L/NFYC/ACVR1B/STT3A/TGFB1/U…	1126
GO:0048568	BP	GO:0048568	embryonic organ development	429/14330	449/18800	9.81e-30	5.09e-28	3.08e-28	FLVCR1/SOCS3/ZEB1/FRZB/NCOA1/SLC9A3R1/PITX2/VANGL2/EGFR/MYF5/EFNA1/HIF1A/PBX2/MKKS/TEAD1/HESX1/WNT5A/TTPA/TBX20/TGFB1/TGFBR2/CHST11/CCDC103/SPINT1/PRDM1/MESP1/MEGF8/TBX1/HAND2/MKS1/ADA/PAX5/BLOC1S2/HOXB8/ENG/FOXF1/GDNF/COBL/RBBP6/USH1G/CTHRC1/NR2F2/JUNB/STIL/HOXD10/SLC39A3/GATA3/TUBB2B/TPRN/TSHZ1/IFT52/INSIG2/PPIL1/FGFR2/NKX3-2/COL2A1/THOC5/GCM1/MAFB/SPINT2/HOXB7/DLX2/PHACTR4/SOX11/GATA1/IRX5/BMP…	429
GO:0048598	BP	GO:0048598	embryonic morphogenesis	566/14330	607/18800	1.21e-29	6.26e-28	3.79e-28	FLVCR1/SOCS3/ZEB1/COL7A1/FRZB/NCOA1/TRAF6/GREM1/TMEM231/LMBRD1/SLC9A3R1/VANGL2/HOXD12/MYF5/EFNA1/HIF1A/PBX2/LRP4/MKKS/HOXA13/HESX1/SOS1/WNT5A/TBX20/TGFB1/TGFBR2/CHST11/ITGB2/ITGB5/ITGA4/CCDC103/SPINT1/DUSP5/ROCK2/PRKAR1A/MESP1/NAT8B/ITGA5/MEGF8/TBX1/HAND2/CER1/FN1/MKS1/FBXW4/HOXA10/PAX5/HOXB8/ENG/MMP8/FOXF1/MMP9/GDNF/COBL/USH1G/DUSP4/CTHRC1/STIL/HOXD10/SLC39A3/IL1RN/GATA3/ZNF358/ACVR2A/APOA1/TPRN…	566
GO:0030163	BP	GO:0030163	protein catabolic process	883/14330	982/18800	1.36e-29	6.96e-28	4.21e-28	AQP11/UBE4A/RNF125/DNAJB9/PSMB9/IL1B/KLHDC2/PSMB4/ZNRF3/PSMB2/NEDD4/PTK2/PCYOX1/LPCAT1/CALR3/RNF5/PMAIP1/CCNF/VCP/SDF2L1/UBE2L6/TOLLIP/RHBDD3/PJA1/EGFR/HSP90B1/PSMA4/PRPF19/EFNA1/USP47/USP37/MMP12/ALAD/ODC1/CDK2/ERLEC1/APC/RNF166/HSP90AB1/HECTD3/FBXL20/PSME2/RNF128/USP3/DENND3/UBE2E1/C4BPB/CAPN2/WNT5A/RNF7/AMBP/MSN/CLN5/C4BPA/UGGT1/AGAP2/FBXL4/USP30/ANKRD9/GZMB/WDR26/PSMA6/UCHL1/USP34/ANXA2/MTM1/…	883
GO:0048667	BP	GO:0048667	cell morphogenesis involved in neuron differentiation	521/14330	555/18800	1.65e-29	8.44e-28	5.11e-28	AFG3L2/VLDLR/NEDD4/NPTX1/PALLD/PTK2/FEZ2/ZFYVE27/EEF2K/UNC5C/SEMA5A/SLC9A3R1/EFNA5/PLXNA1/NR4A2/APP/EFNA1/SEMA6B/RAC2/LRP4/TIAM2/HSP90AB1/APLP2/NRXN3/NEO1/ISL1/SOS1/WNT5A/ANKRD27/KIF5A/EPHA5/EDN3/PLXNA2/SEMA4D/ITGA4/UCHL1/CDH4/NTNG2/KIDINS220/MAG/SEMA4A/CSF1R/BTBD3/MEF2A/DISC1/NEDD4L/MAP1S/MEGF8/FOXD1/EGR2/THY1/CDH11/SKIL/FN1/DAB1/NPTN/ZDHHC17/BRSK1/MAP1A/SDC2/ID1/GDNF/COBL/CTNND2/UNC5D/CAPRIN1/C…	521
GO:0051130	BP	GO:0051130	positive regulation of cellular component organization	917/14330	1024/18800	3.94e-29	2e-27	1.21e-27	KATNB1/DDHD1/APPL1/PRAP1/CORO1C/VLDLR/IL1B/ARHGEF10L/PIK3R1/MYOC/TYROBP/ZFYVE27/PMAIP1/VCP/CIDEB/PTK6/EEF2K/SFRP4/GREM1/IL1RAP/SEMA5A/EFNA5/PLXNA1/GBP5/MIR21/EIF5A/SLC25A5/APP/HIF1A/RAC2/LCP1/CDK2/APC/LRP4/TIAM2/ARHGEF10/BTC/EHD2/HOXA13/PPP1R15A/NCKAP1L/CAPN2/WNT5A/ANKRD27/CDH5/FUT9/MSN/EDN3/SNX30/PLXNA2/NPHS1/TGFB1/SEMA4D/COL16A1/NEUROD2/DEF8/LIG4/GZMB/S100A9/HNRNPA2B1/RAB31/P2RY12/ENPP2/CDH4/AN…	917
GO:0051338	BP	GO:0051338	regulation of transferase activity	797/14330	881/18800	6.8e-29	3.43e-27	2.08e-27	PRKRIP1/CORO1C/PRLR/SOCS3/VLDLR/GHR/IL1B/PIK3R1/STRADB/MAP2K3/NRG3/CHI3L1/PTK2/HLA-DRB1/CCNF/PTK6/PTPRB/TRAF6/GREM1/TLR9/SLC9A3R1/EFNA5/MAP3K5/EGFR/MIR21/APP/PDGFD/EFNA1/SPDYA/CD40/PRKAR2B/APC/SLC8A1/PRKAR2A/HSP90AB1/RASGRP1/BTC/PIK3CG/NCKAP1L/FLT3/SOS1/WNT5A/FGFR1/EPHA5/EDN3/SERINC5/TGFB1/AGAP2/TGFBR2/HNRNPA2B1/LCP2/P2RY12/UCHL1/CCNB3/TRIB2/CCNJL/SMG6/CAMK2N1/RGS2/DSCC1/IRAK3/CSF1R/FBXW7/AXL/PRK…	797
GO:0030029	BP	GO:0030029	actin filament-based process	738/14330	811/18800	8.11e-29	4.07e-27	2.47e-27	POF1B/CORO1C/GDPD2/ARHGEF10L/FHDC1/PIK3R1/TMSB4Y/MYOC/PALLD/CXCL1/TYROBP/ADD3/MYL6B/SEMA5A/SLC9A3R1/EFNA5/MIR21/SYDE1/HSP90B1/FMNL1/RAC2/MYO1B/LCP1/KANK4/TRPM2/MKKS/ARHGEF10/EHD2/ATP1A1/PREX1/NCKAP1L/RHOU/RHOF/EPHA5/GAB1/SSH1/ELMO3/NPHS1/AGAP2/PLEKHG2/ITGB5/RHOB/CAPZA3/FAM107A/CFLAR/PDLIM1/FLNA/ANXA1/PARVG/RDX/MYO1F/ABLIM3/PFN4/ROCK2/NCK1/CSF1R/BAIAP2L2/MEF2A/PLEK/PRKAR1A/MARCKS/PHACTR2/MICAL3/DS…	738
GO:0060562	BP	GO:0060562	epithelial tube morphogenesis	320/14330	328/18800	3.03e-28	1.51e-26	9.16e-27	TRAF6/GREM1/KIF26B/VANGL2/MIR21/HIF1A/MKKS/PRKD2/HESX1/VDR/NOTCH4/WNT5A/TBX20/TGFB1/PIK3CD/TGFBR2/CCDC103/SPINT1/RHOB/WNK4/CXCL10/CSF1R/NKX2-1/SPRY1/MESP1/FOXP1/MEGF8/FOXD1/HAND2/CASR/COL4A1/MKS1/ENG/FOXF1/GDNF/COBL/CTHRC1/CAV3/STIL/PML/GATA3/HOXD11/IFT52/DDR1/FGFR2/SPINT2/HOXB7/CTSH/PHACTR4/PODXL/SOX11/BMP7/MEF2C/PTK7/STK3/PAX2/EDNRA/TBX2/MTHFR/SUFU/KDM2B/DAG1/DLG5/MET/CCDC40/GATA4/CXCR4/YAP1/RN…	320
GO:0001934	BP	GO:0001934	positive regulation of protein phosphorylation	663/14330	724/18800	5.17e-28	2.57e-26	1.56e-26	PRLR/VLDLR/GHR/IL1B/STRADB/MAP2K3/NRG3/CHI3L1/AKTIP/PTK2/HLA-DRB1/PTK6/TRAF6/GREM1/BMP8B/CD80/TLR9/EFNA5/MAP3K5/EGFR/MIR21/APP/PDGFD/EHD4/EFNA1/SPDYA/CD40/LRP4/HSP90AB1/RASGRP1/BTC/PRKD2/PIK3CG/ISL1/BMP3/NCKAP1L/FLT3/WNT5A/FGFR1/EDN3/TGFB1/AGAP2/SEMA4D/TGFBR2/LCP2/ENPP2/FLCN/C3/GDF11/ROCK2/CSF1R/FBXW7/ATF2/PARP9/SLC1A1/ITGA5/TOM1L1/CD300A/TBX1/AKAP9/EGR1/CD44/CDC25B/CD3E/FGFR3/FCGR1A/PTGS2/DAB1/N…	663
GO:0007409	BP	GO:0007409	axonogenesis	410/14330	430/18800	7.97e-28	3.94e-26	2.38e-26	AFG3L2/NPTX1/PALLD/PTK2/FEZ2/ZFYVE27/UNC5C/SEMA5A/EFNA5/PLXNA1/NR4A2/APP/EFNA1/SEMA6B/RAC2/LRP4/TIAM2/HSP90AB1/APLP2/NRXN3/NEO1/ISL1/SOS1/WNT5A/KIF5A/EPHA5/EDN3/PLXNA2/SEMA4D/ITGA4/UCHL1/CDH4/NTNG2/MAG/SEMA4A/CSF1R/DISC1/MAP1S/MEGF8/FOXD1/EGR2/THY1/CDH11/SKIL/FN1/DAB1/NPTN/ZDHHC17/BRSK1/MAP1A/GDNF/COBL/UNC5D/CDK5/GATA3/TUBB2B/PRKCQ/DOCK7/OR10A4/PPP3CB/FOXB1/LAMA3/FLOT1/OPHN1/ALCAM/BMPR2/PLA2G10/S…	410
GO:0031329	BP	GO:0031329	regulation of cellular catabolic process	762/14330	843/18800	2.26e-27	1.11e-25	6.73e-26	AQP11/CPT1A/EXOC1/IL1B/NEDD4/TMEM59/PTK2/FEZ2/RNF5/ZC3H12A/VCP/ENTPD5/FASTKD1/APOA4/CNOT8/MIR21/SLC25A5/APP/EFNA1/HIF1A/ATP6V0E2/ALAD/EXOSC9/SREBF2/CDK2/HSP90AB1/PSME2/RNF128/SLC4A4/TRIM65/PIK3CG/BTG2/CRYBA1/MSN/SNX30/USP30/UCHL1/ANXA2/FLCN/MTM1/GABARAPL2/PTTG1IP/USP36/TRIB2/CTSA/RDX/IL10RA/RNF144B/GPR137B/RNF14/ROCK2/DHRSX/FASTKD5/HMGB1/RNF144A/DISC1/FBXW7/ATG16L1/APOC3/LAPTM5/RRAGD/RNF152/PRKCG…	762
GO:0044265	BP	GO:0044265	cellular macromolecule catabolic process	1006/14330	1137/18800	3.71e-27	1.82e-25	1.1e-25	AQP11/SIDT2/UBE4A/RNF125/DNAJB9/PSMB9/KLHDC2/PSMB4/ZNRF3/PSMB2/NEDD4/PTK2/PCYOX1/CALR3/RNF5/ZC3H12A/PMAIP1/REXO4/CCNF/VCP/SDF2L1/FASTKD1/UBE2L6/TOLLIP/CNOT8/HSP90B1/PSMA4/PRPF19/EFNA1/USP47/USP37/MMP12/ALAD/EXOSC9/LIN28A/CDK2/ERLEC1/RNF166/HSP90AB1/HECTD3/FBXL20/PSME2/RNF128/TTC37/USP3/BTG2/DENND3/UBE2E1/CAPN2/RNF7/OAS2/MSN/UGGT1/FBXL4/USP30/ANKRD9/GZMB/WDR26/PSMA6/UCHL1/USP34/ANXA2/MTM1/GABARAPL…	1006
GO:0007010	BP	GO:0007010	cytoskeleton organization	1276/14330	1466/18800	3.79e-27	1.84e-25	1.11e-25	POF1B/KATNB1/CORO1C/GDPD2/ARHGEF10L/FHDC1/PIK3R1/TMSB4Y/TTLL11/MYOC/PALLD/KIF2A/PTK2/CXCL1/DNAH5/HLA-DRB1/TYROBP/CCDC69/CCNF/VCP/CDC14A/ADD3/LIMD1/TBCEL/S100A8/SEMA5A/SLC9A3R1/EFNA5/TTLL9/MIR21/SYDE1/HSP90B1/FMNL1/HEPACAM2/RAC2/SIPA1L3/MYO1B/LCP1/CDK2/APC/KANK4/TRPM2/MKKS/TUBAL3/BFSP1/ARHGEF10/TLN2/EHD2/EML2/PREX1/NCKAP1L/RHOU/CAPN2/RHOF/CDH5/EPHA5/MSN/MYBL2/GAB1/ZNF135/SSH1/ELMO3/NPHS1/AGAP2/PLE…	1276
GO:0007423	BP	GO:0007423	sensory organ development	526/14330	565/18800	4.05e-27	1.96e-25	1.19e-25	MEIS3P1/ZEB1/LPCAT1/FRZB/TMEM231/SLC9A3R1/PITX2/EGFR/MYF5/CEBPD/HIF1A/RORB/SIPA1L3/PBX2/PROM1/BFSP1/HOXA13/RDH13/HESX1/CRYBA1/SOS1/WNT5A/THRB/TGFBR2/MAN2A1/ATG4B/PRDM1/GDF11/TSPAN12/SLC17A8/CLCN2/SPRY1/SLC1A1/PFDN5/TBX1/HAND2/MIP/MTNR1B/THY1/SKIL/COL4A1/MKS1/OPN5/MCOLN3/ATP8B1/KRT12/USH1G/CTHRC1/BCAR3/CCNA2/GATA3/TPRN/SALL2/TSHZ1/ATF6/JAG2/INSIG2/BMPR2/RING1/DDR1/TDRD7/FGFR2/MYO7B/NKX3-2/SERPINF1…	526
GO:0048878	BP	GO:0048878	chemical homeostasis	1045/14330	1185/18800	6.32e-27	3.04e-25	1.84e-25	PNPLA4/SLC25A23/HEXB/AQP11/LRRC8D/FLVCR1/PCK2/NR5A2/APOA2/LCN2/AFG3L2/CD55/SIDT2/CXCR6/TRPV1/PIK3R1/TM6SF2/USF1/CNNM1/ATP7B/NPTX1/LPCAT1/XPR1/HLA-DRB1/SLC39A4/GNAI2/PIM3/CYP4F12/CYBA/SLC25A28/SFRP4/SLC30A4/ICAM1/PTGIR/S100A8/CYP11B2/PTGDR/SLC9A3R1/EFNA5/APOA4/OTC/PLCG1/HSP90B1/APP/ENPP1/SLC46A1/HEPH/HIF1A/CXCR1/CD40/ATP6V0E2/IMMT/SREBF2/LIN28A/DGAT1/TMCO1/SLC8A1/TRPM2/SOD2/SLC25A37/P2RX4/SLC4A4/A…	1045
GO:0030030	BP	GO:0030030	cell projection organization	1321/14330	1522/18800	6.41e-27	3.07e-25	1.86e-25	KATNB1/CORO1C/AFG3L2/MPHOSPH9/VLDLR/FHDC1/FLRT1/PIK3R1/OFD1/NEDD4/MYOC/NPTX1/PALLD/PTK2/FEZ2/DNAH5/ZFYVE27/FAM110C/CDC14A/PTK6/EEF2K/ICAM1/TMEM231/UNC5C/SEMA5A/SLC9A3R1/EFNA5/APOA4/PLXNA1/VANGL2/MIR21/NR4A2/APP/EHD4/EFNA1/SEMA6B/RAC2/INPP5F/APC/RAB17/LRP4/TIAM2/TRPM2/GRM7/MKKS/HSP90AB1/APLP2/EHD2/NRXN3/NEO1/ISL1/BTG2/NCKAP1L/RHOU/SOS1/WNT5A/HOMER1/ANKRD27/KIF5A/EPHA5/FUT9/GPRIN2/EDN3/PLXNA2/NEK3/…	1321
GO:0001655	BP	GO:0001655	urogenital system development	340/14330	352/18800	8.69e-27	4.14e-25	2.51e-25	AQP11/PRLR/GREM1/KIF26B/VANGL2/PDGFD/CRIP1/HMGCS2/LIN28A/ODC1/LRP4/PROM1/BASP1/CYP26A1/HOXA13/ANKS6/WNT5A/NPHS1/REN/STAT1/FLCN/CFLAR/FKBP4/ANXA1/PRDM1/WNK4/GDF11/GCNT4/SPRY1/TNC/UPK3A/FOXD1/SEC61A1/EGR1/CER1/COL4A1/HOXA10/FOXF1/MMP9/GDNF/CAT/TIPARP/ANGPT2/ASS1/GATA3/UBE3A/HOXD11/CD34/PLCE1/GCNT1/FOXB1/BMP10/HYAL2/HPGD/WFS1/ARG2/ENPEP/FGFR2/SERPINF1/FOXJ1/COL4A4/CYP26B1/HOXB7/CTSH/EPCAM/PODXL/SOX1…	340
GO:0031401	BP	GO:0031401	positive regulation of protein modification process	880/14330	986/18800	9.17e-27	4.35e-25	2.63e-25	PRLR/VLDLR/TADA2B/GHR/IL1B/STRADB/MAP2K3/NRG3/CHI3L1/AKTIP/PTK2/ZC3H12A/HLA-DRB1/ARID5A/JARID2/VCP/PTK6/TRAF6/MUC1/GREM1/BMP8B/TOLLIP/CD80/TLR9/EFNA5/MAP3K5/RWDD3/EGFR/MIR21/APP/PDGFD/EHD4/EFNA1/SPDYA/CD40/LRP4/HSP90AB1/RASGRP1/BTC/PRKD2/PPP1R15A/PIK3CG/ISL1/BMP3/NCKAP1L/FLT3/WNT5A/FGFR1/CDH5/EDN3/TGFB1/AGAP2/SEMA4D/TGFBR2/CDCA2/LCP2/LILRB2/ENPP2/FLCN/PTTG1IP/FAM107A/C3/GDF11/PRDM12/ROCK2/CSF1R/F…	880
GO:1902533	BP	GO:1902533	positive regulation of intracellular signal transduction	879/14330	985/18800	1.09e-26	5.12e-25	3.1e-25	HAVCR2/SLC15A3/HCST/IFI35/GHR/IL1B/MAP2K3/NEDD4/MYOC/CHI3L1/CARD16/PTK2/PPM1A/ZNF385A/ZC3H12A/HLA-DRB1/TMED4/PMAIP1/FAM110C/IL18R1/GNAI2/TRAF6/ICAM1/GREM1/HIC1/S100A8/TLR9/SEMA5A/SLC9A3R1/MAP3K5/EGFR/MIR21/EIF5A/SPI1/APP/PDGFD/EFNA1/CASP1/CD40/LIN28A/STK19/HSP90AB1/RASGRP1/P2RX4/PRKD2/PIK3CG/LRRC19/MBIP/NCKAP1L/FLT3/SOS1/WNT5A/FGFR1/APOL3/EDN3/IGFBP5/CCR1/LGALS1/CCL4/TGFB1/PIK3CD/SEMA4D/CCL25/NEU…	879
GO:0030001	BP	GO:0030001	metal ion transport	794/14330	884/18800	2.72e-26	1.28e-24	7.73e-25	SLC25A23/FLVCR1/LCN2/AFG3L2/TRPV1/MRS2/SLC5A12/SIK1/PGRMC2/SLC17A4/NEDD4/ATP7B/SLC39A11/SLC39A4/PKD1L2/GNAI2/CYBA/SLC25A28/SLC30A4/PKD2L2/TLR9/STOM/SLC9A3R1/CCDC51/MIR21/PLCG1/SLC46A1/HEPH/SFXN1/FXYD3/CDK2/TMCO1/SLC8A1/SLC13A2/TRPM2/SLC25A37/P2RX4/CNKSR3/SLC4A4/ATP1A1/PON3/PIK3CG/VDR/KCNMB1/HOMER1/KCNB2/EDN3/TESC/CCR1/CCL4/ATP1B3/SLC22A5/SLC6A16/LILRB2/SLC38A2/ANXA2/STK39/RASA3/FLNA/MAGED2/KCNJ1/…	794
GO:0044085	BP	GO:0044085	cellular component biogenesis	2640/14330	3170/18800	2.78e-26	1.3e-24	7.87e-25	POF1B/AQP11/LRRC8D/CORO1C/PRLR/FRG1/APOA2/AFG3L2/NIP7/MPHOSPH9/TRPV1/IL1B/ARHGEF10L/FHDC1/PIK3R1/TK1/ANKS4B/ISCA1/NRG3/TMSB4Y/OFD1/LRRC4/TRIP13/MYOC/NPTX1/KIF2A/PPID/PTK2/FEZ2/USP39/RNF135/PPM1A/RNF5/ZC3H12A/DNAH5/HLA-DRB1/ZFYVE27/MARVELD3/REXO4/FAM110C/CCDC69/SOX30/PET117/VCP/CENPV/CDC14A/HLA-DRA/RAD52/EEF2K/ADD3/LIMD1/TBCEL/CDS1/CYBA/GJA10/ICAM1/GREM1/SRP19/TMEM231/IL1RAP/SLC9A3R1/EFNA5/MRM1/AP…	2640
GO:0045595	BP	GO:0045595	regulation of cell differentiation	1352/14330	1563/18800	3.87e-26	1.8e-24	1.09e-24	CORO1C/PRLR/SOCS3/SOX6/ZEB1/GDPD2/TRPV1/GHR/IL1B/PIK3R1/BAMBI/SIK1/NFKBIA/MYOC/NFKBIZ/PTK2/GBP1/LOXL2/IFITM1/ETS1/ZNF385A/ZC3H12A/HLA-DRB1/TYROBP/ZFYVE27/MPL/FRZB/NCOA1/PPP1CC/VSTM2A/HLA-DRA/EEF2K/LIMD1/CDS1/TRAF6/SFRP4/RUNX3/GREM1/FAM20C/CD80/IL17RD/MBNL3/TLR9/SEMA5A/EFNA5/MAP3K5/PLXNA1/ZBED2/EGFR/MIR21/SPI1/PRPF19/APP/ENPP1/MYF5/CEBPD/EFNA1/SEMA6B/HIF1A/RORB/LIN28A/DNAJB11/APC/LRP4/TIAM2/PROM1/…	1352
GO:0097435	BP	GO:0097435	supramolecular fiber organization	720/14330	796/18800	4.03e-26	1.86e-24	1.13e-24	POF1B/KATNB1/CORO1C/GDPD2/ARHGEF10L/FHDC1/PIK3R1/TMSB4Y/MYOC/KIF2A/LOXL2/ADD3/GREM1/SEMA5A/MIR21/HSP90B1/APP/RAC2/MYO1B/LCP1/APC/KANK4/MKKS/HSP90AB1/BFSP1/ARHGEF10/EML2/PREX1/NCKAP1L/RHOF/CDH5/SSH1/ELMO3/NPHS1/ADAMTS2/PLEKHG2/TUBGCP3/ITGB5/CRIPT/RHOB/CAPZA3/MTM1/FAM107A/CFLAR/PDLIM1/FLNA/NEDD1/FKBP4/RDX/MYO1F/PFN4/ROCK2/NCK1/BAIAP2L2/MEF2A/PLEK/PRKAR1A/MARCKS/MICAL3/DSP/NAT8B/INPP5J/PFDN5/MAP1S/A…	720
GO:0006629	BP	GO:0006629	lipid metabolic process	1208/14330	1387/18800	6.02e-26	2.77e-24	1.68e-24	PNPLA4/DOLPP1/HADHB/HEXB/DDHD1/PLBD1/CYP2S1/PCK2/CPT1A/PRLR/NR5A2/APOA2/SOCS3/HMGCL/GDPD2/VLDLR/ETFDH/TRPV1/PECR/CYP2J2/IL1B/HSD3B2/NAGA/PIK3R1/BAAT/TM6SF2/SIK1/NAAA/ACSL5/PTK2/LPCAT1/CYP27A1/CYP3A4/CYP46A1/HSD17B11/SULT1A1/APOL4/SULT1A2/CDS1/CYP4F12/PLCB4/DECR2/CYP11B2/DGKB/PIGC/APOA4/GDPD1/PIGZ/CES2/PLCG1/CHPT1/PRPF19/APP/ECHDC2/ABHD3/PHYH/ABHD2/HMGCS2/SREBF2/PRKAR2B/INPP5F/DGAT1/GAL3ST4/SULT2A…	1208
GO:0046903	BP	GO:0046903	secretion	829/14330	927/18800	6.43e-26	2.94e-24	1.78e-24	NNAT/PCK2/CPT1A/PRLR/SIDT2/EXOC1/TRPV1/IL1B/ATP7B/PPID/EXOC2/HLA-DRB1/GNAI2/PIM3/CYBA/S100A8/PTGDR/RHBDD3/SLC9A3R1/EFNA5/ATP9A/SPI1/HIF1A/STAT5A/RAC2/ABAT/TRPM2/GRM7/RASGRP1/FBXL20/P2RX4/PIK3CG/ISL1/VDR/NCKAP1L/CYP4F2/TNFAIP2/EPHA5/OAS2/EDN3/CCR1/NPHS1/GOLPH3L/TGFB1/PIK3CD/CKLF/PREB/REN/ITGB2/RAB31/SYTL2/STK39/PRAM1/GNPTAB/P2RY4/SNX10/TRH/ANXA1/WNK4/CAMK2G/VAMP3/IL13RA2/CD38/PCSK1/PNPLA8/SNAP29/L…	829
GO:0007264	BP	GO:0007264	small GTPase mediated signal transduction	469/14330	501/18800	7.63e-26	3.47e-24	2.1e-24	CHN2/ARHGEF10L/RAB4A/TAX1BP3/MYOC/SYDE2/SYNJ2BP/DOK2/RASGEF1B/RAC2/SIPA1L3/CDK2/TAGAP/TIAM2/STK19/ARHGEF10/RASGRP1/PREX1/PIK3CG/DENND3/RAP1GAP2/RHOU/SOS1/RHOF/FBP1/DENND4C/RHOB/RASA3/FLCN/DOCK4/RDX/TGM2/ROCK2/RAB38/EPS8L2/RGL4/SPRY1/APOC3/VAV1/PLEKHG3/PDPN/SIPA1L2/DENND1A/RASA2/P2RY8/BCL6/RAPGEF6/CYTH1/DAB1/NUP62/ABR/NUCB2/GRAP2/MAPKAPK5/NRG1/RAB12/RRAD/EPS8L3/VAV3/WAS/GPR65/CCDC88C/YWHAQ/ARHGAP1…	469
GO:1903131	BP	GO:1903131	mononuclear cell differentiation	410/14330	433/18800	8.83e-26	4e-24	2.42e-24	ZEB1/DNAJB9/IL1B/NFKBIZ/ZC3H12A/HLA-DRB1/IL18R1/HLA-DRA/TRAF6/RUNX3/CD80/TLR9/FCER1G/MIR21/SLC25A5/SPI1/MFNG/TRPM2/RASGRP1/IL4I1/PREX1/PIR/NCKAP1L/FLT3/SOS1/MR1/LGALS1/PIK3CD/TGFBR2/LIG4/CD83/ITGA4/LILRB2/BATF/ANXA1/PRDM1/BTN2A2/CD79A/SEMA4A/CSF1R/LILRB1/HMGB1/IRF1/AXL/ATF2/IL7R/VAV1/CD28/NLRP3/FOXP1/EGR3/EGR1/LYL1/CD3E/GPR68/BCL6/IFI16/SLAMF1/NHEJ1/JAK3/ADA/TNFSF13B/BTK/CD3D/TMEM98/AP3B1/NFAM1/G…	410
GO:0060341	BP	GO:0060341	regulation of cellular localization	720/14330	797/18800	1.02e-25	4.62e-24	2.8e-24	APPL1/RANGAP1/SIDT2/IL1B/PIK3R1/TAX1BP3/NEDD4/TMEM59/GBP1/PPM1A/ZC3H12A/HLA-DRB1/TYROBP/VCP/PPP1CC/PIM3/MX2/CYBA/REEP6/STOM/EFNA5/EGFR/PLCG1/ATP9A/SPI1/HIF1A/RAC2/SREBF2/LCP1/ERLEC1/INPP5F/APC/LRP4/SLC8A1/HSP90AB1/P2RX4/EHD2/RHOU/EPHA5/MSN/TGFB1/PREB/ITGB2/GZMB/SUPT6H/CRIPT/ANXA2/FLCN/USP36/FLNA/EFCAB7/RDX/IL13RA2/CXCL10/ABLIM3/GPR137B/ROCK2/FBXW7/RAB7A/ZDHHC2/UBE2J1/EPB41L2/PARP9/HSPA1L/NEDD4L/S…	720
GO:0019725	BP	GO:0019725	cellular homeostasis	818/14330	915/18800	1.79e-25	8.03e-24	4.86e-24	SLC25A23/HEXB/AQP11/LRRC8D/FLVCR1/PCK2/LCN2/AFG3L2/CD55/SIDT2/CXCR6/TRPV1/PIK3R1/ATP7B/NPTX1/RNF135/XPR1/HLA-DRB1/SLC39A4/PIM3/CYBA/SLC30A4/ICAM1/PTGIR/S100A8/PTGDR/SLC9A3R1/EFNA5/CCDC51/PLCG1/HSP90B1/APP/ENPP1/SLC46A1/HEPH/HIF1A/CXCR1/CD40/ATP6V0E2/IMMT/LIN28A/TMCO1/SLC8A1/TRPM2/PRDX6/P2RX4/SLC4A4/ATP1A1/PIK3CG/NCOA4/VDR/CD52/WNT5A/CDH5/EPHA5/EDN3/CCR1/CLN5/ATP1B3/ANKRD9/S100A9/RASA3/MTM1/P2RY4/…	818
GO:0051094	BP	GO:0051094	positive regulation of developmental process	1141/14330	1307/18800	2.17e-25	9.67e-24	5.85e-24	DDHD1/CORO1C/DMRT2/SOCS3/SOX6/ZEB1/GDPD2/VLDLR/GHR/IL1B/BAMBI/MYOC/NFKBIZ/CHI3L1/LOXL2/IFITM1/ETS1/ZNF385A/ZC3H12A/HLA-DRB1/TYROBP/ZFYVE27/MPL/FRZB/NCOA1/PPP1CC/VSTM2A/HLA-DRA/EEF2K/CDS1/TRAF6/SFRP4/RUNX3/GREM1/FAM20C/IL1RAP/CD80/SEMA5A/EFNA5/MAP3K5/PLXNA1/ZBED2/MIR21/PLCG1/SYDE1/PRPF19/PPIB/MYF5/CEBPD/HIF1A/CD40/LIN28A/SLC8A1/TIAM2/PROM1/MKKS/BASP1/HSP90AB1/RASGRP1/SOD2/IL4I1/MAML1/EHD2/WARS2/PR…	1141
GO:0061564	BP	GO:0061564	axon development	449/14330	479/18800	3.72e-25	1.65e-23	1e-23	AFG3L2/NPTX1/PALLD/PTK2/FEZ2/ZFYVE27/UNC5C/SEMA5A/EFNA5/APOA4/PLXNA1/NR4A2/APP/EFNA1/SEMA6B/RAC2/INPP5F/LRP4/TIAM2/GRM7/HSP90AB1/APLP2/NRXN3/NEO1/ISL1/SOS1/WNT5A/KIF5A/EPHA5/EDN3/PLXNA2/SEMA4D/ITGA4/UCHL1/CDH4/NTNG2/FLNA/MAG/SEMA4A/CSF1R/DISC1/MAP1S/MEGF8/FOXD1/EGR2/THY1/CDH11/SKIL/FN1/DAB1/NPTN/ZDHHC17/BRSK1/MAP1A/GDNF/COBL/UNC5D/CDK5/GATA3/TUBB2B/PRKCQ/DOCK7/OR10A4/PPP3CB/FOXB1/LAMA3/FLOT1/OPHN…	449
GO:0120036	BP	GO:0120036	plasma membrane bounded cell projection organization	1282/14330	1481/18800	4.59e-25	2.03e-23	1.23e-23	KATNB1/CORO1C/AFG3L2/MPHOSPH9/VLDLR/FHDC1/FLRT1/PIK3R1/OFD1/NEDD4/MYOC/NPTX1/PALLD/PTK2/FEZ2/DNAH5/ZFYVE27/CDC14A/PTK6/EEF2K/ICAM1/TMEM231/UNC5C/SEMA5A/SLC9A3R1/EFNA5/APOA4/PLXNA1/VANGL2/NR4A2/APP/EHD4/EFNA1/SEMA6B/RAC2/INPP5F/APC/RAB17/LRP4/TIAM2/TRPM2/GRM7/MKKS/HSP90AB1/APLP2/EHD2/NRXN3/NEO1/ISL1/BTG2/NCKAP1L/SOS1/WNT5A/HOMER1/ANKRD27/KIF5A/EPHA5/FUT9/GPRIN2/EDN3/PLXNA2/NEK3/SEMA4D/PLEKHO1/DEF8…	1282
GO:0051336	BP	GO:0051336	regulation of hydrolase activity	894/14330	1008/18800	5.47e-25	2.41e-23	1.46e-23	CORO1C/APOA2/PROS1/RANGAP1/PSMB9/CHN2/COL7A1/PI3/IGBP1/TAX1BP3/CARD16/PTK2/SYDE2/PMAIP1/NEIL1/VCP/GNAI2/CIDEB/SMR3B/S100A8/EFNA5/RASGEF1B/APOA4/MAP3K5/PLXNA1/EGFR/MIR21/SYDE1/HSP90B1/APP/EFNA1/USP47/CASP1/CD40/SIPA1L3/CST1/SBF1/NLRP1/TIAM2/MKKS/HSP90AB1/TBC1D1/ARHGEF10/RASGRP1/APLP2/PSME2/PRKD2/PREX1/PPP1R15A/CSTA/RAP1GAP2/NCKAP1L/SOS1/WNT5A/AMBP/FGFR1/EPHA5/OAS2/CST4/PLXNA2/CCL4/SEMA4D/CCL25/S10…	894
GO:0050801	BP	GO:0050801	ion homeostasis	692/14330	766/18800	9.48e-25	4.15e-23	2.51e-23	SLC25A23/HEXB/AQP11/FLVCR1/LCN2/AFG3L2/CD55/CXCR6/TRPV1/CNNM1/ATP7B/XPR1/SLC39A4/GNAI2/CYP4F12/CYBA/SLC25A28/SFRP4/SLC30A4/PTGIR/S100A8/CYP11B2/PTGDR/SLC9A3R1/OTC/PLCG1/HSP90B1/APP/ENPP1/SLC46A1/HEPH/HIF1A/CXCR1/CD40/ATP6V0E2/IMMT/TMCO1/SLC8A1/TRPM2/SOD2/SLC25A37/P2RX4/SLC4A4/ATP1A1/NEO1/PIK3CG/NCOA4/VDR/CYP4F2/CD52/WNT5A/CDH5/EDN3/CCR1/CLN5/ATP1B3/ANKRD9/S100A9/STK39/RASA3/P2RY4/SNX10/WNK4/ATP12…	692
GO:0030036	BP	GO:0030036	actin cytoskeleton organization	654/14330	721/18800	1.21e-24	5.28e-23	3.2e-23	POF1B/CORO1C/GDPD2/ARHGEF10L/FHDC1/PIK3R1/TMSB4Y/MYOC/PALLD/CXCL1/TYROBP/ADD3/SEMA5A/SLC9A3R1/EFNA5/MIR21/SYDE1/HSP90B1/FMNL1/RAC2/MYO1B/LCP1/KANK4/TRPM2/MKKS/ARHGEF10/EHD2/PREX1/NCKAP1L/RHOU/RHOF/EPHA5/GAB1/SSH1/ELMO3/NPHS1/AGAP2/PLEKHG2/ITGB5/RHOB/CAPZA3/FAM107A/CFLAR/PDLIM1/FLNA/ANXA1/PARVG/RDX/MYO1F/ABLIM3/PFN4/ROCK2/NCK1/CSF1R/BAIAP2L2/MEF2A/PLEK/PRKAR1A/MARCKS/PHACTR2/MICAL3/EPB41L4B/EPB41L…	654
GO:0061458	BP	GO:0061458	reproductive system development	411/14330	436/18800	1.33e-24	5.78e-23	3.5e-23	PRLR/SOCS3/TFPT/PTK2/COL9A3/NCOA1/CCNF/EGFR/CRIP1/HIF1A/MKKS/BASP1/UTF1/HSP90AB1/HOXA13/HESX1/NCOA4/VDR/WNT5A/TTPA/HSD17B2/REN/SPINT1/C3/FKBP4/ANXA1/PRDM1/FOSL1/AXL/TNC/ADAM19/PTGS2/HOXA10/ADA/INSR/NR2F2/MAPK14/UBB/HSD17B3/TIPARP/JUNB/AFP/GATA3/ACVR2A/UBE3A/MEA1/PTPN6/GATA6/PLEKHA5/HSPA5/BMPR2/GJB1/MSH4/FGFR2/SERPINF1/GCM1/CTSB/EIF2B5/SPINT2/ADAM15/PRDX3/DHCR24/GATA1/IRX5/GJB2/BMP7/FZD5/STK3/IDH1…	411
GO:0048608	BP	GO:0048608	reproductive structure development	408/14330	433/18800	2.57e-24	1.11e-22	6.71e-23	PRLR/SOCS3/TFPT/PTK2/COL9A3/NCOA1/CCNF/EGFR/CRIP1/HIF1A/MKKS/BASP1/UTF1/HSP90AB1/HOXA13/HESX1/NCOA4/VDR/WNT5A/TTPA/HSD17B2/REN/SPINT1/C3/FKBP4/ANXA1/PRDM1/FOSL1/AXL/TNC/ADAM19/PTGS2/HOXA10/ADA/INSR/NR2F2/MAPK14/UBB/HSD17B3/TIPARP/JUNB/AFP/GATA3/ACVR2A/UBE3A/MEA1/PTPN6/GATA6/HSPA5/BMPR2/GJB1/MSH4/FGFR2/SERPINF1/GCM1/CTSB/EIF2B5/SPINT2/ADAM15/PRDX3/DHCR24/GATA1/IRX5/GJB2/BMP7/FZD5/STK3/IDH1/RBP4/KL…	408
GO:0032880	BP	GO:0032880	regulation of protein localization	746/14330	832/18800	3.34e-24	1.43e-22	8.68e-23	NNAT/APPL1/PCK2/CPT1A/RANGAP1/SIDT2/EXOC1/IL1B/PIK3R1/TAX1BP3/TMEM59/PPID/GBP1/PPM1A/ZC3H12A/HLA-DRB1/TYROBP/VCP/PIM3/TMEM231/STOM/RHBDD3/EFNA5/EGFR/SPI1/HIF1A/RAC2/SREBF2/ABAT/LCP1/ERLEC1/APC/LRP4/TRPM2/HSP90AB1/TBC1D1/ISL1/RHOU/WNT5A/EPHA5/MSN/GOLPH3L/TGFB1/ITGB2/GZMB/CRIPT/FLCN/USP36/FLNA/TRH/EFCAB7/RDX/ABLIM3/GPR137B/ROCK2/CD38/PCSK1/FBXW7/CELA2A/ZDHHC2/GLUD1/UBE2J1/EPB41L2/PARP9/HSPA1L/NEDD4…	746
GO:0010941	BP	GO:0010941	regulation of cell death	1409/14330	1641/18800	3.53e-24	1.51e-22	9.13e-23	KATNB1/PRAP1/PRLR/SOCS3/TRPV1/GHR/IL1B/IGBP1/PIK3R1/STRADB/SIK1/CASP6/TFPT/CARD16/PPID/PTK2/ZNF385A/ZC3H12A/TYROBP/ANP32E/PMAIP1/FRZB/NCOA1/VCP/GNAI2/SDF2L1/CIDEB/PIM3/EEF2K/E2F3/TRAF6/SFRP4/MUC1/ICAM1/TNFAIP8L1/GREM1/UNC5C/S100A8/SEMA5A/HYOU1/SLC9A3R1/MAP3K5/BCL2A1/EGFR/MIR21/EIF5A/PLCG1/NR4A2/SLC25A5/HSP90B1/PHLDA1/EFNA1/HIF1A/USP47/CASP1/CD40/OPN3/MAP3K9/GPR75/NLRP1/APC/TRPM2/HSP90AB1/SOD2/SLF…	1409
GO:0051046	BP	GO:0051046	regulation of secretion	556/14330	606/18800	3.56e-24	1.52e-22	9.18e-23	NNAT/PCK2/CPT1A/SIDT2/EXOC1/TRPV1/IL1B/PPID/HLA-DRB1/GNAI2/PIM3/CYBA/S100A8/RHBDD3/SLC9A3R1/EFNA5/ATP9A/SPI1/HIF1A/RAC2/ABAT/TRPM2/GRM7/FBXL20/P2RX4/ISL1/NCKAP1L/CYP4F2/EPHA5/OAS2/EDN3/NPHS1/GOLPH3L/TGFB1/REN/ITGB2/STK39/PRAM1/P2RY4/TRH/ANXA1/WNK4/VAMP3/IL13RA2/CD38/PCSK1/LILRB1/P2RY2/CELA2A/RAB7A/GLUD1/CD300A/PTGES/KMO/CORIN/MTNR1B/PRKCG/CASR/GRP/GPR68/TLR2/PFKM/SYT8/REST/ADA/FOXF1/CD84/GDNF/FGR…	556
GO:0008015	BP	GO:0008015	blood circulation	475/14330	511/18800	3.63e-24	1.54e-22	9.32e-23	TRPV1/CYP2J2/MAP2K3/ZC3H12A/CYP4F12/CYBA/CYP11B2/KLF2/MIR21/ANPEP/ABAT/SLC8A1/MKKS/SOD2/P2RX4/ATP1A1/PIK3CG/ISL1/KCNMB1/CYP4F2/TBX20/CDH5/THRB/EDN3/TMEM161B/TGFB1/REN/STAT1/AKAP12/STK39/FLNA/DOCK4/CXCL10/FAAH/KNG1/RGS2/ROCK2/CD38/MEF2A/ATP6AP2/P2RY2/DSP/NEDD4L/SLC1A1/TACR3/AKAP9/CORIN/MTNR1B/ANK2/NPY/KLK1/CASR/BDKRB2/PTGS2/ADA/C3AR1/GCGR/NUP155/NR2F2/C2CD4B/CAV3/SERPING1/PLN/S100A1/TRHDE/PDE4B/CD…	475
GO:0030098	BP	GO:0030098	lymphocyte differentiation	363/14330	382/18800	7.34e-24	3.1e-22	1.88e-22	ZEB1/DNAJB9/IL1B/NFKBIZ/ZC3H12A/HLA-DRB1/IL18R1/HLA-DRA/RUNX3/CD80/TLR9/FCER1G/MIR21/SLC25A5/SPI1/MFNG/RASGRP1/IL4I1/PREX1/NCKAP1L/FLT3/SOS1/MR1/LGALS1/PIK3CD/TGFBR2/LIG4/CD83/ITGA4/LILRB2/BATF/ANXA1/PRDM1/BTN2A2/CD79A/SEMA4A/HMGB1/IRF1/AXL/ATF2/IL7R/VAV1/CD28/NLRP3/FOXP1/EGR3/EGR1/LYL1/CD3E/BCL6/SLAMF1/NHEJ1/JAK3/ADA/TNFSF13B/BTK/CD3D/TMEM98/AP3B1/NFAM1/GPR183/GATA3/PTPRC/NFKBID/CTLA4/CDH17/IFNA…	363
GO:0051347	BP	GO:0051347	positive regulation of transferase activity	518/14330	562/18800	7.87e-24	3.31e-22	2e-22	PRLR/VLDLR/GHR/IL1B/STRADB/MAP2K3/NRG3/CHI3L1/PTK2/HLA-DRB1/TRAF6/GREM1/TLR9/EFNA5/MAP3K5/EGFR/MIR21/PDGFD/EFNA1/SPDYA/CD40/HSP90AB1/RASGRP1/BTC/PIK3CG/NCKAP1L/FLT3/WNT5A/FGFR1/EPHA5/EDN3/SERINC5/TGFB1/AGAP2/TGFBR2/HNRNPA2B1/LCP2/P2RY12/DSCC1/CSF1R/FBXW7/AXL/SLC1A1/TOM1L1/CD300A/EGR1/CCT2/CDC25B/FGFR3/FCGR1A/DAB1/UBE2N/INSR/MAPKAPK5/FGR/PPP2CA/ALK/NRG1/VAV3/SLC27A1/CDK5/ERN2/DAZAP2/PTPRC/ARRDC4/P…	518
GO:0030155	BP	GO:0030155	regulation of cell adhesion	685/14330	760/18800	8.2e-24	3.43e-22	2.08e-22	HAVCR2/CORO1C/PRLR/PLEKHA2/CD55/IL1B/PIK3R1/MYOC/NFKBIZ/DPP4/PTK2/GBP1/ETS1/ZC3H12A/HLA-DRB1/HLA-DRA/TRAF6/MUC1/RUNX3/GREM1/MAP3K8/CD80/KIF26B/SEMA5A/EFNA5/PLXNA1/MIR21/SPI1/MYF5/EFNA1/HLA-DMA/MMP12/HLA-DMB/RAC2/ABAT/RASGRP1/IL4I1/HLA-DQA1/PRKD2/PREX1/PIK3CG/NCKAP1L/NOTCH4/IDO1/WNT5A/FUT9/LPXN/TESC/LGALS1/PLXNA2/TGFB1/SEMA4D/TGFBR2/COL16A1/CCL25/TGFBI/ITGB2/CD83/ITGA4/TFE3/LILRB2/P2RY12/FLCN/PLAU…	685
GO:0016192	BP	GO:0016192	vesicle-mediated transport	1355/14330	1576/18800	9.13e-24	3.8e-22	2.3e-22	APPL1/CORO1C/APOA2/EXOC1/VLDLR/GHR/IL1B/RAB4A/COG2/NEDD4/YIPF4/AKTIP/PTK2/DDC/EXOC2/LOXL2/TYROBP/TMED4/ZFYVE27/SOX30/VCP/GNAI2/EEF2K/CYBA/RAB22A/SFRP4/GREM1/SYNJ2BP/LMBRD1/PTGDR/NCF2/HYOU1/DYSF/FCER1G/ATP9A/SPI1/APP/ENPP1/EHD4/CXCR1/RAC2/CCDC91/MYO1B/INPP5F/RAB17/LRP4/RABEP1/RASGRP1/FBXL20/EHD2/ERGIC2/PIK3CG/DENND3/CRYBA1/NCKAP1L/RHOU/ASGR1/C4BPB/TNFAIP2/WNT5A/ANKRD27/KIF5A/MSN/ELMO3/CCR1/TMEM50A…	1355
GO:0098771	BP	GO:0098771	inorganic ion homeostasis	678/14330	752/18800	1.14e-23	4.72e-22	2.86e-22	SLC25A23/HEXB/AQP11/FLVCR1/LCN2/AFG3L2/CD55/CXCR6/TRPV1/CNNM1/ATP7B/XPR1/SLC39A4/GNAI2/CYP4F12/CYBA/SLC25A28/SFRP4/SLC30A4/PTGIR/S100A8/CYP11B2/PTGDR/SLC9A3R1/OTC/PLCG1/HSP90B1/APP/ENPP1/SLC46A1/HEPH/HIF1A/CXCR1/CD40/ATP6V0E2/IMMT/TMCO1/SLC8A1/TRPM2/SOD2/SLC25A37/P2RX4/SLC4A4/ATP1A1/NEO1/PIK3CG/NCOA4/VDR/CYP4F2/CD52/WNT5A/CDH5/EDN3/CCR1/CLN5/ATP1B3/ANKRD9/S100A9/RASA3/P2RY4/SNX10/ATP12A/CXCL10/TG…	678
GO:0043549	BP	GO:0043549	regulation of kinase activity	687/14330	763/18800	1.42e-23	5.86e-22	3.55e-22	PRKRIP1/CORO1C/PRLR/SOCS3/VLDLR/GHR/IL1B/PIK3R1/STRADB/MAP2K3/NRG3/CHI3L1/PTK2/HLA-DRB1/CCNF/PTK6/PTPRB/TRAF6/GREM1/TLR9/SLC9A3R1/EFNA5/MAP3K5/EGFR/MIR21/APP/PDGFD/EFNA1/SPDYA/CD40/PRKAR2B/APC/SLC8A1/PRKAR2A/HSP90AB1/RASGRP1/BTC/PIK3CG/NCKAP1L/FLT3/SOS1/WNT5A/FGFR1/EPHA5/EDN3/TGFB1/AGAP2/TGFBR2/LCP2/P2RY12/UCHL1/CCNB3/TRIB2/CCNJL/CAMK2N1/RGS2/IRAK3/CSF1R/FBXW7/AXL/PRKAR1A/SPRY1/LAX1/SLC1A1/TOM1L1…	687
GO:0007049	BP	GO:0007049	cell cycle	1503/14330	1760/18800	1.49e-23	6.14e-22	3.72e-22	KATNB1/APPL1/PRAP1/CNTD1/IL1B/STRADB/SIK1/TFPT/TRIP13/KIF2A/USP39/PPM1A/CCDC69/CCNF/VCP/PPP1CC/GNAI2/CENPV/CDC14A/PTK6/PIM3/E2F3/MX2/MUC1/RUNX3/MAP3K8/BLCAP/SLC9A3R1/NME6/EGFR/MIR21/PRPF19/APP/HEPACAM2/USP47/USP37/SPDYA/CDK2/APC/PRDM5/TUBAL3/HSP90AB1/TIPIN/ARHGEF10/VRK1/SLFN11/MIS12/BTC/BRD8/PSME2/HOXA13/USP3/PPP1R15A/MARVELD1/SMARCA5/BTG2/MBIP/RHOU/ABCB1/HSF2BP/WNT5A/HMG20B/EDN3/CCNDBP1/MYBL2/CD…	1503
GO:0034097	BP	GO:0034097	response to cytokine	814/14330	916/18800	2.02e-23	8.25e-22	5e-22	APPL1/PCK2/PRLR/NR5A2/SOCS3/CXCR6/RNF125/TRPV1/GHR/IL1B/IGBP1/NFKBIA/CHI3L1/CARD16/IL10RB/GBP1/IFITM1/IFNGR2/CXCL1/ZC3H12A/PADI2/MPL/IFITM2/IL18R1/JARID2/MX2/CYBA/TRAF6/ICAM1/IL1RAP/TOLLIP/IL17RD/KLF2/MAP3K5/CXCL2/FCER1G/GBP5/MIR21/EIF5A/SLC25A5/SPI1/APP/IFITM3/HIF1A/CXCR1/STAT5A/MMP12/CASP1/CD40/CXCL3/ALAD/GPR75/PRDM5/MKKS/HSP90AB1/SBNO2/SMARCA5/FLT3/CAPN2/SOS1/WNT5A/CSF2RB/OAS2/MYBL2/GBP2/CCR1/…	814
GO:0055080	BP	GO:0055080	cation homeostasis	669/14330	742/18800	2.25e-23	9.15e-22	5.54e-22	SLC25A23/HEXB/AQP11/FLVCR1/LCN2/AFG3L2/CD55/CXCR6/TRPV1/CNNM1/ATP7B/SLC39A4/GNAI2/CYP4F12/CYBA/SLC25A28/SLC30A4/PTGIR/S100A8/CYP11B2/PTGDR/OTC/PLCG1/HSP90B1/APP/SLC46A1/HEPH/HIF1A/CXCR1/CD40/ATP6V0E2/IMMT/TMCO1/SLC8A1/TRPM2/SOD2/SLC25A37/P2RX4/SLC4A4/ATP1A1/NEO1/PIK3CG/NCOA4/VDR/CYP4F2/CD52/WNT5A/CDH5/EDN3/CCR1/CLN5/ATP1B3/ANKRD9/S100A9/RASA3/P2RY4/SNX10/WNK4/ATP12A/CXCL10/TGM2/KNG1/CD38/RAB38/HM…	669
GO:0043269	BP	GO:0043269	regulation of ion transport	616/14330	679/18800	2.61e-23	1.06e-21	6.41e-22	IL1B/SIK1/NEDD4/IFNGR2/GNAI2/CYBA/SFRP4/TLR9/STOM/SLC9A3R1/MIR21/PLCG1/APP/FXYD3/ABAT/SLC8A1/GRM7/P2RX4/CNKSR3/ATP1A1/PIK3CG/KCNMB1/ABCB1/CYP4F2/HOMER1/KCNB2/EDN3/TESC/CCR1/CCL4/ATP1B3/LILRB2/P2RY12/STK39/FLNA/KCNJ1/TRH/WNK4/CCL2/CAMK2G/GEM/CXCL10/RGS2/CLCN2/CYBB/LILRB1/FXYD5/NEDD4L/PTGES/AKAP9/KMO/MTNR1B/SLC30A10/ANK2/THY1/CASR/CXCL9/HVCN1/SYT8/JAK3/PTGS2/KCNAB3/ATP8B1/MMP9/CD84/GDNF/GSG1L/RRAD/…	616
GO:0023061	BP	GO:0023061	signal release	422/14330	451/18800	3.04e-23	1.23e-21	7.44e-22	NNAT/PCK2/CPT1A/SIDT2/IL1B/HLA-DRB1/PIM3/EFNA5/HIF1A/ABAT/TRPM2/FBXL20/P2RX4/ISL1/EPHA5/EDN3/REN/P2RY4/TRH/ANXA1/CAMK2G/CD38/SNAP29/LILRB1/CELA2A/GLUD1/STX3/FOXD1/PTGES/KMO/ABCC4/MTNR1B/PRKCG/CASR/GRP/GPR68/PFKM/SYT8/REST/BRSK1/BTK/GDNF/STX11/UCP2/CDK5/IL1RN/GATA3/SLC16A1/CFTR/PPP3CB/VPS35/KCNA2/RAB8B/PLA2G10/SYT4/SLC16A2/ACSL4/HMGN3/SIRT4/VAMP2/NOS2/SOX11/ADCY8/DRD1/MEF2C/MAOB/CRY2/LYN/C2CD2L/IL…	422
GO:0009991	BP	GO:0009991	response to extracellular stimulus	446/14330	479/18800	3.44e-23	1.38e-21	8.37e-22	PCK2/CPT1A/ZEB1/TRPV1/GHR/USF1/SIK1/XPR1/ZC3H12A/PMAIP1/PKLR/SLC39A4/NCOA1/GNAI2/CIDEB/CYBA/MAP3K5/OTC/NR4A2/ALAD/HMGCS2/SREBF2/SLC8A1/MKKS/SOD2/CYP26A1/VDR/ASGR1/SSTR2/TGFBR2/STAT1/DCTPP1/ITGA4/SLC38A2/FLCN/GABARAPL2/FAM107A/APPL2/RMI1/ZFYVE1/FOSL1/SSTR3/CXCL10/CYBB/PCSK1/AXL/ATF2/SLC6A19/SLC27A4/KYNU/BBS2/RRAGD/PRKAB2/RNF152/PRKCG/KPTN/NPY/CASR/IFI16/RRAGA/PDK2/PTGS2/BRSK1/GCGR/PRLH/NUCB2/MYH13…	446
GO:0048880	BP	GO:0048880	sensory system development	368/14330	389/18800	5.07e-23	2.03e-21	1.23e-21	MEIS3P1/ZEB1/LPCAT1/TMEM231/PITX2/EGFR/MYF5/HIF1A/RORB/SIPA1L3/PBX2/PROM1/BFSP1/RDH13/HESX1/ISL1/CRYBA1/SOS1/WNT5A/THRB/TGFBR2/P2RY12/C3/MAN2A1/PRDM1/GDF11/TSPAN12/SLC17A8/CLCN2/SPRY1/SLC1A1/PFDN5/MIP/MTNR1B/THY1/SKIL/COL4A1/OPN5/KRT12/BCAR3/GATA3/SALL2/ATF6/BMPR2/RING1/TDRD7/SERPINF1/CRYGD/TSKU/DLX2/PHACTR4/SOX11/RPL24/RCN1/FJX1/BMP7/FZD5/PAX2/RHOJ/OLFM3/AGTPBP1/CRYGC/TBX2/COL8A2/USH1C/RBP4/SLC2…	368
GO:0006886	BP	GO:0006886	intracellular protein transport	759/14330	851/18800	5.66e-23	2.26e-21	1.37e-21	KATNB1/APPL1/AQP11/ZDHHC9/RANGAP1/IL1B/PIK3R1/STRADB/NFKBIA/NEDD4/PPM1A/ZC3H12A/TMED4/VCP/RTP1/E2F3/GRPEL2/RAB22A/SYNJ2BP/SRP19/STOM/HSP90B1/SSR3/MMP12/RAC2/SREBF2/LCP1/ERLEC1/NUP93/NUTF2/RAB17/HSP90AB1/SPCS3/NCOA4/ZDHHC23/RHOU/KIF5A/TOMM40L/TGFB1/PREB/ITGB2/GZMB/RAB31/SYTL2/RHOB/SEC61G/PTTG1IP/USP36/GNPTAB/SNX10/PEX26/FLNA/APPL2/CTSA/EFCAB7/RAB43/TXNIP/HM13/PIKFYVE/ABLIM3/TMED6/XPO5/RAB38/FBXW7/…	759
GO:0043067	BP	GO:0043067	regulation of programmed cell death	1285/14330	1493/18800	6.22e-23	2.47e-21	1.5e-21	PRAP1/PRLR/SOCS3/TRPV1/IL1B/IGBP1/PIK3R1/STRADB/SIK1/CASP6/TFPT/CARD16/PPID/PTK2/ZNF385A/ZC3H12A/TYROBP/ANP32E/PMAIP1/FRZB/NCOA1/VCP/GNAI2/SDF2L1/CIDEB/PIM3/EEF2K/E2F3/TRAF6/SFRP4/MUC1/ICAM1/TNFAIP8L1/GREM1/UNC5C/S100A8/SEMA5A/HYOU1/SLC9A3R1/MAP3K5/BCL2A1/EGFR/MIR21/EIF5A/PLCG1/NR4A2/SLC25A5/HSP90B1/PHLDA1/EFNA1/HIF1A/USP47/CASP1/CD40/OPN3/MAP3K9/NLRP1/APC/HSP90AB1/SOD2/BTC/HOXA13/PIK3CG/ISL1/BTG…	1285
GO:0060627	BP	GO:0060627	regulation of vesicle-mediated transport	489/14330	530/18800	8.06e-23	3.18e-21	1.93e-21	APPL1/APOA2/IL1B/RAB4A/GNAI2/EEF2K/CYBA/SFRP4/GREM1/SYNJ2BP/DYSF/FCER1G/ATP9A/SPI1/EHD4/RAC2/INPP5F/RAB17/FBXL20/EHD2/NCKAP1L/WNT5A/ANKRD27/MSN/PREB/ITGB2/RAB31/ANXA2/PRAM1/C3/P2RY4/APPL2/ANXA1/CCL2/RDX/IL13RA2/TGM2/FER1L5/IL2RB/LILRB1/HMGB1/AXL/APOC3/RAB7A/ZDHHC2/NEDD4L/FCN1/CD300A/PRKCG/LRPAP1/TLR2/SLAMF1/SYT8/REST/INSR/FOXF1/CD84/FGR/CLIP3/GSG1L/RAB12/ABCA13/BICD1/CAV3/HCK/CDK5/PRTN3/BTBD9/RAB…	489
GO:1901701	BP	GO:1901701	cellular response to oxygen-containing compound	1042/14330	1195/18800	8.13e-23	3.2e-21	1.94e-21	HAVCR2/APPL1/PCK2/CPT1A/SOCS3/ZEB1/CD55/DEFB124/RANGAP1/SIDT2/TRPV1/GHR/IL1B/PIK3R1/MAP2K3/USF1/NFKBIA/NPTX1/CARD16/PTK2/AQP8/CXCL1/ZC3H12A/HLA-DRB1/ARID5A/PKLR/VCP/GNAI2/PTK6/PIM3/EEF2K/CYBA/TRAF6/ICAM1/CD80/CYP11B2/PTGDR/SLC9A3R1/EFNA5/KLF2/APOA4/MAP3K5/CXCL2/EGFR/MIR21/NR4A2/NFKBIB/SPI1/HSP90B1/APP/PDGFD/ENPP1/HIF1A/STAT5A/CASP1/CXCL3/RORB/HMGCS2/LIN28A/CDK2/APC/SLC8A1/TRPM2/SOD2/SBNO2/P2RX4/P…	1042
GO:0048589	BP	GO:0048589	developmental growth	583/14330	641/18800	8.4e-23	3.29e-21	1.99e-21	FLVCR1/PRLR/AFG3L2/GHR/FLRT1/ZFYVE27/JARID2/KIF26B/SEMA5A/EFNA5/KLF2/PLXNA1/APP/PPIB/SEMA6B/STAT5A/LRP4/MKKS/BASP1/HSP90AB1/HESX1/SOS1/WNT5A/TBX20/EDN3/SEMA4D/TGFBR2/CHST11/ITGA4/CDH4/MTM1/CFLAR/MAG/RMI1/ANXA1/RGS2/SEMA4A/DISC1/PRKAR1A/SPRY1/ATF2/MESP1/ATF5/NEDD4L/ANXA6/MEGF8/BBS2/CER1/PELO/FN1/NINJ1/CDK1/FGFR3/NCAPG2/PEX5/BIN3/VIL1/CPNE5/PRLH/INSR/COBL/RBBP6/MAPK14/MSTN/CAV3/STIL/CDK5/GATA3/S1PR…	583
GO:0031667	BP	GO:0031667	response to nutrient levels	417/14330	446/18800	8.73e-23	3.41e-21	2.06e-21	PCK2/CPT1A/ZEB1/TRPV1/GHR/USF1/SIK1/XPR1/ZC3H12A/PMAIP1/PKLR/SLC39A4/NCOA1/GNAI2/CIDEB/CYBA/MAP3K5/OTC/ALAD/HMGCS2/SREBF2/SLC8A1/MKKS/SOD2/CYP26A1/VDR/SSTR2/TGFBR2/STAT1/SLC38A2/FLCN/GABARAPL2/FAM107A/APPL2/RMI1/ZFYVE1/SSTR3/CXCL10/CYBB/PCSK1/ATF2/SLC6A19/SLC27A4/KYNU/BBS2/RRAGD/PRKAB2/RNF152/PRKCG/KPTN/NPY/CASR/IFI16/RRAGA/PDK2/PTGS2/BRSK1/GCGR/PRLH/NUCB2/MYH13/EIF2S1/UCN2/BECN1/CAT/MAPK14/GDAP1…	417
GO:0042221	BP	GO:0042221	response to chemical	3598/14330	4410/18800	1.03e-22	4e-21	2.42e-21	SLC25A23/HAVCR2/CYP2S1/APPL1/AQP11/LRRC8D/PCK2/CPT1A/PRLR/NR5A2/PLIN2/APOA2/SOCS3/SOX6/CREB3L3/ZEB1/CD55/DEFB124/RANGAP1/SIDT2/CXCR6/UBE4A/RNF125/DNAJB9/TRPV1/GHR/CYP2J2/KDM5D/IL1B/FLRT1/IGBP1/HSD3B2/PIK3R1/BAMBI/MAP2K3/NRG3/USF1/NFKBIA/PGRMC2/CASP6/PSMB2/NEDD4/ATP7B/NPTX1/ABCG2/CHI3L1/PALLD/DPP4/CARD16/PTK2/DDC/AQP8/IL10RB/FEZ2/GBP1/LOXL2/IFITM1/PPM1A/CALR3/IFNGR2/RNF5/CXCL1/ZC3H12A/CYP3A4/CYP46…	3598
GO:0072001	BP	GO:0072001	renal system development	300/14330	312/18800	1.28e-22	4.94e-21	2.99e-21	AQP11/GREM1/KIF26B/VANGL2/PDGFD/HMGCS2/LIN28A/ODC1/LRP4/PROM1/BASP1/CYP26A1/ANKS6/WNT5A/NPHS1/REN/STAT1/FLCN/CFLAR/PRDM1/WNK4/GDF11/GCNT4/SPRY1/UPK3A/FOXD1/SEC61A1/EGR1/CER1/COL4A1/FOXF1/MMP9/GDNF/CAT/TIPARP/ANGPT2/ASS1/GATA3/HOXD11/CD34/PLCE1/GCNT1/BMP10/HYAL2/HPGD/WFS1/ARG2/ENPEP/FGFR2/SERPINF1/FOXJ1/COL4A4/CYP26B1/HOXB7/CTSH/EPCAM/PODXL/SOX11/KIRREL3/BMP7/MEF2C/PTK7/MMP17/PAX2/EDNRA/RBP4/AKR1B…	300
GO:0098660	BP	GO:0098660	inorganic ion transmembrane transport	754/14330	846/18800	1.3e-22	5e-21	3.02e-21	SLC25A23/SLC15A3/AFG3L2/SLC15A1/TRPV1/MRS2/SLC17A4/NEDD4/ATP7B/PCYOX1/XPR1/SLC39A11/SLC39A4/PKD1L2/CYBA/SLC25A28/GABRR2/SLC30A4/PKD2L2/TLR9/STOM/SLC9A3R1/ANO5/CCDC51/MIR21/PLCG1/SLC25A5/CYB5A/SLC46A1/ATP6V0E2/FXYD3/TMCO1/SLC8A1/TRPM2/SLC25A37/P2RX4/CNKSR3/SLC4A4/ATP1A1/PIK3CG/COX5A/NDUFS7/KCNMB1/SLC26A2/KCNB2/EDN3/TESC/ATP1B3/APOL1/SLC6A16/GABRA2/ANXA2/STK39/RASA3/FLNA/KCNJ1/SLC33A1/WNK4/GEM/ATP1…	754
GO:0042981	BP	GO:0042981	regulation of apoptotic process	1258/14330	1461/18800	1.31e-22	5.01e-21	3.03e-21	PRAP1/PRLR/SOCS3/TRPV1/IL1B/IGBP1/PIK3R1/STRADB/SIK1/CASP6/TFPT/CARD16/PPID/PTK2/ZNF385A/ZC3H12A/TYROBP/ANP32E/PMAIP1/FRZB/NCOA1/VCP/GNAI2/SDF2L1/CIDEB/PIM3/EEF2K/E2F3/TRAF6/SFRP4/MUC1/ICAM1/TNFAIP8L1/GREM1/UNC5C/S100A8/SEMA5A/HYOU1/SLC9A3R1/MAP3K5/BCL2A1/EGFR/MIR21/EIF5A/PLCG1/NR4A2/SLC25A5/HSP90B1/PHLDA1/EFNA1/HIF1A/USP47/CASP1/CD40/OPN3/MAP3K9/NLRP1/APC/HSP90AB1/SOD2/BTC/HOXA13/PIK3CG/ISL1/BTG…	1258
GO:0150063	BP	GO:0150063	visual system development	362/14330	383/18800	1.91e-22	7.3e-21	4.42e-21	MEIS3P1/ZEB1/LPCAT1/TMEM231/PITX2/EGFR/MYF5/HIF1A/RORB/SIPA1L3/PBX2/PROM1/BFSP1/RDH13/HESX1/CRYBA1/SOS1/WNT5A/THRB/TGFBR2/P2RY12/C3/MAN2A1/PRDM1/GDF11/TSPAN12/SLC17A8/CLCN2/SPRY1/SLC1A1/PFDN5/MIP/MTNR1B/THY1/SKIL/COL4A1/OPN5/KRT12/BCAR3/GATA3/SALL2/ATF6/BMPR2/RING1/TDRD7/SERPINF1/CRYGD/TSKU/DLX2/PHACTR4/SOX11/RPL24/RCN1/FJX1/BMP7/FZD5/PAX2/RHOJ/OLFM3/AGTPBP1/CRYGC/TBX2/COL8A2/USH1C/RBP4/SLC25A25/…	362
GO:0048585	BP	GO:0048585	negative regulation of response to stimulus	1415/14330	1656/18800	2.2e-22	8.37e-21	5.07e-21	HAVCR2/APPL1/AQP11/PRAP1/SOCS3/ULK3/PROS1/CD55/IFI35/RNF125/DNAJB9/IL1B/IGBP1/NUDT16L1/BAMBI/TAX1BP3/STRADB/MAP2K3/PSMB4/USF1/ZNRF3/NFKBIA/NEDD4/MYOC/DPP4/CARD16/GBP1/PPM1A/ZNF385A/ZC3H12A/HLA-DRB1/PADI2/MARVELD3/PBLD/FRZB/SOX30/VCP/GNAI2/MLLT3/PIM3/LIMD1/SFRP4/MUC1/ICAM1/PTGIR/TNFAIP8L1/GREM1/SYNJ2BP/PTPRR/HIC1/IL17RD/TLR9/SEMA5A/HYOU1/SLC9A3R1/TMEM127/EGFR/MIR21/PLCG1/NR4A2/SLC25A5/SPI1/ENPP1/K…	1415
GO:0032940	BP	GO:0032940	secretion by cell	706/14330	789/18800	2.35e-22	8.9e-21	5.39e-21	NNAT/PCK2/CPT1A/SIDT2/EXOC1/TRPV1/IL1B/PPID/EXOC2/HLA-DRB1/GNAI2/PIM3/PTGDR/RHBDD3/EFNA5/ATP9A/SPI1/HIF1A/RAC2/ABAT/TRPM2/GRM7/RASGRP1/FBXL20/P2RX4/PIK3CG/ISL1/NCKAP1L/TNFAIP2/EPHA5/EDN3/CCR1/GOLPH3L/TGFB1/PIK3CD/CKLF/PREB/REN/ITGB2/RAB31/SYTL2/PRAM1/GNPTAB/P2RY4/TRH/ANXA1/CAMK2G/VAMP3/IL13RA2/CD38/PCSK1/SNAP29/LILRB1/ANK1/AXL/PLEK/SYCN/CELA2A/MICAL3/RAB7A/GLUD1/STX3/CD300A/M6PR/FOXD1/PTGES/KMO/A…	706
GO:0005975	BP	GO:0005975	carbohydrate metabolic process	545/14330	597/18800	2.36e-22	8.93e-21	5.41e-21	HEXB/PCK2/CPT1A/PARG/SLC3A1/DERA/GUSB/NDST4/NAGA/ST6GAL2/GUSBP3/CHST5/SIK1/ALDOC/CHI3L1/GALM/PMAIP1/PKLR/TSTD1/PPP1CC/ENTPD5/NAGK/PHKB/APP/ENPP1/HIF1A/GAL3ST4/SI/GLB1L/PFKFB3/SLC4A4/FBP1/GM2A/FUT9/NFKB1/IMPA2/TGFB1/INPP5B/CHST11/GALE/GNPTAB/MAN2A1/ENOSF1/FUCA1/ENO2/GCNT4/CHST8/TPI1/SYNJ2/PLEK/ST3GAL3/NNMT/CHID1/INPP5J/GALNT7/UEVLD/ADPGK/SLC23A1/SLC25A10/PFKM/COX11/OCRL/PDK2/EDEM2/SLC25A13/GCGR/IN…	545
GO:0050808	BP	GO:0050808	synapse organization	393/14330	419/18800	2.62e-22	9.86e-21	5.97e-21	AFG3L2/LRRC4/NEDD4/NPTX1/VCP/EEF2K/GJA10/IL1RAP/PPFIBP2/EFNA5/APP/EFNA1/RAB17/LRP4/WNT5A/HOMER1/SEMA4D/NEUROD2/SYBU/TUBB/CRIPT/LILRB2/GABRA2/NTNG2/C3/FLNA/GRID2/IL10RA/SEZ6/SEMA4A/DISC1/ZDHHC2/TUBA1A/SLC1A1/SRGN/GPC4/PALM/COL4A1/TLR2/REST/NPTN/INSR/GDNF/CTNND2/ARF4/NRG1/MAPK14/CAPRIN1/CDK5/STAU1/UBE3A/SDCBP/C1QC/VPS35/OPHN1/APOE/LRRTM1/SYNGAP1/DRD1/KIRREL3/PCDHB9/MEF2C/FZD5/C1QB/TPBG/SETD5/DMPK/N…	393
GO:0023057	BP	GO:0023057	negative regulation of signaling	1196/14330	1386/18800	2.9e-22	1.09e-20	6.59e-21	APPL1/PRAP1/SOCS3/ULK3/IFI35/RNF125/DNAJB9/IL1B/IGBP1/BAMBI/TAX1BP3/STRADB/MAP2K3/ZNRF3/NFKBIA/NEDD4/MYOC/CARD16/GBP1/PPM1A/ZNF385A/ZC3H12A/PADI2/MARVELD3/PBLD/FRZB/SOX30/VCP/GNAI2/MLLT3/PIM3/LIMD1/SFRP4/MUC1/ICAM1/PTGIR/TNFAIP8L1/GREM1/SYNJ2BP/PTPRR/HIC1/IL17RD/TLR9/HYOU1/SLC9A3R1/TMEM127/EGFR/MIR21/NR4A2/SLC25A5/SPI1/ENPP1/EFNA1/HIF1A/USP47/MMP12/INPP5F/APC/LRP4/SOD2/CNKSR3/CYP26A1/PPP1R15A/ISL…	1196
GO:0055065	BP	GO:0055065	metal ion homeostasis	602/14330	665/18800	3.29e-22	1.23e-20	7.42e-21	SLC25A23/HEXB/FLVCR1/LCN2/AFG3L2/CD55/CXCR6/TRPV1/CNNM1/ATP7B/SLC39A4/GNAI2/CYP4F12/CYBA/SLC25A28/SLC30A4/PTGIR/S100A8/CYP11B2/PTGDR/PLCG1/HSP90B1/APP/SLC46A1/HEPH/HIF1A/CXCR1/CD40/IMMT/TMCO1/SLC8A1/TRPM2/SOD2/SLC25A37/P2RX4/ATP1A1/NEO1/PIK3CG/NCOA4/VDR/CYP4F2/CD52/WNT5A/CDH5/EDN3/CCR1/ATP1B3/ANKRD9/S100A9/RASA3/P2RY4/SNX10/ATP12A/CXCL10/TGM2/KNG1/CD38/HMGB1/DISC1/ATP4A/NEDD4L/UPK3A/SLC1A1/ITPR3/…	602
GO:1903530	BP	GO:1903530	regulation of secretion by cell	504/14330	549/18800	3.65e-22	1.36e-20	8.21e-21	NNAT/PCK2/CPT1A/SIDT2/EXOC1/IL1B/PPID/HLA-DRB1/GNAI2/PIM3/RHBDD3/EFNA5/ATP9A/SPI1/HIF1A/RAC2/ABAT/TRPM2/GRM7/FBXL20/P2RX4/ISL1/NCKAP1L/EPHA5/EDN3/GOLPH3L/TGFB1/REN/ITGB2/PRAM1/P2RY4/TRH/ANXA1/VAMP3/IL13RA2/CD38/PCSK1/LILRB1/CELA2A/RAB7A/GLUD1/CD300A/PTGES/KMO/MTNR1B/PRKCG/CASR/GRP/GPR68/TLR2/PFKM/SYT8/REST/FOXF1/CD84/GDNF/FGR/RAB12/UCP2/CDK5/RAB26/SLC16A1/CFTR/PPP3CB/SDCBP/VPS35/KCNA2/RAB8B/PLA2G…	504
GO:0098655	BP	GO:0098655	cation transmembrane transport	790/14330	891/18800	4.47e-22	1.66e-20	1e-20	SLC25A23/SLC15A3/AFG3L2/SLC15A1/SLC25A19/TRPV1/MRS2/SLC17A4/NEDD4/ATP7B/IFNGR2/SLC39A11/SLC39A4/PKD1L2/CYBA/SLC25A28/SLC30A4/PKD2L2/SLC25A20/TLR9/STOM/SLC9A3R1/CCDC51/ANO10/MIR21/PLCG1/SLC25A5/CYB5A/APP/SLC46A1/SFXN1/ATP6V0E2/FXYD3/TMCO1/SLC8A1/TRPM2/SLC25A37/P2RX4/CNKSR3/SLC4A4/ATP1A1/PIK3CG/COX5A/NDUFS7/KCNMB1/HOMER1/KCNB2/EDN3/TESC/ATP1B3/CNGA1/SLC22A5/SLC6A16/TMEM63B/SLC25A38/ANXA2/STK39/RASA…	790
GO:0001654	BP	GO:0001654	eye development	358/14330	379/18800	4.62e-22	1.7e-20	1.03e-20	MEIS3P1/ZEB1/LPCAT1/TMEM231/PITX2/EGFR/MYF5/HIF1A/RORB/SIPA1L3/PBX2/PROM1/BFSP1/RDH13/HESX1/CRYBA1/SOS1/WNT5A/THRB/TGFBR2/MAN2A1/PRDM1/GDF11/TSPAN12/SLC17A8/CLCN2/SPRY1/SLC1A1/PFDN5/MIP/MTNR1B/THY1/SKIL/COL4A1/OPN5/KRT12/BCAR3/GATA3/SALL2/ATF6/BMPR2/RING1/TDRD7/SERPINF1/CRYGD/TSKU/DLX2/PHACTR4/SOX11/RPL24/RCN1/FJX1/BMP7/FZD5/PAX2/RHOJ/OLFM3/AGTPBP1/CRYGC/TBX2/COL8A2/USH1C/RBP4/SLC25A25/ATP2B4/KDM…	358
GO:0080134	BP	GO:0080134	regulation of response to stress	1153/14330	1334/18800	4.95e-22	1.82e-20	1.1e-20	SLC25A23/HAVCR2/APPL1/AQP11/PARG/SOCS3/APOBEC3F/CREB3L3/PROS1/IFI35/RNF125/DNAJB9/IL1B/IGBP1/PIK3R1/NUDT16L1/PSMB4/USF1/NFKBIA/CASP6/NFKBIZ/PTK2/RNF135/ETS1/ZNF385A/ZC3H12A/HLA-DRB1/TYROBP/PMAIP1/MARVELD3/CADM1/RAD52/CYBA/TRAF6/MUC1/HIC1/S100A8/TLR9/RHBDD3/HYOU1/MAP3K5/GBP5/EGFR/MIR21/PLCG1/SPI1/APP/CCDC92/KLKB1/HIF1A/USP47/MMP12/CASP1/ABAT/NLRP1/INPP5F/TRPM2/HSP90AB1/RASGRP1/SOD2/SBNO2/BRD8/LPCA…	1153
GO:0051603	BP	GO:0051603	proteolysis involved in protein catabolic process	686/14330	766/18800	5.5e-22	2.01e-20	1.22e-20	AQP11/UBE4A/RNF125/DNAJB9/PSMB9/KLHDC2/PSMB4/ZNRF3/PSMB2/NEDD4/PTK2/PCYOX1/CALR3/RNF5/PMAIP1/CCNF/VCP/SDF2L1/UBE2L6/TOLLIP/HSP90B1/PSMA4/PRPF19/EFNA1/USP47/USP37/ALAD/CDK2/ERLEC1/RNF166/HSP90AB1/HECTD3/FBXL20/PSME2/RNF128/USP3/UBE2E1/CAPN2/RNF7/UGGT1/FBXL4/USP30/ANKRD9/GZMB/WDR26/PSMA6/UCHL1/USP34/MTM1/GABARAPL2/USP36/TRIB2/UBE3B/CHMP1B/HM13/C17orf97/PSMA3/RNF144B/RNF14/CTSK/RNF144A/DISC1/FBXW7/C…	686
GO:0010648	BP	GO:0010648	negative regulation of cell communication	1191/14330	1381/18800	5.71e-22	2.08e-20	1.26e-20	APPL1/PRAP1/SOCS3/ULK3/IFI35/RNF125/DNAJB9/IL1B/IGBP1/BAMBI/TAX1BP3/STRADB/MAP2K3/ZNRF3/NFKBIA/NEDD4/MYOC/CARD16/GBP1/PPM1A/ZNF385A/ZC3H12A/PADI2/MARVELD3/PBLD/FRZB/SOX30/VCP/GNAI2/MLLT3/PIM3/LIMD1/SFRP4/MUC1/ICAM1/PTGIR/TNFAIP8L1/GREM1/SYNJ2BP/PTPRR/HIC1/IL17RD/TLR9/HYOU1/SLC9A3R1/TMEM127/EGFR/MIR21/NR4A2/SLC25A5/SPI1/ENPP1/EFNA1/HIF1A/USP47/MMP12/INPP5F/APC/LRP4/SOD2/CNKSR3/CYP26A1/PPP1R15A/ISL…	1191
GO:0042110	BP	GO:0042110	T cell activation	467/14330	506/18800	6.4e-22	2.32e-20	1.41e-20	HAVCR2/ZEB1/CD55/IL1B/NFKBIZ/DPP4/ZC3H12A/HLA-DRB1/IL18R1/HLA-DRA/TRAF6/ICAM1/RUNX3/MAP3K8/CD80/FCER1G/MIR21/SPI1/HLA-DMA/HLA-DMB/RAC2/LCP1/RASGRP1/IL4I1/HLA-DQA1/PREX1/PIK3CG/SLAMF7/NCKAP1L/IDO1/SOS1/MSN/MR1/LGALS1/PIK3CD/TGFBR2/LIG4/CD83/LILRB2/BATF/KLRK1/HHLA2/ANXA1/PRDM1/CCL2/BTN2A2/NCK1/DHPS/SEMA4A/LILRB1/HMGB1/HLA-DPA1/IRF1/PRKAR1A/CD274/ATF2/IL7R/VAV1/CD28/LAX1/LAPTM5/BTN3A1/NLRP3/FOXP1/EG…	467
GO:0022607	BP	GO:0022607	cellular component assembly	2428/14330	2928/18800	7.94e-22	2.87e-20	1.74e-20	POF1B/AQP11/LRRC8D/CORO1C/PRLR/APOA2/AFG3L2/NIP7/MPHOSPH9/TRPV1/IL1B/ARHGEF10L/FHDC1/PIK3R1/TK1/ANKS4B/ISCA1/NRG3/TMSB4Y/OFD1/LRRC4/TRIP13/MYOC/NPTX1/KIF2A/PPID/PTK2/FEZ2/USP39/RNF135/PPM1A/RNF5/ZC3H12A/DNAH5/HLA-DRB1/ZFYVE27/MARVELD3/FAM110C/CCDC69/SOX30/PET117/VCP/CENPV/CDC14A/HLA-DRA/RAD52/EEF2K/ADD3/LIMD1/TBCEL/CDS1/CYBA/GJA10/ICAM1/GREM1/SRP19/TMEM231/IL1RAP/SLC9A3R1/EFNA5/APOA4/VANGL2/GBP5/…	2428
GO:0009611	BP	GO:0009611	response to wounding	511/14330	558/18800	8.1e-22	2.91e-20	1.77e-20	PROS1/RANGAP1/USF1/PTK2/TYROBP/MPL/S100A8/DGKB/DYSF/APOA4/MAP3K5/FCER1G/MIR21/KLKB1/HIF1A/MMP12/CD40/ABHD2/ABAT/INPP5F/SOD2/P2RX4/PIK3CG/ISL1/FIBP/C4BPB/NOTCH4/CYP4F2/WNT5A/ANXA5/CCR1/TGFB1/TGFBR2/PF4V1/P2RY12/PLAU/CFLAR/FLNA/MAG/CHMP1B/ANXA1/KNG1/FER1L5/PCSK1/TREML1/AXL/PLEK/CELA2A/DSP/EPB41L4B/VAV1/TNC/SLC1A1/PDPN/ITGA5/ANXA6/LMAN1/CD44/CHMP4C/TNFRSF12A/FN1/CDK1/VIL1/FOXF1/PLAUR/NRG1/MAPK14/CAV…	511
GO:0001822	BP	GO:0001822	kidney development	291/14330	303/18800	1.07e-21	3.85e-20	2.33e-20	AQP11/GREM1/KIF26B/VANGL2/PDGFD/HMGCS2/LIN28A/ODC1/LRP4/PROM1/BASP1/CYP26A1/ANKS6/WNT5A/NPHS1/REN/STAT1/FLCN/CFLAR/PRDM1/WNK4/GDF11/GCNT4/SPRY1/UPK3A/FOXD1/SEC61A1/EGR1/CER1/MMP9/GDNF/CAT/TIPARP/ANGPT2/ASS1/GATA3/HOXD11/CD34/PLCE1/GCNT1/BMP10/HYAL2/HPGD/WFS1/ARG2/ENPEP/FGFR2/SERPINF1/FOXJ1/COL4A4/CYP26B1/HOXB7/CTSH/EPCAM/PODXL/SOX11/KIRREL3/BMP7/MEF2C/PTK7/MMP17/PAX2/EDNRA/AKR1B1/ADAMTS1/PECAM1/T…	291
GO:0010817	BP	GO:0010817	regulation of hormone levels	458/14330	496/18800	1.21e-21	4.33e-20	2.62e-20	PNPLA4/NNAT/CYP2S1/PCK2/CPT1A/SIDT2/GHR/IL1B/HSD3B2/DPP4/CYP3A4/CYP46A1/HLA-DRB1/HSD17B11/SULT1A1/PIM3/CYP11B2/EFNA5/HIF1A/ABAT/DGAT1/SULT2A1/TRPM2/IL4I1/HSD3B1/CYP26A1/RDH13/ATP1A1/RETSAT/ISL1/DHRS11/EPHA5/EDN3/PLA2G7/HSD17B2/NFKB1/REN/ALDH1A1/TRH/ANXA1/CAMK2G/CTSK/CYP17A1/CD38/CLCN2/GCNT4/PCSK1/CHST8/IYD/ATP6AP2/CELA2A/GLUD1/FOXD1/EGR1/CORIN/MTNR1B/CASR/GRP/GPR68/PFKM/REST/BTK/CRABP1/HSD17B3/TI…	458
GO:0042127	BP	GO:0042127	regulation of cell population proliferation	1476/14330	1735/18800	1.22e-21	4.35e-20	2.64e-20	HAVCR2/AQP11/PRLR/NR5A2/MEIS3P1/ZEB1/CD55/IFI30/IFI35/IL1B/BAMBI/TAX1BP3/NFKBIA/DPP4/PTK2/IFITM1/ETS1/CXCL1/HLA-DRB1/TYROBP/MPL/MARVELD3/FRZB/JARID2/PPP1CC/GNAI2/VSTM2A/ROGDI/E2F3/CYBA/TRAF6/SFRP4/PTGIR/RUNX3/GREM1/SYNJ2BP/CD80/TLR9/SEMA5A/SLC9A3R1/MAP3K5/CNOT8/TMEM127/EGFR/MIR21/PLCG1/SLC25A5/APP/PDGFD/HIF1A/STAT5A/MMP12/SPDYA/HLA-DMB/CD40/RAC2/LIN28A/LAMC1/ODC1/CDK2/APC/NAMPT/TIPIN/SOD2/IL4I1/B…	1476
GO:0050878	BP	GO:0050878	regulation of body fluid levels	360/14330	382/18800	1.26e-21	4.46e-20	2.7e-20	PRLR/PROS1/USF1/ATP7B/ZNF385A/MPL/GNAI2/CYP4F12/CYBA/CYP11B2/DGKB/FCER1G/KLKB1/HIF1A/STAT5A/CD40/ABAT/PIK3CG/FIBP/VDR/C4BPB/CYP4F2/OAS2/ANXA5/PF4V1/P2RY12/STK39/PLAU/FLNA/WNK4/KNG1/TREML1/AXL/PLEK/P2RY2/CELA2A/VAV1/PDPN/LMAN1/FN1/ADA/PLAUR/MAPK14/SERPING1/AP3B1/PAPSS2/VAV3/WAS/PRKCQ/CD34/AK3/CFTR/ENTPD1/GP5/FOXB1/PTPN6/FLI1/HYAL2/SERPINC1/DDR1/WFS1/APOE/DGKD/ADCY6/CYP26B1/LSR/GATA1/SOCS2/JMJD1C/U…	360
GO:0140352	BP	GO:0140352	export from cell	759/14330	855/18800	1.37e-21	4.83e-20	2.93e-20	NNAT/PCK2/CPT1A/SIDT2/EXOC1/TRPV1/IL1B/ATP7B/ABCG2/PPID/EXOC2/HLA-DRB1/GNAI2/PIM3/PTGDR/RHBDD3/EFNA5/MIR21/ATP9A/SPI1/HIF1A/RAC2/ABAT/SLC8A1/TRPM2/GRM7/RASGRP1/FBXL20/P2RX4/SLC4A4/ATP1A1/PIK3CG/ISL1/NCKAP1L/ABCB1/TNFAIP2/EPHA5/EDN3/CCR1/GOLPH3L/TGFB1/PIK3CD/CKLF/PREB/ATP1B3/REN/ITGB2/SLC22A5/RAB31/SYTL2/PRAM1/GNPTAB/P2RY4/TRH/ANXA1/CAMK2G/VAMP3/ATP12A/IL13RA2/CD38/PCSK1/SNAP29/LILRB1/ANK1/AXL/PLE…	759
GO:0045597	BP	GO:0045597	positive regulation of cell differentiation	768/14330	866/18800	1.51e-21	5.32e-20	3.22e-20	SOCS3/SOX6/ZEB1/GDPD2/GHR/IL1B/BAMBI/MYOC/NFKBIZ/LOXL2/IFITM1/ETS1/ZNF385A/ZC3H12A/HLA-DRB1/TYROBP/ZFYVE27/MPL/FRZB/NCOA1/PPP1CC/VSTM2A/HLA-DRA/EEF2K/CDS1/TRAF6/SFRP4/RUNX3/GREM1/FAM20C/CD80/SEMA5A/EFNA5/MAP3K5/PLXNA1/ZBED2/MIR21/PRPF19/MYF5/CEBPD/HIF1A/LIN28A/TIAM2/PROM1/HSP90AB1/RASGRP1/SOD2/IL4I1/MAML1/PREX1/ISL1/VDR/NCKAP1L/ANKRD27/HMG20B/TBX20/FGFR1/CDH5/CYB5D2/EDN3/TESC/CCR1/PLXNA2/NFKB1/AC…	768
GO:0045785	BP	GO:0045785	positive regulation of cell adhesion	415/14330	446/18800	1.69e-21	5.93e-20	3.59e-20	HAVCR2/PLEKHA2/CD55/IL1B/MYOC/NFKBIZ/DPP4/ETS1/HLA-DRB1/HLA-DRA/TRAF6/RUNX3/MAP3K8/CD80/KIF26B/MIR21/HLA-DMA/HLA-DMB/RASGRP1/IL4I1/HLA-DQA1/PRKD2/PREX1/NCKAP1L/WNT5A/LGALS1/TGFBR2/COL16A1/CCL25/ITGB2/CD83/ITGA4/TFE3/LILRB2/P2RY12/FLCN/KLRK1/FLNA/HHLA2/ANXA1/CCL2/TGM2/BTN2A2/NCK1/DHPS/LILRB1/HMGB1/HLA-DPA1/DISC1/CD274/IL7R/EPB41L4B/VAV1/CD28/PDPN/NLRP3/ITGA5/STX3/ADAM19/EGR3/CD44/MIP/NPY/THY1/CD3E…	415
GO:0010628	BP	GO:0010628	positive regulation of gene expression	998/14330	1146/18800	1.83e-21	6.38e-20	3.86e-20	HAVCR2/EIF3C/APPL1/APOA2/CD55/DEFB124/DNAJB9/IL1B/PIK3R1/FUBP1/CHI3L1/RNF135/ETS1/ZC3H12A/PADI2/TYROBP/ARID5A/IL18R1/VSTM2A/CADM1/CYBA/TRAF6/SFRP4/IL1RAP/CD80/TLR9/TLR1/FCER1G/GBP5/EGFR/MIR21/EIF5A/SPI1/PRPF19/APP/KLKB1/HIF1A/MMP12/CASP1/CD40/LIN28A/NLRP1/SPON1/RASGRP1/PRDX6/LPCAT3/PRKD2/PPP1R15A/PIK3CG/ISL1/MBIP/VDR/IDO1/WNT5A/CDH5/OAS2/MSN/PGC/TESC/ACVR1B/EPHX2/IL1R1/TGFB1/PIK3CD/STAT1/AKAP12/C…	998
GO:0032446	BP	GO:0032446	protein modification by small protein conjugation	776/14330	876/18800	1.95e-21	6.78e-20	4.1e-20	SOCS3/RANGAP1/ASB13/UBE4A/RNF125/KLHDC2/ZNRF3/NEDD4/AKTIP/RNF135/ASB10/RNF5/CCNF/VCP/TRAF6/UBE2L6/TOLLIP/PJA1/RWDD3/PRPF19/HIF1A/FBXO25/MKRN1/RNF166/HSP90AB1/HECTD3/RNF128/UBE2E1/RNF7/HMG20B/NEUROD2/ANKRD9/PTTG1IP/FAM107A/UBE3B/IRF2BP1/RNF144B/RNF14/WDSUB1/MED11/KBTBD8/RNF144A/FBXW7/CUL1/BLMH/UBE2J1/UBAC1/LAPTM5/CDC27/NEDD4L/UHRF1/EGR2/DCAF13/EGR1/RNF10/RNF11/RNF152/PRKCG/NOSIP/SIAH3/UBE2W/TRIM69…	776
GO:0044087	BP	GO:0044087	regulation of cellular component biogenesis	841/14330	955/18800	2.33e-21	8.08e-20	4.89e-20	CORO1C/MPHOSPH9/IL1B/ARHGEF10L/PIK3R1/TMSB4Y/MYOC/NPTX1/PTK2/FEZ2/PPM1A/RNF5/FAM110C/VCP/EEF2K/ADD3/ICAM1/GREM1/IL1RAP/EFNA5/GBP5/MIR21/APP/RAC2/LCP1/CDK2/APC/RAB17/KANK4/TRPM2/MKKS/ARHGEF10/EML2/ISL1/NCKAP1L/WNT5A/ANKRD27/TBX20/CDH5/MSN/SNX30/SSH1/NPHS1/TGFB1/SEMA4D/COL16A1/PREB/PLEKHG2/DEF8/P2RY12/CAPZA3/NTNG2/MTM1/FAM107A/FLNA/CHMP1B/FKBP4/GRID2/MMP1/RDX/PIKFYVE/PFN4/ROCK2/NCK1/SEMA4A/HMGB1/BA…	841
GO:0097190	BP	GO:0097190	apoptotic signaling pathway	538/14330	591/18800	2.39e-21	8.25e-20	5e-20	IL1B/PIK3R1/STRADB/CASP6/TFPT/ZNF385A/TYROBP/PMAIP1/GNAI2/CIDEB/MUC1/ICAM1/HIC1/S100A8/MKNK2/HYOU1/SLC9A3R1/MAP3K5/BCL2A1/MIR21/EIF5A/NR4A2/SLC25A5/SPI1/CRIP1/HIF1A/USP47/CASP1/SOD2/P2RX4/PPP1R15A/FGFR1/ACVR1B/TGFB1/SGMS1/GZMB/S100A9/FLCN/DIABLO/PTTG1IP/CFLAR/PEA15/NDUFS3/DPF2/SSTR3/CTH/NCK1/CD38/FBXW7/CUL1/ATF2/CD28/CREB3/ANXA6/PPP2R1B/CD44/SKIL/TNFRSF12A/CD3E/FGFR3/NCK2/IFI16/BDKRB2/PDK2/PTGS2/…	538
GO:0055082	BP	GO:0055082	cellular chemical homeostasis	733/14330	825/18800	4.02e-21	1.38e-19	8.38e-20	SLC25A23/HEXB/AQP11/LRRC8D/FLVCR1/PCK2/LCN2/AFG3L2/CD55/SIDT2/CXCR6/TRPV1/PIK3R1/ATP7B/NPTX1/XPR1/HLA-DRB1/SLC39A4/PIM3/CYBA/SLC30A4/ICAM1/PTGIR/S100A8/PTGDR/SLC9A3R1/EFNA5/PLCG1/HSP90B1/APP/ENPP1/SLC46A1/HEPH/HIF1A/CXCR1/CD40/ATP6V0E2/IMMT/LIN28A/TMCO1/SLC8A1/TRPM2/P2RX4/SLC4A4/ATP1A1/PIK3CG/NCOA4/VDR/CD52/WNT5A/CDH5/EPHA5/EDN3/CCR1/CLN5/ATP1B3/ANKRD9/S100A9/RASA3/P2RY4/WNK4/ATP12A/CXCL10/TGM2/K…	733
GO:0030900	BP	GO:0030900	forebrain development	354/14330	376/18800	4.64e-21	1.59e-19	9.63e-20	ZEB1/HSD3B2/NRG3/DNAH5/TYROBP/PHLPP2/SEMA5A/PITX2/EGFR/NR4A2/APP/SEMA6B/HIF1A/SLC8A1/MKKS/HSD3B1/HESX1/ISL1/BTG2/SSTR2/WNT5A/EPHA5/P2RY12/SLC38A2/MBOAT7/SSTR3/PCSK1/CSF1R/NKX2-1/BTBD3/DISC1/AXL/ATF5/BBS2/NPY/PEX5/DAB1/MCPH1/PAX5/BLOC1S2/ALK/NR2F2/NRG1/UBB/CEP120/STIL/CDK5/KCNC2/EFHC1/DOCK7/FOXB1/PEX13/OPHN1/KDM1A/FGFR2/EIF2B5/TSKU/DLX2/DRD1/KIRREL3/CSNK2A2/AGTPBP1/KCNC1/ATP2B4/KDM2B/SLC7A11/CDH1/…	354
GO:0035295	BP	GO:0035295	tube development	982/14330	1128/18800	5.01e-21	1.71e-19	1.04e-19	AQP11/ZEB1/IL1B/CHI3L1/PTK2/LOXL2/ETS1/ZC3H12A/PTK6/PTPRB/TRAF6/GREM1/SYNJ2BP/KIF26B/SEMA5A/KLF2/PITX2/OTC/VANGL2/EGFR/MIR21/PLCG1/SPI1/EFNA1/HIF1A/MMP12/ANPEP/CD40/HMGCS2/PROM1/MKKS/BASP1/HOXA13/WARS2/PRKD2/HESX1/PIK3CG/ISL1/VDR/NOTCH4/TNFAIP2/SOS1/WNT5A/TBX20/CDH5/THRB/IGFBP5/GAB1/PLXNA2/TGFB1/PIK3CD/TGFBR2/ADAMTS2/TGFBI/STAT1/CCDC103/SPINT1/ENPP2/RHOB/ANXA2/ELK1/CBFA2T2/C3/PHGDH/MAN2A1/FLNA/AN…	982
GO:0022414	BP	GO:0022414	reproductive process	1288/14330	1505/18800	6.19e-21	2.11e-19	1.28e-19	HAVCR2/HEXB/PRLR/DMRT2/SOCS3/PAIP2/CNTD1/IL1B/PI3/TFPT/TRIP13/PTK2/CALR3/COL9A3/DNAH5/CRISP1/PSG3/NCOA1/SOX30/CCNF/AFF4/CADM1/GJA10/PTGDR/TTLL9/EGFR/MIR21/SYDE1/NDRG3/APP/TDRD6/CRIP1/HIF1A/SPDYA/ABHD2/LIN28A/ABAT/SBF1/CDK2/TRPM2/MKKS/BASP1/UTF1/HSP90AB1/HOXA13/HESX1/NCOA4/VDR/HSF2BP/IDO1/CAPN2/SSTR2/SOS1/WNT5A/TTPA/AMBP/THRB/IGFBP5/CDKL2/HSD17B2/ACVR1B/TGFBR2/COL16A1/ADAMTS2/REN/INPP5B/RPL39L/TUB…	1288
GO:0009896	BP	GO:0009896	positive regulation of catabolic process	471/14330	513/18800	8.24e-21	2.79e-19	1.69e-19	CPT1A/APOA2/IL1B/NEDD4/TMEM59/PTK2/LPCAT1/ZC3H12A/VCP/ENTPD5/RHBDD3/APOA4/CNOT8/SLC25A5/APP/HIF1A/EXOSC9/APC/RNF128/SLC4A4/TRIM65/BTG2/C4BPB/WNT5A/MSN/SNX30/C4BPA/FLCN/PTTG1IP/TRIB2/RDX/RNF144B/RNF14/ROCK2/DHRSX/HMGB1/RNF144A/DISC1/FBXW7/ATG16L1/RAB7A/LAPTM5/NEDD4L/RNF152/INSR/SH3RF3/MTDH/CTSC/BECN1/TIPARP/CAV3/RNF185/PLK3/SH3D19/TNRC6B/APOA1/ATF6/DCP1B/VPS35/OPTN/RBM24/RNF40/APOE/LIN28B/PTPN1/WW…	471
GO:0000003	BP	GO:0000003	reproduction	1294/14330	1513/18800	8.42e-21	2.84e-19	1.72e-19	HAVCR2/HEXB/PRLR/DMRT2/SOCS3/PAIP2/CNTD1/IL1B/PI3/TFPT/TRIP13/PTK2/CALR3/COL9A3/DNAH5/CRISP1/PSG3/NCOA1/SOX30/CCNF/AFF4/CADM1/GJA10/PTGDR/TTLL9/EGFR/MIR21/SYDE1/NDRG3/APP/TDRD6/CRIP1/HIF1A/SPDYA/ABHD2/LIN28A/ABAT/SBF1/CDK2/TRPM2/MKKS/BASP1/UTF1/HSP90AB1/HOXA13/HESX1/NCOA4/VDR/HSF2BP/IDO1/CAPN2/SSTR2/SOS1/WNT5A/TTPA/AMBP/THRB/IGFBP5/CDKL2/HSD17B2/ACVR1B/TGFBR2/COL16A1/ADAMTS2/REN/INPP5B/RPL39L/TUB…	1294
GO:0048562	BP	GO:0048562	embryonic organ morphogenesis	282/14330	294/18800	8.92e-21	3e-19	1.82e-19	FLVCR1/ZEB1/FRZB/SLC9A3R1/VANGL2/MYF5/EFNA1/HIF1A/MKKS/HESX1/WNT5A/TBX20/TGFBR2/CHST11/CCDC103/MESP1/MEGF8/TBX1/HAND2/PAX5/HOXB8/ENG/FOXF1/USH1G/CTHRC1/STIL/HOXD10/SLC39A3/GATA3/TPRN/TSHZ1/IFT52/INSIG2/FGFR2/NKX3-2/COL2A1/MAFB/HOXB7/DLX2/PHACTR4/SOX11/IRX5/BMP7/MEF2C/FZD5/PTK7/PAX2/EDNRA/TBX2/USH1C/RBP4/SUFU/RUNX2/RBPMS2/KDM2B/FGF9/CCDC40/GATA4/COL11A1/HYAL1/HOXD9/YAP1/RNF207/C2CD3/RDH10/SP3/HOXB…	282
GO:0032870	BP	GO:0032870	cellular response to hormone stimulus	530/14330	583/18800	1.04e-20	3.49e-19	2.12e-19	APPL1/PCK2/PRLR/NR5A2/SOCS3/RANGAP1/GHR/KDM5D/IL1B/PIK3R1/USF1/PGRMC2/NEDD4/PTK2/PADI2/ARID5A/PKLR/NCOA1/GNAI2/EEF2K/CYBA/CYP11B2/PTGDR/EFNA5/NR4A2/ENPP1/STAT5A/ABHD2/HMGCS2/APC/MKKS/BRD8/ATP1A1/NCOA4/ISL1/FLT3/SSTR2/FBP1/LMO2/THRB/DENND4C/GAB1/NFKB1/REN/STAT1/RAB31/GNG2/FAM107A/CFLAR/P2RY4/LBH/APPL2/TRH/FKBP4/ANXA1/RDX/SSTR3/RNF14/ROCK2/NCK1/SLC27A4/FOXP1/BBS2/PELP1/SLC30A10/SERPINB9/REST/JAK3/P…	530
GO:0045859	BP	GO:0045859	regulation of protein kinase activity	582/14330	645/18800	1.16e-20	3.86e-19	2.34e-19	PRKRIP1/CORO1C/PRLR/VLDLR/GHR/IL1B/STRADB/MAP2K3/NRG3/CHI3L1/PTK2/CCNF/PTK6/PTPRB/TRAF6/GREM1/TLR9/SLC9A3R1/EFNA5/MAP3K5/EGFR/MIR21/APP/PDGFD/EFNA1/SPDYA/CD40/PRKAR2B/APC/SLC8A1/PRKAR2A/HSP90AB1/RASGRP1/BTC/PIK3CG/NCKAP1L/FLT3/SOS1/WNT5A/FGFR1/EDN3/TGFB1/AGAP2/TGFBR2/LCP2/UCHL1/CCNB3/TRIB2/CCNJL/CAMK2N1/RGS2/IRAK3/CSF1R/FBXW7/PRKAR1A/SPRY1/LAX1/SLC1A1/TOM1L1/CD300A/EGR1/CDC25B/THY1/NCK2/NCAPG2/FC…	582
GO:0051345	BP	GO:0051345	positive regulation of hydrolase activity	524/14330	576/18800	1.17e-20	3.9e-19	2.36e-19	CORO1C/RANGAP1/CHN2/TAX1BP3/SYDE2/PMAIP1/VCP/CIDEB/S100A8/RASGEF1B/APOA4/MAP3K5/EGFR/MIR21/SYDE1/APP/EFNA1/CASP1/CD40/SIPA1L3/NLRP1/TIAM2/HSP90AB1/TBC1D1/ARHGEF10/RASGRP1/PSME2/PRKD2/PREX1/PPP1R15A/RAP1GAP2/SOS1/WNT5A/FGFR1/CCL4/SEMA4D/CCL25/S100A9/P2RY12/FLCN/DIABLO/CFLAR/CCL2/TGM2/ROCK2/NLRC4/HMGB1/RGL4/PLEK/CCL20/VAV1/SLC27A4/LAPTM5/SLC1A1/NLRP3/CD300A/SIPA1L2/RGS1/THY1/FN1/FGFR3/IFI16/RAPGEF6…	524
GO:1905114	BP	GO:1905114	cell surface receptor signaling pathway involved in cell-cell signaling	501/14330	549/18800	1.51e-20	5e-19	3.03e-19	TRPV1/BAMBI/TAX1BP3/ZNRF3/MYOC/PPM1A/FRZB/SOX30/VCP/MLLT3/LIMD1/SFRP4/GREM1/HIC1/SEMA5A/SLC9A3R1/VANGL2/EGFR/NR4A2/APP/USP47/ABAT/APC/LRP4/P2RX4/HESX1/ISL1/WNT5A/BARX1/NFKB1/TGFB1/USP34/C3/DACT3/GRID2/SEZ6/DISC1/ATP6AP2/MESP1/PFDN5/GPC4/EGR1/TLR2/MKS1/FBXW4/MDFIC/MAD2L2/CCNE1/PPP2CA/CTNND2/CTHRC1/MAPK14/CCDC88C/CDK5/GATA3/TMEM88/PPM1N/VPS35/PAF1/ZNF703/RNF43/APOE/FGFR2/WNT3/DDX3X/HBP1/TSKU/RNF213…	501
GO:0003002	BP	GO:0003002	regionalization	334/14330	354/18800	2.1e-20	6.91e-19	4.18e-19	DMRT2/MLLT3/GREM1/PITX2/MYF5/TDRD6/PBX2/LRP4/BASP1/ISL1/BTG2/WNT5A/TBX20/BARX1/PLXNA2/C3/GDF11/ATP6AP2/SPRY1/MESP1/MEGF8/FOXD1/TBX1/EGR2/CER1/MKS1/HOXA10/HOXB8/FOXF1/GDNF/COBL/NR2F2/HOXD10/HOXC5/MEOX1/ACVR2A/HOXD11/TSHZ1/POFUT1/FOXB1/IFT52/BMPR2/RING1/TDRD7/FGFR2/WNT3/MAFB/FOXJ1/CYP26B1/HOXB7/DLX2/MEF2C/FZD5/PAX2/TP53/SUFU/KDM2B/ROBO2/GATA5/EPB41L5/MNS1/RNF220/ROBO1/GATA4/HOXD9/DDIT3/RNF2/DLL4/FK…	334
GO:0018105	BP	GO:0018105	peptidyl-serine phosphorylation	300/14330	315/18800	2.1e-20	6.91e-19	4.18e-19	ULK3/PRKY/MKNK2/EGFR/APP/CDK2/INPP5F/HSP90AB1/VRK1/CNKSR3/PRKD2/WNT5A/TGFB1/TGFBR2/STK39/PIKFYVE/ROCK2/NCK1/SLC1A1/INPP5J/SGK2/MAP4K1/AKAP9/CD44/PRKCG/CDK1/NCK2/BDKRB2/MAPK13/TSSK2/PTGS2/BRSK1/MAST2/MAPKAPK5/MAD2L2/SRPK2/MKNK1/MAPK14/RAMP3/CDK5/BCAR3/PRKCQ/DOCK7/IFNA1/DYRK2/PKN1/PLCL2/RPS6KA1/PCK1/DRD1/MAPKAPK2/MARK3/CSNK2A2/DMPK/IL6/ATP2B4/STK32B/RIPK2/MIF/ARAF/RASSF2/AKT1/SMYD3/CAV1/STK38L/CAMK…	300
GO:0040008	BP	GO:0040008	regulation of growth	594/14330	660/18800	2.11e-20	6.91e-19	4.18e-19	FLVCR1/SOCS3/AFG3L2/GHR/NRG3/ZFYVE27/FRZB/JARID2/PTK6/CYBA/GREM1/S100A8/SEMA5A/EFNA5/NME6/EGFR/NDRG3/CHPT1/APP/PPIB/ENPP1/SEMA6B/HIF1A/USP47/STAT5A/EXOSC9/MKKS/BASP1/BRD8/TEAD1/WNT5A/FBP1/TBX20/IGFBP5/ACVR1B/TGFB1/SEMA4D/TGFBR2/S100A9/CDH4/FLCN/MTM1/FAM107A/DACT3/MAG/NDUFS3/RGS2/ADNP2/CD38/SEMA4A/DISC1/TNC/NEDD4L/SGK2/MEGF8/BBS2/MEG3/BST2/FN1/CDK1/FGFR3/BCL6/PEX5/VIL1/CPNE5/PRLH/INSR/MAD2L2/PPP2C…	594
GO:0043010	BP	GO:0043010	camera-type eye development	313/14330	330/18800	2.55e-20	8.35e-19	5.06e-19	ZEB1/LPCAT1/TMEM231/PITX2/EGFR/MYF5/HIF1A/RORB/PROM1/BFSP1/RDH13/HESX1/CRYBA1/SOS1/WNT5A/THRB/TGFBR2/MAN2A1/GDF11/TSPAN12/SLC17A8/CLCN2/SPRY1/SLC1A1/PFDN5/MIP/MTNR1B/THY1/SKIL/COL4A1/OPN5/KRT12/BCAR3/GATA3/BMPR2/RING1/TDRD7/SERPINF1/CRYGD/TSKU/DLX2/PHACTR4/SOX11/RPL24/RCN1/FJX1/BMP7/FZD5/PAX2/RHOJ/AGTPBP1/CRYGC/TBX2/COL8A2/USH1C/RBP4/SLC25A25/ATP2B4/KDM2B/SLC7A11/IGFN1/CRB1/PDE6A/PYGO2/SPRED2/RDH…	313
GO:0060284	BP	GO:0060284	regulation of cell development	459/14330	500/18800	2.82e-20	9.18e-19	5.56e-19	CORO1C/TRPV1/IL1B/MYOC/GBP1/TYROBP/ZFYVE27/MPL/FRZB/PPP1CC/EEF2K/SEMA5A/EFNA5/PLXNA1/PRPF19/MYF5/SEMA6B/HIF1A/LIN28A/DNAJB11/LRP4/TIAM2/PREX1/WNT5A/TTPA/ANKRD27/CDH5/PLXNA2/TGFB1/SEMA4D/LIG4/SPINT1/CDH4/MAN2A1/FLNA/APPL2/MAG/TGM2/ROCK2/SEMA4A/LILRB1/DISC1/FBXW7/MEGF8/EGR2/RNF10/THY1/SKIL/GPR68/FN1/TLR2/REST/DAB1/NPTN/ID1/CAV3/TMEM98/CAPRIN1/CDK5/APOA1/DOCK7/BMPR2/SYT4/KDM1A/TSPO/SEMA5B/WNT3/SERPI…	459
GO:0009890	BP	GO:0009890	negative regulation of biosynthetic process	1416/14330	1667/18800	3.28e-20	1.06e-18	6.44e-19	SOX6/ZEB1/ZNF436/ZNF684/PAIP2/TRPV1/ZNF555/IGBP1/ZNF572/SIK1/NEDD4/TMEM59/PPID/LPCAT1/LOXL2/PPM1A/ZC3H12A/ARID5A/SOX30/JARID2/LIMD1/TRAF6/MUC1/RUNX3/GREM1/HIC1/KLF2/CNOT8/ZBED2/MIR21/NR4A2/SPI1/ENPP1/CEBPD/EFNA1/USP47/MMP12/OPN3/SAMD11/ZBTB34/RORB/EXOSC9/SREBF2/LIN28A/ZNF785/CDK2/PRDM5/ZNF91/BASP1/TDP2/SBNO2/CBX6/ZNF439/ATP1A1/HESX1/ISL1/BTG2/VDR/NOTCH4/WNT5A/ZNF350/FBP1/TBX20/THRB/EAPP/IGFBP5/NF…	1416
GO:0019941	BP	GO:0019941	modification-dependent protein catabolic process	591/14330	657/18800	3.54e-20	1.15e-18	6.94e-19	UBE4A/RNF125/DNAJB9/KLHDC2/ZNRF3/NEDD4/PTK2/PCYOX1/CALR3/RNF5/CCNF/VCP/UBE2L6/TOLLIP/HSP90B1/USP47/USP37/CDK2/ERLEC1/RNF166/HSP90AB1/HECTD3/FBXL20/RNF128/USP3/UBE2E1/RNF7/FBXL4/USP30/ANKRD9/WDR26/UCHL1/USP34/MTM1/USP36/TRIB2/UBE3B/CHMP1B/C17orf97/RNF144B/RNF14/RNF144A/DISC1/FBXW7/CUL1/UBE2J1/LAPTM5/CDC27/NEDD4L/UHRF1/TOM1L1/SEC61B/CHMP4C/RNF11/SIAH3/UBE2W/NDFIP2/MAEA/FBXW4/EDEM2/MAP1A/KLHL8/UBE2N…	591
GO:0051098	BP	GO:0051098	regulation of binding	344/14330	366/18800	4.02e-20	1.3e-18	7.84e-19	EIF3C/BAMBI/NFKBIA/AKTIP/CARD16/ZNF593/TRAF6/APP/MFNG/SPON1/HSP90AB1/ISL1/WNT5A/CLN5/TGFB1/ITGA4/ANXA2/KDM4D/HMGB1/DISC1/FBXW7/PARP9/HAND2/LRPAP1/IFI16/MMP8/MMP9/MAD2L2/EIF2S1/ID1/PLAUR/PPP2CA/CTHRC1/PLN/CDK5/GATA3/PARP1/FKBP1A/DZIP1/ZNF675/FLOT1/GTF2B/KDM1A/PLCL2/APOE/RPL11/ZNF304/BCL3/CLIC2/ADAM15/SORL1/PPP2CB/SOX11/GATA1/LOX/IRF4/BTBD1/STK3/PEX19/MARK3/TEX14/DAB2/NME1/ITGA2/PEX14/IDE/RIPK2/TMC…	344
GO:0070848	BP	GO:0070848	response to growth factor	640/14330	716/18800	4.43e-20	1.42e-18	8.63e-19	APPL1/SOX6/ZEB1/TRPV1/IL1B/FLRT1/BAMBI/MAP2K3/NEDD4/PTK2/DDC/PPM1A/ZFYVE27/PBLD/VSTM2A/EEF2K/SFRP4/RUNX3/GREM1/BMP8B/FAM20C/IL17RD/EGFR/MIR21/PLCG1/SPI1/APP/PDGFD/EHD4/HIF1A/HSP90AB1/HOXA13/PRKD2/NEO1/FIBP/FLT3/SOS1/WNT5A/TBX20/FGFR1/CDH5/LPXN/GAB1/ACVR1B/TGFB1/PIK3CD/TGFBR2/CHST11/ITGB5/SPINT1/ELK1/FLCN/CFLAR/KIDINS220/APPL2/C20orf27/SLC33A1/ANXA1/TSPAN12/CCL2/RDX/ROCK2/NKX2-1/SPRY1/HIVEP1/ATF2/…	640
GO:0007389	BP	GO:0007389	pattern specification process	427/14330	463/18800	5.67e-20	1.82e-18	1.1e-18	DMRT2/MEIS3P1/ZEB1/NRG3/OFD1/DNAH5/MLLT3/GREM1/PITX2/VANGL2/HOXD12/MYF5/TDRD6/HIF1A/MFNG/PBX2/APC/LRP4/MKKS/BASP1/ISL1/BTG2/ANKS6/WNT5A/TBX20/BARX1/PLXNA2/TGFBR2/CCDC103/C3/GDF11/ATP6AP2/SPRY1/MESP1/MEGF8/FOXD1/TBX1/EGR2/HAND2/MID1/CER1/MKS1/HOXA10/HOXB8/ENG/FOXF1/GDNF/COBL/NR2F2/STIL/HOXD10/HOXC5/MEOX1/ACVR2A/HOXD11/TSHZ1/POFUT1/FOXB1/IFT52/BMPR2/RING1/TDRD7/FGFR2/NKX3-2/WNT3/MAFB/FOXJ1/CYP26B1/…	427
GO:0000165	BP	GO:0000165	MAPK cascade	699/14330	788/18800	9.3e-20	2.97e-18	1.8e-18	HAVCR2/ZDHHC9/GHR/IL1B/IGBP1/STRADB/MAP2K3/MYOC/CHI3L1/GBP1/ZC3H12A/HLA-DRB1/MARVELD3/PPP1CC/GNAI2/TRAF6/ICAM1/SYNJ2BP/PTPRR/MAP3K8/TLR9/RHBDD3/SLC9A3R1/MAP3K5/EGFR/MIR21/SPI1/APP/PDGFD/EFNA1/CD40/MAP3K9/RASGRP1/CNKSR3/PRKD2/HESX1/PPM1L/PIK3CG/CRYBA1/MBIP/FLT3/WNT5A/AMBP/FGFR1/EDN3/CCR1/NFKB1/NPHS1/CCL4/TGFB1/CCL25/REN/AKAP12/UCHL1/STK39/FLCN/CFLAR/LBH/MLKL/PEA15/CCL2/DUSP5/RGS2/ROCK2/BTN2A2/IRAK…	699
GO:0007169	BP	GO:0007169	transmembrane receptor protein tyrosine kinase signaling pathway	570/14330	633/18800	9.46e-20	3.01e-18	1.82e-18	APPL1/PRLR/SOCS3/GHR/IL1B/FLRT1/PIK3R1/NRG3/NEDD4/MYOC/PTK2/ZFYVE27/GNAI2/PTK6/PTGIR/GREM1/FAM20C/PTPRR/DOK2/SLC9A3R1/EFNA5/EGFR/MIR21/PLCG1/PDGFD/ENPP1/EFNA1/HIF1A/STAT5A/APC/TNK1/MUC20/BTC/SHKBP1/PRKD2/FIBP/FLT3/PTPN18/SOS1/WNT5A/SHC4/FGFR1/EPHA5/IGFBP5/GAB1/TGFB1/PIK3CD/LCP2/SAMD10/TSPAN12/TXNIP/NCK1/GFRA4/CSF1R/FBXW7/AXL/SPRY1/RAB7A/VAV1/SLC27A4/ITGA5/ADAMTS3/SLC30A10/SLA/CD3E/COL4A1/FGFR3/NC…	570
GO:0006873	BP	GO:0006873	cellular ion homeostasis	605/14330	675/18800	1.03e-19	3.28e-18	1.98e-18	SLC25A23/HEXB/AQP11/FLVCR1/LCN2/AFG3L2/CD55/CXCR6/TRPV1/ATP7B/XPR1/SLC39A4/CYBA/SLC30A4/PTGIR/S100A8/PTGDR/SLC9A3R1/PLCG1/HSP90B1/APP/ENPP1/SLC46A1/HEPH/HIF1A/CXCR1/CD40/ATP6V0E2/IMMT/TMCO1/SLC8A1/TRPM2/P2RX4/SLC4A4/ATP1A1/PIK3CG/NCOA4/VDR/CD52/WNT5A/CDH5/EDN3/CCR1/CLN5/ATP1B3/ANKRD9/S100A9/RASA3/P2RY4/WNK4/ATP12A/CXCL10/TGM2/KNG1/CD38/RAB38/HMGB1/DISC1/ATP6AP2/P2RY2/ATP4A/RAB7A/NEDD4L/SLC1A1/ITP…	605
GO:0071345	BP	GO:0071345	cellular response to cytokine stimulus	727/14330	822/18800	1.04e-19	3.29e-18	1.99e-18	APPL1/PCK2/PRLR/NR5A2/SOCS3/CXCR6/RNF125/TRPV1/GHR/IL1B/NFKBIA/CHI3L1/CARD16/IL10RB/GBP1/IFITM1/IFNGR2/CXCL1/ZC3H12A/PADI2/MPL/IFITM2/IL18R1/JARID2/CYBA/TRAF6/ICAM1/IL1RAP/TOLLIP/IL17RD/KLF2/MAP3K5/CXCL2/FCER1G/GBP5/MIR21/EIF5A/SLC25A5/SPI1/IFITM3/HIF1A/CXCR1/STAT5A/MMP12/CASP1/CD40/CXCL3/ALAD/GPR75/PRDM5/MKKS/HSP90AB1/SBNO2/SMARCA5/FLT3/CAPN2/SOS1/WNT5A/CSF2RB/OAS2/MYBL2/GBP2/CCR1/NFKB1/IL1R1/CC…	727
GO:0043632	BP	GO:0043632	modification-dependent macromolecule catabolic process	599/14330	668/18800	1.22e-19	3.84e-18	2.32e-18	UBE4A/RNF125/DNAJB9/KLHDC2/ZNRF3/NEDD4/PTK2/PCYOX1/CALR3/RNF5/CCNF/VCP/UBE2L6/TOLLIP/HSP90B1/USP47/USP37/EXOSC9/CDK2/ERLEC1/RNF166/HSP90AB1/HECTD3/FBXL20/RNF128/USP3/UBE2E1/RNF7/FBXL4/USP30/ANKRD9/WDR26/UCHL1/USP34/MTM1/USP36/TRIB2/UBE3B/CHMP1B/C17orf97/RNF144B/RNF14/RNF144A/DISC1/FBXW7/CUL1/UBE2J1/LAPTM5/CDC27/NEDD4L/UHRF1/TOM1L1/SEC61B/CHMP4C/RNF11/SIAH3/UBE2W/NDFIP2/MAEA/FBXW4/EDEM2/MAP1A/KLHL…	599
GO:0048646	BP	GO:0048646	anatomical structure formation involved in morphogenesis	1042/14330	1207/18800	1.36e-19	4.27e-18	2.59e-18	DMRT2/NBEAL2/IL1B/COL7A1/NRG3/CHI3L1/PTK2/LOXL2/ETS1/ZNF385A/ZC3H12A/TYROBP/MPL/SOX30/PTPRB/TRAF6/GREM1/SYNJ2BP/FAM20C/KIF26B/SEMA5A/KLF2/VANGL2/MIR21/PLCG1/MYF5/EFNA1/HIF1A/ANPEP/CD40/MFNG/KLHL6/PROM1/SBNO2/EHD2/RDH13/WARS2/PRKD2/HESX1/PIK3CG/ISL1/NOTCH4/CAPN2/TNFAIP2/PTPN18/WNT5A/TBX20/CDH5/GAB1/PLXNA2/NPHS1/TGFB1/PIK3CD/TGFBR2/TGFBI/PLEKHO1/STAT1/ITGB2/ITGB5/SUPT6H/ITGA4/SPINT1/ENPP2/RHOB/ANXA…	1042
GO:0006511	BP	GO:0006511	ubiquitin-dependent protein catabolic process	581/14330	647/18800	1.98e-19	6.2e-18	3.75e-18	UBE4A/RNF125/DNAJB9/KLHDC2/ZNRF3/NEDD4/PTK2/CALR3/RNF5/CCNF/VCP/UBE2L6/TOLLIP/HSP90B1/USP47/USP37/CDK2/ERLEC1/RNF166/HSP90AB1/HECTD3/FBXL20/RNF128/USP3/UBE2E1/RNF7/FBXL4/USP30/ANKRD9/WDR26/UCHL1/USP34/MTM1/USP36/TRIB2/UBE3B/CHMP1B/C17orf97/RNF144B/RNF14/RNF144A/DISC1/FBXW7/CUL1/UBE2J1/LAPTM5/CDC27/NEDD4L/UHRF1/TOM1L1/SEC61B/CHMP4C/RNF11/SIAH3/UBE2W/NDFIP2/MAEA/FBXW4/EDEM2/MAP1A/KLHL8/UBE2N/SH3RF3…	581
GO:0033674	BP	GO:0033674	positive regulation of kinase activity	437/14330	476/18800	2.24e-19	6.97e-18	4.22e-18	PRLR/VLDLR/GHR/IL1B/STRADB/MAP2K3/NRG3/CHI3L1/PTK2/HLA-DRB1/TRAF6/GREM1/TLR9/EFNA5/MAP3K5/EGFR/MIR21/PDGFD/EFNA1/SPDYA/CD40/HSP90AB1/RASGRP1/BTC/PIK3CG/NCKAP1L/FLT3/WNT5A/FGFR1/EPHA5/EDN3/TGFB1/AGAP2/TGFBR2/LCP2/P2RY12/CSF1R/FBXW7/AXL/SLC1A1/TOM1L1/CD300A/EGR1/CDC25B/FGFR3/FCGR1A/DAB1/INSR/FGR/PPP2CA/ALK/NRG1/VAV3/SLC27A1/CDK5/ERN2/DAZAP2/PTPRC/TNFRSF10B/OSBPL8/BMPR2/TAB1/DDR1/CD74/FGFR2/PTPN1/PI…	437
GO:0031327	BP	GO:0031327	negative regulation of cellular biosynthetic process	1390/14330	1639/18800	2.75e-19	8.53e-18	5.17e-18	SOX6/ZEB1/ZNF436/ZNF684/PAIP2/TRPV1/ZNF555/IGBP1/ZNF572/SIK1/NEDD4/TMEM59/PPID/LPCAT1/LOXL2/PPM1A/ZC3H12A/ARID5A/SOX30/JARID2/LIMD1/TRAF6/MUC1/RUNX3/GREM1/HIC1/KLF2/CNOT8/ZBED2/MIR21/NR4A2/SPI1/ENPP1/CEBPD/EFNA1/USP47/MMP12/OPN3/SAMD11/ZBTB34/RORB/EXOSC9/SREBF2/LIN28A/ZNF785/CDK2/PRDM5/ZNF91/BASP1/TDP2/SBNO2/CBX6/ZNF439/ATP1A1/HESX1/ISL1/BTG2/VDR/NOTCH4/WNT5A/ZNF350/FBP1/TBX20/THRB/EAPP/IGFBP5/NF…	1390
GO:0031344	BP	GO:0031344	regulation of cell projection organization	574/14330	639/18800	2.76e-19	8.54e-18	5.17e-18	KATNB1/CORO1C/MPHOSPH9/VLDLR/PIK3R1/NEDD4/ZFYVE27/FAM110C/PTK6/EEF2K/ICAM1/SEMA5A/EFNA5/PLXNA1/MIR21/EFNA1/SEMA6B/RAC2/INPP5F/APC/RAB17/LRP4/TIAM2/TRPM2/WNT5A/HOMER1/ANKRD27/FUT9/PLXNA2/SEMA4D/DEF8/S100A9/P2RY12/ENPP2/CDH4/NTNG2/CBFA2T2/CFLAR/KIDINS220/FLNA/MAG/FKBP4/GRID2/CAMK2G/RDX/RGS2/NCK1/CD38/SEZ6/CDHR5/SEMA4A/EPS8L2/DISC1/NEDD4L/INPP5J/PDPN/MEGF8/PALM/CD44/THY1/SKIL/FN1/BIN3/DAB1/NPTN/VIL1…	574
GO:0006820	BP	GO:0006820	anion transport	469/14330	514/18800	2.8e-19	8.64e-18	5.23e-18	SLC25A23/LRRC8D/SLC3A1/SLC25A19/TRPV1/IL1B/SLC5A12/SLC17A4/ABCG2/PCYOX1/XPR1/SFRP4/GABRR2/SLC9A3R1/ANO5/ANO10/SLC25A5/ENPP1/SLC46A1/SFXN1/FXYD3/ABAT/SLC35C2/SLC16A9/SLC13A2/GRM7/P2RX4/SLC4A4/SLC35D1/ABCB1/CYP4F2/SLC26A2/SERINC5/APOL1/SLC25A38/GABRA2/SLC38A2/P2RY4/TRH/SLC33A1/ANXA1/WNK4/SLC17A8/SFXN3/RGS2/CLCN2/SLC25A11/PNPLA8/SLC35D2/SLC25A15/SLC27A4/SLC1A1/PTGES/BEST4/KMO/ABCC4/SLC23A1/SLC26A6/C…	469
GO:0010558	BP	GO:0010558	negative regulation of macromolecule biosynthetic process	1336/14330	1572/18800	2.95e-19	9.06e-18	5.49e-18	SOX6/ZEB1/ZNF436/ZNF684/PAIP2/TRPV1/ZNF555/IGBP1/ZNF572/NEDD4/TMEM59/PPID/LOXL2/PPM1A/ZC3H12A/ARID5A/SOX30/JARID2/LIMD1/TRAF6/MUC1/RUNX3/GREM1/HIC1/KLF2/CNOT8/ZBED2/MIR21/NR4A2/SPI1/ENPP1/CEBPD/EFNA1/USP47/MMP12/SAMD11/ZBTB34/RORB/EXOSC9/SREBF2/LIN28A/ZNF785/CDK2/PRDM5/ZNF91/BASP1/TDP2/SBNO2/CBX6/ZNF439/HESX1/ISL1/BTG2/VDR/NOTCH4/WNT5A/ZNF350/FBP1/TBX20/THRB/EAPP/IGFBP5/NFKB1/TGFB1/SEMA4D/STAT1/G…	1336
GO:0034329	BP	GO:0034329	cell junction assembly	389/14330	420/18800	3.34e-19	1.02e-17	6.19e-18	POF1B/CORO1C/IL1B/LRRC4/MYOC/NPTX1/PTK2/MARVELD3/EEF2K/GJA10/GREM1/IL1RAP/EFNA5/APP/LAMC1/APC/RAB17/LRP4/TLN2/WNT5A/CDH5/SEMA4D/COL16A1/GABRA2/FLCN/NTNG2/FAM107A/GRID2/ROCK2/SEMA4A/OCEL1/ITGA5/GPC4/ANK2/THY1/CDH11/FN1/TLR2/NPTN/CTNND2/NRG1/CDK5/CLDN8/SDCBP/VPS35/FLOT1/ZNF703/OPHN1/GJB1/LIMCH1/LRRTM1/DUSP3/LSR/MARVELD2/DRD1/GJB2/KIRREL3/PCDHB9/MEF2C/FZD5/STRN/TPBG/SETD5/ILDR1/CLDN4/MICALL2/ITGA2/P…	389
GO:0090066	BP	GO:0090066	regulation of anatomical structure size	446/14330	487/18800	3.38e-19	1.03e-17	6.26e-18	AQP11/TMSB4Y/ZFYVE27/ADD3/RAB22A/SEMA5A/SLC9A3R1/EFNA5/KLF2/CCDC51/MIR21/SEMA6B/SLC8A1/KANK4/MKKS/HSP90AB1/SOD2/PEX11G/PEX11A/PPP1R15A/RAP1GAP2/NCKAP1L/KCNMB1/WNT5A/MSN/EDN3/SSH1/NPHS1/SEMA4D/PLEKHG2/CDH4/CAPZA3/MAG/DOCK4/RDX/PRR16/FAAH/PFN4/KNG1/RGS2/ROCK2/NCK1/CD38/CDHR5/SEMA4A/BAIAP2L2/DISC1/PLEK/P2RY2/IL7R/VAV1/MEGF8/ARPC1B/MTNR1B/CASR/FN1/NCK2/BDKRB2/PTGS2/VIL1/CFL2/COTL1/CAV3/TMSB10/FCHSD2/…	446
GO:1901615	BP	GO:1901615	organic hydroxy compound metabolic process	500/14330	551/18800	3.54e-19	1.08e-17	6.52e-18	PNPLA4/APPL1/PCK2/NR5A2/APOA2/VLDLR/PECR/BAAT/NAAA/DDC/SPR/CYP27A1/MAOA/CYP3A4/CYP46A1/SULT1A1/SULT1A2/CYP4F12/CYP11B2/APOA4/GDPD1/NR4A2/APP/HIF1A/OPN3/HMGCS2/SREBF2/ABAT/DGAT1/SULT2A1/LPCAT3/CYP26A1/RDH13/PNPO/RETSAT/CYP4F2/WNT5A/TTPA/TM7SF2/NFKB1/IMPA2/EPHX2/INPP5B/APOL1/ITGB2/ALDH1A1/CTSK/CLCN2/GCNT4/IYD/TPI1/SYNJ2/PLEK/ACSS1/SLC1A1/INPP5J/HAND2/TACR3/IDI2/NPY/DEGS2/REST/OCRL/CYP4V2/BPNT1/ATP8…	500
GO:0007507	BP	GO:0007507	heart development	536/14330	594/18800	4e-19	1.21e-17	7.35e-18	UTY/SOX6/MAP2K3/SIK1/PTK2/DNAH5/JARID2/GREM1/NCOA6/PITX2/VANGL2/EGFR/MIR21/EFNA1/CRIP1/HIF1A/SLC8A1/MKKS/BASP1/SOD2/MAML1/HOXA13/ISL1/ANKS6/SOS1/WNT5A/TBX20/TGFB1/TGFBR2/MB/CCDC103/PDLIM1/FLNA/PRDM1/RGS2/ROCK2/MEF2A/PRKAR1A/SPRY1/ATF2/DSP/MESP1/MEGF8/TBX1/HAND2/MOSPD3/CER1/ANK2/FN1/CDK1/MKS1/REST/PDLIM2/ENG/INSR/FOXF1/NRG1/MAPK14/CAV3/STIL/PLN/GATA3/S1PR1/PLCE1/FKBP1A/DZIP1/POFUT1/PPP3CB/IFT52/GA…	536
GO:0032101	BP	GO:0032101	regulation of response to external stimulus	852/14330	976/18800	4.31e-19	1.3e-17	7.89e-18	HAVCR2/APPL1/SOCS3/APOBEC3F/CREB3L3/PROS1/CD55/DEFB124/IFI35/RNF125/IL1B/PSMB4/USF1/NFKBIA/CASP6/NFKBIZ/DPP4/CARD16/PTK2/RNF135/ETS1/ZC3H12A/HLA-DRB1/PADI2/TYROBP/CADM1/CYBA/TRAF6/GREM1/S100A8/TLR9/SEMA5A/RHBDD3/GBP5/MIR21/PLCG1/SPI1/APP/PDGFD/CCDC92/KLKB1/SEMA6B/MMP12/CASP1/RAC2/ABAT/NLRP1/INPP5F/MKKS/HSP90AB1/RASGRP1/SBNO2/P2RX4/LPCAT3/PRKD2/PIK3CG/ISL1/LRRC19/VDR/NCKAP1L/IDO1/WNT5A/FGFR1/CDH5/…	852
GO:0030003	BP	GO:0030003	cellular cation homeostasis	591/14330	660/18800	4.72e-19	1.42e-17	8.62e-18	SLC25A23/HEXB/AQP11/FLVCR1/LCN2/AFG3L2/CD55/CXCR6/TRPV1/ATP7B/SLC39A4/CYBA/SLC30A4/PTGIR/S100A8/PTGDR/PLCG1/HSP90B1/APP/SLC46A1/HEPH/HIF1A/CXCR1/CD40/ATP6V0E2/IMMT/TMCO1/SLC8A1/TRPM2/P2RX4/SLC4A4/ATP1A1/PIK3CG/NCOA4/VDR/CD52/WNT5A/CDH5/EDN3/CCR1/CLN5/ATP1B3/ANKRD9/S100A9/RASA3/P2RY4/WNK4/ATP12A/CXCL10/TGM2/KNG1/CD38/RAB38/HMGB1/DISC1/ATP6AP2/ATP4A/RAB7A/NEDD4L/SLC1A1/ITPR3/ANXA6/TRPA1/CXCR2/MTNR1…	591
GO:0016567	BP	GO:0016567	protein ubiquitination	722/14330	818/18800	4.75e-19	1.43e-17	8.65e-18	SOCS3/ASB13/UBE4A/RNF125/KLHDC2/ZNRF3/NEDD4/AKTIP/RNF135/ASB10/RNF5/CCNF/VCP/TRAF6/UBE2L6/PJA1/PRPF19/FBXO25/MKRN1/RNF166/HSP90AB1/HECTD3/RNF128/UBE2E1/RNF7/NEUROD2/ANKRD9/PTTG1IP/FAM107A/UBE3B/IRF2BP1/RNF144B/RNF14/WDSUB1/MED11/KBTBD8/RNF144A/FBXW7/CUL1/BLMH/UBE2J1/UBAC1/LAPTM5/CDC27/NEDD4L/UHRF1/DCAF13/RNF10/RNF11/RNF152/PRKCG/NOSIP/SIAH3/UBE2W/TRIM69/NDFIP2/RAB40B/MAEA/KLHL8/UBE2N/SH3RF3/RPS20…	722
GO:1901652	BP	GO:1901652	response to peptide	449/14330	491/18800	5.46e-19	1.64e-17	9.9e-18	APPL1/PCK2/SOCS3/RANGAP1/TRPV1/GHR/IL1B/PIK3R1/USF1/NFKBIA/PTK2/PKLR/GNAI2/EEF2K/CYBA/ICAM1/CYP11B2/KLF2/OTC/NR4A2/APP/ENPP1/STAT5A/MMP12/HMGCS2/NLRP1/APC/BTG2/FBP1/IGFBP5/DENND4C/GAB1/NFKB1/STAT1/ITGA4/RAB31/HADHA/CFLAR/APPL2/ANXA1/ROCK2/NCK1/CYBB/PCSK1/CELA2A/SLC27A4/GFER/EGR2/EGR1/SLC30A10/REG1A/CASR/TLR2/JAK3/PDK2/PTGS2/GCGR/PRLH/INSR/MMP9/ID1/GNAI1/RAB12/CAT/MAPK14/MSTN/RAMP3/ASS1/MMP3/UCP2/…	449
GO:0051047	BP	GO:0051047	positive regulation of secretion	285/14330	300/18800	6.27e-19	1.87e-17	1.13e-17	NNAT/PCK2/EXOC1/TRPV1/IL1B/PPID/HLA-DRB1/GNAI2/CYBA/S100A8/HIF1A/ABAT/TRPM2/P2RX4/ISL1/CYP4F2/EDN3/GOLPH3L/TGFB1/ITGB2/TRH/CD38/PCSK1/P2RY2/RAB7A/GLUD1/PTGES/KMO/CASR/GRP/GPR68/TLR2/PFKM/GDNF/FGR/CDK5/CFTR/PPP3CB/SDCBP/VPS35/RAB8B/PLA2G10/SYT4/ACSL4/MYOM1/SOX11/GATA1/ADCY8/C2CD2L/ILDR1/RBP4/DAB2/RAB15/PPARD/NLGN2/MIF/TNFSF11/SNX5/PDCD6IP/KCNB1/RFX6/SMPD3/SYTL4/SNX4/CACNB2/SYT9/CDK5R2/PSMD9/VSNL1/…	285
GO:0006082	BP	GO:0006082	organic acid metabolic process	839/14330	961/18800	7.62e-19	2.27e-17	1.37e-17	HADHB/MCCC2/CYP2S1/PCK2/CPT1A/NR5A2/PLOD2/HMGCL/OAT/ADI1/PPA2/ETFDH/GHR/PECR/CYP2J2/IL1B/BAAT/SEPHS2/ALDOC/ABCG2/NAAA/ACSL5/DDC/CYP27A1/CYP3A4/CYP46A1/PKLR/ENTPD5/SULT1A1/SULT1A2/CYP4F12/NAGK/DECR2/NAGS/APOA4/OTC/MIR21/CES2/APP/ECHDC2/ENPP1/ABHD3/SLC46A1/HIF1A/STAT5A/PHYH/ABHD2/ALDH18A1/ODC1/ABAT/PRKAR2B/SLC16A9/SULT2A1/THNSL2/IL4I1/CYP26A1/SLC4A4/WARS2/PON3/IDO1/CYP4F2/ACY1/FBP1/SLC26A2/DPYD/SER…	839
GO:0006875	BP	GO:0006875	cellular metal ion homeostasis	532/14330	590/18800	8.07e-19	2.39e-17	1.45e-17	SLC25A23/HEXB/FLVCR1/LCN2/AFG3L2/CD55/CXCR6/TRPV1/ATP7B/SLC39A4/CYBA/SLC30A4/PTGIR/S100A8/PTGDR/PLCG1/HSP90B1/APP/SLC46A1/HEPH/HIF1A/CXCR1/CD40/IMMT/TMCO1/SLC8A1/TRPM2/P2RX4/ATP1A1/PIK3CG/NCOA4/VDR/CD52/WNT5A/CDH5/EDN3/CCR1/ATP1B3/ANKRD9/S100A9/RASA3/P2RY4/ATP12A/CXCL10/TGM2/KNG1/CD38/HMGB1/DISC1/ATP4A/NEDD4L/SLC1A1/ITPR3/ANXA6/TRPA1/CXCR2/MTNR1B/SLC30A10/ANK2/THY1/CASR/CXCL9/P2RY8/BDKRB2/FPR3/JA…	532
GO:0042330	BP	GO:0042330	taxis	556/14330	619/18800	1.06e-18	3.14e-17	1.9e-17	DEFB124/CXCR6/IL1B/NRG3/PALLD/DPP4/PTK2/FEZ2/CXCL1/PADI2/GREM1/UNC5C/S100A8/SEMA5A/EFNA5/CXCL2/PLXNA1/FCER1G/SPI1/APP/PDGFD/PPIB/EFNA1/SEMA6B/CXCR1/RAC2/CXCL3/TRPM2/P2RX4/PRKD2/NRXN3/PREX1/NEO1/PIK3CG/ISL1/NCKAP1L/SOS1/WNT5A/KIF5A/FGFR1/EPHA5/EDN3/PLA2G7/GAB1/CCR1/PLXNA2/CCL4/TGFB1/PIK3CD/SEMA4D/CKLF/CCL25/ITGB2/PF4V1/S100A9/P2RY12/ENPP2/CDH4/STK39/PLAU/KLRK1/DOCK4/ANXA1/CCL2/FOSL1/CXCL10/PIKFYVE…	556
GO:0019752	BP	GO:0019752	carboxylic acid metabolic process	800/14330	914/18800	1.11e-18	3.27e-17	1.98e-17	HADHB/MCCC2/CYP2S1/PCK2/CPT1A/NR5A2/PLOD2/HMGCL/OAT/ADI1/ETFDH/PECR/CYP2J2/IL1B/BAAT/SEPHS2/ALDOC/NAAA/ACSL5/DDC/CYP27A1/CYP3A4/CYP46A1/PKLR/ENTPD5/CYP4F12/NAGK/DECR2/NAGS/APOA4/OTC/MIR21/CES2/APP/ECHDC2/ABHD3/SLC46A1/HIF1A/PHYH/ABHD2/ALDH18A1/ODC1/ABAT/PRKAR2B/SULT2A1/THNSL2/IL4I1/CYP26A1/SLC4A4/WARS2/PON3/IDO1/CYP4F2/ACY1/FBP1/DPYD/SERINC5/HARS2/SHMT1/ME3/ALDH1A1/RIMKLA/AUH/HADHA/NUDT7/C3/PHGDH…	800
GO:0043436	BP	GO:0043436	oxoacid metabolic process	820/14330	939/18800	1.66e-18	4.89e-17	2.96e-17	HADHB/MCCC2/CYP2S1/PCK2/CPT1A/NR5A2/PLOD2/HMGCL/OAT/ADI1/PPA2/ETFDH/PECR/CYP2J2/IL1B/BAAT/SEPHS2/ALDOC/NAAA/ACSL5/DDC/CYP27A1/CYP3A4/CYP46A1/PKLR/ENTPD5/SULT1A1/SULT1A2/CYP4F12/NAGK/DECR2/NAGS/APOA4/OTC/MIR21/CES2/APP/ECHDC2/ENPP1/ABHD3/SLC46A1/HIF1A/PHYH/ABHD2/ALDH18A1/ODC1/ABAT/PRKAR2B/SULT2A1/THNSL2/IL4I1/CYP26A1/SLC4A4/WARS2/PON3/IDO1/CYP4F2/ACY1/FBP1/SLC26A2/DPYD/SERINC5/HARS2/SHMT1/ME3/ALDH…	820
GO:0001763	BP	GO:0001763	morphogenesis of a branching structure	195/14330	199/18800	1.67e-18	4.89e-17	2.96e-17	SOCS3/GREM1/PLXNA1/HOXA13/VDR/NOTCH4/WNT5A/TBX20/TGFBR2/SPINT1/PRDM1/TGM2/NKX2-1/SPRY1/FOXD1/CASR/COL4A1/MKS1/ENG/FOXF1/GDNF/CAV3/PML/HOXD11/DDR1/FGFR2/GCM1/SPINT2/HOXB7/DLX2/CTSH/BMP7/FZD5/PAX2/EDNRA/TBX2/DAG1/DLG5/MET/YAP1/RERE/RDH10/DLL4/HOXD13/PKHD1/STK4/LRRK2/TIE1/ERMN/HGF/PHB2/CTNNB1/WNT2/EDN1/SEMA3C/NTN4/SIX4/EPHA7/IL10/SIRT6/LEF1/GRB2/WNT2B/GRHL2/NRARP/RSPO3/LGR4/SOX8/ST14/ACVR1/ESR1/CSF1…	195
GO:0071363	BP	GO:0071363	cellular response to growth factor stimulus	613/14330	688/18800	1.7e-18	4.98e-17	3.01e-17	APPL1/SOX6/ZEB1/TRPV1/IL1B/FLRT1/BAMBI/MAP2K3/NEDD4/PTK2/DDC/PPM1A/ZFYVE27/PBLD/VSTM2A/EEF2K/SFRP4/GREM1/BMP8B/FAM20C/IL17RD/EGFR/MIR21/PLCG1/SPI1/APP/PDGFD/EHD4/HIF1A/HSP90AB1/HOXA13/PRKD2/NEO1/FIBP/FLT3/SOS1/WNT5A/TBX20/FGFR1/CDH5/LPXN/GAB1/ACVR1B/TGFB1/PIK3CD/TGFBR2/CHST11/ITGB5/SPINT1/FLCN/CFLAR/KIDINS220/APPL2/C20orf27/SLC33A1/ANXA1/TSPAN12/CCL2/RDX/NKX2-1/SPRY1/HIVEP1/ATF2/ITGA5/EGR3/ADAMTS…	613
GO:0120035	BP	GO:0120035	regulation of plasma membrane bounded cell projection organization	558/14330	622/18800	1.79e-18	5.21e-17	3.15e-17	KATNB1/CORO1C/MPHOSPH9/VLDLR/PIK3R1/NEDD4/ZFYVE27/PTK6/EEF2K/ICAM1/SEMA5A/EFNA5/PLXNA1/EFNA1/SEMA6B/RAC2/INPP5F/APC/RAB17/LRP4/TIAM2/TRPM2/WNT5A/HOMER1/ANKRD27/FUT9/PLXNA2/SEMA4D/DEF8/S100A9/P2RY12/ENPP2/CDH4/NTNG2/CBFA2T2/CFLAR/KIDINS220/FLNA/MAG/FKBP4/GRID2/CAMK2G/RDX/RGS2/NCK1/CD38/SEZ6/CDHR5/SEMA4A/EPS8L2/DISC1/NEDD4L/INPP5J/PDPN/MEGF8/PALM/CD44/THY1/SKIL/FN1/BIN3/DAB1/NPTN/VIL1/BRSK1/SDC2/AT…	558
GO:0006935	BP	GO:0006935	chemotaxis	552/14330	615/18800	2.1e-18	6.1e-17	3.69e-17	DEFB124/CXCR6/IL1B/NRG3/PALLD/DPP4/PTK2/FEZ2/CXCL1/PADI2/GREM1/UNC5C/S100A8/SEMA5A/EFNA5/CXCL2/PLXNA1/FCER1G/SPI1/APP/PDGFD/PPIB/EFNA1/SEMA6B/CXCR1/RAC2/CXCL3/TRPM2/P2RX4/PRKD2/NRXN3/PREX1/NEO1/PIK3CG/ISL1/NCKAP1L/SOS1/WNT5A/KIF5A/FGFR1/EPHA5/EDN3/PLA2G7/GAB1/CCR1/PLXNA2/CCL4/TGFB1/PIK3CD/SEMA4D/CKLF/CCL25/ITGB2/PF4V1/S100A9/P2RY12/ENPP2/CDH4/STK39/PLAU/KLRK1/DOCK4/ANXA1/CCL2/FOSL1/CXCL10/PIKFYVE…	552
GO:0018212	BP	GO:0018212	peptidyl-tyrosine modification	350/14330	376/18800	2.14e-18	6.19e-17	3.75e-17	PRLR/SOCS3/GHR/MAP2K3/PTK2/PTK6/GREM1/CD80/EFNA5/EGFR/APP/PDGFD/EHD4/EFNA1/CD40/INPP5F/LRP4/TNK1/BTC/ISL1/FLT3/FGFR1/EPHA5/TGFB1/SEMA4D/ITGB2/ENPP2/CSF1R/FBXW7/AXL/PARP9/ITGA5/CD300A/CD44/THY1/CD3E/FGFR3/NCK2/NCAPG2/FCGR1A/STYK1/JAK3/INSR/BTK/FGR/PPP2CA/ALK/NRG1/TSLP/HCK/PTPRC/IBTK/PTPN6/DYRK2/PARP14/HYAL2/DDR1/CD74/SAMSN1/FGFR2/PTPN1/FES/CSH2/CD4/GATA1/HBEGF/ROR1/PKDCC/SOCS1/LYN/TP53/IL6/RIPK2/P…	350
GO:0010975	BP	GO:0010975	regulation of neuron projection development	397/14330	431/18800	2.15e-18	6.19e-17	3.75e-17	KATNB1/VLDLR/NEDD4/ZFYVE27/PTK6/EEF2K/SEMA5A/EFNA5/PLXNA1/EFNA1/SEMA6B/INPP5F/RAB17/LRP4/TIAM2/WNT5A/ANKRD27/FUT9/PLXNA2/SEMA4D/S100A9/CDH4/NTNG2/CBFA2T2/CFLAR/KIDINS220/FLNA/MAG/FKBP4/GRID2/CAMK2G/RGS2/NCK1/CD38/SEZ6/SEMA4A/DISC1/NEDD4L/INPP5J/MEGF8/THY1/SKIL/FN1/DAB1/NPTN/BRSK1/SDC2/NCKIPSD/ID1/COBL/ALK/CAPRIN1/CDK5/GATA3/UBE3A/HSPA5/BMPR2/KDM1A/SEMA5B/APOE/WNT3/SERPINF1/ADCY6/FES/DPYSL3/SYNGAP…	397
GO:0098662	BP	GO:0098662	inorganic cation transmembrane transport	688/14330	779/18800	2.37e-18	6.81e-17	4.12e-17	SLC25A23/SLC15A3/AFG3L2/SLC15A1/TRPV1/MRS2/SLC17A4/NEDD4/ATP7B/SLC39A11/SLC39A4/PKD1L2/CYBA/SLC25A28/SLC30A4/PKD2L2/TLR9/STOM/SLC9A3R1/CCDC51/MIR21/PLCG1/SLC25A5/CYB5A/SLC46A1/ATP6V0E2/FXYD3/TMCO1/SLC8A1/TRPM2/SLC25A37/P2RX4/CNKSR3/SLC4A4/ATP1A1/PIK3CG/COX5A/NDUFS7/KCNMB1/KCNB2/EDN3/TESC/ATP1B3/SLC6A16/ANXA2/STK39/RASA3/FLNA/KCNJ1/SLC33A1/WNK4/GEM/ATP12A/CXCL10/TRPM6/NIPAL3/SLC15A2/ATP4A/SLC6A19/…	688
GO:0099177	BP	GO:0099177	regulation of trans-synaptic signaling	396/14330	430/18800	2.61e-18	7.47e-17	4.53e-17	PAIP2/IL1B/AKAP7/NRG3/LRRC4/NPTX1/CYP46A1/TYROBP/GNAI2/APP/PRKAR2B/GRM7/FBXL20/TPRG1L/HOMER1/NEUROD2/AKAP12/LILRB2/NTNG2/FAM107A/P2RY4/CCL2/GRID2/CD38/DISC1/DLGAP4/ABHD6/ZDHHC2/SLC1A1/STX3/ITPR3/SRGN/EGR2/AKAP9/KMO/PRKCG/CDH11/PTGS2/NPTN/ABR/BRSK1/MAP1A/CDK5/STAU1/BTBD9/RAB26/TUBB2B/PPP3CB/FLOT1/OPHN1/SYT4/PLCL2/APOE/LRRTM1/SYNGAP1/NPTX2/VAMP2/CRHR2/ADCY8/DRD1/CNIH2/MEF2C/PXK/NCSTN/CA7/DMPK/RGS4/…	396
GO:0044057	BP	GO:0044057	regulation of system process	520/14330	577/18800	2.67e-18	7.62e-17	4.61e-17	PRAP1/APOA2/TRPV1/CYP2J2/NPTX1/ZC3H12A/JARID2/GNAI2/SMR3B/CYBA/SLC9A3R1/APOA4/MIR21/APP/ABAT/TNNC2/SLC8A1/P2RX4/LPCAT3/ATP1A1/PIK3CG/ISL1/SSTR2/HOMER1/KCNB2/MYL5/THRB/EDN3/TMEM161B/IGFBP5/NPHS1/REN/SLC22A5/STK39/FLNA/MAG/DOCK4/WNK4/CAMK2G/CST7/FAAH/RGS2/ROCK2/CD38/MEF2A/DLGAP4/DSP/SETD3/SLC1A1/ANXA6/EGR2/HAND2/TACR3/AKAP9/CORIN/RNF10/MTNR1B/ANK2/CASR/BDKRB2/PTGS2/ADA/LMCD1/NUP155/CTSC/BECN1/MSTN/…	520
GO:0051259	BP	GO:0051259	protein complex oligomerization	235/14330	244/18800	2.75e-18	7.83e-17	4.74e-17	AQP11/LRRC8D/TRPV1/TK1/RNF135/ZC3H12A/HLA-DRB1/GBP5/EHD4/ALAD/TMEM120A/NLRP1/TRPM2/SOD2/SHKBP1/CLYBL/HOMER1/KCNB2/SHMT1/APPL2/MLKL/CTH/TRPM6/NLRC4/TRPA1/KCTD4/MIP/NINJ1/ITLN1/APIP/EVL/KCNC2/BEND3/ALOX5AP/TDO2/VPS35/KCNA2/CD74/FARSB/KCNA3/EHD3/SAMHD1/KIF25/PRF1/ADCY8/STK3/NUDT21/KCNV1/TP53/KCNC1/CEP57/FUS/OXA1L/MIF/BLM/PDCD6IP/KCNB1/ALDH9A1/TIFA/CLDN1/IKZF4/HLA-G/POLQ/ZNF777/STK4/KCTD2/ROM1/CBY1/A…	235
GO:0040011	BP	GO:0040011	locomotion	1615/14330	1925/18800	2.77e-18	7.86e-17	4.76e-17	HEXB/APPL1/CORO1C/ITGB7/DEFB124/CXCR6/IL1B/PIK3R1/BAMBI/MAP2K3/CD99/NRG3/TMSB4Y/MYOC/PALLD/KIF2A/DPP4/PTK2/FEZ2/LOXL2/IFITM1/ETS1/SYDE2/CXCL1/ZC3H12A/DNAH5/PADI2/MARVELD3/FAM110C/GNAI2/CENPV/PTK6/LIMD1/ICAM1/GREM1/SYNJ2BP/PTPRR/UNC5C/S100A8/SEMA5A/SLC9A3R1/EFNA5/PITX2/CXCL2/TTLL9/PLXNA1/VANGL2/FCER1G/EGFR/MIR21/PLCG1/SYDE1/NR4A2/SPI1/APP/FMNL1/PDGFD/PPIB/EFNA1/SEMA6B/HIF1A/CXCR1/STAT5A/MMP12/CD40…	1615
GO:0044255	BP	GO:0044255	cellular lipid metabolic process	874/14330	1006/18800	3.12e-18	8.84e-17	5.36e-17	PNPLA4/DOLPP1/HADHB/HEXB/PLBD1/CYP2S1/PCK2/CPT1A/APOA2/SOCS3/ETFDH/PECR/CYP2J2/IL1B/NAGA/PIK3R1/BAAT/SIK1/NAAA/ACSL5/LPCAT1/CYP3A4/CDS1/CYP4F12/DECR2/DGKB/PIGC/APOA4/GDPD1/PIGZ/CES2/PLCG1/CHPT1/ECHDC2/ABHD3/PHYH/ABHD2/HMGCS2/PRKAR2B/INPP5F/DGAT1/GAL3ST4/THNSL2/PRDX6/LPCAT3/CYP26A1/RDH13/PRKD2/RETSAT/PPM1L/PIK3CG/CYP4F2/CAPN2/GM2A/FUT9/PIGT/PLA2G7/IMPA2/EPHX2/SERINC5/PIK3CD/INPP5B/PGAP2/SGMS1/ALDH…	874
GO:0050804	BP	GO:0050804	modulation of chemical synaptic transmission	395/14330	429/18800	3.17e-18	8.94e-17	5.42e-17	PAIP2/IL1B/AKAP7/NRG3/LRRC4/NPTX1/CYP46A1/TYROBP/GNAI2/APP/PRKAR2B/GRM7/FBXL20/TPRG1L/HOMER1/NEUROD2/AKAP12/LILRB2/NTNG2/FAM107A/P2RY4/CCL2/GRID2/CD38/DISC1/DLGAP4/ABHD6/ZDHHC2/SLC1A1/STX3/ITPR3/SRGN/EGR2/AKAP9/KMO/PRKCG/CDH11/PTGS2/NPTN/ABR/BRSK1/MAP1A/CDK5/STAU1/BTBD9/RAB26/TUBB2B/PPP3CB/FLOT1/OPHN1/SYT4/PLCL2/APOE/LRRTM1/SYNGAP1/NPTX2/VAMP2/CRHR2/ADCY8/DRD1/CNIH2/MEF2C/PXK/NCSTN/CA7/DMPK/RGS4/…	395
GO:0001819	BP	GO:0001819	positive regulation of cytokine production	434/14330	475/18800	3.26e-18	9.16e-17	5.55e-17	HAVCR2/APPL1/APOA2/CD55/DEFB124/IL1B/PIK3R1/CHI3L1/RNF135/TYROBP/ARID5A/IL18R1/CADM1/CYBA/TRAF6/IL1RAP/CD80/TLR9/TLR1/FCER1G/GBP5/MIR21/APP/HIF1A/MMP12/CASP1/CD40/NLRP1/RASGRP1/PRKD2/PIK3CG/ISL1/IDO1/WNT5A/OAS2/IL1R1/TGFB1/PIK3CD/STAT1/AKAP12/CD83/LILRB2/MNDA/BATF/C3/KLRK1/HHLA2/ANXA1/ROCK2/NLRC4/CYBB/IRAK3/CSF1R/LILRB1/HMGB1/HLA-DPA1/IRF1/ATP6AP2/CD274/ATF2/CD28/LAPTM5/BTN3A1/NLRP3/FCN1/FOXP1/EG…	434
GO:0018108	BP	GO:0018108	peptidyl-tyrosine phosphorylation	347/14330	373/18800	3.97e-18	1.11e-16	6.74e-17	PRLR/SOCS3/GHR/MAP2K3/PTK2/PTK6/GREM1/CD80/EFNA5/EGFR/APP/PDGFD/EHD4/EFNA1/CD40/INPP5F/LRP4/TNK1/BTC/ISL1/FLT3/FGFR1/EPHA5/TGFB1/SEMA4D/ITGB2/ENPP2/CSF1R/FBXW7/AXL/PARP9/ITGA5/CD300A/CD44/THY1/CD3E/FGFR3/NCK2/NCAPG2/FCGR1A/STYK1/JAK3/INSR/BTK/FGR/PPP2CA/ALK/NRG1/TSLP/HCK/PTPRC/IBTK/PTPN6/DYRK2/PARP14/HYAL2/DDR1/CD74/SAMSN1/FGFR2/PTPN1/FES/CSH2/CD4/GATA1/HBEGF/ROR1/PKDCC/SOCS1/LYN/TP53/IL6/RIPK2/P…	347
GO:0061138	BP	GO:0061138	morphogenesis of a branching epithelium	182/14330	185/18800	3.98e-18	1.11e-16	6.75e-17	SOCS3/GREM1/PLXNA1/HOXA13/VDR/NOTCH4/WNT5A/TBX20/TGFBR2/SPINT1/TGM2/NKX2-1/SPRY1/FOXD1/CASR/COL4A1/MKS1/ENG/FOXF1/GDNF/CAV3/PML/HOXD11/DDR1/FGFR2/GCM1/SPINT2/HOXB7/CTSH/BMP7/FZD5/PAX2/EDNRA/TBX2/DAG1/DLG5/MET/YAP1/RDH10/DLL4/HOXD13/PKHD1/STK4/TIE1/HGF/PHB2/CTNNB1/WNT2/EDN1/SEMA3C/NTN4/SIX4/IL10/SIRT6/LEF1/GRB2/WNT2B/GRHL2/NRARP/RSPO3/LGR4/SOX8/ST14/ACVR1/ESR1/CSF1/CCL11/TIMELESS/PDGFA/ILK/MYC/AGT…	182
GO:0006914	BP	GO:0006914	autophagy	486/14330	537/18800	4.38e-18	1.22e-16	7.37e-17	ULK3/EXOC1/NEDD4/TMEM59/FEZ2/RNF5/ZC3H12A/VCP/S100A8/TOLLIP/SLC25A5/HIF1A/ATP6V0E2/SREBF2/RNF166/TRIM65/CRYBA1/SNX30/USP30/S100A9/UCHL1/FLCN/MTM1/GABARAPL2/USP36/ATG4B/CTSA/ZFYVE1/CHMP1B/RAB43/IL10RA/PIKFYVE/GPR137B/CTSK/SNAP29/DHRSX/HMGB1/FBXW7/ATG16L1/RAB7A/MAP1S/NBR1/RRAGD/CHMP4C/RNF152/TM9SF1/IFI16/RRAGA/TMEM208/ZKSCAN3/CD84/MTDH/RAB12/BECN1/RNF185/LAMP3/PLK3/CDK5/TECPR2/CHMP5/ATF6/VPS35/VPS2…	486
GO:0061919	BP	GO:0061919	process utilizing autophagic mechanism	486/14330	537/18800	4.38e-18	1.22e-16	7.37e-17	ULK3/EXOC1/NEDD4/TMEM59/FEZ2/RNF5/ZC3H12A/VCP/S100A8/TOLLIP/SLC25A5/HIF1A/ATP6V0E2/SREBF2/RNF166/TRIM65/CRYBA1/SNX30/USP30/S100A9/UCHL1/FLCN/MTM1/GABARAPL2/USP36/ATG4B/CTSA/ZFYVE1/CHMP1B/RAB43/IL10RA/PIKFYVE/GPR137B/CTSK/SNAP29/DHRSX/HMGB1/FBXW7/ATG16L1/RAB7A/MAP1S/NBR1/RRAGD/CHMP4C/RNF152/TM9SF1/IFI16/RRAGA/TMEM208/ZKSCAN3/CD84/MTDH/RAB12/BECN1/RNF185/LAMP3/PLK3/CDK5/TECPR2/CHMP5/ATF6/VPS35/VPS2…	486
GO:0006936	BP	GO:0006936	muscle contraction	326/14330	349/18800	6.91e-18	1.91e-16	1.16e-16	TRPV1/MAP2K3/ZC3H12A/MYL6B/MIR21/ABAT/TNNC2/SLC8A1/MKKS/P2RX4/ATP1A1/PIK3CG/SSTR2/HOMER1/TBX20/KCNB2/MYL5/EDN3/FLNA/DOCK4/RGS2/ROCK2/CD38/DSP/NEDD4L/SETD3/ANXA6/TACR3/AKAP9/ANK2/BDKRB2/PTGS2/ADA/MYH13/NUP155/GDNF/CAV3/PPP1R12B/PLN/CALD1/PDE4B/PLCE1/CACNA1D/BMP10/ARG2/EHD3/MYOM1/CLIC2/DRD1/VEGFB/EDNRA/TBX2/DMPK/TPM4/SCNN1B/HSBP1/ATP2B4/ITGA2/NOS1AP/NR4A1/PROK2/DSG2/PABPN1/SNTA1/STAC2/GSTO1/SCN1A/C…	326
GO:0048511	BP	GO:0048511	rhythmic process	281/14330	297/18800	6.97e-18	1.93e-16	1.17e-16	SIK1/DDC/PPP1CC/ARNTL2/OPN3/RORB/NAMPT/TRPM2/HOMER1/HEBP1/C3orf70/ROCK2/NKX2-1/CREM/FBXW7/AXL/ATF5/EGR3/EGR2/PHLPP1/EGR1/AHR/MTNR1B/PRKCG/CDK1/OPN5/ID1/MSTN/ASS1/SFPQ/CDK5/AFP/PML/BTBD9/UBE3A/NFKB2/HSPA5/KCNA2/SERPINF1/NOS2/TEF/PTGDS/NCOR1/PPARGC1A/HNRNPU/CRY2/TP53/CLDN4/ADAMTS1/PROK2/ROBO2/MTTP/DRD4/MAGEL2/HNF4A/NONO/TNFAIP6/FBXL3/CSNK2A1/DTL/RORC/OXTR/PER2/MAPK8/SUV39H1/TARDBP/A2M/TOP1/PPARG/SI…	281
GO:0033365	BP	GO:0033365	protein localization to organelle	764/14330	873/18800	7.61e-18	2.1e-16	1.27e-16	APPL1/RANGAP1/PIK3R1/NFKBIA/NEDD4/NPTX1/GBP1/ZC3H12A/JARID2/VCP/E2F3/GRPEL2/SRP19/TOLLIP/LMBRD1/GBP5/SPI1/SSR3/MMP12/RAC2/SREBF2/NUP93/APC/NUTF2/RABEP1/HSP90AB1/SPCS3/MIS12/RNF128/PPP1R15A/NCOA4/RHOU/MSN/GBP2/TOMM40L/TGFB1/GZMB/CRIPT/SEC61G/FLCN/GABARAPL2/PTTG1IP/USP36/GNPTAB/SNX10/PEX26/FLNA/APPL2/EFCAB7/TXNIP/RDX/IL10RA/ROPN1/PIKFYVE/ABLIM3/GPR137B/ROCK2/DISC1/FBXW7/ATF2/RAB7A/MCM9/PARP9/CHCHD4…	764
GO:0043434	BP	GO:0043434	response to peptide hormone	373/14330	404/18800	8.06e-18	2.22e-16	1.34e-16	APPL1/PCK2/SOCS3/RANGAP1/TRPV1/GHR/IL1B/PIK3R1/USF1/PTK2/PKLR/GNAI2/EEF2K/CYBA/CYP11B2/OTC/NR4A2/ENPP1/STAT5A/HMGCS2/APC/BTG2/FBP1/IGFBP5/DENND4C/GAB1/NFKB1/STAT1/RAB31/HADHA/CFLAR/APPL2/ANXA1/ROCK2/NCK1/CYBB/PCSK1/CELA2A/SLC27A4/EGR2/EGR1/SLC30A10/REG1A/TLR2/JAK3/PDK2/PTGS2/GCGR/PRLH/INSR/GNAI1/RAB12/CAT/MAPK14/MSTN/ASS1/UCP2/SLC27A1/AP3S1/BCAR3/CCNA2/PARP1/PRKCQ/GCNT1/OSBPL8/PIK3R3/INSIG2/RAB8B…	373
GO:0010035	BP	GO:0010035	response to inorganic substance	487/14330	539/18800	9.28e-18	2.54e-16	1.54e-16	SLC25A23/NEDD4/ATP7B/NPTX1/LOXL2/ZC3H12A/PKLR/VCP/EEF2K/SLC30A4/S100A8/CYP11B2/KLF2/APOA4/MAP3K5/OTC/EGFR/MIR21/APP/PDGFD/CRIP1/HIF1A/ALAD/HMGCS2/ABAT/CDK2/CPNE2/SLC8A1/TRPM2/SOD2/P2RX4/HESX1/KCNMB1/CAPN2/WNT5A/FBP1/HOMER1/NEUROD2/STAT1/LIG4/SLC38A2/RHOB/CFLAR/PYCR1/ANXA1/TXNIP/FOSL1/CYBB/PCSK1/MEF2A/AXL/ATF2/NEDD4L/SLC1A1/ITPR3/TRPA1/CER1/NDRG1/SLC30A10/CASR/CDK1/HVCN1/SYT8/MAPK13/PTGS2/SLC25A13…	487
GO:0031331	BP	GO:0031331	positive regulation of cellular catabolic process	411/14330	449/18800	1.1e-17	3e-16	1.82e-16	CPT1A/IL1B/TMEM59/PTK2/ZC3H12A/VCP/ENTPD5/APOA4/CNOT8/SLC25A5/APP/HIF1A/EXOSC9/RNF128/SLC4A4/TRIM65/BTG2/MSN/SNX30/FLCN/PTTG1IP/TRIB2/RDX/RNF144B/RNF14/ROCK2/DHRSX/HMGB1/RNF144A/DISC1/FBXW7/ATG16L1/LAPTM5/RNF152/INSR/SH3RF3/MTDH/CTSC/BECN1/CAV3/RNF185/PLK3/SH3D19/TNRC6B/APOA1/ATF6/DCP1B/VPS35/OPTN/RBM24/RNF40/APOE/LIN28B/PTPN1/ZC3H18/PIP4K2C/LDLR/RNF217/ZFP36/CLU/HNRNPU/AGTPBP1/DET1/SAMD4A/DAB2/P…	411
GO:0051726	BP	GO:0051726	regulation of cell cycle	922/14330	1067/18800	1.13e-17	3.07e-16	1.86e-16	APPL1/PRAP1/CNTD1/IL1B/SIK1/TFPT/TRIP13/PPM1A/CCNF/CENPV/CDC14A/PTK6/PIM3/MX2/MUC1/RUNX3/SLC9A3R1/NME6/EGFR/MIR21/PRPF19/APP/USP47/SPDYA/CDK2/APC/HSP90AB1/TIPIN/SLFN11/BTC/BRD8/PSME2/HOXA13/PPP1R15A/SMARCA5/BTG2/MBIP/WNT5A/EDN3/CCNDBP1/CDKL2/MS4A3/TGFB1/CDCA2/CDK17/RHOB/HINFP/FLCN/FAM107A/CCNB3/CCNJL/APPL2/CHMP1B/ANXA1/CCL2/FOSL1/RDX/PRR11/ROCK2/BTN2A2/ECD/LILRB1/IRF1/FBXW7/SUSD2/ATF2/CABLES1/CD2…	922
GO:0042060	BP	GO:0042060	wound healing	394/14330	429/18800	1.15e-17	3.13e-16	1.89e-16	PROS1/USF1/PTK2/MPL/S100A8/DGKB/DYSF/MAP3K5/FCER1G/KLKB1/HIF1A/MMP12/CD40/ABAT/PIK3CG/FIBP/C4BPB/NOTCH4/CYP4F2/WNT5A/ANXA5/TGFB1/TGFBR2/PF4V1/P2RY12/PLAU/CFLAR/FLNA/CHMP1B/ANXA1/KNG1/FER1L5/TREML1/AXL/PLEK/CELA2A/DSP/EPB41L4B/VAV1/PDPN/ITGA5/ANXA6/LMAN1/CD44/CHMP4C/TNFRSF12A/FN1/VIL1/PLAUR/NRG1/MAPK14/CAV3/SERPING1/AP3B1/PAPSS2/VAV3/WAS/PRKCQ/CD34/AK3/CHMP5/ENTPD1/GP5/PTPN6/SERPINC1/DDR1/APOE/FGF…	394
GO:0003018	BP	GO:0003018	vascular process in circulatory system	251/14330	263/18800	1.18e-17	3.2e-16	1.94e-16	ABCG2/SLC9A3R1/KLF2/MIR21/SLC8A1/MKKS/SOD2/SLC4A4/KCNMB1/ABCB1/CDH5/EDN3/TGFB1/SLC22A5/AKAP12/SLC38A2/DOCK4/FAAH/KNG1/RGS2/ROCK2/CD38/SLC15A2/P2RY2/SLC27A4/SLC1A1/ABCC4/MTNR1B/CASR/BDKRB2/ABCC3/PTGS2/INSR/C2CD4B/SLC27A1/SLC2A3/SLC16A1/BMPR2/APOE/SLC6A9/ADCY6/SLC16A2/AZU1/DRD1/SOD3/SMTNL2/EDNRA/SCNN1B/ATP2B4/PPARD/TBXAS1/SNTA1/C2CD4A/CAV1/ADRA2A/SLC7A5/SLC13A3/OXTR/PER2/PLVAP/ABCC1/SH3GL2/HTR1D/TJ…	251
GO:0070647	BP	GO:0070647	protein modification by small protein conjugation or removal	890/14330	1028/18800	1.34e-17	3.63e-16	2.2e-16	SOCS3/RANGAP1/TADA2B/ASB13/UBE4A/RNF125/KLHDC2/ZNRF3/NEDD4/AKTIP/USP39/RNF135/ASB10/RNF5/ZC3H12A/USP54/CCNF/VCP/TRAF6/UBE2L6/TOLLIP/PJA1/RWDD3/PRPF19/HIF1A/USP47/USP37/FBXO25/MKRN1/RNF166/HSP90AB1/HECTD3/RNF128/USP3/UBE2E1/RNF7/HMG20B/USP30/NEUROD2/ANKRD9/UCHL1/USP34/PTTG1IP/FAM107A/USP36/UBE3B/IRF2BP1/RNF144B/RNF14/WDSUB1/MED11/KBTBD8/RNF144A/FBXW7/CUL1/BLMH/UBE2J1/UBAC1/LAPTM5/CDC27/NEDD4L/UHRF…	890
GO:0071417	BP	GO:0071417	cellular response to organonitrogen compound	570/14330	639/18800	1.56e-17	4.19e-16	2.54e-16	APPL1/PCK2/SOCS3/ZEB1/DEFB124/RANGAP1/TRPV1/GHR/IL1B/PIK3R1/USF1/CASP6/PTK2/DDC/AQP8/PKLR/GNAI2/EEF2K/CYBA/ICAM1/CYP11B2/SLC9A3R1/KLF2/EGFR/NR4A2/HSP90B1/APP/PDGFD/ENPP1/STAT5A/HMGCS2/APC/SLC8A1/TRPM2/P2RX4/PIK3CG/CAPN2/FBP1/IGFBP5/DENND4C/GAB1/SSH1/NFKB1/COL16A1/STAT1/ITGA4/SHMT1/RAB31/P2RY12/GNG2/CFLAR/P2RY4/FLNA/APPL2/TGM2/ROCK2/NCK1/CYBB/ATF2/P2RY2/SLC27A4/SLC1A1/GFER/PALM/AKAP9/EGR1/RRAGD/AH…	570
GO:0001701	BP	GO:0001701	in utero embryonic development	358/14330	387/18800	1.57e-17	4.22e-16	2.55e-16	FLVCR1/SOCS3/MGAT1/NCOA1/TRAF6/PTPRR/TMEM231/SLC25A20/KLF2/EGFR/HIF1A/MFNG/CAPN2/PTPN18/ANKS6/TTPA/HSD17B2/ACVR1B/TGFBR2/INPP5B/CHST11/LIG4/SUPT6H/MAFF/SPINT1/HINFP/FLCN/KIDINS220/MAN2A1/PRDM1/HM13/FOSL1/ATF2/ADAMTS3/CPT2/HAND2/PELO/SKIL/NCAPG2/OCRL/ADA/FOXF1/CCNB1IP1/RBBP6/NR2F2/JUNB/STIL/SLC39A3/SLC25A34/GATA3/POLB/GATA6/JAG2/TAB1/FGFR2/GCM1/SPINT2/GATA1/RCN1/UBE2A/BMP7/SLC34A2/FZD5/NXN/STK3/ED…	358
GO:0044283	BP	GO:0044283	small molecule biosynthetic process	509/14330	566/18800	1.79e-17	4.79e-16	2.9e-16	PCK2/PLOD2/HMGCL/OAT/ADI1/PECR/IL1B/BAAT/SIK1/SEPHS2/SPR/CYP27A1/CYP3A4/CYP46A1/PKLR/DECR2/CYP11B2/NAGS/APOA4/OTC/ABHD3/ABHD2/HMGCS2/ALDH18A1/ABAT/THNSL2/LPCAT3/PNPO/IDO1/FBP1/RFK/DPYD/TM7SF2/NFKB1/IMPA2/SERINC5/SHMT1/ALDH1A1/PHGDH/PYCR1/ANXA1/NT5E/COQ9/CTH/ENO2/CLCN2/PNPLA8/TPI1/PLEK/APOC3/LTC4S/NNMT/GLUD1/ACSS1/QKI/PTGES/KYNU/EGR1/KMO/PRKAB2/DEGS1/IDI2/SLC25A10/REST/PDK2/PTGS2/SLC25A13/ADA/ACSM…	509
GO:0070661	BP	GO:0070661	leukocyte proliferation	309/14330	330/18800	1.79e-17	4.79e-16	2.9e-16	HAVCR2/CD55/IL1B/PTK2/HLA-DRB1/TYROBP/MPL/TRAF6/GREM1/CD80/TLR9/MIR21/HLA-DMB/CD40/RAC2/RASGRP1/IL4I1/PIK3CG/NCKAP1L/FLT3/IDO1/SOS1/CSF2RB/MSN/TGFBR2/LILRB2/MNDA/HHLA2/ANXA1/LST1/BTN2A2/NCK1/CD38/CD79A/DHPS/CSF1R/LILRB1/HMGB1/HLA-DPA1/IRF1/PRKAR1A/CD274/IL7R/CD28/BTN3A1/CD300A/AHR/CD3E/BST2/GAPT/BCL6/NCK2/SLAMF1/JAK3/ADA/TNFSF13B/BTK/CCDC88B/CCL8/VAV3/GPR183/PTPRC/PRKCQ/CTLA4/IFNA1/HLA-DPB1/PPP3C…	309
GO:0009968	BP	GO:0009968	negative regulation of signal transduction	1094/14330	1280/18800	1.83e-17	4.87e-16	2.95e-16	APPL1/PRAP1/SOCS3/ULK3/IFI35/RNF125/DNAJB9/IL1B/IGBP1/BAMBI/TAX1BP3/STRADB/MAP2K3/ZNRF3/NFKBIA/NEDD4/MYOC/CARD16/GBP1/PPM1A/ZNF385A/ZC3H12A/PADI2/MARVELD3/PBLD/FRZB/SOX30/VCP/GNAI2/MLLT3/LIMD1/SFRP4/MUC1/ICAM1/PTGIR/TNFAIP8L1/GREM1/SYNJ2BP/PTPRR/HIC1/IL17RD/TLR9/HYOU1/SLC9A3R1/TMEM127/EGFR/MIR21/NR4A2/SLC25A5/SPI1/ENPP1/EFNA1/HIF1A/USP47/MMP12/INPP5F/APC/LRP4/SOD2/CNKSR3/CYP26A1/PPP1R15A/ISL1/CRY…	1094
GO:1990778	BP	GO:1990778	protein localization to cell periphery	315/14330	337/18800	1.88e-17	5e-16	3.03e-16	APPL1/PIK3R1/TMEM59/NPTX1/GBP1/ZFYVE27/SLC9A3R1/EGFR/EHD4/RABEP1/EHD2/ZDHHC23/KCNB2/DENND4C/TESC/GOLPH3L/TGFB1/ATP1B3/RAB31/PRAM1/FLNA/EFCAB7/VAMP3/RDX/ROCK2/ANK1/RAB7A/ZDHHC2/EPB41L2/SLC1A1/STX3/GPC4/BBS2/PALM/RILPL2/ANK2/RAPGEF6/RAB40B/VIL1/GNAI1/CLIP3/RAB12/RAMP3/CAV3/GRIP1/CDK5/RAB26/TMEM88/VPS35/FLOT1/FAM126B/OPTN/BLZF1/RAB8B/PDZK1/EHD3/PDZK1P1/STX7/VAMP2/WDR72/PKDCC/TPBG/ZDHHC7/CIB1/RAB40C/…	315
GO:0010038	BP	GO:0010038	response to metal ion	327/14330	351/18800	2e-17	5.29e-16	3.2e-16	SLC25A23/NEDD4/ATP7B/NPTX1/LOXL2/PKLR/EEF2K/SLC30A4/S100A8/CYP11B2/OTC/EGFR/APP/CRIP1/HIF1A/ALAD/HMGCS2/ABAT/CPNE2/TRPM2/SOD2/P2RX4/HESX1/KCNMB1/WNT5A/FBP1/HOMER1/NEUROD2/LIG4/TXNIP/CYBB/PCSK1/MEF2A/NEDD4L/SLC1A1/ITPR3/CER1/NDRG1/SLC30A10/CASR/CDK1/HVCN1/SYT8/PTGS2/SLC25A13/CPNE5/SLC30A2/MMP9/EIF2S1/PPP2CA/BECN1/CAT/JUNB/ASS1/DLG2/KCNC2/CHP2/ALOX5AP/PARP1/HSPA5/TAT/SYT4/TSPO/SERPINF1/EIF2B5/RASAL…	327
GO:0051129	BP	GO:0051129	negative regulation of cellular component organization	621/14330	701/18800	2.32e-17	6.12e-16	3.71e-16	KATNB1/PRAP1/CORO1C/APOA2/MPHOSPH9/IL1B/PIK3R1/TMSB4Y/TRIP13/MYOC/DPP4/FEZ2/PPM1A/CCNF/ADD3/SEMA5A/APOA4/NME6/MIR21/SLC25A5/EFNA1/SEMA6B/INPP5F/APC/LRP4/KANK4/MKKS/EML2/ISL1/SMARCA5/WNT5A/ANKRD27/TBX20/CDH5/SSH1/TGFB1/SEMA4D/USP30/NEUROD2/LILRB2/ANXA2/CAPZA3/FLCN/MTM1/FAM107A/CBFA2T2/CFLAR/FLNA/MAG/FKBP4/SMG6/RDX/CXCL10/PFN4/ROCK2/CD38/IRAK3/SEMA4A/LILRB1/HMGB1/APOC3/RAB7A/SACS/INPP5J/PFDN5/TOM1L…	621
GO:0010498	BP	GO:0010498	proteasomal protein catabolic process	450/14330	496/18800	2.46e-17	6.46e-16	3.91e-16	AQP11/UBE4A/DNAJB9/PSMB9/KLHDC2/PSMB4/PSMB2/NEDD4/CALR3/RNF5/PMAIP1/CCNF/VCP/SDF2L1/HSP90B1/PSMA4/PRPF19/ALAD/CDK2/ERLEC1/HSP90AB1/HECTD3/FBXL20/PSME2/UGGT1/FBXL4/ANKRD9/WDR26/PSMA6/UCHL1/MTM1/GABARAPL2/TRIB2/HM13/PSMA3/RNF144B/RNF14/RNF144A/FBXW7/CUL1/PSMA7/UBE2J1/CDC27/NEDD4L/SEC61B/PRKCG/SIAH3/UBE2W/MAEA/FBXW4/EDEM2/MAP1A/SH3RF3/FAM8A1/CDC16/ASCC3/UBB/RNF185/TMEM67/LAMP3/PLK3/PML/CRBN/PSMA5/SD…	450
GO:2000026	BP	GO:2000026	regulation of multicellular organismal development	1183/14330	1391/18800	2.6e-17	6.79e-16	4.11e-16	PRLR/SOX6/ZEB1/IL1B/PIK3R1/NFKBIA/NFKBIZ/CHI3L1/LOXL2/ETS1/ZC3H12A/HLA-DRB1/TYROBP/ZFYVE27/MPL/FRZB/JARID2/PPP1CC/HLA-DRA/EEF2K/TRAF6/SFRP4/RUNX3/GREM1/SYNJ2BP/FAM20C/IL1RAP/CD80/TLR9/SEMA5A/EFNA5/KLF2/PLXNA1/ZBED2/MIR21/PLCG1/SPI1/PRPF19/ENPP1/EFNA1/SEMA6B/HIF1A/CD40/LIN28A/DNAJB11/LRP4/SLC8A1/TIAM2/PROM1/BASP1/RASGRP1/IL4I1/WARS2/PRKD2/HESX1/ISL1/VDR/NCKAP1L/NOTCH4/SOS1/WNT5A/ANKRD27/TBX20/CDH5…	1183
GO:0071407	BP	GO:0071407	cellular response to organic cyclic compound	517/14330	576/18800	2.6e-17	6.79e-16	4.11e-16	PCK2/TRPV1/KDM5D/IL1B/PGRMC2/CASP6/NEDD4/AQP8/ZC3H12A/PADI2/PKLR/EEF2K/CYBA/SLC9A3R1/EFNA5/KLF2/EGFR/MIR21/HSP90B1/APP/ABHD2/HMGCS2/SLC8A1/TRPM2/HSP90AB1/P2RX4/ATP1A1/PIK3CG/NCOA4/ISL1/VDR/KCNMB1/FLT3/SSTR2/MSN/IGFBP5/SSH1/NFKB1/TGFB1/STAT1/P2RY12/ELK1/GNG2/FAM107A/CFLAR/P2RY4/LBH/FLNA/FKBP4/ANXA1/CCL2/SSTR3/TGM2/RNF14/ROCK2/P2RY2/SLC1A1/FOXP1/HAND2/PALM/AKAP9/EGR1/AHR/SLC26A6/CASR/REST/PTGS2/FOX…	517
GO:0072073	BP	GO:0072073	kidney epithelium development	140/14330	140/18800	2.64e-17	6.89e-16	4.17e-16	AQP11/GREM1/KIF26B/PROM1/BASP1/NPHS1/STAT1/WNK4/GDF11/SPRY1/FOXD1/CER1/GDNF/CAT/GATA3/HOXD11/CD34/ARG2/FGFR2/FOXJ1/HOXB7/EPCAM/PODXL/BMP7/MEF2C/PAX2/EDNRA/PECAM1/ROBO2/YAP1/HEYL/RET/ASXL1/LIF/CTNNB1/SIX4/EPHA7/IRX2/MAGI2/PTPRO/WNT2B/SMAD1/NPHS2/SMAD6/LGR4/SOX8/KLF15/ILK/MYC/AGT/VEGFA/WNT9B/PBX1/DCHS1/LAMA5/SALL1/DLL1/CITED1/PKD2/WNT4/POU3F3/SDC1/HNF1B/PAX8/ADIPOQ/GZF1/EXT1/NOTCH2/EPHA4/BCL2/WT1/G…	140
GO:0050890	BP	GO:0050890	cognition	288/14330	306/18800	2.68e-17	6.98e-16	4.23e-16	VLDLR/PAIP2/ZNF385A/HLA-DRA/EGFR/APP/HIF1A/PRKAR2B/NRXN3/BTG2/GM2A/NEUROD2/LILRB2/FAM107A/CAMK2N1/FOSL1/SLC1A1/ITGA5/ITPR3/FEN1/EGR2/PRKCG/TLR2/PTGS2/NPTN/BRSK1/MAP1A/INSR/ARF4/CDK5/BTBD9/UBE3A/PPP3CB/FOXB1/SYT4/APOE/SERPINF1/SYNGAP1/NPTX2/ADCY8/DRD1/MEF2C/LDLR/NCSTN/TPBG/SETD5/PPP1R1B/FOS/CHRNA4/SCN2A/TACO1/RAG1/SLC7A11/PDE1B/C5AR1/JPH4/JAKMIP1/GATM/GRM5/KIT/PGRMC1/SORCS3/TSC1/CEBPB/BBS4/OXTR/EI…	288
GO:0001659	BP	GO:0001659	temperature homeostasis	174/14330	177/18800	3.14e-17	8.14e-16	4.93e-16	PRLR/LCN2/TRPV1/IL1B/IL18R1/ABAT/APC/TRPM2/TFE3/ALDH1A1/FLCN/APPL2/ABHD6/PTGES/CPT2/EGR1/PRKAB2/ZNF423/ALMS1/PTGS2/ID1/UCP2/SLC27A1/DOCK7/LNPEP/KDM1A/NAPEPLD/PLCL2/ALPL/DRD1/IRF4/G0S2/PPARGC1A/DECR1/ARRDC3/GPR3/TNFSF11/YBX2/GATM/CXCR4/PCTP/SCD/ACADVL/CAV1/DDIT3/KDM6B/CEBPB/OXTR/PER2/JAK2/PRKAB1/ELOVL3/SQSTM1/DHRS7B/HDAC3/ATF4/ACVR2B/LPIN1/IL4R/ACOT13/IGF1R/SIRT6/LGR4/MFN2/RB1/FABP4/TNFRSF11A/IL15…	174
GO:0030855	BP	GO:0030855	epithelial cell differentiation	609/14330	687/18800	3.39e-17	8.77e-16	5.31e-16	POF1B/PCK2/CPT1A/PRLR/NR5A2/ZEB1/SIDT2/IL1B/CASP6/ALDOC/PALLD/TAGLN/FRZB/PTK6/SFRP4/ICAM1/GREM1/FAM20C/TMEM231/TOLLIP/SLC9A3R1/KLF2/PITX2/ZBED2/MIR21/HIF1A/OPN3/SIPA1L3/PROM1/BASP1/BFSP1/HOXA13/CSTA/VDR/NOTCH4/WNT5A/CDH5/THRB/MSN/BARX1/NPHS1/STAT1/TUBB/IVL/MAFF/CBFA2T2/LBH/ANXA1/PRDM1/TXNIP/RDX/GSTK1/ROCK2/SPRY1/DSP/MESP1/COL15A1/UPK3A/PDPN/TBX1/IRF6/PELO/RILPL2/NPY/SKIL/COL4A1/CDK1/VIL1/MCOLN3/F…	609
GO:0046777	BP	GO:0046777	protein autophosphorylation	216/14330	224/18800	4.02e-17	1.04e-15	6.28e-16	ULK3/SIK1/PTK2/PTK6/PIM3/EEF2K/GREM1/MKNK2/EGFR/PDGFD/ENPP1/MAP3K9/TNK1/VRK1/PRKD2/FLT3/FGFR1/ACVR1B/STK39/PIKFYVE/IRAK3/CSF1R/TOM1L1/MAP4K1/PRKCG/THY1/FGFR3/TSSK2/ENG/INSR/BTK/MAPKAPK5/EIF2S1/FGR/ALK/MKNK1/HCK/CDK5/TRIM24/PTPRC/DDR1/FGFR2/FES/DDX3X/IMPACT/MAPKAPK2/MARK3/LYN/PIM2/STK10/MOS/RASSF2/CAD/AKT1/CAV1/CALM1/KIT/FLT4/GRK5/MAP3K3/EIF2AK4/JAK2/STK4/NBN/LRRK2/EPHB4/RAP2B/TEC/DAPK2/MAK/TEK/CA…	216
GO:0030162	BP	GO:0030162	regulation of proteolysis	655/14330	743/18800	4.33e-17	1.11e-15	6.74e-16	AQP11/PROS1/PSMB9/IL1B/COL7A1/PI3/IGBP1/TMEM59/CARD16/PTK2/ZC3H12A/PMAIP1/VCP/CIDEB/SMR3B/S100A8/MAP3K5/MIR21/APP/KLKB1/EFNA1/USP47/CASP1/ALAD/CST1/NLRP1/CDK2/SPON1/HSP90AB1/APLP2/LPCAT3/PSME2/CSTA/AMBP/CST4/INPP5B/S100A9/TNFAIP8/SPINT1/ANXA2/MTM1/DIABLO/GABARAPL2/C3/CFLAR/TRIB2/PSMA3/RNF144B/CST7/KNG1/RNF14/ROCK2/NLRC4/HMGB1/RNF144A/DISC1/FBXW7/LAPTM5/SLC1A1/NLRP3/CD44/PRKCG/BST2/FN1/IFI16/SERPI…	655
GO:0051091	BP	GO:0051091	positive regulation of DNA-binding transcription factor activity	252/14330	265/18800	4.68e-17	1.2e-15	7.27e-16	IL1B/CARD16/IL18R1/TRAF6/GREM1/S100A8/IL1RAP/TLR9/APP/CD40/PRKD2/WNT5A/EPHA5/NEUROD2/S100A9/PSMA6/CFLAR/FOSL1/CTH/NLRC4/IRAK3/ATF2/NLRP3/TLR2/UBE2N/BTK/PPRC1/MTDH/ALK/LPAR5/CAT/NTS/NFAM1/PRKCQ/FLOT1/AIM2/KDM1A/FANK1/PRDX3/ADCY8/STK3/ROR1/PPARGC1A/CIB1/CLU/IL6/TRIM52/RIPK2/TNFSF11/RNF220/S100A12/MID2/CEBPG/AKT1/CAV1/TRIM26/DDIT3/IL18RAP/STK36/IL5/KIT/HCLS1/CLEC7A/SPHK1/LTF/FZD1/EDA2R/TRIM22/JAK2/T…	252
GO:1901135	BP	GO:1901135	carbohydrate derivative metabolic process	885/14330	1024/18800	4.79e-17	1.23e-15	7.43e-16	DOLPP1/MCCC2/HEXB/AQP11/PARG/APOBEC3F/DERA/GUSB/IL1B/NDST4/GXYLT2/NAGA/ST6GAL2/TK1/BAAT/GUSBP3/CHST5/MGAT1/ALDOC/TMEM59/CHI3L1/ACSL5/RNF5/GALNT12/NEIL1/PKLR/APOBEC3C/VCP/ENTPD5/SULT1A1/SULT1A2/NAGK/PTGDR/XYLT1/PIGC/PANK1/NME6/PIGZ/APP/ENPP1/PHLDA1/HS3ST1/HIF1A/MMP12/HMGCS2/DGAT1/SLC35C2/GAL3ST4/SULT2A1/FAR2/PFKFB3/SLC4A4/TMTC1/FBP1/RFK/GM2A/FUT9/SUCLG2/SLC26A2/ENGASE/PIGT/DPYD/NFKB1/STT3A/TGFB1/U…	885
GO:0008284	BP	GO:0008284	positive regulation of cell population proliferation	832/14330	959/18800	4.88e-17	1.24e-15	7.54e-16	HAVCR2/AQP11/PRLR/MEIS3P1/CD55/IL1B/BAMBI/DPP4/PTK2/MPL/PPP1CC/GNAI2/VSTM2A/ROGDI/E2F3/CYBA/TRAF6/GREM1/CD80/TLR9/SEMA5A/MAP3K5/CNOT8/EGFR/MIR21/PLCG1/SLC25A5/PDGFD/HIF1A/STAT5A/MMP12/SPDYA/HLA-DMB/CD40/RAC2/LIN28A/LAMC1/ODC1/CDK2/NAMPT/TIPIN/BTC/VIPR1/PRKD2/ISL1/NCKAP1L/FLT3/WNT5A/SHC4/TBX20/FGFR1/CSF2RB/ASH2L/EDN3/EAPP/IGFBP5/TGFB1/PIK3CD/TGFBR2/STAT1/LIG4/ITGA4/LILRB2/CFLAR/LBH/HHLA2/ANXA1/FOS…	832
GO:0007611	BP	GO:0007611	learning or memory	251/14330	264/18800	5.86e-17	1.49e-15	9.03e-16	VLDLR/PAIP2/ZNF385A/EGFR/APP/HIF1A/PRKAR2B/NRXN3/BTG2/GM2A/NEUROD2/LILRB2/CAMK2N1/FOSL1/SLC1A1/ITGA5/ITPR3/FEN1/EGR2/PRKCG/TLR2/PTGS2/NPTN/BRSK1/MAP1A/INSR/ARF4/CDK5/BTBD9/UBE3A/PPP3CB/FOXB1/SYT4/APOE/SERPINF1/SYNGAP1/NPTX2/ADCY8/DRD1/MEF2C/LDLR/NCSTN/TPBG/PPP1R1B/FOS/SCN2A/TACO1/RAG1/SLC7A11/PDE1B/JPH4/GATM/GRM5/KIT/PGRMC1/SORCS3/TSC1/CEBPB/OXTR/EIF2AK4/ITGB1/GRPR/PLCB1/PPT1/CIC/SNAP25/RELN/SHAN…	251
GO:1901699	BP	GO:1901699	cellular response to nitrogen compound	615/14330	695/18800	5.96e-17	1.51e-15	9.16e-16	APPL1/PCK2/SOCS3/ZEB1/DEFB124/RANGAP1/TRPV1/GHR/IL1B/PIK3R1/USF1/CASP6/PTK2/DDC/AQP8/PKLR/GNAI2/EEF2K/CYBA/ICAM1/CYP11B2/SLC9A3R1/KLF2/MAP3K5/EGFR/NR4A2/HSP90B1/APP/PDGFD/ENPP1/STAT5A/HMGCS2/CDK2/APC/SLC8A1/TRPM2/P2RX4/PIK3CG/CAPN2/FBP1/IGFBP5/DENND4C/GAB1/SSH1/NFKB1/COL16A1/STAT1/ITGA4/SHMT1/RAB31/P2RY12/GNG2/CFLAR/P2RY4/FLNA/APPL2/TGM2/ROCK2/NCK1/CYBB/ATF2/P2RY2/SLC27A4/SLC1A1/GFER/PALM/AKAP9/E…	615
GO:0018209	BP	GO:0018209	peptidyl-serine modification	315/14330	338/18800	6.76e-17	1.71e-15	1.03e-15	ULK3/PRKY/MKNK2/EGFR/APP/CDK2/INPP5F/HSP90AB1/VRK1/CNKSR3/PRKD2/WNT5A/TGFB1/TGFBR2/STK39/PIKFYVE/ROCK2/NCK1/GALNT2/SLC1A1/INPP5J/SGK2/MAP4K1/AKAP9/CD44/PRKCG/CDK1/NCK2/BDKRB2/MAPK13/TSSK2/PTGS2/BRSK1/MAST2/MAPKAPK5/MAD2L2/SRPK2/MKNK1/MAPK14/RAMP3/CDK5/BCAR3/PARP1/PRKCQ/DOCK7/IFNA1/DYRK2/PKN1/PARP2/PLCL2/RPS6KA1/PCK1/DRD1/MAPKAPK2/MARK3/CSNK2A2/DMPK/IL6/NAA10/ATP2B4/STK32B/RIPK2/MIF/ARAF/BGN/RASSF…	315
GO:0016477	BP	GO:0016477	cell migration	1314/14330	1556/18800	6.77e-17	1.71e-15	1.03e-15	HEXB/APPL1/CORO1C/ITGB7/DEFB124/CXCR6/IL1B/PIK3R1/BAMBI/MAP2K3/CD99/NRG3/TMSB4Y/MYOC/PALLD/KIF2A/DPP4/PTK2/LOXL2/IFITM1/ETS1/SYDE2/CXCL1/ZC3H12A/PADI2/MARVELD3/FAM110C/GNAI2/CENPV/PTK6/LIMD1/ICAM1/GREM1/SYNJ2BP/PTPRR/UNC5C/S100A8/SEMA5A/SLC9A3R1/PITX2/CXCL2/PLXNA1/VANGL2/FCER1G/EGFR/MIR21/PLCG1/SYDE1/NR4A2/SPI1/APP/FMNL1/PDGFD/PPIB/EFNA1/SEMA6B/HIF1A/CXCR1/STAT5A/MMP12/CD40/RAC2/CXCL3/ABHD2/LAMC1…	1314
GO:0071900	BP	GO:0071900	regulation of protein serine/threonine kinase activity	344/14330	372/18800	7.96e-17	2e-15	1.21e-15	GHR/IL1B/CCNF/TRAF6/TLR9/MAP3K5/EGFR/PDGFD/SPDYA/CD40/PRKAR2B/APC/SLC8A1/PRKAR2A/HSP90AB1/RASGRP1/PIK3CG/FLT3/SOS1/WNT5A/FGFR1/EDN3/TGFB1/UCHL1/CCNB3/TRIB2/CCNJL/RGS2/IRAK3/CSF1R/PRKAR1A/SPRY1/LAX1/CD300A/THY1/CCNG1/NUP62/INSR/CCNE1/PPP2CA/NR2F2/CAV3/SLC27A1/ERN2/CCNA2/DAZAP2/PTPRC/PTPN6/ZNF675/HYAL2/BMPR2/TAB1/APOE/PTPN1/CDC37/PIK3R5/DDX3X/SORL1/NPFFR2/FAM20A/CCNYL1/BMP7/FZD5/STK3/DNAJA1/CIB1/PP…	344
GO:0072507	BP	GO:0072507	divalent inorganic cation homeostasis	464/14330	514/18800	8.53e-17	2.14e-15	1.3e-15	SLC25A23/HEXB/AFG3L2/CD55/CXCR6/TRPV1/CNNM1/ATP7B/SLC39A4/CYBA/SLC30A4/PTGIR/S100A8/PTGDR/PLCG1/HSP90B1/APP/CXCR1/CD40/IMMT/TMCO1/SLC8A1/TRPM2/P2RX4/PIK3CG/VDR/CD52/WNT5A/CDH5/EDN3/CCR1/S100A9/RASA3/P2RY4/SNX10/CXCL10/TGM2/KNG1/CD38/HMGB1/DISC1/SLC1A1/ITPR3/ANXA6/TRPA1/CXCR2/MTNR1B/SLC30A10/ANK2/THY1/CASR/CXCL9/P2RY8/BDKRB2/FPR3/JAK3/NPTN/C3AR1/MCOLN3/SLC30A2/XCR1/CCL8/CXCR5/RAMP3/CAV3/AP3B1/GPR6…	464
GO:0042391	BP	GO:0042391	regulation of membrane potential	389/14330	425/18800	8.65e-17	2.17e-15	1.31e-15	PPA2/TRPV1/NEDD4/MYOC/PMAIP1/VCP/GABRR2/APP/ABAT/SLC8A1/SOD2/P2RX4/SLC4A4/ATP1A1/TMEM161B/ATP1B3/GABRA2/FLNA/PYCR1/GRID2/SEZ6/DSP/NEDD4L/AKAP9/MTNR1B/ANK2/NUP155/UBB/CAV3/UCP2/PLN/CDK5/IFI6/KCNC2/SLC26A3/PARP1/CACNA1D/CFTR/KCNA2/SCN11A/TSPO/EHD3/KCNK15/WWP2/PRDX3/DRD1/CNIH2/MEF2C/GLRA2/NDUFS1/DMPK/CHRNA4/KCNC1/SCN2A/RGS4/GABRQ/NOS1AP/DSG2/BEST2/NLGN2/PTPN3/SNTA1/KCNB1/DRD4/PPP2R3C/KCNK7/SCN1A/GAB…	389
GO:0032943	BP	GO:0032943	mononuclear cell proliferation	282/14330	300/18800	9.76e-17	2.44e-15	1.47e-15	HAVCR2/CD55/IL1B/HLA-DRB1/TYROBP/MPL/TRAF6/CD80/TLR9/MIR21/HLA-DMB/CD40/RAC2/RASGRP1/IL4I1/PIK3CG/NCKAP1L/FLT3/IDO1/SOS1/MSN/TGFBR2/LILRB2/MNDA/HHLA2/ANXA1/LST1/BTN2A2/NCK1/CD38/CD79A/DHPS/LILRB1/HMGB1/HLA-DPA1/IRF1/PRKAR1A/CD274/IL7R/CD28/BTN3A1/CD300A/AHR/CD3E/GAPT/BCL6/NCK2/SLAMF1/JAK3/ADA/TNFSF13B/BTK/CCDC88B/VAV3/GPR183/PTPRC/PRKCQ/CTLA4/IFNA1/HLA-DPB1/PPP3CB/PTPN6/VTCN1/PKN1/IL12RB1/ATAD5/C…	282
GO:0010506	BP	GO:0010506	regulation of autophagy	313/14330	336/18800	1.02e-16	2.54e-15	1.54e-15	EXOC1/NEDD4/TMEM59/FEZ2/RNF5/ZC3H12A/SLC25A5/HIF1A/ATP6V0E2/SREBF2/TRIM65/CRYBA1/SNX30/USP30/UCHL1/FLCN/MTM1/USP36/CTSA/IL10RA/GPR137B/DHRSX/HMGB1/FBXW7/ATG16L1/RRAGD/RNF152/IFI16/RRAGA/ZKSCAN3/MTDH/BECN1/LAMP3/PLK3/CDK5/ATF6/VPS35/VPS26B/OPTN/TSPO/DRAM1/KIF25/FZD5/MCL1/PIP4K2C/CSNK2A2/TP53/ITPR1/PIM2/KDM4A/ENDOG/PAFAH1B2/PIP4K2A/RIPK2/CISD1/FEZ1/SNX5/MID2/MEFV/MET/TP53INP2/SNX4/TMEM39A/GATA4/AKT…	313
GO:0044282	BP	GO:0044282	small molecule catabolic process	347/14330	376/18800	1.39e-16	3.44e-15	2.08e-15	HADHB/MCCC2/PCK2/CPT1A/HMGCL/APOBEC3F/OAT/DERA/ETFDH/MGAT1/CYP27A1/GALM/CYP3A4/CYP46A1/APOBEC3C/SULT1A1/SULT1A2/CYP4F12/NAGK/DECR2/OTC/MIR21/ECHDC2/ABHD3/PHYH/ABHD2/ABAT/SULT2A1/THNSL2/IL4I1/CYP26A1/PON3/IDO1/CYP4F2/FUT9/DPYD/IMPA2/INPP5B/GALE/SHMT1/AUH/HADHA/NUDT7/ENOSF1/CDADC1/FAAH/QPRT/ACADS/ENO2/TPI1/SYNJ2/ECHS1/BLMH/GLUD1/SLC27A4/INPP5J/HNMT/KYNU/CPT2/KMO/PFKM/PEX5/OCRL/ADA/ACOXL/GALT/BPNT1/…	347
GO:0045860	BP	GO:0045860	positive regulation of protein kinase activity	364/14330	396/18800	1.43e-16	3.53e-15	2.14e-15	PRLR/VLDLR/GHR/IL1B/STRADB/MAP2K3/NRG3/CHI3L1/PTK2/TRAF6/GREM1/TLR9/EFNA5/MAP3K5/EGFR/MIR21/PDGFD/EFNA1/SPDYA/CD40/HSP90AB1/RASGRP1/BTC/PIK3CG/NCKAP1L/FLT3/WNT5A/FGFR1/EDN3/TGFB1/AGAP2/TGFBR2/LCP2/CSF1R/FBXW7/SLC1A1/TOM1L1/CD300A/EGR1/CDC25B/FCGR1A/DAB1/INSR/PPP2CA/NRG1/SLC27A1/CDK5/ERN2/DAZAP2/PTPRC/TNFRSF10B/OSBPL8/BMPR2/TAB1/PTPN1/PIK3R5/TRAF4/DDX3X/CD4/AZU1/FAM20A/CCNYL1/ADCY8/TNFSF15/FZD5/ST…	364
GO:0072659	BP	GO:0072659	protein localization to plasma membrane	267/14330	283/18800	1.5e-16	3.71e-15	2.24e-15	APPL1/PIK3R1/TMEM59/GBP1/ZFYVE27/SLC9A3R1/EGFR/EHD4/EHD2/ZDHHC23/KCNB2/DENND4C/TESC/GOLPH3L/TGFB1/ATP1B3/RAB31/PRAM1/FLNA/VAMP3/RDX/ROCK2/ANK1/RAB7A/ZDHHC2/STX3/BBS2/PALM/RILPL2/ANK2/RAPGEF6/RAB40B/VIL1/CLIP3/RAB12/RAMP3/CAV3/GRIP1/CDK5/RAB26/TMEM88/VPS35/FLOT1/FAM126B/OPTN/BLZF1/RAB8B/PDZK1/EHD3/PDZK1P1/STX7/VAMP2/WDR72/PKDCC/TPBG/ZDHHC7/CIB1/RAB40C/DAB2/ATP2B4/RAB15/GOLGA7/CDH1/PKP3/TSPAN5/ATP2…	267
GO:1902105	BP	GO:1902105	regulation of leukocyte differentiation	267/14330	283/18800	1.5e-16	3.71e-15	2.24e-15	ZEB1/PIK3R1/NFKBIZ/ZC3H12A/HLA-DRB1/TYROBP/HLA-DRA/TRAF6/RUNX3/CD80/TLR9/MIR21/RASGRP1/IL4I1/NCKAP1L/SOS1/TESC/CCR1/TGFB1/TGFBR2/CD83/TFE3/LILRB2/ANXA1/PRDM1/GPR137B/BTN2A2/LILRB1/HMGB1/IRF1/FBXW7/AXL/IL7R/CD28/NLRP3/FOXP1/EGR3/GPR68/BCL6/JAK3/ADA/BTK/AP3B1/NFAM1/LILRB3/GATA3/PTPRC/NFKBID/CTLA4/PTPN6/ZNF675/C1QC/IL12RB1/CD74/FES/MAFB/FOXJ1/CYP26B1/TBX21/SOS2/CD4/EVI2B/SLAMF8/PCK1/IRF4/SOCS1/LYN/F…	267
GO:0007265	BP	GO:0007265	Ras protein signal transduction	322/14330	347/18800	1.89e-16	4.65e-15	2.81e-15	RAB4A/TAX1BP3/MYOC/SYNJ2BP/DOK2/RASGEF1B/RAC2/CDK2/STK19/ARHGEF10/RASGRP1/PIK3CG/DENND3/RHOU/SOS1/FBP1/DENND4C/RHOB/RASA3/FLCN/RDX/ROCK2/EPS8L2/RGL4/SPRY1/APOC3/PDPN/DENND1A/RASA2/P2RY8/BCL6/RAPGEF6/CYTH1/NUP62/GRAP2/MAPKAPK5/NRG1/RAB12/EPS8L3/WAS/GPR65/CCNA2/APOA1/PLCE1/SDCBP/FLOT1/OPHN1/APOE/ZNF304/LPAR4/SYNGAP1/RASAL1/SOS2/PPP2CB/PHACTR4/DHCR24/DOK3/C15orf62/RIT1/RHOJ/RAPGEFL1/TP53/RAB15/ARFGA…	322
GO:1903532	BP	GO:1903532	positive regulation of secretion by cell	259/14330	274/18800	2.04e-16	4.99e-15	3.02e-15	NNAT/PCK2/EXOC1/IL1B/PPID/HLA-DRB1/HIF1A/ABAT/TRPM2/P2RX4/ISL1/EDN3/GOLPH3L/TGFB1/ITGB2/TRH/CD38/PCSK1/RAB7A/GLUD1/PTGES/KMO/CASR/GRP/GPR68/TLR2/PFKM/GDNF/FGR/CDK5/CFTR/PPP3CB/SDCBP/VPS35/RAB8B/PLA2G10/SYT4/ACSL4/MYOM1/SOX11/GATA1/ADCY8/C2CD2L/ILDR1/RBP4/DAB2/RAB15/PPARD/NLGN2/MIF/TNFSF11/PDCD6IP/KCNB1/RFX6/SMPD3/SYTL4/SNX4/CACNB2/SYT9/CDK5R2/PSMD9/VSNL1/FOXL2/BLK/OXTR/JAK2/IRS2/BAD/SERP1/EXPH5/P…	259
GO:0016049	BP	GO:0016049	cell growth	438/14330	484/18800	2.11e-16	5.15e-15	3.12e-15	FLRT1/NRG3/ZFYVE27/FRZB/CYBA/GREM1/S100A8/SEMA5A/EFNA5/NME6/PLXNA1/EGFR/NDRG3/CHPT1/APP/ENPP1/SEMA6B/USP47/EXOSC9/HSP90AB1/TEAD1/WNT5A/FBP1/EDN3/IGFBP5/ACVR1B/TGFB1/SEMA4D/TGFBR2/S100A9/ITGA4/CDH4/FLCN/FAM107A/DACT3/MAG/NDUFS3/RGS2/ADNP2/CD38/SEMA4A/DISC1/TNC/NEDD4L/SGK2/MEGF8/MEG3/BST2/FN1/BCL6/BIN3/CPNE5/MAD2L2/COBL/PPP2CA/CAV3/CDK5/PML/PRKCQ/PLCE1/PPP3CB/SDCBP/BMP10/HYAL2/ALCAM/BMPR2/SYT4/DDR1…	438
GO:0046651	BP	GO:0046651	lymphocyte proliferation	278/14330	296/18800	2.3e-16	5.59e-15	3.39e-15	HAVCR2/CD55/IL1B/HLA-DRB1/TYROBP/MPL/TRAF6/CD80/TLR9/MIR21/HLA-DMB/CD40/RAC2/RASGRP1/IL4I1/PIK3CG/NCKAP1L/FLT3/IDO1/SOS1/MSN/TGFBR2/LILRB2/MNDA/HHLA2/ANXA1/LST1/BTN2A2/NCK1/CD38/CD79A/DHPS/LILRB1/HMGB1/HLA-DPA1/IRF1/PRKAR1A/CD274/IL7R/CD28/BTN3A1/CD300A/AHR/CD3E/GAPT/BCL6/NCK2/SLAMF1/JAK3/ADA/TNFSF13B/BTK/CCDC88B/VAV3/GPR183/PTPRC/PRKCQ/CTLA4/IFNA1/HLA-DPB1/PPP3CB/PTPN6/VTCN1/PKN1/IL12RB1/ATAD5/C…	278
GO:0000278	BP	GO:0000278	mitotic cell cycle	780/14330	898/18800	2.56e-16	6.23e-15	3.77e-15	KATNB1/APPL1/PRAP1/IL1B/SIK1/TRIP13/KIF2A/CCNF/VCP/CDC14A/PIM3/E2F3/MUC1/SLC9A3R1/NME6/EGFR/MIR21/APP/USP47/USP37/SPDYA/CDK2/APC/PRDM5/TUBAL3/TIPIN/ARHGEF10/VRK1/SLFN11/MIS12/BTC/PSME2/HOXA13/USP3/SMARCA5/BTG2/RHOU/ABCB1/EDN3/MYBL2/ACVR1B/NEK3/TUBGCP3/CDCA2/TUBB/TUBB6/CDK17/RHOB/HINFP/FAM107A/TTC19/CCNB3/CCNJL/FLNA/APPL2/NEDD1/CHMP1B/ANXA1/CCL2/GEM/RDX/ROCK2/BTN2A2/ECD/DSCC1/CUL1/SPRY1/ATF2/NUF2/…	780
GO:0072006	BP	GO:0072006	nephron development	144/14330	145/18800	3.14e-16	7.6e-15	4.6e-15	AQP11/GREM1/KIF26B/PDGFD/PROM1/BASP1/NPHS1/STAT1/CFLAR/WNK4/FOXD1/SEC61A1/EGR1/GDNF/ANGPT2/GATA3/HOXD11/CD34/PLCE1/ENPEP/FOXJ1/COL4A4/HOXB7/PODXL/KIRREL3/BMP7/MEF2C/PAX2/EDNRA/PECAM1/IL6R/YAP1/HEYL/RET/ASXL1/TEK/LIF/CTNNB1/SIX4/IRX2/MAGI2/PTPRO/WNT2B/NPHS2/LGR4/SOX8/KLF15/ILK/MYC/AGT/VEGFA/NUP107/NUP160/WNT9B/PBX1/DCHS1/LAMA5/NUP133/SALL1/DLL1/CITED1/COL4A3/PKD2/WNT4/NUP85/POU3F3/HNF1B/PAX8/ADIPO…	144
GO:0055074	BP	GO:0055074	calcium ion homeostasis	424/14330	468/18800	3.91e-16	9.47e-15	5.73e-15	SLC25A23/HEXB/AFG3L2/CD55/CXCR6/TRPV1/ATP7B/CYBA/PTGIR/PTGDR/PLCG1/HSP90B1/APP/CXCR1/CD40/IMMT/TMCO1/SLC8A1/TRPM2/P2RX4/PIK3CG/VDR/CD52/WNT5A/CDH5/EDN3/CCR1/RASA3/P2RY4/SNX10/CXCL10/TGM2/KNG1/CD38/HMGB1/DISC1/ITPR3/ANXA6/TRPA1/CXCR2/MTNR1B/ANK2/THY1/CASR/CXCL9/P2RY8/BDKRB2/FPR3/JAK3/NPTN/C3AR1/MCOLN3/XCR1/CCL8/CXCR5/RAMP3/CAV3/GPR65/PLN/CDK5/PML/TRIM24/S1PR1/PTPRC/PLCE1/CACNA1D/FKBP1A/IBTK/GP5/PT…	424
GO:0051260	BP	GO:0051260	protein homooligomerization	182/14330	187/18800	4.14e-16	9.98e-15	6.04e-15	AQP11/TRPV1/TK1/RNF135/GBP5/EHD4/ALAD/TMEM120A/NLRP1/TRPM2/SOD2/SHKBP1/CLYBL/KCNB2/SHMT1/APPL2/MLKL/CTH/NLRC4/TRPA1/KCTD4/MIP/NINJ1/ITLN1/APIP/EVL/KCNC2/BEND3/ALOX5AP/TDO2/VPS35/KCNA2/KCNA3/EHD3/SAMHD1/KIF25/PRF1/ADCY8/KCNV1/KCNC1/CEP57/FUS/MIF/BLM/PDCD6IP/KCNB1/ALDH9A1/TIFA/IKZF4/HLA-G/POLQ/KCTD2/ROM1/CBY1/ATL1/DISP1/CARD11/KCNRG/SIGMAR1/KCND2/ACOT13/C9/KCTD9/KCTD10/ATL3/KCNG2/ZBTB1/KCNA1/MCOLN1…	182
GO:0030217	BP	GO:0030217	T cell differentiation	249/14330	263/18800	4.22e-16	1.01e-14	6.14e-15	ZEB1/IL1B/NFKBIZ/ZC3H12A/HLA-DRB1/IL18R1/HLA-DRA/RUNX3/CD80/FCER1G/MIR21/SPI1/RASGRP1/IL4I1/PREX1/NCKAP1L/SOS1/MR1/PIK3CD/TGFBR2/LIG4/CD83/LILRB2/BATF/ANXA1/PRDM1/BTN2A2/SEMA4A/HMGB1/IRF1/ATF2/IL7R/VAV1/CD28/NLRP3/FOXP1/EGR3/EGR1/CD3E/BCL6/NHEJ1/JAK3/ADA/CD3D/TMEM98/AP3B1/GPR183/GATA3/PTPRC/NFKBID/CTLA4/PPP3CB/IL12RB1/JAG2/CD74/MAFB/FOXJ1/CYP26B1/TBX21/BCL3/SOS2/CD4/PCK1/IRF4/FZD5/SOCS1/TP53/SASH…	249
GO:0032103	BP	GO:0032103	positive regulation of response to external stimulus	402/14330	442/18800	4.44e-16	1.07e-14	6.46e-15	HAVCR2/CREB3L3/DEFB124/IFI35/IL1B/USF1/NFKBIA/CASP6/NFKBIZ/PTK2/ETS1/TYROBP/CADM1/CYBA/TRAF6/S100A8/TLR9/SEMA5A/GBP5/MIR21/SPI1/APP/PDGFD/MMP12/CASP1/RAC2/NLRP1/RASGRP1/P2RX4/PRKD2/PIK3CG/NCKAP1L/IDO1/WNT5A/FGFR1/PGC/EDN3/PLA2G7/CCR1/LGALS1/CCL4/TGFB1/S100A9/MNDA/P2RY12/STK39/C3/KLRK1/FLNA/CAMK2N1/CXCL10/NLRC4/CSF1R/HMGB1/VAV1/PARP9/CD28/CREB3/STX3/FCN1/MEGF8/NKG7/NPY/CASR/NINJ1/TLR2/IFI16/SLAMF1…	402
GO:0043408	BP	GO:0043408	regulation of MAPK cascade	606/14330	687/18800	5.02e-16	1.2e-14	7.28e-15	HAVCR2/GHR/IL1B/IGBP1/MAP2K3/MYOC/CHI3L1/GBP1/ZC3H12A/HLA-DRB1/MARVELD3/GNAI2/TRAF6/ICAM1/SYNJ2BP/PTPRR/TLR9/SLC9A3R1/MAP3K5/EGFR/MIR21/SPI1/APP/PDGFD/EFNA1/CD40/RASGRP1/CNKSR3/PRKD2/PIK3CG/CRYBA1/MBIP/FLT3/WNT5A/AMBP/FGFR1/EDN3/CCR1/CCL4/TGFB1/CCL25/REN/AKAP12/UCHL1/STK39/FLCN/CFLAR/LBH/CCL2/DUSP5/RGS2/ROCK2/BTN2A2/IRAK3/CSF1R/HMGB1/FBXW7/ATP6AP2/SPRY1/CCL20/LAX1/LAPTM5/CD300A/TBX1/NBR1/PHLPP1/H…	606
GO:0043066	BP	GO:0043066	negative regulation of apoptotic process	775/14330	893/18800	5.12e-16	1.22e-14	7.4e-15	PRAP1/PRLR/SOCS3/IL1B/IGBP1/PIK3R1/STRADB/CARD16/PTK2/ZNF385A/ZC3H12A/GNAI2/PIM3/EEF2K/MUC1/ICAM1/GREM1/SEMA5A/HYOU1/BCL2A1/EGFR/MIR21/NR4A2/SLC25A5/HSP90B1/EFNA1/HIF1A/USP47/OPN3/HSP90AB1/SOD2/BTC/PIK3CG/ISL1/BTG2/NAA38/NCKAP1L/IDO1/WNT5A/CDH5/ANXA5/NFKB1/AGAP2/SEMA4D/CHST11/LIG4/SET/TNFAIP8/PTTG1IP/CFLAR/FLNA/MAG/PEA15/NDUFS3/ANXA1/CCL2/RNF144B/CTH/CD38/IL2RB/CSF1R/LILRB1/CFDP1/AXL/IL7R/CD28/PT…	775
GO:0043069	BP	GO:0043069	negative regulation of programmed cell death	792/14330	914/18800	5.66e-16	1.35e-14	8.16e-15	PRAP1/PRLR/SOCS3/IL1B/IGBP1/PIK3R1/STRADB/CARD16/PTK2/ZNF385A/ZC3H12A/GNAI2/PIM3/EEF2K/MUC1/ICAM1/GREM1/SEMA5A/HYOU1/BCL2A1/EGFR/MIR21/NR4A2/SLC25A5/HSP90B1/EFNA1/HIF1A/USP47/OPN3/HSP90AB1/SOD2/BTC/PIK3CG/ISL1/BTG2/NAA38/NCKAP1L/IDO1/WNT5A/CDH5/ANXA5/NFKB1/AGAP2/SEMA4D/CHST11/LIG4/SET/TNFAIP8/PTTG1IP/CFLAR/FLNA/MAG/PEA15/NDUFS3/ANXA1/CCL2/RNF144B/CTH/CD38/IL2RB/CSF1R/LILRB1/CFDP1/AXL/IL7R/CD28/PT…	792
GO:0060548	BP	GO:0060548	negative regulation of cell death	875/14330	1016/18800	5.73e-16	1.36e-14	8.24e-15	PRAP1/PRLR/SOCS3/GHR/IL1B/IGBP1/PIK3R1/STRADB/CARD16/PTK2/ZNF385A/ZC3H12A/GNAI2/PIM3/EEF2K/MUC1/ICAM1/GREM1/SEMA5A/HYOU1/BCL2A1/EGFR/MIR21/NR4A2/SLC25A5/HSP90B1/EFNA1/HIF1A/USP47/OPN3/HSP90AB1/SOD2/BTC/PIK3CG/ISL1/BTG2/NAA38/NCKAP1L/IDO1/WNT5A/CDH5/ANXA5/NFKB1/AGAP2/SEMA4D/CHST11/LIG4/SET/TNFAIP8/PTTG1IP/CFLAR/FLNA/PYCR1/MAG/PEA15/NDUFS3/CHMP1B/ANXA1/CCL2/RNF144B/ADNP2/CTH/NCK1/CD38/IL2RB/ENO2/CS…	875
GO:0051056	BP	GO:0051056	regulation of small GTPase mediated signal transduction	280/14330	299/18800	5.75e-16	1.36e-14	8.25e-15	CHN2/ARHGEF10L/MYOC/SYDE2/SIPA1L3/TAGAP/TIAM2/STK19/ARHGEF10/RASGRP1/PREX1/PIK3CG/DENND3/RAP1GAP2/RHOU/SOS1/RHOF/FBP1/DENND4C/RASA3/FLCN/RDX/TGM2/EPS8L2/SPRY1/APOC3/VAV1/PLEKHG3/SIPA1L2/DENND1A/RASA2/P2RY8/BCL6/CYTH1/NUP62/ABR/NRG1/EPS8L3/VAV3/GPR65/ARHGAP18/RALGAPB/APOA1/PLCE1/FLOT1/OPHN1/APOE/ARHGAP9/LPAR4/SYNGAP1/RASAL1/SOS2/PPP2CB/ARHGAP15/DEF6/NGEF/ARFGAP1/ARHGAP10/DNMBP/PSD3/SSX2IP/IQSEC2/A…	280
GO:0051960	BP	GO:0051960	regulation of nervous system development	400/14330	440/18800	6.4e-16	1.51e-14	9.16e-15	IL1B/ZFYVE27/PPP1CC/EEF2K/IL1RAP/SEMA5A/EFNA5/PLXNA1/PRPF19/SEMA6B/HIF1A/LIN28A/DNAJB11/LRP4/TIAM2/WNT5A/ANKRD27/PLXNA2/TGFB1/SEMA4D/LIG4/SPINT1/CDH4/MAN2A1/APPL2/MAG/GRID2/TGM2/CST7/SEMA4A/DISC1/MEGF8/EGR2/RNF10/THY1/SKIL/FN1/TLR2/REST/DAB1/NPTN/ID1/CTSC/TMEM98/CAPRIN1/CDK5/DOCK7/BMPR2/SYT4/KDM1A/TSPO/SEMA5B/LRRTM1/WNT3/SERPINF1/NAP1L1/SYNGAP1/SORL1/DLX2/GPR37L1/SOX11/BMP7/LDLR/PLXNC1/TPBG/SEMA6…	400
GO:0043161	BP	GO:0043161	proteasome-mediated ubiquitin-dependent protein catabolic process	378/14330	414/18800	6.81e-16	1.6e-14	9.72e-15	UBE4A/DNAJB9/KLHDC2/NEDD4/CALR3/RNF5/CCNF/VCP/HSP90B1/CDK2/ERLEC1/HSP90AB1/HECTD3/FBXL20/FBXL4/ANKRD9/WDR26/UCHL1/MTM1/TRIB2/RNF144B/RNF14/RNF144A/FBXW7/CUL1/UBE2J1/CDC27/NEDD4L/SEC61B/SIAH3/UBE2W/MAEA/FBXW4/EDEM2/MAP1A/SH3RF3/FAM8A1/CDC16/ASCC3/RNF185/TMEM67/PLK3/PML/CRBN/SDCBP/FBXL14/HSPA5/TMUB2/WFS1/SEL1L/RPL11/WWP2/TRAF4/TBX21/RFFL/PPP2CB/UBXN11/DERL3/UBE2A/RNF217/CLU/DET1/EDEM1/DAB2/PSMD14/P…	378
GO:0001775	BP	GO:0001775	cell activation	941/14330	1098/18800	8.08e-16	1.9e-14	1.15e-14	HAVCR2/ZEB1/ULK3/CD55/IFI35/DNAJB9/TRPV1/IL1B/IGBP1/NFKBIZ/DPP4/IFNGR2/ZC3H12A/HLA-DRB1/TYROBP/MPL/IL18R1/HLA-DRA/TRAF6/ICAM1/RUNX3/MAP3K8/TOLLIP/CD80/PTGDR/TLR9/RHBDD3/DGKB/DYSF/TLR1/FCER1G/MIR21/SLC25A5/SPI1/APP/HLA-DMA/HLA-DMB/CD40/RAC2/MFNG/ABAT/LCP1/RASGRP1/SBNO2/P2RX4/IL4I1/HLA-DQA1/PREX1/PIK3CG/FIBP/SLAMF7/NCKAP1L/FLT3/IDO1/SOS1/WNT5A/MSN/MR1/LGALS1/TGFB1/PIK3CD/TGFBR2/LIG4/ITGB2/PF4V1/SUP…	941
GO:0048705	BP	GO:0048705	skeletal system morphogenesis	218/14330	228/18800	8.54e-16	2e-14	1.21e-14	FLVCR1/SOX6/ZEB1/GHR/SFRP4/GREM1/MYF5/FGFR1/TGFBR2/CHST11/ATF2/CHAD/ANXA6/MEGF8/TBX1/CER1/ACP5/FGFR3/PAX5/HOXB8/FGR/MAPK14/TIPARP/HOXD10/SLC39A3/HYAL2/INSIG2/BMPR2/SERPINH1/FGFR2/NKX3-2/COL2A1/CYP26B1/DHRS3/TSKU/ALPL/HOXB7/DLX2/SOX11/CSRNP1/IRX5/BMP7/MEF2C/RUNX2/COL1A1/SMPD3/COL11A1/HYAL1/HOXD9/STC1/RDH10/HOXB6/GLG1/LTF/DLX5/TMEM119/HOXA1/CHSY1/RARG/CITED2/CDX1/RAB23/MGP/MEF2D/HOXB4/FGF4/TRPV4/CO…	218
GO:0010720	BP	GO:0010720	positive regulation of cell development	278/14330	297/18800	8.76e-16	2.05e-14	1.24e-14	IL1B/MYOC/TYROBP/ZFYVE27/MPL/PPP1CC/EEF2K/SEMA5A/EFNA5/PLXNA1/PRPF19/MYF5/HIF1A/TIAM2/PREX1/ANKRD27/CDH5/PLXNA2/TGFB1/SEMA4D/LIG4/SPINT1/CDH4/MAN2A1/FLNA/MAG/TGM2/DISC1/MEGF8/EGR2/SKIL/GPR68/FN1/TLR2/NPTN/CAPRIN1/APOA1/BMPR2/KDM1A/TSPO/WNT3/SERPINF1/NAP1L1/DOCK1/SOX11/PLXNC1/CIB1/LYN/DAB2/IL6/OLFM4/PLXNB1/TNFSF11/ZNF488/IL6ST/ROBO2/DAG1/GOLGA4/ROBO1/CXCR4/MAP6/GRM5/IL5/KIT/NIN/CLEC7A/CUX1/RFX3/CR…	278
GO:0008610	BP	GO:0008610	lipid biosynthetic process	621/14330	706/18800	8.92e-16	2.08e-14	1.26e-14	DOLPP1/HEXB/PCK2/PRLR/APOA2/SOCS3/PECR/IL1B/HSD3B2/PIK3R1/BAAT/SIK1/ACSL5/LPCAT1/CYP27A1/CYP3A4/CYP46A1/HSD17B11/CDS1/DECR2/CYP11B2/DGKB/PIGC/APOA4/PIGZ/CHPT1/PRPF19/ABHD3/ABHD2/HMGCS2/INPP5F/DGAT1/GAL3ST4/THNSL2/HSD3B1/LPCAT3/PRKD2/ATP1A1/PPM1L/PIK3CG/CAPN2/DHRS11/FUT9/PIGT/TM7SF2/HSD17B2/NFKB1/IMPA2/SERINC5/PIK3CD/PGAP2/SGMS1/HINT2/MTM1/C3/MBOAT7/ANXA1/PIKFYVE/CYP17A1/CLCN2/RAB38/PNPLA8/FABP3/M…	621
GO:0032787	BP	GO:0032787	monocarboxylic acid metabolic process	535/14330	602/18800	9.34e-16	2.17e-14	1.32e-14	HADHB/CYP2S1/PCK2/CPT1A/NR5A2/ETFDH/PECR/CYP2J2/IL1B/BAAT/ALDOC/NAAA/ACSL5/CYP27A1/CYP3A4/CYP46A1/PKLR/ENTPD5/CYP4F12/DECR2/APOA4/CES2/APP/ECHDC2/ABHD3/HIF1A/PHYH/ABHD2/ABAT/PRKAR2B/SULT2A1/THNSL2/IL4I1/CYP26A1/SLC4A4/PON3/IDO1/CYP4F2/FBP1/ME3/ALDH1A1/AUH/HADHA/NUDT7/C3/PHGDH/APPL2/ANXA1/FAAH/CRYL1/ACADS/ENO2/PNPLA8/FABP3/TPI1/APOC3/ABHD6/LTC4S/ECHS1/ACSS1/QKI/SLC27A4/PDHX/PTGES/KYNU/CPT2/KMO/PRK…	535
GO:0072503	BP	GO:0072503	cellular divalent inorganic cation homeostasis	445/14330	494/18800	9.52e-16	2.21e-14	1.34e-14	SLC25A23/HEXB/AFG3L2/CD55/CXCR6/TRPV1/ATP7B/SLC39A4/CYBA/SLC30A4/PTGIR/S100A8/PTGDR/PLCG1/HSP90B1/APP/CXCR1/CD40/IMMT/TMCO1/SLC8A1/TRPM2/P2RX4/PIK3CG/VDR/CD52/WNT5A/CDH5/EDN3/CCR1/S100A9/RASA3/P2RY4/CXCL10/TGM2/KNG1/CD38/HMGB1/DISC1/SLC1A1/ITPR3/ANXA6/TRPA1/CXCR2/MTNR1B/SLC30A10/ANK2/THY1/CASR/CXCL9/P2RY8/BDKRB2/FPR3/JAK3/NPTN/C3AR1/MCOLN3/SLC30A2/XCR1/CCL8/CXCR5/RAMP3/CAV3/AP3B1/GPR65/PLN/CDK5/P…	445
GO:0045165	BP	GO:0045165	cell fate commitment	251/14330	266/18800	1.17e-15	2.71e-14	1.64e-14	SOX6/MIAT/MYF5/APC/HOXA13/ISL1/NOTCH4/WNT5A/TBX20/BATF/TBX10/PRDM1/MESP1/PDPN/TBX1/NR2F2/NRG1/HOXD10/PML/GATA3/DOCK7/GATA6/PAF1/IL12RB1/JAG2/FGFR2/WNT3/GCM1/CYP26B1/TBX21/DLX2/GATA1/SLAMF8/IRF4/MEF2C/MCL1/PAX2/EDNRA/TBX2/TP53/SUFU/FZD7/RUNX2/IL6/GBX1/SOX13/GATA5/ISL2/GATA4/IL6R/TBX19/MYL2/KDM6B/DLL4/FKBP8/IL12B/ITGB1/GSX2/POU3F2/PPARG/SOSTDC1/SOX12/SATB2/CTNNB1/WNT2/EDN1/TBX6/WNT2B/ESRP1/WNT7A/SM…	251
GO:0090596	BP	GO:0090596	sensory organ morphogenesis	251/14330	266/18800	1.17e-15	2.71e-14	1.64e-14	ZEB1/FRZB/SLC9A3R1/PITX2/HIF1A/RORB/PROM1/RDH13/HESX1/WNT5A/THRB/MAN2A1/PRDM1/GDF11/TSPAN12/SLC1A1/TBX1/THY1/USH1G/CTHRC1/BCAR3/GATA3/TPRN/TSHZ1/INSIG2/RING1/TDRD7/FGFR2/NKX3-2/COL2A1/MAFB/CYP26B1/TSKU/PHACTR4/SOX11/FJX1/BMP7/FZD5/PTK7/PAX2/EDNRA/OLFM3/AGTPBP1/TBX2/COL8A2/USH1C/RBP4/KDM2B/IGFN1/CRB1/FGF9/COL11A1/SP3/FOXL2/BBS4/FBN1/DLX5/HOXA1/RARG/CITED2/SLITRK6/CLRN1/IMPG2/ROM1/GRHL3/FAT1/NRL/CA…	251
GO:0003012	BP	GO:0003012	muscle system process	407/14330	449/18800	1.24e-15	2.85e-14	1.73e-14	TRPV1/IL1B/MAP2K3/MYOC/ZC3H12A/JARID2/CYBA/MYL6B/MIR21/ABAT/TNNC2/INPP5F/SLC8A1/MKKS/P2RX4/ATP1A1/PIK3CG/SSTR2/HOMER1/TBX20/KCNB2/MYL5/EDN3/IGFBP5/CFLAR/FLNA/DOCK4/CAMK2G/RGS2/ROCK2/CD38/MEF2A/DSP/NEDD4L/SETD3/ANXA6/HAND2/TACR3/AKAP9/ANK2/BDKRB2/PTGS2/ADA/LMCD1/MYH13/NUP155/GDNF/BECN1/MSTN/CAV3/PPP1R12B/PLN/CALD1/PARP1/PDE4B/PLCE1/CACNA1D/GATA6/BMP10/PARP2/ARG2/EHD3/MYOM1/CLIC2/DRD1/VEGFB/EDNRA/T…	407
GO:0060560	BP	GO:0060560	developmental growth involved in morphogenesis	223/14330	234/18800	1.4e-15	3.21e-14	1.94e-14	FLRT1/ZFYVE27/KIF26B/SEMA5A/EFNA5/PLXNA1/APP/SEMA6B/HSP90AB1/WNT5A/EDN3/SEMA4D/TGFBR2/ITGA4/CDH4/MAG/SEMA4A/DISC1/SPRY1/MESP1/NEDD4L/MEGF8/FN1/BIN3/CPNE5/COBL/CDK5/S1PR1/PPP3CB/ALCAM/BMPR2/SYT4/DDR1/SEMA5B/APOE/FGFR2/WNT3/RASAL1/IMPACT/PTK7/SEMA6D/EDNRA/TBX2/SYT17/EPB41L5/TNN/GOLGA4/AUTS2/CXCR4/YAP1/RDH10/NIN/HOXD13/NDN/EIF2AK4/ITGB1/DIP2B/RARG/SH3GL2/HDAC6/RAPH1/CTNNB1/SPP1/EDN1/SEMA3C/SIX4/EPHA…	223
GO:0198738	BP	GO:0198738	cell-cell signaling by wnt	411/14330	454/18800	1.55e-15	3.56e-14	2.16e-14	BAMBI/TAX1BP3/ZNRF3/MYOC/PPM1A/FRZB/SOX30/VCP/MLLT3/LIMD1/SFRP4/GREM1/HIC1/SEMA5A/SLC9A3R1/VANGL2/EGFR/NR4A2/APP/USP47/APC/LRP4/HESX1/ISL1/WNT5A/BARX1/NFKB1/TGFB1/USP34/DACT3/DISC1/ATP6AP2/MESP1/PFDN5/GPC4/EGR1/TLR2/MKS1/FBXW4/MDFIC/MAD2L2/CCNE1/PPP2CA/CTNND2/CTHRC1/MAPK14/CCDC88C/GATA3/TMEM88/PPM1N/VPS35/PAF1/ZNF703/RNF43/APOE/FGFR2/WNT3/DDX3X/HBP1/TSKU/RNF213/CCNYL1/IGFBP6/CPZ/FZD5/NXN/PTK7/STK…	411
GO:0016055	BP	GO:0016055	Wnt signaling pathway	409/14330	452/18800	2.22e-15	5.07e-14	3.07e-14	BAMBI/TAX1BP3/ZNRF3/MYOC/PPM1A/FRZB/SOX30/VCP/MLLT3/LIMD1/SFRP4/GREM1/HIC1/SEMA5A/SLC9A3R1/VANGL2/EGFR/NR4A2/APP/USP47/APC/LRP4/HESX1/ISL1/WNT5A/BARX1/NFKB1/TGFB1/USP34/DACT3/DISC1/ATP6AP2/MESP1/PFDN5/GPC4/EGR1/TLR2/MKS1/FBXW4/MDFIC/MAD2L2/CCNE1/PPP2CA/CTNND2/CTHRC1/MAPK14/CCDC88C/GATA3/TMEM88/PPM1N/VPS35/PAF1/ZNF703/RNF43/APOE/FGFR2/WNT3/DDX3X/HBP1/TSKU/RNF213/CCNYL1/IGFBP6/CPZ/FZD5/NXN/PTK7/STK…	409
GO:0002366	BP	GO:0002366	leukocyte activation involved in immune response	267/14330	285/18800	2.37e-15	5.41e-14	3.27e-14	HAVCR2/IFI35/NFKBIZ/ZC3H12A/HLA-DRB1/TYROBP/IL18R1/HLA-DRA/ICAM1/CD80/PTGDR/DYSF/FCER1G/MIR21/SPI1/HLA-DMB/CD40/RAC2/MFNG/LCP1/RASGRP1/SBNO2/PIK3CG/NCKAP1L/LGALS1/TGFB1/PIK3CD/LIG4/ITGB2/SUPT6H/BATF/PRAM1/ANXA1/IL13RA2/FER1L5/SEMA4A/LILRB1/HMGB1/CD28/NLRP3/FOXP1/CD300A/RIF1/NKG7/GAPT/BCL6/SLAMF1/JAK3/ADA/BTK/FOXF1/MAD2L2/CD84/FGR/TMEM98/GPR183/ITGAL/GATA3/PTPRC/NFKBID/CDH17/IFNA1/PTPN6/IL12RB1/AT…	267
GO:0050767	BP	GO:0050767	regulation of neurogenesis	332/14330	361/18800	2.58e-15	5.87e-14	3.55e-14	IL1B/ZFYVE27/PPP1CC/EEF2K/SEMA5A/EFNA5/PLXNA1/PRPF19/SEMA6B/HIF1A/LIN28A/DNAJB11/LRP4/TIAM2/WNT5A/ANKRD27/PLXNA2/TGFB1/SEMA4D/LIG4/SPINT1/CDH4/MAN2A1/APPL2/MAG/TGM2/SEMA4A/DISC1/MEGF8/EGR2/RNF10/THY1/SKIL/FN1/TLR2/REST/DAB1/NPTN/ID1/TMEM98/CAPRIN1/CDK5/DOCK7/BMPR2/SYT4/KDM1A/TSPO/SEMA5B/WNT3/SERPINF1/NAP1L1/SYNGAP1/SORL1/DLX2/GPR37L1/SOX11/BMP7/LDLR/PLXNC1/SEMA6D/LYN/TP53/IL6/KDM4A/PLXNB1/ZNF488/…	332
GO:0003007	BP	GO:0003007	heart morphogenesis	240/14330	254/18800	3.06e-15	6.94e-14	4.2e-14	PTK2/PITX2/VANGL2/MIR21/EFNA1/HIF1A/MKKS/ISL1/SOS1/WNT5A/TBX20/TGFB1/TGFBR2/CCDC103/FLNA/SPRY1/ATF2/DSP/MESP1/MEGF8/TBX1/HAND2/MKS1/ENG/INSR/FOXF1/NRG1/CAV3/STIL/GATA3/S1PR1/FKBP1A/IFT52/GATA6/BMP10/BMPR2/TAB1/FGFR2/COL2A1/DHRS3/ADAM15/SOX11/BMP7/MEF2C/EDNRA/TBX2/TP53/RBP4/SUFU/ADAMTS1/PDCD4/ROBO2/GATA5/ROBO1/MIR17HG/CCDC40/GATA4/COL11A1/TBX19/MYL2/YAP1/RNF207/C2CD3/DLL4/ASB2/BBS4/FZD1/HEYL/LEFTY…	240
GO:1990845	BP	GO:1990845	adaptive thermogenesis	156/14330	159/18800	3.17e-15	7.19e-14	4.35e-14	PRLR/LCN2/TRPV1/IL18R1/SLC25A5/APC/TFE3/ALDH1A1/FLCN/APPL2/ABHD6/CPT2/PRKAB2/ZNF423/ALMS1/ID1/UCP2/DOCK7/LNPEP/KDM1A/PLCL2/ALPL/SORL1/IRF4/G0S2/PPARGC1A/DECR1/HNRNPU/ARRDC3/GPR3/YBX2/GATM/CXCR4/PCTP/SCD/CAV1/DDIT3/KDM6B/CEBPB/OXTR/PER2/JAK2/PRKAB1/ELOVL3/DHRS7B/TRPV4/HDAC3/ATF4/ACVR2B/LPIN1/IL4R/ACOT13/IGF1R/SIRT6/LGR4/MFN2/RB1/FABP4/IL15/STAT6/TLR4/VEGFA/MFAP2/SYK/GJA1/KSR2/PHOX2B/ADRB2/OGT/ADIP…	156
GO:0060249	BP	GO:0060249	anatomical structure homeostasis	296/14330	319/18800	3.25e-15	7.35e-14	4.45e-14	LPCAT1/LYZ/PBLD/TRAF6/TLR9/HIF1A/LAMC1/PROM1/MKKS/P2RX4/HOXA13/HOMER1/CDH5/CST4/DEF8/SLC22A5/ALDH1A1/STK39/MTM1/P2RY4/SNX10/GPR137B/CTSK/CD38/CSF1R/RAB7A/SLC1A1/BBS2/NELL2/ACP5/PFKM/MKS1/PTGS2/MAP1A/PRLH/USH1G/CFL2/MSTN/CAV3/CDK5/S1PR1/CD34/ZNF675/PRDX1/COL2A1/CDHR1/LSR/CTSH/GATA1/LOX/CORO1A/ILDR1/USH1C/RBP4/KLHL10/SASH3/IL6/PECAM1/CRB1/TNFSF11/TNFRSF11B/CLDN1/LAMP2/TP53INP2/CACNB2/YAP1/CDH3/PTH1…	296
GO:0006874	BP	GO:0006874	cellular calcium ion homeostasis	412/14330	456/18800	3.29e-15	7.42e-14	4.49e-14	SLC25A23/HEXB/AFG3L2/CD55/CXCR6/TRPV1/ATP7B/CYBA/PTGIR/PTGDR/PLCG1/HSP90B1/APP/CXCR1/CD40/IMMT/TMCO1/SLC8A1/TRPM2/P2RX4/PIK3CG/VDR/CD52/WNT5A/CDH5/EDN3/CCR1/RASA3/P2RY4/CXCL10/TGM2/KNG1/CD38/HMGB1/DISC1/ITPR3/ANXA6/TRPA1/CXCR2/MTNR1B/ANK2/THY1/CASR/CXCL9/P2RY8/BDKRB2/FPR3/JAK3/NPTN/C3AR1/MCOLN3/XCR1/CCL8/CXCR5/RAMP3/CAV3/GPR65/PLN/CDK5/PML/S1PR1/PTPRC/PLCE1/CACNA1D/FKBP1A/IBTK/GP5/PTPN6/WFS1/APOE…	412
GO:0051640	BP	GO:0051640	organelle localization	477/14330	534/18800	3.95e-15	8.89e-14	5.38e-14	KATNB1/PTGDR/SLC9A3R1/ATP9A/HIF1A/RAC2/MYO1B/RAB17/MKKS/RASGRP1/MIS12/PIK3CG/KIF5A/PIK3CD/PREB/DEF8/SYBU/ITGA4/UCHL1/SYTL2/FLCN/MTM1/CHMP1B/VAMP3/GEM/IL13RA2/MYO1F/CLMN/SNAP29/MEF2A/PLEK/SPRY1/RAB7A/NUF2/STX3/MAP1S/CD300A/BBS2/AKAP9/MOSPD3/CHMP4C/DAB1/NUP62/MCPH1/BRSK1/BLOC1S2/BTK/FOXF1/CD84/FGR/RAB12/BECN1/BICD1/UBB/STX11/CAV3/CEP120/AP3B1/CDK5/AP3S1/SDAD1/DOCK7/CFTR/CHMP5/SDCBP/PEX13/RAB8B/SYT4…	477
GO:1903039	BP	GO:1903039	positive regulation of leukocyte cell-cell adhesion	232/14330	245/18800	4.08e-15	9.15e-14	5.54e-14	HAVCR2/CD55/IL1B/NFKBIZ/DPP4/ETS1/HLA-DRB1/HLA-DRA/TRAF6/RUNX3/MAP3K8/CD80/MIR21/HLA-DMA/HLA-DMB/RASGRP1/IL4I1/HLA-DQA1/NCKAP1L/LGALS1/TGFBR2/ITGB2/CD83/ITGA4/LILRB2/KLRK1/HHLA2/ANXA1/CCL2/BTN2A2/NCK1/DHPS/LILRB1/HMGB1/HLA-DPA1/CD274/IL7R/VAV1/CD28/NLRP3/EGR3/CD44/THY1/CD3E/BCL6/NCK2/SLAMF1/JAK3/ADA/TNFSF13B/CCDC88B/AP3B1/CHST4/GATA3/PTPRC/PRKCQ/NFKBID/HLA-DPB1/PTPN6/ICOS/VTCN1/IL12RB1/CD74/CD4/C…	232
GO:0002263	BP	GO:0002263	cell activation involved in immune response	270/14330	289/18800	4.67e-15	1.04e-13	6.32e-14	HAVCR2/IFI35/NFKBIZ/ZC3H12A/HLA-DRB1/TYROBP/IL18R1/HLA-DRA/ICAM1/CD80/PTGDR/DYSF/FCER1G/MIR21/SPI1/APP/HLA-DMB/CD40/RAC2/MFNG/LCP1/RASGRP1/SBNO2/PIK3CG/NCKAP1L/LGALS1/TGFB1/PIK3CD/LIG4/ITGB2/SUPT6H/BATF/PRAM1/ANXA1/IL13RA2/FER1L5/SEMA4A/LILRB1/HMGB1/CD28/NLRP3/FOXP1/CD300A/RIF1/NKG7/GAPT/BCL6/SLAMF1/JAK3/ADA/BTK/FOXF1/MAD2L2/CD84/FGR/TMEM98/GPR183/ITGAL/GATA3/PTPRC/NFKBID/CDH17/IFNA1/PTPN6/IL12RB…	270
GO:0072359	BP	GO:0072359	circulatory system development	1018/14330	1197/18800	5.38e-15	1.2e-13	7.27e-14	FLVCR1/UTY/SOCS3/SOX6/IL1B/MAP2K3/SIK1/CHI3L1/PTK2/LOXL2/ETS1/ZC3H12A/DNAH5/JARID2/PTPRB/GREM1/SYNJ2BP/TMEM231/NCOA6/SEMA5A/KLF2/PITX2/VANGL2/EGFR/MIR21/PLCG1/SPI1/PDGFD/EFNA1/CRIP1/HIF1A/ANPEP/CD40/SLC8A1/MKKS/BASP1/SOD2/MAML1/HOXA13/WARS2/PRKD2/PIK3CG/ISL1/NOTCH4/TNFAIP2/ANKS6/SOS1/WNT5A/TBX20/CDH5/GAB1/TGFB1/PIK3CD/TGFBR2/TGFBI/STAT1/MB/CCDC103/SPINT1/ENPP2/RHOB/ANXA2/C3/CFLAR/PDLIM1/FLNA/ANXA…	1018
GO:0051493	BP	GO:0051493	regulation of cytoskeleton organization	470/14330	526/18800	5.53e-15	1.23e-13	7.45e-14	KATNB1/ARHGEF10L/PIK3R1/TMSB4Y/MYOC/PTK2/CCNF/ADD3/S100A8/SEMA5A/EFNA5/MIR21/SYDE1/RAC2/APC/KANK4/TRPM2/MKKS/ARHGEF10/EML2/NCKAP1L/CAPN2/RHOF/CDH5/EPHA5/SSH1/NPHS1/PLEKHG2/S100A9/RHOB/CAPZA3/FAM107A/FLNA/CHMP1B/FKBP4/RDX/PFN4/ROCK2/NCK1/CSF1R/BAIAP2L2/PLEK/INPP5J/MAP1S/AKAP9/MID1/ARPC1B/CHMP4C/ALMS1/BST2/NCK2/NUP62/GMFG/VIL1/MAP1A/ID1/AFAP1/GNAI1/CLIP3/BICD1/CFL2/COTL1/CAV3/CEP120/STIL/PFDN2/TMSB…	470
GO:0048545	BP	GO:0048545	response to steroid hormone	305/14330	330/18800	5.65e-15	1.26e-13	7.61e-14	PCK2/APOA2/GHR/KDM5D/HSD3B2/PGRMC2/NEDD4/PADI2/SOX30/CYBA/ABHD2/ALAD/HMGCS2/HSD3B1/ATP1A1/NCOA4/ISL1/FLT3/SSTR2/TGFB1/TGFBR2/FAM107A/CFLAR/LBH/FKBP4/ANXA1/TXNIP/FOSL1/SSTR3/RNF14/CD38/CYBB/PCSK1/CSN1S1/FOXP1/TLR2/REST/PTGS2/ENG/MSTN/ASS1/IL1RN/UBE3A/PARP1/PAQR8/PKN1/TAT/KDM1A/TSPO/SERPINF1/ALPL/FOSB/PCK1/LOX/GJB2/BMP7/MAOB/NCOR1/IDH1/UFSP2/ZFP36/HNRNPU/CRY2/FOS/CLDN4/DAB2/IL6/PPARD/UBE2L3/COL1A1/…	305
GO:0002064	BP	GO:0002064	epithelial cell development	195/14330	203/18800	5.83e-15	1.29e-13	7.81e-14	POF1B/SIDT2/IL1B/PALLD/ICAM1/HIF1A/SIPA1L3/BFSP1/HOXA13/NOTCH4/WNT5A/CDH5/MSN/NPHS1/PRDM1/RDX/ROCK2/COL15A1/RILPL2/TFCP2L1/CCDC88C/VEZF1/NKX3-2/COL18A1/FOXJ1/SPINT2/PODXL/GATA1/MARVELD2/EDNRA/AKR1B1/PECAM1/IL6ST/EPB41L5/HSD17B4/CLDN1/MET/ARID4B/HNF4A/CXCR4/AKT1/KRT2/YAP1/STC1/PKHD1/ATRX/RARG/PLCB1/RFX3/BAD/EXPH5/TJP1/FAT1/PLEC/ATF4/ASXL1/RAB13/ZDHHC21/S1PR3/PDPK1/ABCA12/HAPLN2/RAPGEF3/MAGI2/KLF5/…	195
GO:0060541	BP	GO:0060541	respiratory system development	195/14330	203/18800	5.83e-15	1.29e-13	7.81e-14	CHI3L1/KLF2/MMP12/HMGCS2/BASP1/HESX1/WNT5A/THRB/IGFBP5/TGFBR2/ADAMTS2/ELK1/MAN2A1/CLCN2/NKX2-1/FBXW7/SPRY1/PDPN/SLC23A1/ADA/FOXF1/ASS1/AP3B1/GATA6/BMPR2/TAB1/FGFR2/FOXJ1/CTSH/SOX11/LOX/PTK7/PKDCC/TBX2/RBP4/SLC7A11/FGF9/DAG1/DLG5/SMPD3/MIR17HG/CCDC40/YAP1/RDH10/SP3/FLT4/ADAMTSL2/CEBPA/DLX5/RARG/NKX2-8/CCDC39/NKIRAS2/DISP1/COL3A1/ACVR2B/ASXL1/LIF/CTNNB1/CRH/WNT2/SIX4/ABCA12/ERRFI1/NOS3/LEF1/WNT2B/C…	195
GO:0097305	BP	GO:0097305	response to alcohol	223/14330	235/18800	6.67e-15	1.47e-13	8.89e-14	CPT1A/HSD3B2/CYBA/S100A8/PTGDR/EFNA5/KLF2/ALAD/HMGCS2/ABAT/SOD2/HSD3B1/KCNMB1/TGFB1/TGFBR2/GNG2/P2RY4/FOSL1/RGS2/CYBB/CSN1S1/MAP4K1/AHR/CDK1/GNAI1/CAT/MSTN/KCNC2/GATA3/POLB/PARP1/ADH6/CFTR/CYP2E1/HPGD/TSPO/RGS19/FGFR2/ADCY6/ADAM15/P2RY6/FOSB/GRAMD1A/ADCY8/MAOB/GLRA2/FOS/RGS4/AKR1C2/TNFSF4/PSMD14/TBXAS1/CDH1/BLM/GLB1/DAG1/FDX1/DRD4/CLDN1/GNRH1/CCR5/AKT1/TUFM/BAD/PTH/A2M/LRP6/HNRNPD/CLDN18/VCAM1/IN…	223
GO:0097485	BP	GO:0097485	neuron projection guidance	223/14330	235/18800	6.67e-15	1.47e-13	8.89e-14	PALLD/PTK2/FEZ2/UNC5C/SEMA5A/EFNA5/PLXNA1/APP/EFNA1/SEMA6B/RAC2/NRXN3/NEO1/ISL1/SOS1/WNT5A/KIF5A/EPHA5/EDN3/PLXNA2/SEMA4D/CDH4/SEMA4A/CSF1R/MEGF8/FOXD1/EGR2/NPTN/GDNF/UNC5D/CDK5/GATA3/TUBB2B/PRKCQ/OR10A4/LAMA3/OPHN1/ALCAM/BMPR2/PLA2G10/SEMA5B/WNT3/RPL24/BMP7/PLXNC1/SEMA6D/EDNRA/BOC/GBX1/PLXNB1/FEZ1/ROBO2/DAG1/ROBO1/ISL2/RHOH/KLF7/CDK5R2/PGRMC1/CHN1/DLX5/NFASC/EVX1/LHX9/RET/EPHB4/OTX2/NTN3/RELN/EF…	223
GO:0050863	BP	GO:0050863	regulation of T cell activation	315/14330	342/18800	7.64e-15	1.68e-13	1.02e-13	HAVCR2/ZEB1/CD55/IL1B/NFKBIZ/DPP4/ZC3H12A/HLA-DRB1/HLA-DRA/TRAF6/RUNX3/MAP3K8/CD80/MIR21/HLA-DMA/HLA-DMB/RAC2/RASGRP1/IL4I1/HLA-DQA1/NCKAP1L/IDO1/SOS1/LGALS1/TGFBR2/CD83/LILRB2/KLRK1/HHLA2/ANXA1/PRDM1/CCL2/BTN2A2/NCK1/DHPS/LILRB1/HMGB1/HLA-DPA1/IRF1/PRKAR1A/CD274/IL7R/VAV1/CD28/LAX1/LAPTM5/NLRP3/EGR3/CD300A/PAG1/THY1/CD3E/BCL6/NCK2/SLAMF1/JAK3/ADA/TNFSF13B/CCDC88B/AP3B1/GATA3/PTPRC/PRKCQ/NFKBID/C…	315
GO:0007411	BP	GO:0007411	axon guidance	222/14330	234/18800	8.34e-15	1.83e-13	1.11e-13	PALLD/PTK2/FEZ2/UNC5C/SEMA5A/EFNA5/PLXNA1/APP/EFNA1/SEMA6B/RAC2/NRXN3/NEO1/ISL1/SOS1/WNT5A/KIF5A/EPHA5/EDN3/PLXNA2/SEMA4D/CDH4/SEMA4A/CSF1R/MEGF8/FOXD1/EGR2/NPTN/GDNF/UNC5D/CDK5/GATA3/TUBB2B/PRKCQ/OR10A4/LAMA3/OPHN1/ALCAM/BMPR2/PLA2G10/SEMA5B/WNT3/RPL24/BMP7/PLXNC1/SEMA6D/EDNRA/BOC/GBX1/PLXNB1/FEZ1/ROBO2/DAG1/ROBO1/ISL2/RHOH/KLF7/CDK5R2/PGRMC1/CHN1/DLX5/NFASC/EVX1/LHX9/RET/EPHB4/OTX2/NTN3/RELN/EF…	222
GO:0009314	BP	GO:0009314	response to radiation	396/14330	438/18800	8.76e-15	1.91e-13	1.16e-13	PRAP1/PIK3R1/USF1/SIK1/NEDD4/CARD16/PPID/PPP1CC/CDS1/CYBA/GJA10/REEP6/EGFR/MIR21/APP/CRIP1/HIF1A/USP47/OPN3/ALAD/TIPIN/SOD2/RDH13/LIG4/IVL/RHOB/ELK1/ANXA1/MMP1/OPN1SW/CXCL10/KDM4D/GNAT2/FEN1/EGR1/NPY/IFI16/OPN5/NHEJ1/MAPK13/PTGS2/NPTN/BRSK1/MMP9/EIF2S1/SCARA3/CAT/MAPK14/ANGPT2/MMP3/EYA3/PLK3/CDK5/GNGT2/PML/BEST1/KCNC2/GATA3/PTPRC/POLB/PARP1/FOXB1/NMT2/GTF2H2/HYAL2/HSPA5/KDM1A/GRK4/SEMA5B/SYNGAP1/…	396
GO:0022407	BP	GO:0022407	regulation of cell-cell adhesion	411/14330	456/18800	9.7e-15	2.11e-13	1.28e-13	HAVCR2/CD55/IL1B/NFKBIZ/DPP4/PTK2/ETS1/ZC3H12A/HLA-DRB1/HLA-DRA/TRAF6/RUNX3/MAP3K8/CD80/KIF26B/EFNA5/MIR21/SPI1/HLA-DMA/HLA-DMB/ABAT/RASGRP1/IL4I1/HLA-DQA1/NCKAP1L/NOTCH4/IDO1/WNT5A/FUT9/LGALS1/TGFB1/TGFBR2/CCL25/ITGB2/CD83/ITGA4/LILRB2/KLRK1/HHLA2/ANXA1/CCL2/RDX/BTN2A2/NCK1/DHPS/LILRB1/HMGB1/HLA-DPA1/IRF1/PRKAR1A/CD274/CELA2A/IL7R/ZDHHC2/VAV1/CD28/LAX1/FXYD5/LAPTM5/PDPN/NLRP3/ADAM19/EGR3/CD300A/…	411
GO:0035270	BP	GO:0035270	endocrine system development	131/14330	132/18800	1e-14	2.18e-13	1.32e-13	SIDT2/PITX2/HESX1/ISL1/WNT5A/ANXA1/PCSK1/NKX2-1/TBX1/INSR/GATA3/APOA1/GATA6/TSPO/EDNRA/IL6/CDH1/RFX6/ZBED6/HNF4A/IL6R/AKT1/TBX19/RAP1GAP/CITED2/RFX3/BAD/POU3F2/NR5A1/CRH/EDN1/PDPK1/RAF1/HOXD3/NR0B1/ONECUT2/GLI1/ARID5B/GIPR/PITX1/NKX2-5/BAK1/POU1F1/NKX2-2/CRKL/GIP/FOXA2/PBX1/BMPR1A/LY6E/EIF2AK3/SALL1/DLL1/BMP6/NF1/INHBB/MAPK3/WNT4/SLC6A3/DKK3/PAX8/ONECUT1/SIX3/SOX3/GLI2/RBPJ/WT1/BMP5/SRD5A1/MNX1/B…	131
GO:0016032	BP	GO:0016032	viral process	379/14330	418/18800	1.09e-14	2.35e-13	1.43e-13	NR5A2/APOBEC3F/ITGB7/CD55/CXCR6/USF1/MGAT1/NEDD4/PPID/IFITM1/XPR1/ZC3H12A/HLA-DRB1/APOBEC3C/IFITM2/VCP/ICAM1/CD80/STOM/EGFR/PPIB/IFITM3/ANPEP/HSP90AB1/SPCS3/ZNF502/OAS2/LGALS1/CCL4/STAT1/LIG4/ITGB5/MAN2A1/CHMP1B/RAB43/CCL2/PIKFYVE/ROCK2/CSF1R/CIITA/ATG16L1/AXL/ST3GAL3/RAB7A/PARP9/CD28/ITGA5/FCN1/CHMP4C/BST2/CDK1/IFI16/SLAMF1/REST/EDEM2/INSR/MDFIC/SRPK2/APOBEC3B/CCL8/BICD1/LAMP3/STAU1/CHMP5/NMT2/T…	379
GO:0002697	BP	GO:0002697	regulation of immune effector process	324/14330	353/18800	1.2e-14	2.59e-13	1.57e-13	HAVCR2/APPL1/APOA2/CD55/DNAJB9/IL1B/NFKBIZ/ZC3H12A/HLA-DRB1/TYROBP/ARID5A/IL18R1/HLA-DRA/CADM1/TRAF6/ICAM1/CD80/TLR9/MIR21/SPI1/HLA-DMB/CD40/RAC2/RASGRP1/IL4I1/NCKAP1L/C4BPB/WNT5A/PGC/MR1/C4BPA/IL1R1/TGFB1/ITGB2/SUPT6H/PRAM1/C3/KLRK1/APPL2/ANXA1/IL13RA2/IRAK3/LILRB1/HMGB1/IL7R/VAV1/CD28/LAPTM5/NLRP3/FCN1/CD300A/RIF1/GFER/AHR/BST2/BCL6/SERPINB9/SLAMF1/JAK3/BTK/FOXF1/MAD2L2/CD84/FGR/SERPING1/WAS/GA…	324
GO:0009410	BP	GO:0009410	response to xenobiotic stimulus	373/14330	411/18800	1.23e-14	2.65e-13	1.61e-13	CYP2S1/CPT1A/PLIN2/APOA2/CYP2J2/IL1B/DDC/CYP3A4/CYP46A1/SULT1A1/SULT1A2/CYP4F12/CYBA/CMBL/RHBDD3/OTC/USP47/ALAD/HMGCS2/ABAT/SLC8A1/SULT2A1/HSP90AB1/SOD2/CYP26A1/ATP1A1/PON3/NCKAP1L/ABCB1/FMO4/CYP4F2/FBP1/TGFBR2/REN/STAT1/UCHL1/HADHA/TXNIP/FOSL1/CD38/ENO2/CYBB/PCSK1/EFTUD2/NNMT/BLMH/SLC1A1/TRPA1/AHR/CDK1/REST/PTGS2/ENG/CYP2C19/BPHL/NCEH1/FMO5/BECN1/CAT/CA9/ASS1/VAV3/BCAR3/GATA3/PDE4B/CD69/GATA6/AI…	373
GO:0022409	BP	GO:0022409	positive regulation of cell-cell adhesion	271/14330	291/18800	1.35e-14	2.9e-13	1.76e-13	HAVCR2/CD55/IL1B/NFKBIZ/DPP4/ETS1/HLA-DRB1/HLA-DRA/TRAF6/RUNX3/MAP3K8/CD80/KIF26B/MIR21/HLA-DMA/HLA-DMB/RASGRP1/IL4I1/HLA-DQA1/NCKAP1L/WNT5A/LGALS1/TGFBR2/ITGB2/CD83/ITGA4/LILRB2/KLRK1/HHLA2/ANXA1/CCL2/BTN2A2/NCK1/DHPS/LILRB1/HMGB1/HLA-DPA1/CD274/IL7R/VAV1/CD28/PDPN/NLRP3/ADAM19/EGR3/CD44/THY1/CD3E/BCL6/NCK2/SLAMF1/JAK3/ADA/TNFSF13B/PLAUR/CCDC88B/AP3B1/CHST4/GATA3/PTPRC/PRKCQ/NFKBID/HLA-DPB1/PTPN…	271
GO:0022604	BP	GO:0022604	regulation of cell morphogenesis	283/14330	305/18800	1.35e-14	2.9e-13	1.76e-13	HEXB/CORO1C/BAMBI/MYOC/PTK2/GBP1/MPL/EEF2K/LIMD1/SLC9A3R1/EFNA5/PLXNA1/MIR21/FMNL1/RAC2/PREX1/RHOU/RHOF/WNT5A/ANKRD27/MSN/ZNF135/PLXNA2/SEMA4D/PLEKHO1/ITGB2/ENPP2/RHOB/NTNG2/FLNA/ANXA1/CCL2/LST1/RDX/SEMA4A/ZMYM6/CSF1R/CFDP1/NEDD4L/PDPN/PALM/CD44/FN1/VIL1/CPNE5/ZMYM4/FGR/GRIP1/HCK/CAPRIN1/SH3D19/FGD6/ARHGAP18/APOA1/PALMD/SYT4/FES/DOCK1/MKLN1/RASAL1/ARHGAP15/MYO10/CORO1A/C15orf62/MYL12B/RHOJ/PLXNC1…	283
GO:0048754	BP	GO:0048754	branching morphogenesis of an epithelial tube	150/14330	153/18800	1.47e-14	3.14e-13	1.9e-13	GREM1/VDR/NOTCH4/WNT5A/TBX20/TGFBR2/NKX2-1/SPRY1/FOXD1/CASR/COL4A1/MKS1/ENG/FOXF1/GDNF/CAV3/PML/HOXD11/DDR1/FGFR2/HOXB7/CTSH/BMP7/PAX2/EDNRA/TBX2/DAG1/DLG5/MET/YAP1/RDH10/DLL4/PKHD1/STK4/TIE1/PHB2/CTNNB1/WNT2/EDN1/SIX4/SIRT6/LEF1/WNT2B/NRARP/LGR4/SOX8/ACVR1/ESR1/CSF1/CCL11/TIMELESS/ILK/MYC/AGT/TBX3/VEGFA/MMP14/GBX2/LRP5/WNT9B/ESRP2/PBX1/HHIP/DCHS1/LAMA5/GNA13/AREG/SALL1/CITED1/NKX3-1/AR/EPHA2/PKD…	150
GO:0006836	BP	GO:0006836	neurotransmitter transport	198/14330	207/18800	1.62e-14	3.46e-13	2.1e-13	DDC/FBXL20/SLC6A16/GABRA2/SLC38A2/P2RY4/SLC17A8/SNAP29/SLC1A1/STX3/KMO/PRKCG/SYT8/BRSK1/GDNF/STX11/CDK5/FLOT1/SYT4/SLC6A9/VAMP2/DRD1/MEF2C/LIN7A/GABRQ/NR4A1/SLC6A5/DOC2A/DRD4/CACNB2/ADRA2A/SYT9/RAB3B/PER2/PDZD11/ITGB1/PTPRN2/SNAP23/PPT1/LRRK2/SLC6A8/GIPC1/STX4/SNAP25/FMR1/BACE1/GIT1/SLC6A6/SLC18A3/SLC6A1/WNT7A/SYT11/STX1B/PRKCB/PSEN1/CTBP2/MCTP2/DTNBP1/GRIN3A/SNCG/SYT2/SLC29A2/KCNJ10/P2RY1/SYN2/S…	198
GO:0022603	BP	GO:0022603	regulation of anatomical structure morphogenesis	836/14330	974/18800	1.65e-14	3.53e-13	2.14e-13	HEXB/DDHD1/CORO1C/DMRT2/IL1B/BAMBI/ZNRF3/NEDD4/MYOC/CHI3L1/PTK2/GBP1/ETS1/ZC3H12A/ZFYVE27/MPL/MLLT3/EEF2K/LIMD1/GREM1/SYNJ2BP/SEMA5A/SLC9A3R1/EFNA5/KLF2/PLXNA1/VANGL2/MIR21/PLCG1/FMNL1/EFNA1/SEMA6B/HIF1A/CD40/RAC2/LRP4/TIAM2/WARS2/PRKD2/PREX1/ISL1/RHOU/RHOF/WNT5A/ANKRD27/CDH5/MSN/GAB1/ZNF135/PLXNA2/TGFB1/PIK3CD/SEMA4D/TGFBR2/PLEKHO1/STAT1/ITGB2/ENPP2/RHOB/CDH4/NTNG2/C3/FLNA/MAG/ANXA1/TSPAN12/CCL2…	836
GO:0031589	BP	GO:0031589	cell-substrate adhesion	333/14330	364/18800	1.8e-14	3.83e-13	2.32e-13	CORO1C/PLEKHA2/ITGB7/PIK3R1/MYOC/PTK2/GBP1/GREM1/EFNA5/MYF5/EFNA1/MMP12/RAC2/LAMC1/PREX1/LPXN/COL16A1/CCL25/ITGB2/ITGB5/ITGA4/NTNG2/PLAU/FAM107A/FLNA/VAMP3/PARVG/ROCK2/DISC1/AXL/PDPN/ITGA5/CD44/NPY/THY1/CD3E/FN1/BCL6/ANTXR1/FOXF1/ID1/ANGPT2/RADIL/CDK5/ITGAL/APOA1/CD34/LIMCH1/DDR1/DUSP3/DOCK1/MKLN1/MEGF9/ADAM15/CORO1A/CIB1/MADCAM1/DAB2/MICALL2/ZYX/FZD7/ITGA2/PPARD/OLFM4/COL1A1/DAG1/EPB41L5/SKAP1/T…	333
GO:0006979	BP	GO:0006979	response to oxidative stress	391/14330	433/18800	2.11e-14	4.48e-13	2.71e-13	ETFDH/ZC3H12A/NEIL1/RAD52/KLF2/APOA4/MAP3K5/EGFR/MIR21/NR4A2/APP/PDGFD/HIF1A/ALAD/PYROXD1/SLC8A1/TRPM2/SOD2/PRDX6/CAPN2/STAT1/RHOB/DIABLO/PDLIM1/PYCR1/ANXA1/TXNIP/FOSL1/ADNP2/CD38/PNPLA8/FBXW7/AXL/ATF2/MSRB3/SLC1A1/SGK2/GFER/TRPA1/CDK1/MAPK13/REST/PDK2/PTGS2/BTK/MMP9/EIF2S1/SCARA3/BECN1/CAT/MMP3/UCP2/PLK3/SFPQ/STAU1/PML/ACOX2/UBE3A/PARP1/PDE8A/MICB/CYP2E1/HYAL2/TAT/GPX4/APOE/PRDX1/PXDN/TRAP1/CRYG…	391
GO:0042176	BP	GO:0042176	regulation of protein catabolic process	359/14330	395/18800	2.24e-14	4.75e-13	2.88e-13	AQP11/IL1B/NEDD4/PTK2/LPCAT1/VCP/RHBDD3/EGFR/EFNA1/ALAD/ODC1/CDK2/APC/HSP90AB1/FBXL20/PSME2/RNF128/C4BPB/WNT5A/MSN/C4BPA/AGAP2/ANXA2/MTM1/GABARAPL2/PTTG1IP/TRIB2/FLNA/CTSA/RDX/RNF144B/RNF14/IRAK3/RNF144A/DISC1/FBXW7/RAB7A/ZDHHC2/LAPTM5/NEDD4L/PRKCG/MAP1A/SH3RF3/MAD2L2/CTSC/NRG1/UBB/TIPARP/CAV3/RNF185/LAMP3/PLK3/SH3D19/PML/RAB26/UBE3A/SDCBP/VPS35/OPHN1/RNF40/APOE/RPL11/PSME1/WWP2/ASB11/NOS2/SORL1/…	359
GO:0051480	BP	GO:0051480	regulation of cytosolic calcium ion concentration	326/14330	356/18800	2.37e-14	5e-13	3.03e-13	CD55/CXCR6/TRPV1/CYBA/PTGIR/PTGDR/PLCG1/CXCR1/SLC8A1/TRPM2/P2RX4/PIK3CG/CD52/WNT5A/CCR1/RASA3/P2RY4/CXCL10/KNG1/CD38/HMGB1/ITPR3/TRPA1/CXCR2/MTNR1B/ANK2/THY1/CXCL9/P2RY8/BDKRB2/FPR3/JAK3/NPTN/C3AR1/MCOLN3/XCR1/CXCR5/RAMP3/CAV3/GPR65/PLN/CDK5/PML/S1PR1/PTPRC/PLCE1/CACNA1D/FKBP1A/IBTK/GP5/PTPN6/LPAR4/CLIC2/P2RY6/GATA1/ADCY8/DRD1/CORO1A/FPR1/EDNRA/LYN/GPR3/ITPR1/FPR2/ATP2B4/PROK2/CXCL11/C5AR1/GSTO1/…	326
GO:0001505	BP	GO:0001505	regulation of neurotransmitter levels	203/14330	213/18800	2.65e-14	5.59e-13	3.38e-13	MAOA/ABAT/FBXL20/GABRA2/P2RY4/SNAP29/STX3/HNMT/KMO/PRKCG/SYT8/BRSK1/GDNF/STX11/CDK5/FLOT1/SYT4/VAMP2/DRD1/MEF2C/MAOB/AGTPBP1/LIN7A/NR4A1/SLC6A5/PDE1B/DOC2A/ALDH9A1/DRD4/CACNB2/ADRA2A/SYT9/COLQ/RAB3B/PER2/PDZD11/ITGB1/PTPRN2/SNAP23/LRTOMT/PPT1/LRRK2/GIPC1/STX4/SNAP25/FMR1/BACE1/GIT1/CLN3/SLC6A1/WNT7A/PRIMA1/SYT11/STX1B/PRKCB/PSEN1/CTBP2/MCTP2/PAH/DTNBP1/GRIN3A/SNCG/SYT2/SLC29A2/KCNJ10/P2RY1/SYN2/S…	203
GO:0007584	BP	GO:0007584	response to nutrient	147/14330	150/18800	3.14e-14	6.62e-13	4.01e-13	USF1/PKLR/NCOA1/GNAI2/OTC/ALAD/HMGCS2/SLC8A1/SOD2/CYP26A1/VDR/TGFBR2/STAT1/CXCL10/CYBB/SLC6A19/SLC27A4/KYNU/CASR/PDK2/PTGS2/GCGR/BECN1/CAT/GDAP1/ASS1/TRIM24/SLC16A1/TSPO/FES/CYP26B1/ALPL/BMP7/MTHFR/ITGA2/PPARD/TYR/COL1A1/TNFRSF11B/GATA4/STC1/F5/HMOX1/PTH/A2M/HLCS/PPARG/LIPG/SHANK2/VCAM1/RPS6KB1/SPP1/AGL/HAMP/IGF1R/OXCT1/PENK/TYMS/STC2/LPL/XBP1/GIPR/IL15/IL1A/NR1H4/FKBP1B/TRIM25/GNPAT/NQO1/GPX1/FO…	147
GO:0019637	BP	GO:0019637	organophosphate metabolic process	804/14330	936/18800	3.67e-14	7.7e-13	4.66e-13	DOLPP1/MCCC2/HEXB/PLBD1/APOA2/SOCS3/DERA/PIK3R1/TK1/BAAT/ALDOC/NAAA/ACSL5/LPCAT1/NEIL1/PKLR/VCP/ENTPD5/SULT1A1/SULT1A2/CDS1/DGKB/PIGC/PANK1/APOA4/NME6/GDPD1/PIGZ/PLCG1/CHPT1/APP/ENPP1/ABHD3/HIF1A/HMGCS2/INPP5F/DGAT1/NAMPT/SULT2A1/PRDX6/FAR2/LPCAT3/PFKFB3/SLC4A4/PNPO/PIK3CG/IDO1/CAPN2/FBP1/RFK/SUCLG2/SLC26A2/PIGT/PLA2G7/DPYD/IMPA2/SERINC5/TGFB1/PIK3CD/INPP5B/PGAP2/DCTPP1/SGMS1/SHMT1/ENPP2/HADHA/NU…	804
GO:0007599	BP	GO:0007599	hemostasis	215/14330	227/18800	3.95e-14	8.28e-13	5.01e-13	PROS1/USF1/ZNF385A/MPL/DGKB/FCER1G/KLKB1/CD40/ABAT/PIK3CG/FIBP/C4BPB/CYP4F2/ANXA5/PF4V1/P2RY12/PLAU/FLNA/KNG1/TREML1/AXL/PLEK/CELA2A/VAV1/PDPN/LMAN1/FN1/PLAUR/MAPK14/SERPING1/AP3B1/PAPSS2/VAV3/WAS/PRKCQ/CD34/AK3/ENTPD1/GP5/PTPN6/FLI1/SERPINC1/APOE/DGKD/GATA1/JMJD1C/LYN/IL6/ITGA2/PF4/SLC7A11/CD9/THBD/IL6ST/METAP1/SELP/PAFAH2/HNF4A/CAV1/ADRA2A/PEAR1/F5/BLK/TFPI2/JAK2/VWF/ITPK1/PROCR/F3/F13B/RAP2B/D…	215
GO:0048863	BP	GO:0048863	stem cell differentiation	201/14330	211/18800	4.17e-14	8.72e-13	5.28e-13	CORO1C/SOX6/FRZB/JARID2/MLLT3/SEMA5A/PITX2/SEMA6B/HIF1A/LIN28A/HESX1/ISL1/SHC4/EDN3/SEMA4D/BATF/LBH/DNMT3L/SEMA4A/KBTBD8/ANXA6/TBX1/HAND2/FN1/REST/GDNF/NRG1/RADIL/MEOX1/PTPRC/GATA6/RBM24/SEMA5B/FGFR2/CDK13/WNT3/PHACTR4/EPCAM/SOX11/BMP7/MEF2C/NUDT21/PAX2/SEMA6D/EDNRA/HNRNPU/TP53/RUNX2/MTCH2/ZNF281/GATA4/YAP1/KIT/RDH10/FZD1/CITED2/RET/A2M/HOXB4/LRP6/OVOL2/PTN/LIF/CTNNB1/EDN1/SEMA3C/KLHL12/OTUD5/EIF…	201
GO:1903829	BP	GO:1903829	positive regulation of protein localization	401/14330	446/18800	5.43e-14	1.13e-12	6.86e-13	NNAT/PCK2/EXOC1/IL1B/PIK3R1/PPID/PPM1A/ZC3H12A/HLA-DRB1/TYROBP/STOM/EGFR/HIF1A/RAC2/SREBF2/ABAT/APC/LRP4/TRPM2/HSP90AB1/ISL1/RHOU/WNT5A/MSN/GOLPH3L/TGFB1/ITGB2/GZMB/USP36/FLNA/TRH/EFCAB7/RDX/ABLIM3/GPR137B/ROCK2/CD38/PCSK1/FBXW7/ZDHHC2/GLUD1/EPB41L2/PARP9/HSPA1L/STX3/CCT2/CASR/GPR68/CDK1/TLR2/PFKM/PTGS2/NUP62/EDEM2/NPTN/VIL1/MAP1A/MARK4/GNAI1/CLIP3/BICD1/MAPK14/RAMP3/CEP120/PLK3/CDK5/CHP2/PARP1/C…	401
GO:0034765	BP	GO:0034765	regulation of ion transmembrane transport	426/14330	476/18800	5.69e-14	1.19e-12	7.18e-13	NEDD4/IFNGR2/CYBA/TLR9/STOM/SLC9A3R1/MIR21/PLCG1/APP/FXYD3/SLC8A1/CNKSR3/PIK3CG/KCNMB1/ABCB1/HOMER1/KCNB2/EDN3/TESC/ATP1B3/STK39/FLNA/KCNJ1/WNK4/CCL2/GEM/CXCL10/RGS2/CLCN2/CYBB/FXYD5/NEDD4L/AKAP9/MTNR1B/ANK2/THY1/CXCL9/HVCN1/KCNAB3/MMP9/GSG1L/RRAD/RAMP3/CAV3/PLN/CDK5/KCNC2/NDUFA4/PDE4B/CRBN/CACNA1D/FKBP1A/CFTR/COX17/PTPN6/CTSS/KCNA2/SCN11A/PDZK1/KCNA3/SLC6A9/EHD3/KCNK15/WWP2/KLHL24/KCNJ6/CLIC2/VA…	426
GO:0071396	BP	GO:0071396	cellular response to lipid	513/14330	581/18800	6.28e-14	1.3e-12	7.89e-13	HAVCR2/PCK2/CPT1A/CD55/KDM5D/IL1B/MAP2K3/NFKBIA/PGRMC2/NEDD4/CARD16/CXCL1/ZC3H12A/PADI2/ARID5A/PTK6/TRAF6/CD80/EFNA5/CXCL2/EGFR/MIR21/NFKBIB/SPI1/CASP1/CXCL3/ABHD2/RORB/HMGCS2/SBNO2/ATP1A1/NCOA4/ISL1/VDR/KCNMB1/FLT3/CAPN2/SSTR2/WNT5A/MSN/TESC/NFKB1/TGFB1/PF4V1/LILRB2/ELK1/FAM107A/CFLAR/LBH/KLRK1/FKBP4/ANXA1/CCL2/SSTR3/CXCL10/RNF14/ADNP2/ROCK2/LILRB1/HMGB1/AXL/CD274/NLRP3/FOXP1/TBX1/GFER/HAND2/MAP…	513
GO:0098656	BP	GO:0098656	anion transmembrane transport	232/14330	247/18800	7.04e-14	1.46e-12	8.84e-13	LRRC8D/SLC3A1/SLC25A19/SLC5A12/PCYOX1/XPR1/GABRR2/ANO5/SLC25A5/SLC46A1/SFXN1/SLC35C2/SLC13A2/SLC4A4/SLC35D1/ABCB1/SLC26A2/APOL1/SLC25A38/GABRA2/SLC17A8/SFXN3/RGS2/SLC25A11/SLC35D2/SLC25A15/SLC1A1/ABCC4/SLC23A1/SLC26A6/CASR/SLC25A10/SLC25A22/SLC25A13/ANO7/SLC25A1/SLC27A1/BEST1/SLC26A3/SLC9A7/SLC25A3/SLC16A1/CFTR/PRAF2/SLC9A2/SLC6A9/SLC35A3/CLIC2/SLC13A5/GLRA2/RGS4/GABRQ/SLC7A11/SLC6A5/SLC35A1/SLC1…	232
GO:0072009	BP	GO:0072009	nephron epithelium development	111/14330	111/18800	7.37e-14	1.52e-12	9.23e-13	AQP11/GREM1/KIF26B/PROM1/BASP1/NPHS1/STAT1/WNK4/FOXD1/GDNF/GATA3/HOXD11/CD34/FOXJ1/HOXB7/PODXL/MEF2C/PAX2/EDNRA/PECAM1/YAP1/HEYL/ASXL1/LIF/CTNNB1/SIX4/IRX2/MAGI2/PTPRO/WNT2B/NPHS2/LGR4/SOX8/KLF15/ILK/MYC/AGT/VEGFA/WNT9B/PBX1/DCHS1/LAMA5/SALL1/DLL1/CITED1/PKD2/WNT4/POU3F3/HNF1B/PAX8/ADIPOQ/GZF1/EXT1/NOTCH2/BCL2/WT1/GPC3/WWTR1/PTCH1/EDNRB/BMP4/KLHL3/FOXC2/MAGED1/ADAMTS16/SHH/IQGAP1/JAG1/HES5/FGF2/A…	111
GO:0030323	BP	GO:0030323	respiratory tube development	176/14330	183/18800	8.65e-14	1.78e-12	1.08e-12	CHI3L1/KLF2/MMP12/HMGCS2/WNT5A/THRB/IGFBP5/TGFBR2/ADAMTS2/ELK1/MAN2A1/CLCN2/NKX2-1/FBXW7/SPRY1/PDPN/SLC23A1/ADA/FOXF1/AP3B1/GATA6/BMPR2/TAB1/HECA/FGFR2/FOXJ1/TRAF4/CTSH/SOX11/LOX/PTK7/PKDCC/TBX2/RBP4/SLC7A11/FGF9/DAG1/DLG5/SMPD3/MIR17HG/CCDC40/YAP1/RDH10/SP3/FLT4/ADAMTSL2/CEBPA/NKX2-8/CCDC39/NKIRAS2/COL3A1/ACVR2B/ASXL1/LIF/CTNNB1/CRH/WNT2/ABCA12/ERRFI1/NOS3/WNT2B/CCBE1/GRHL2/PCSK5/GLI1/CYP1A2/PTG…	176
GO:0043405	BP	GO:0043405	regulation of MAP kinase activity	176/14330	183/18800	8.65e-14	1.78e-12	1.08e-12	GHR/IL1B/TRAF6/TLR9/MAP3K5/EGFR/PDGFD/CD40/RASGRP1/PIK3CG/FLT3/SOS1/WNT5A/FGFR1/EDN3/TGFB1/UCHL1/TRIB2/RGS2/IRAK3/SPRY1/LAX1/CD300A/NUP62/INSR/CAV3/ERN2/PTPRC/PTPN6/ZNF675/HYAL2/TAB1/APOE/PTPN1/PIK3R5/SORL1/BMP7/FZD5/DNAJA1/LYN/PDCD4/MIF/TNFSF11/S100A12/DRD4/ROBO1/CAV1/ADRA2A/KIT/DUSP7/LIME1/LRRK2/AXIN1/PPARG/MAPK8IP1/TGFA/EDN1/AGER/PTK2B/DEFB114/ERN1/FGD2/DVL2/GSTP1/ADAM9/CCL19/PSEN1/TNFRSF11A/D…	176
GO:0106106	BP	GO:0106106	cold-induced thermogenesis	143/14330	146/18800	8.67e-14	1.78e-12	1.08e-12	PRLR/LCN2/IL18R1/APC/TFE3/ALDH1A1/FLCN/APPL2/ABHD6/CPT2/PRKAB2/ZNF423/ALMS1/ID1/UCP2/DOCK7/LNPEP/KDM1A/PLCL2/ALPL/IRF4/G0S2/PPARGC1A/DECR1/ARRDC3/GPR3/YBX2/GATM/CXCR4/PCTP/SCD/CAV1/DDIT3/KDM6B/CEBPB/OXTR/PER2/JAK2/PRKAB1/ELOVL3/DHRS7B/HDAC3/ATF4/ACVR2B/LPIN1/IL4R/ACOT13/IGF1R/SIRT6/LGR4/MFN2/RB1/FABP4/IL15/STAT6/TLR4/VEGFA/MFAP2/SYK/GJA1/KSR2/PHOX2B/ADRB2/OGT/ADIPOR2/PTH2R/STK11/SLC25A44/CNOT3/AD…	143
GO:0120161	BP	GO:0120161	regulation of cold-induced thermogenesis	143/14330	146/18800	8.67e-14	1.78e-12	1.08e-12	PRLR/LCN2/IL18R1/APC/TFE3/ALDH1A1/FLCN/APPL2/ABHD6/CPT2/PRKAB2/ZNF423/ALMS1/ID1/UCP2/DOCK7/LNPEP/KDM1A/PLCL2/ALPL/IRF4/G0S2/PPARGC1A/DECR1/ARRDC3/GPR3/YBX2/GATM/CXCR4/PCTP/SCD/CAV1/DDIT3/KDM6B/CEBPB/OXTR/PER2/JAK2/PRKAB1/ELOVL3/DHRS7B/HDAC3/ATF4/ACVR2B/LPIN1/IL4R/ACOT13/IGF1R/SIRT6/LGR4/MFN2/RB1/FABP4/IL15/STAT6/TLR4/VEGFA/MFAP2/SYK/GJA1/KSR2/PHOX2B/ADRB2/OGT/ADIPOR2/PTH2R/STK11/SLC25A44/CNOT3/AD…	143
GO:0016358	BP	GO:0016358	dendrite development	218/14330	231/18800	8.81e-14	1.8e-12	1.09e-12	VLDLR/FLRT1/NEDD4/EEF2K/APP/EFNA1/RAB17/LRP4/ANKRD27/SEMA4D/KIDINS220/LST1/SEZ6/BTBD3/MEF2A/DISC1/NEDD4L/MAP1S/CD3E/NCK2/DAB1/MAP1A/SDC2/ID1/COBL/ALK/CTNND2/ARF4/GRIP1/CAPRIN1/CDK5/UBE3A/APOE/SYNGAP1/BMP7/MEF2C/STRN/TPBG/NGEF/NLGN2/DLG5/GORASP1/ACTL6B/MAP6/RERE/KLF7/HECW1/BBS4/ITGB1/CUX1/CRK/LRRK2/FBXW8/HDAC6/FBXO31/ASAP1/NTN3/STAU2/RELN/PTN/FMR1/PREX2/NTN5/SLC25A46/TMEM106B/PTPRD/BHLHB9/WNT7A/PS…	218
GO:0007159	BP	GO:0007159	leukocyte cell-cell adhesion	346/14330	381/18800	8.95e-14	1.83e-12	1.11e-12	HAVCR2/ITGB7/CD55/IL1B/NFKBIZ/DPP4/ETS1/ZC3H12A/HLA-DRB1/HLA-DRA/TRAF6/ICAM1/RUNX3/MAP3K8/S100A8/CD80/APOA4/MIR21/HLA-DMA/HLA-DMB/RAC2/RASGRP1/IL4I1/HLA-DQA1/NCKAP1L/IDO1/FUT9/MSN/LGALS1/SEMA4D/TGFBR2/CCL25/ITGB2/S100A9/CD83/ITGA4/LILRB2/KLRK1/HHLA2/ANXA1/NT5E/CCL2/BTN2A2/NCK1/DHPS/LILRB1/HMGB1/HLA-DPA1/IRF1/PRKAR1A/CD274/IL7R/VAV1/CD28/LAX1/LAPTM5/NLRP3/ITGA5/EGR3/CD300A/PAG1/CD44/THY1/CD3E/BCL6…	346
GO:0050870	BP	GO:0050870	positive regulation of T cell activation	211/14330	223/18800	9.55e-14	1.94e-12	1.18e-12	HAVCR2/CD55/IL1B/NFKBIZ/DPP4/HLA-DRB1/HLA-DRA/TRAF6/RUNX3/MAP3K8/CD80/MIR21/HLA-DMA/HLA-DMB/RASGRP1/IL4I1/HLA-DQA1/NCKAP1L/LGALS1/TGFBR2/CD83/LILRB2/KLRK1/HHLA2/ANXA1/CCL2/BTN2A2/NCK1/DHPS/LILRB1/HMGB1/HLA-DPA1/CD274/IL7R/VAV1/CD28/NLRP3/EGR3/THY1/CD3E/BCL6/NCK2/SLAMF1/JAK3/ADA/TNFSF13B/CCDC88B/AP3B1/GATA3/PTPRC/PRKCQ/NFKBID/HLA-DPB1/PTPN6/ICOS/VTCN1/IL12RB1/CD74/CD4/PCK1/CORO1A/SOCS1/CD47/LYN/HS…	211
GO:0032970	BP	GO:0032970	regulation of actin filament-based process	356/14330	393/18800	9.99e-14	2.03e-12	1.23e-12	ARHGEF10L/PIK3R1/TMSB4Y/MYOC/ADD3/SEMA5A/EFNA5/MIR21/RAC2/KANK4/TRPM2/MKKS/ARHGEF10/NCKAP1L/RHOF/EPHA5/SSH1/NPHS1/PLEKHG2/RHOB/CAPZA3/FAM107A/FLNA/RDX/PFN4/ROCK2/NCK1/CSF1R/BAIAP2L2/PLEK/DSP/PDPN/AKAP9/ARPC1B/ANK2/ALMS1/BST2/NCK2/GMFG/VIL1/ID1/CFL2/COTL1/CAV3/TMSB10/FCHSD2/WAS/GPR65/PLN/HCK/CDK5/EVL/ARHGAP18/S1PR1/APOA1/PDE4B/BMP10/LIMCH1/FES/CORO1A/C15orf62/SSH3/CD47/KANK3/CDK10/RGS4/DSG2/NCKAP1…	356
GO:0007548	BP	GO:0007548	sex differentiation	261/14330	281/18800	1.03e-13	2.09e-12	1.27e-12	DMRT2/TFPT/COL9A3/MKKS/BASP1/UTF1/HOXA13/HESX1/NCOA4/WNT5A/CDKL2/REN/FKBP4/CYP17A1/AXL/DMRTC2/DMRTB1/HOXA10/INSR/NR2F2/UBB/HSD17B3/TIPARP/AFP/GATA3/ACVR2A/UBE3A/MEA1/GATA6/HSPA5/MSH4/EIF2B5/ADAM15/DHCR24/GATA1/IRX5/IDH1/RBP4/KLHL10/ASB1/ADAMTS1/PRDX4/REC8/SOX15/FGF9/ROBO2/HSD17B4/FANCG/ARID4B/GNRH1/GATA4/HNF4A/TNFAIP6/LHFPL2/KIT/RDH10/TFAP2C/FOXL2/CEBPB/HOXD13/ATRX/AMHR2/CITED2/TLR3/SAFB2/LHX9/A2…	261
GO:1901653	BP	GO:1901653	cellular response to peptide	329/14330	361/18800	1.05e-13	2.12e-12	1.28e-12	APPL1/PCK2/SOCS3/RANGAP1/GHR/IL1B/PIK3R1/USF1/PTK2/PKLR/GNAI2/EEF2K/CYBA/ICAM1/CYP11B2/KLF2/NR4A2/APP/ENPP1/STAT5A/HMGCS2/APC/FBP1/DENND4C/GAB1/NFKB1/STAT1/ITGA4/RAB31/CFLAR/APPL2/ROCK2/NCK1/SLC27A4/GFER/SLC30A10/CASR/JAK3/PDK2/GCGR/INSR/ID1/RAB12/MSTN/ASS1/UCP2/SLC27A1/CDK5/AP3S1/BCAR3/CCNA2/PARP1/PRKCQ/CHMP5/OSBPL8/PIK3R3/INSIG2/RAB8B/ADCY6/PTPN1/CSH2/VAMP2/SORL1/CYSLTR2/CRHR2/PCK1/ADCY8/GJB2/S…	329
GO:0043062	BP	GO:0043062	extracellular structure organization	284/14330	308/18800	1.12e-13	2.27e-12	1.37e-12	DPP4/LOXL2/COL9A3/GREM1/APP/MYF5/MMP12/LAMC1/LCP1/MIA/PRDM5/GFOD2/NPHS1/TGFB1/COL16A1/ADAMTS2/TGFBI/COL9A1/SPINT1/NTNG2/CFLAR/MMP1/CTSK/MPZL3/COL15A1/VWA1/PDPN/ADAMTS3/MMP10/COL4A1/AEBP1/ENG/ANTXR1/MMP8/FOXF1/MMP9/MMP3/CTSS/FLOT1/NFKB2/DDR1/SERPINH1/PHLDB1/ADAMTS14/COL18A1/COL2A1/PXDN/COL4A4/BCL3/SPINT2/ADAM15/LOX/MMP17/WDR72/MMP28/COL8A2/TEX14/IL6/ADAMTS1/PRDX4/PAPLN/COL1A1/CMA1/COL4A5/DAG1/TNFR…	284
GO:1901654	BP	GO:1901654	response to ketone	182/14330	190/18800	1.21e-13	2.45e-12	1.48e-12	PCK2/HSD3B2/CYBA/PTGDR/EFNA5/KLF2/ABHD2/HMGCS2/HSD3B1/HOXA13/NCOA4/MSN/TGFB1/ELK1/GNG2/CFLAR/P2RY4/TXNIP/FOSL1/ROCK2/CD38/CYBB/CSN1S1/MAP4K1/AHR/TLR2/HOXA10/GNAI1/MSTN/CA9/ASS1/UBE3A/PARP1/CFTR/TAT/TSPO/SERPINF1/ADCY6/ADAM15/P2RY6/FOSB/PCK1/ADCY8/GJB2/MAOB/FOS/CLDN4/AKR1C2/TNFSF4/USP8/GLB1/FDX1/CLDN1/AKT1/SMYD3/CAV1/YAP1/F5/HOXD13/OXTR/JAK2/BAD/AQP1/A2M/CALR/SIRT1/HNRNPD/RPS6KB1/SPP1/EDN1/FBXO32/…	182
GO:0034504	BP	GO:0034504	protein localization to nucleus	272/14330	294/18800	1.22e-13	2.45e-12	1.48e-12	APPL1/RANGAP1/PIK3R1/NFKBIA/ZC3H12A/E2F3/MMP12/NUP93/NUTF2/HSP90AB1/GBP2/TGFB1/FLCN/PTTG1IP/FLNA/APPL2/EFCAB7/TXNIP/PIKFYVE/ATF2/PARP9/CCT2/CDK1/PTGS2/NUP62/MDFIC/NUP155/MAPK14/TMEM98/CDK5/PML/CHP2/HEATR3/PARP1/OSBPL8/PAF1/HYAL2/RRS1/RPL11/BCL3/TCP1/DRD1/BMP7/NUP62CL/STK3/HNRNPU/CRY2/TP53/SUFU/NUP153/NUP188/COL1A1/CDH1/CBLB/TRAF3IP2/FGF9/RAN/IPO7/SKP1/KPNB1/CABP1/TOR1B/NUP50/AKT1/CCT3/YAP1/NUP98/…	272
GO:1903047	BP	GO:1903047	mitotic cell cycle process	646/14330	744/18800	1.25e-13	2.51e-12	1.52e-12	KATNB1/APPL1/PRAP1/IL1B/TRIP13/KIF2A/CCNF/VCP/CDC14A/E2F3/MUC1/NME6/EGFR/APP/USP47/USP37/SPDYA/CDK2/APC/TIPIN/ARHGEF10/VRK1/SLFN11/MIS12/BTC/PSME2/HOXA13/SMARCA5/RHOU/ABCB1/EDN3/MYBL2/ACVR1B/CDCA2/CDK17/RHOB/HINFP/FAM107A/TTC19/CCNB3/CCNJL/FLNA/APPL2/CHMP1B/ANXA1/CCL2/RDX/ROCK2/BTN2A2/ECD/DSCC1/CUL1/SPRY1/ATF2/NUF2/CD28/CDC27/CTDSP2/TM4SF5/TOM1L1/CHMP4C/CDC25B/CDK1/BCL6/NCAPG2/CCNG1/STAG1/NUP62/M…	646
GO:0030198	BP	GO:0030198	extracellular matrix organization	283/14330	307/18800	1.37e-13	2.73e-12	1.66e-12	DPP4/LOXL2/COL9A3/GREM1/APP/MYF5/MMP12/LAMC1/LCP1/MIA/PRDM5/GFOD2/NPHS1/TGFB1/COL16A1/ADAMTS2/TGFBI/COL9A1/SPINT1/NTNG2/CFLAR/MMP1/CTSK/MPZL3/COL15A1/VWA1/PDPN/ADAMTS3/MMP10/COL4A1/AEBP1/ENG/ANTXR1/MMP8/FOXF1/MMP9/MMP3/CTSS/FLOT1/NFKB2/DDR1/SERPINH1/PHLDB1/ADAMTS14/COL18A1/COL2A1/PXDN/COL4A4/BCL3/SPINT2/ADAM15/LOX/MMP17/WDR72/MMP28/COL8A2/IL6/ADAMTS1/PRDX4/PAPLN/COL1A1/CMA1/COL4A5/DAG1/TNFRSF11B/…	283
GO:0045619	BP	GO:0045619	regulation of lymphocyte differentiation	174/14330	181/18800	1.39e-13	2.77e-12	1.68e-12	ZEB1/NFKBIZ/ZC3H12A/HLA-DRB1/HLA-DRA/RUNX3/CD80/TLR9/MIR21/RASGRP1/IL4I1/NCKAP1L/SOS1/TGFBR2/CD83/LILRB2/ANXA1/PRDM1/BTN2A2/HMGB1/IRF1/AXL/IL7R/CD28/NLRP3/EGR3/BCL6/JAK3/ADA/BTK/AP3B1/NFAM1/GATA3/PTPRC/NFKBID/CTLA4/PTPN6/IL12RB1/CD74/FOXJ1/CYP26B1/TBX21/SOS2/SLAMF8/PCK1/IRF4/SOCS1/SASH3/TNFSF4/RAG1/RIPK2/LAG3/IL15RA/SOX13/IL2RA/PPP2R3C/MIR17HG/SH3RF1/RHOH/HLA-G/IL12B/HLA-DOA/INPP5D/AP3D1/BAD/SOX1…	174
GO:0007596	BP	GO:0007596	blood coagulation	209/14330	221/18800	1.48e-13	2.95e-12	1.79e-12	PROS1/USF1/MPL/DGKB/FCER1G/KLKB1/CD40/ABAT/PIK3CG/FIBP/C4BPB/CYP4F2/ANXA5/PF4V1/P2RY12/PLAU/FLNA/KNG1/TREML1/AXL/PLEK/CELA2A/VAV1/PDPN/LMAN1/FN1/PLAUR/MAPK14/SERPING1/AP3B1/PAPSS2/VAV3/WAS/PRKCQ/CD34/AK3/ENTPD1/GP5/PTPN6/SERPINC1/APOE/DGKD/GATA1/JMJD1C/LYN/IL6/ITGA2/PF4/SLC7A11/CD9/THBD/IL6ST/METAP1/SELP/PAFAH2/HNF4A/CAV1/ADRA2A/PEAR1/F5/BLK/TFPI2/JAK2/VWF/ITPK1/PROCR/F3/F13B/RAP2B/DGKH/COL3A1/TE…	209
GO:0001894	BP	GO:0001894	tissue homeostasis	253/14330	272/18800	1.55e-13	3.08e-12	1.86e-12	LPCAT1/LYZ/PBLD/TRAF6/TLR9/LAMC1/PROM1/MKKS/P2RX4/HOXA13/HOMER1/CDH5/CST4/DEF8/SLC22A5/ALDH1A1/STK39/SNX10/GPR137B/CTSK/CD38/CSF1R/RAB7A/SLC1A1/BBS2/ACP5/MKS1/PTGS2/PRLH/USH1G/S1PR1/CD34/ZNF675/PRDX1/COL2A1/CDHR1/LSR/CTSH/GATA1/CORO1A/ILDR1/USH1C/RBP4/KLHL10/SASH3/IL6/PECAM1/CRB1/TNFSF11/TNFRSF11B/CLDN1/TP53INP2/YAP1/CDH3/PTH1R/BBS4/LTF/TMEM119/ITGB1/INPP5D/SERPINA3/TNFAIP3/SH3GL2/CLRN1/AZGP1/PTH…	253
GO:0099003	BP	GO:0099003	vesicle-mediated transport in synapse	188/14330	197/18800	1.61e-13	3.19e-12	1.93e-12	DDC/FBXL20/P2RY4/SLC17A8/SNAP29/SYNJ2/STX3/PRKCG/SYT8/BRSK1/GSG1L/ABCA13/STX11/AP3B1/CDK5/BTBD9/PPP3CB/VPS35/OPHN1/SYT4/STON2/VAMP2/DRD1/NLGN2/DOC2A/KIAA1109/PLD1/DNAJC6/DRD4/CACNB2/ADRA2A/SYT9/RAB3B/STON1/SNAP23/SH3GL2/AP3D1/LRRK2/GIPC1/STX4/CLSTN1/SNAP25/FMR1/BACE1/CTNNB1/GIT1/WNT7A/BSN/DNM1/GRIP2/SNAP91/STX1B/PRKCB/PSEN1/CTBP2/DTNBP1/GRIN3A/SNCG/SYT2/P2RY1/SYN2/SYT1/CPLX1/ADCY1/STXBP1/ROCK1/PP…	188
GO:0001558	BP	GO:0001558	regulation of cell growth	374/14330	415/18800	1.65e-13	3.27e-12	1.98e-12	NRG3/ZFYVE27/FRZB/CYBA/GREM1/S100A8/SEMA5A/EFNA5/NME6/EGFR/NDRG3/CHPT1/ENPP1/SEMA6B/USP47/EXOSC9/TEAD1/WNT5A/FBP1/IGFBP5/ACVR1B/TGFB1/SEMA4D/S100A9/CDH4/FLCN/FAM107A/DACT3/MAG/NDUFS3/RGS2/ADNP2/CD38/SEMA4A/DISC1/TNC/NEDD4L/SGK2/MEGF8/MEG3/BST2/FN1/BCL6/CPNE5/MAD2L2/PPP2CA/CAV3/CDK5/PML/PRKCQ/PLCE1/SDCBP/BMP10/HYAL2/BMPR2/SYT4/DDR1/PARP2/SEMA5B/APOE/WNT3/DDX3X/RASAL1/ADAM15/RPS6KA1/CRLF3/SOCS2/OSG…	374
GO:0010638	BP	GO:0010638	positive regulation of organelle organization	434/14330	487/18800	1.77e-13	3.49e-12	2.12e-12	KATNB1/DDHD1/PRAP1/IL1B/ARHGEF10L/MYOC/PMAIP1/CIDEB/SEMA5A/SLC25A5/HIF1A/LCP1/CDK2/ARHGEF10/BTC/HOXA13/NCKAP1L/WNT5A/MSN/EDN3/SNX30/NPHS1/LIG4/GZMB/HNRNPA2B1/ANXA2/ANXA1/ROCK2/NCK1/BAIAP2L2/PLEK/CD28/CDC27/LMAN1/FEN1/AKAP9/CCT2/NCK2/NUP62/VIL1/INSR/MAPKAPK5/MMP9/ID1/PLAUR/MARK4/CDC16/BECN1/CFL2/CAV3/CEP120/STIL/PFDN2/FCHSD2/WAS/GPR65/HCK/SFPQ/CDK5/EVL/PML/PRKCQ/APOA1/DZIP1/SDCBP/VPS35/GTF2H2/BMP1…	434
GO:0046486	BP	GO:0046486	glycerolipid metabolic process	358/14330	396/18800	1.78e-13	3.51e-12	2.12e-12	PNPLA4/PCK2/CPT1A/APOA2/SOCS3/PIK3R1/SIK1/NAAA/LPCAT1/CDS1/DGKB/PIGC/APOA4/GDPD1/PIGZ/PLCG1/CHPT1/ABHD3/ABHD2/INPP5F/DGAT1/PRDX6/LPCAT3/PIK3CG/CAPN2/PIGT/PLA2G7/IMPA2/SERINC5/PIK3CD/INPP5B/PGAP2/ENPP2/HADHA/MTM1/C3/MBOAT7/PIKFYVE/FAAH/CSF1R/RAB38/PNPLA8/FABP3/MBOAT2/FBXW7/SYNJ2/PGS1/PLEK/APOC3/ABHD6/SACM1L/INPP5J/PISD/PIP5K1B/OCRL/TPTE/BPNT1/BECN1/CAT/CAV3/PNLIPRP2/SLC27A1/PIGX/PIGY/PNPLA7/CWH43/…	358
GO:0062197	BP	GO:0062197	cellular response to chemical stress	304/14330	332/18800	1.85e-13	3.63e-12	2.2e-12	SLC25A23/LRRC8D/ZC3H12A/RAD52/KLF2/APOA4/MAP3K5/EGFR/MIR21/NR4A2/PDGFD/HIF1A/PYROXD1/TRPM2/SOD2/RHOB/STK39/DIABLO/PYCR1/ANXA1/ADNP2/PNPLA8/FBXW7/AXL/ATF2/SLC1A1/GFER/TRPA1/CDK1/BDKRB2/MAPK13/REST/PDK2/PTGS2/BTK/MMP9/EIF2S1/BECN1/CAT/MMP3/SFPQ/STAU1/PML/PARP1/PDE8A/TSPO/PRDX1/DDX3X/TRAP1/CRYGD/PAWR/PRDX3/GPR37L1/IMPACT/GJB2/SOD3/BMP7/MCL1/PAX2/PPARGC1A/DNAJA1/EDNRA/FOS/TP53/SCN2A/IL6/AKR1B1/FABP1/…	304
GO:0007204	BP	GO:0007204	positive regulation of cytosolic calcium ion concentration	298/14330	325/18800	2e-13	3.93e-12	2.38e-12	CD55/CXCR6/TRPV1/CYBA/PTGIR/PTGDR/PLCG1/CXCR1/SLC8A1/TRPM2/P2RX4/PIK3CG/CD52/CCR1/RASA3/P2RY4/CXCL10/KNG1/CD38/HMGB1/ITPR3/TRPA1/CXCR2/ANK2/THY1/CXCL9/P2RY8/BDKRB2/FPR3/JAK3/NPTN/C3AR1/MCOLN3/XCR1/CXCR5/RAMP3/CAV3/GPR65/PLN/CDK5/PML/S1PR1/PTPRC/PLCE1/CACNA1D/FKBP1A/IBTK/GP5/PTPN6/LPAR4/CLIC2/P2RY6/GATA1/ADCY8/DRD1/CORO1A/FPR1/EDNRA/LYN/ITPR1/FPR2/ATP2B4/PROK2/CXCL11/C5AR1/GSTO1/JPH4/CXCR4/CCR5/TM…	298
GO:0007015	BP	GO:0007015	actin filament organization	403/14330	450/18800	2.15e-13	4.2e-12	2.54e-12	POF1B/CORO1C/GDPD2/ARHGEF10L/FHDC1/PIK3R1/TMSB4Y/MYOC/ADD3/SEMA5A/MIR21/HSP90B1/RAC2/MYO1B/LCP1/KANK4/MKKS/ARHGEF10/PREX1/NCKAP1L/RHOF/SSH1/ELMO3/NPHS1/PLEKHG2/ITGB5/RHOB/CAPZA3/FAM107A/PDLIM1/FLNA/RDX/MYO1F/PFN4/ROCK2/NCK1/BAIAP2L2/PLEK/MARCKS/MICAL3/ARPC1B/KPTN/ALMS1/NCK2/BIN3/GMFG/VIL1/MAD2L2/ID1/COBL/CFL2/COTL1/CAV3/TMSB10/FCHSD2/WAS/FSCN3/GPR65/HCK/CALD1/EVL/ARHGAP18/S1PR1/APOA1/LIMCH1/MYO7B…	403
GO:0006887	BP	GO:0006887	exocytosis	325/14330	357/18800	2.18e-13	4.26e-12	2.58e-12	EXOC1/EXOC2/GNAI2/PTGDR/ATP9A/SPI1/RAC2/RASGRP1/FBXL20/PIK3CG/NCKAP1L/TNFAIP2/CCR1/PIK3CD/ITGB2/RAB31/SYTL2/PRAM1/P2RY4/ANXA1/VAMP3/IL13RA2/SNAP29/ANK1/PLEK/SYCN/MICAL3/RAB7A/STX3/CD300A/ABCC4/PRKCG/NKG7/SYT8/REST/GCGR/BTK/FOXF1/CD84/FGR/RAB12/CCL8/STX11/HCK/CDK5/RAB26/CFTR/PPP3CB/SDCBP/RAB8B/SYT4/FES/ARL8B/VAMP2/EXOC6B/SLC17A9/GATA1/DRD1/PTGDS/CORO1A/LYN/SYTL1/LIN7A/RAB15/SYT17/PDCD6IP/DOC2A/KCN…	325
GO:0030324	BP	GO:0030324	lung development	172/14330	179/18800	2.22e-13	4.33e-12	2.62e-12	CHI3L1/KLF2/MMP12/HMGCS2/WNT5A/THRB/IGFBP5/TGFBR2/ADAMTS2/ELK1/MAN2A1/CLCN2/NKX2-1/FBXW7/SPRY1/PDPN/SLC23A1/ADA/FOXF1/AP3B1/GATA6/BMPR2/TAB1/FGFR2/FOXJ1/CTSH/SOX11/LOX/PTK7/PKDCC/TBX2/RBP4/SLC7A11/FGF9/DAG1/DLG5/SMPD3/MIR17HG/CCDC40/YAP1/RDH10/SP3/FLT4/ADAMTSL2/CEBPA/NKX2-8/CCDC39/NKIRAS2/COL3A1/ACVR2B/ASXL1/LIF/CTNNB1/CRH/WNT2/ABCA12/ERRFI1/NOS3/WNT2B/CCBE1/GRHL2/GLI1/CYP1A2/PTGES3/TIMELESS/PDGF…	172
GO:0035148	BP	GO:0035148	tube formation	148/14330	152/18800	2.27e-13	4.42e-12	2.67e-12	TRAF6/GREM1/VANGL2/HIF1A/HESX1/WNT5A/TGFB1/PIK3CD/SPINT1/TGM2/MKS1/GDNF/COBL/CTHRC1/STIL/GATA3/IFT52/FGFR2/SPINT2/PHACTR4/PODXL/SOX11/BMP7/PTK7/STK3/PAX2/MTHFR/SUFU/KDM2B/LIAS/TSC1/BBS4/FZD1/HOXA1/CDK20/RARG/CITED2/STK4/PRKACB/RET/GRHL3/SDCCAG8/FUZ/OVOL2/CTNNB1/SIX4/IRX2/DVL2/GRHL2/KAT2A/TEAD2/SOX8/ST14/RPS7/IFT57/CASP3/MTHFD1/IFT122/VEGFA/WNT9B/TSC2/LUZP1/LHX2/SEMA4C/FZD2/HECTD1/PROX1/WNT4/BCL2L…	148
GO:0048870	BP	GO:0048870	cell motility	1453/14330	1750/18800	2.43e-13	4.71e-12	2.85e-12	HEXB/APPL1/CORO1C/ITGB7/DEFB124/CXCR6/IL1B/PIK3R1/BAMBI/MAP2K3/CD99/NRG3/TMSB4Y/MYOC/PALLD/KIF2A/DPP4/PTK2/LOXL2/IFITM1/ETS1/SYDE2/CXCL1/ZC3H12A/DNAH5/PADI2/MARVELD3/FAM110C/GNAI2/CENPV/PTK6/LIMD1/ICAM1/GREM1/SYNJ2BP/PTPRR/UNC5C/S100A8/SEMA5A/SLC9A3R1/PITX2/CXCL2/TTLL9/PLXNA1/VANGL2/FCER1G/EGFR/MIR21/PLCG1/SYDE1/NR4A2/SPI1/APP/FMNL1/PDGFD/PPIB/EFNA1/SEMA6B/HIF1A/CXCR1/STAT5A/MMP12/CD40/RAC2/CXCL3…	1453
GO:0051674	BP	GO:0051674	localization of cell	1453/14330	1750/18800	2.43e-13	4.71e-12	2.85e-12	HEXB/APPL1/CORO1C/ITGB7/DEFB124/CXCR6/IL1B/PIK3R1/BAMBI/MAP2K3/CD99/NRG3/TMSB4Y/MYOC/PALLD/KIF2A/DPP4/PTK2/LOXL2/IFITM1/ETS1/SYDE2/CXCL1/ZC3H12A/DNAH5/PADI2/MARVELD3/FAM110C/GNAI2/CENPV/PTK6/LIMD1/ICAM1/GREM1/SYNJ2BP/PTPRR/UNC5C/S100A8/SEMA5A/SLC9A3R1/PITX2/CXCL2/TTLL9/PLXNA1/VANGL2/FCER1G/EGFR/MIR21/PLCG1/SYDE1/NR4A2/SPI1/APP/FMNL1/PDGFD/PPIB/EFNA1/SEMA6B/HIF1A/CXCR1/STAT5A/MMP12/CD40/RAC2/CXCL3…	1453
GO:0070201	BP	GO:0070201	regulation of establishment of protein localization	461/14330	520/18800	2.52e-13	4.88e-12	2.96e-12	NNAT/PCK2/CPT1A/RANGAP1/SIDT2/EXOC1/IL1B/PIK3R1/PPID/PPM1A/ZC3H12A/HLA-DRB1/PIM3/STOM/RHBDD3/EFNA5/HIF1A/RAC2/SREBF2/ABAT/LCP1/ERLEC1/TRPM2/HSP90AB1/ISL1/RHOU/EPHA5/GOLPH3L/TGFB1/ITGB2/GZMB/USP36/FLNA/TRH/EFCAB7/ABLIM3/CD38/PCSK1/FBXW7/CELA2A/ZDHHC2/GLUD1/UBE2J1/HSPA1L/SLC1A1/LMAN1/CCT2/MTNR1B/SIAH3/CASR/GPR68/CDK1/TLR2/PFKM/NDFIP2/REST/PTGS2/EDEM2/MDFIC/MAPK14/CEP120/UCP2/PLK3/CDK5/CHP2/SLC16A1/…	461
GO:0050817	BP	GO:0050817	coagulation	213/14330	226/18800	2.61e-13	5.04e-12	3.05e-12	PROS1/USF1/MPL/DGKB/FCER1G/KLKB1/CD40/ABAT/PIK3CG/FIBP/C4BPB/CYP4F2/ANXA5/PF4V1/P2RY12/PLAU/FLNA/KNG1/TREML1/AXL/PLEK/CELA2A/VAV1/PDPN/LMAN1/FN1/PLAUR/MAPK14/SERPING1/AP3B1/PAPSS2/VAV3/WAS/PRKCQ/CD34/AK3/ENTPD1/GP5/PTPN6/SERPINC1/APOE/DGKD/GATA1/JMJD1C/LYN/IL6/ITGA2/PF4/SLC7A11/CD9/THBD/IL6ST/METAP1/SELP/PAFAH2/HNF4A/CAV1/ADRA2A/PEAR1/F5/BLK/TFPI2/JAK2/VWF/ITPK1/PROCR/F3/F13B/RAP2B/DGKH/COL3A1/TE…	213
GO:0009914	BP	GO:0009914	hormone transport	268/14330	290/18800	2.69e-13	5.17e-12	3.13e-12	NNAT/PCK2/CPT1A/SIDT2/IL1B/HLA-DRB1/PIM3/EFNA5/HIF1A/ABAT/TRPM2/ISL1/EPHA5/EDN3/REN/TRH/ANXA1/CAMK2G/CD38/CELA2A/GLUD1/FOXD1/MTNR1B/CASR/GRP/GPR68/PFKM/REST/BTK/UCP2/IL1RN/GATA3/SLC16A1/CFTR/PPP3CB/RAB8B/SLC16A2/ACSL4/HMGN3/SIRT4/NOS2/SOX11/ADCY8/CRY2/LYN/C2CD2L/ILDR1/RBP4/DAB2/RAB11FIP3/IL6/PPARD/NLGN2/TNFSF11/KCNB1/RFX6/ZBED6/SMPD3/SYTL4/SNX4/HNF4A/FAM3D/ADRA2A/SYT9/KLF7/SLC7A5/PSMD9/VSNL1/FOXL…	268
GO:0045229	BP	GO:0045229	external encapsulating structure organization	285/14330	310/18800	2.8e-13	5.38e-12	3.26e-12	DPP4/LOXL2/COL9A3/GREM1/APP/MYF5/MMP12/LAMC1/LCP1/MIA/PRDM5/GFOD2/NPHS1/TGFB1/COL16A1/ADAMTS2/TGFBI/COL9A1/SPINT1/NTNG2/CFLAR/MMP1/CTSK/MPZL3/COL15A1/VWA1/PDPN/ADAMTS3/MMP10/COL4A1/AEBP1/ENG/ANTXR1/MMP8/FOXF1/MMP9/MMP3/CTSS/FLOT1/NFKB2/DDR1/SERPINH1/PHLDB1/ADAMTS14/COL18A1/COL2A1/PXDN/COL4A4/BCL3/SPINT2/ADAM15/LOX/MMP17/WDR72/MMP28/COL8A2/IL6/ADAMTS1/PRDX4/PAPLN/COL1A1/CMA1/COL4A5/DAG1/TNFRSF11B/…	285
GO:0080135	BP	GO:0080135	regulation of cellular response to stress	576/14330	660/18800	3.31e-13	6.35e-12	3.84e-12	SLC25A23/AQP11/PARG/DNAJB9/IL1B/IGBP1/PIK3R1/NUDT16L1/ZNF385A/ZC3H12A/PMAIP1/MARVELD3/RAD52/TRAF6/MUC1/HIC1/TLR9/HYOU1/MAP3K5/EGFR/MIR21/SPI1/APP/HIF1A/USP47/INPP5F/TRPM2/RASGRP1/SOD2/BRD8/LPCAT3/PPP1R15A/MBIP/WNT5A/AMBP/SLC38A2/STK39/PTTG1IP/FLNA/PYCR1/KDM4D/ROCK2/NCK1/PNPLA8/HMGB1/FBXW7/PARP9/CREB3/NBR1/RIF1/GFER/PHLPP1/HAND2/MID1/CD44/PRKCG/THY1/SKIL/NCK2/BDKRB2/SLAMF1/REST/PTGS2/UBE2N/SH3RF3/…	576
GO:0070663	BP	GO:0070663	regulation of leukocyte proliferation	237/14330	254/18800	3.4e-13	6.52e-12	3.95e-12	HAVCR2/CD55/IL1B/PTK2/HLA-DRB1/TYROBP/MPL/TRAF6/GREM1/CD80/TLR9/MIR21/HLA-DMB/CD40/RAC2/IL4I1/NCKAP1L/IDO1/SOS1/CSF2RB/TGFBR2/LILRB2/MNDA/HHLA2/ANXA1/LST1/BTN2A2/NCK1/CD38/DHPS/CSF1R/LILRB1/HMGB1/HLA-DPA1/IRF1/PRKAR1A/CD274/CD28/CD300A/AHR/CD3E/BST2/BCL6/NCK2/SLAMF1/JAK3/ADA/TNFSF13B/BTK/CCDC88B/CCL8/VAV3/GPR183/PTPRC/PRKCQ/CTLA4/HLA-DPB1/PTPN6/VTCN1/PKN1/IL12RB1/IL33/IL5RA/ATAD5/CD74/ARG2/FOXJ1/…	237
GO:0051668	BP	GO:0051668	localization within membrane	570/14330	653/18800	4.07e-13	7.77e-12	4.71e-12	APPL1/AQP11/ZDHHC9/ITGB7/EXOC1/PIK3R1/LRRC4/TMEM59/NPTX1/EXOC2/GBP1/CYP46A1/ZFYVE27/RTP1/SYNJ2BP/SRP19/STOM/SLC9A3R1/EGFR/ATP9A/EHD4/SSR3/INPP5F/RAB17/LRP4/RABEP1/EHD2/ZDHHC23/ANKRD27/KCNB2/DENND4C/TESC/GOLPH3L/TGFB1/ATP1B3/ITGB2/GZMB/ITGA4/CRIPT/RAB31/PRAM1/SEC61G/PEX26/FLNA/EFCAB7/VAMP3/RDX/PIKFYVE/ROCK2/RAB38/ANK1/RAB7A/ZDHHC2/RAB32/SLC1A1/STX3/GPC4/SEC61A1/DENND1A/BBS2/SEC61B/PALM/RILPL2/ANK2…	570
GO:0072657	BP	GO:0072657	protein localization to membrane	505/14330	574/18800	4.32e-13	8.24e-12	4.99e-12	APPL1/AQP11/ZDHHC9/ITGB7/PIK3R1/LRRC4/TMEM59/NPTX1/GBP1/CYP46A1/ZFYVE27/RTP1/SYNJ2BP/SRP19/STOM/SLC9A3R1/EGFR/EHD4/SSR3/LRP4/RABEP1/EHD2/ZDHHC23/KCNB2/DENND4C/TESC/GOLPH3L/TGFB1/ATP1B3/ITGB2/GZMB/ITGA4/CRIPT/RAB31/PRAM1/SEC61G/PEX26/FLNA/EFCAB7/VAMP3/RDX/PIKFYVE/ROCK2/RAB38/ANK1/RAB7A/ZDHHC2/RAB32/SLC1A1/STX3/GPC4/SEC61A1/BBS2/SEC61B/PALM/RILPL2/ANK2/THY1/TM9SF1/PEX5/RAPGEF6/RAB40B/VIL1/SSR1/NUP1…	505
GO:0046883	BP	GO:0046883	regulation of hormone secretion	217/14330	231/18800	4.42e-13	8.4e-12	5.09e-12	NNAT/PCK2/CPT1A/SIDT2/IL1B/HLA-DRB1/PIM3/EFNA5/HIF1A/ABAT/TRPM2/ISL1/EPHA5/EDN3/REN/TRH/ANXA1/CD38/CELA2A/GLUD1/MTNR1B/CASR/GRP/GPR68/PFKM/REST/UCP2/SLC16A1/CFTR/PPP3CB/RAB8B/ACSL4/HMGN3/SIRT4/NOS2/SOX11/ADCY8/CRY2/C2CD2L/ILDR1/RBP4/DAB2/RAB11FIP3/IL6/PPARD/NLGN2/TNFSF11/KCNB1/RFX6/ZBED6/SYTL4/SNX4/HNF4A/FAM3D/ADRA2A/SYT9/KLF7/PSMD9/VSNL1/FOXL2/BLK/PER2/JAK2/IRS2/RFX3/RAB11FIP1/BAD/ALOX5/SERP1/PP…	217
GO:0070997	BP	GO:0070997	neuron death	321/14330	353/18800	4.52e-13	8.57e-12	5.19e-12	GHR/TYROBP/HYOU1/MAP3K5/NR4A2/APP/HIF1A/GPR75/NLRP1/TRPM2/HSP90AB1/SOD2/ISL1/BTG2/CAPN2/WNT5A/THRB/PIGT/MYBL2/AGAP2/LIG4/ITGB2/SET/ELK1/DIABLO/MAG/CCL2/GRID2/ENO2/FBXW7/AXL/ATF2/SLC1A1/GFER/EGR1/KMO/MTNR1B/PRKCG/SLC30A10/NPY/REST/EIF2S1/SRPK2/GDNF/UBB/EGLN3/NAE1/CDK5/GATA3/POLB/PARP1/CD34/FOXB1/VPS35/HSPA5/PARP2/WFS1/APOE/SERPINF1/SYNGAP1/SORL1/DHCR24/MEF2C/CORO1A/MCL1/PPARGC1A/CPEB4/NCSTN/CLU/FO…	321
GO:0030100	BP	GO:0030100	regulation of endocytosis	197/14330	208/18800	4.77e-13	9.03e-12	5.47e-12	APPL1/RAB4A/EEF2K/SFRP4/GREM1/SYNJ2BP/EHD4/RAB17/NCKAP1L/WNT5A/RAB31/ANXA2/C3/APPL2/LILRB1/AXL/APOC3/NEDD4L/CD300A/LRPAP1/INSR/CLIP3/GSG1L/ABCA13/BICD1/CAV3/BTBD9/PPP3CB/SDCBP/FLOT1/OPHN1/SYT4/STON2/APOE/LRRTM1/DGKD/PTPN1/MKLN1/CLU/DAB2/ITGA2/ARFGAP1/HIP1/DNAJC6/DRD4/ARRB1/APOC1/CAV1/SPHK1/STON1/APOC2/UNC119/CD22/LGALS3/PPT1/LRRK2/SELE/PCSK9/FMR1/CLN3/STAP1/PACSIN2/MAGI2/PACSIN3/SNAP91/SYT11/STX1…	197
GO:0003205	BP	GO:0003205	cardiac chamber development	161/14330	167/18800	4.94e-13	9.34e-12	5.66e-12	HIF1A/MAML1/HOXA13/ISL1/SOS1/WNT5A/TBX20/TGFB1/TGFBR2/PRDM1/DSP/MESP1/TBX1/HAND2/ANK2/MKS1/ENG/FOXF1/NRG1/CAV3/GATA3/FKBP1A/GATA6/BMP10/BMPR2/TAB1/FGFR2/DHRS3/SOX11/BMP7/MEF2C/PTK7/EDNRA/TBX2/TP53/RBP4/SUFU/ADAMTS1/ROBO2/ROBO1/MIR17HG/MATR3/GATA4/COL11A1/MYL2/DLL4/FZD1/HEYL/CITED2/TNNI3/OVOL2/TEK/WNT2/SEMA3C/TBX6/IGF1R/NOS3/GRHL2/SCN5A/SMAD6/FGFRL1/ACVR1/DAND5/NKX2-5/TBX3/TRIP11/MYBPC3/MYH7/LUZP1…	161
GO:0034762	BP	GO:0034762	regulation of transmembrane transport	504/14330	573/18800	5.02e-13	9.47e-12	5.74e-12	APPL1/IL1B/PIK3R1/NEDD4/ACSL5/IFNGR2/CYBA/TLR9/STOM/SLC9A3R1/MIR21/PLCG1/APP/ENPP1/OPN3/FXYD3/SLC8A1/CNKSR3/PIK3CG/KCNMB1/ABCB1/HOMER1/KCNB2/EDN3/TESC/ATP1B3/STK39/C3/FLNA/APPL2/KCNJ1/PEA15/WNK4/CCL2/GEM/CXCL10/RGS2/CLCN2/CYBB/MEF2A/FXYD5/NEDD4L/AKAP9/MTNR1B/ANK2/SLC26A6/THY1/CXCL9/HVCN1/KCNAB3/INSR/MMP9/CLIP3/GSG1L/MAPK14/RRAD/RAMP3/CAV3/ITLN1/PLN/CDK5/KCNC2/NDUFA4/PDE4B/CRBN/CACNA1D/FKBP1A/CFTR…	504
GO:0035239	BP	GO:0035239	tube morphogenesis	800/14330	936/18800	5.09e-13	9.59e-12	5.81e-12	ZEB1/IL1B/CHI3L1/PTK2/LOXL2/ETS1/ZC3H12A/PTPRB/TRAF6/GREM1/SYNJ2BP/KIF26B/SEMA5A/KLF2/VANGL2/EGFR/MIR21/PLCG1/SPI1/EFNA1/HIF1A/ANPEP/CD40/MKKS/HOXA13/WARS2/PRKD2/HESX1/PIK3CG/ISL1/VDR/NOTCH4/TNFAIP2/SOS1/WNT5A/TBX20/CDH5/GAB1/TGFB1/PIK3CD/TGFBR2/TGFBI/STAT1/CCDC103/SPINT1/ENPP2/RHOB/ANXA2/C3/FLNA/ANXA1/PRDM1/WNK4/TSPAN12/CCL2/CXCL10/TGM2/ROCK2/CYBB/SEMA4A/CSF1R/NKX2-1/FBXW7/SPRY1/ATF2/MESP1/COL15…	800
GO:0099504	BP	GO:0099504	synaptic vesicle cycle	175/14330	183/18800	6.13e-13	1.15e-11	6.97e-12	DDC/FBXL20/P2RY4/SLC17A8/SNAP29/SYNJ2/STX3/PRKCG/SYT8/BRSK1/ABCA13/STX11/AP3B1/CDK5/BTBD9/PPP3CB/OPHN1/SYT4/STON2/VAMP2/DRD1/NLGN2/DOC2A/KIAA1109/PLD1/DNAJC6/CACNB2/ADRA2A/SYT9/RAB3B/STON1/SNAP23/SH3GL2/AP3D1/LRRK2/GIPC1/STX4/SNAP25/FMR1/BACE1/CTNNB1/GIT1/WNT7A/BSN/DNM1/SNAP91/STX1B/PRKCB/PSEN1/CTBP2/DTNBP1/GRIN3A/SNCG/SYT2/P2RY1/SYN2/SYT1/CPLX1/ADCY1/STXBP1/ROCK1/PPFIA3/CDK5R1/SNPH/FCHO2/RAP1A/D…	175
GO:0000209	BP	GO:0000209	protein polyubiquitination	228/14330	244/18800	6.14e-13	1.15e-11	6.97e-12	UBE4A/RNF125/NEDD4/AKTIP/RNF135/RNF5/TRAF6/UBE2L6/PRPF19/MKRN1/RNF166/UBE2E1/UBE3B/IRF2BP1/RNF144B/RNF14/RNF144A/CUL1/BLMH/UBE2J1/CDC27/NEDD4L/RNF152/UBE2W/UBE2N/CDC16/RNF185/ZNF738/UBE3A/RUSC1/LNPEP/UBE2T/RNF40/WWP2/DDX3X/UBE2E2/RFFL/RNF213/TRAF3/UBE2A/RNF217/NMI/HACE1/UBE2L3/TRAF3IP2/SKP1/ANAPC4/MAGEL2/ANAPC1/UBE2K/DTL/HECW1/TRIM22/TNFAIP3/TRAF1/RBX1/RNF19A/HDAC6/NHLRC3/AXIN1/TRIM27/ZNRF1/OTUB1…	228
GO:0032535	BP	GO:0032535	regulation of cellular component size	319/14330	351/18800	6.49e-13	1.22e-11	7.36e-12	AQP11/TMSB4Y/ZFYVE27/ADD3/RAB22A/SEMA5A/SLC9A3R1/EFNA5/CCDC51/SEMA6B/KANK4/MKKS/HSP90AB1/PEX11G/PEX11A/PPP1R15A/RAP1GAP2/NCKAP1L/WNT5A/MSN/SSH1/NPHS1/SEMA4D/PLEKHG2/CDH4/CAPZA3/MAG/RDX/PRR16/PFN4/NCK1/CDHR5/SEMA4A/BAIAP2L2/DISC1/PLEK/IL7R/VAV1/MEGF8/ARPC1B/FN1/NCK2/VIL1/CFL2/COTL1/CAV3/TMSB10/FCHSD2/VAV3/WAS/HCK/CDK5/EVL/ARHGAP18/BMPR2/KDM1A/SEMA5B/APOE/WNT3/CORO1A/C15orf62/RILP/SEMA6D/XK/SSH3/CD…	319
GO:0051235	BP	GO:0051235	maintenance of location	302/14330	331/18800	7.49e-13	1.4e-11	8.48e-12	SLC25A23/HEXB/CPT1A/PLIN2/LCN2/RANGAP1/TRPV1/IL1B/TMSB4Y/NFKBIA/ATP7B/ZC3H12A/VSTM2A/CDS1/CYBA/SLC30A4/S100A8/PLCG1/NFKBIB/HSP90B1/ENPP1/SREBF2/DGAT1/SLC8A1/TRPM2/GM2A/NFKB1/S100A9/RASA3/C3/FLNA/ZFYVE1/CXCL10/PFN4/FBXW7/ITPR3/ANXA6/SRGN/TRPA1/AKAP9/CER1/ANK2/THY1/CXCL9/MCOLN3/SLC30A2/B4GALNT1/XCR1/TMSB10/PLN/CDK5/PML/MSR1/PTPRC/APOA1/FKBP1A/IBTK/DZIP1/GP5/PTPN6/OSBPL8/HSPA5/INSIG2/PLA2G10/TSPO/AP…	302
GO:0045862	BP	GO:0045862	positive regulation of proteolysis	334/14330	369/18800	7.66e-13	1.43e-11	8.64e-12	IL1B/PTK2/ZC3H12A/PMAIP1/VCP/CIDEB/S100A8/MAP3K5/MIR21/APP/KLKB1/EFNA1/CASP1/NLRP1/SPON1/LPCAT3/PSME2/S100A9/ANXA2/DIABLO/CFLAR/TRIB2/RNF144B/RNF14/ROCK2/NLRC4/HMGB1/RNF144A/DISC1/FBXW7/LAPTM5/SLC1A1/NLRP3/FN1/IFI16/REST/SENP1/AKIRIN2/ANTXR1/SH3RF3/GRAMD4/CTSC/CAV3/EGLN3/RNF185/PLK3/SH3D19/PML/NLRP2/AIM2/RNF40/PSME4/APOE/PSME1/DDX3X/CTSH/TNFSF15/RNF217/NCSTN/CLU/AGTPBP1/DET1/LYN/CLDN4/HSPD1/DAB2/…	334
GO:0097191	BP	GO:0097191	extrinsic apoptotic signaling pathway	208/14330	221/18800	7.67e-13	1.43e-11	8.64e-12	IL1B/PIK3R1/STRADB/PMAIP1/ICAM1/MKNK2/BCL2A1/SPI1/FGFR1/ACVR1B/TGFB1/DIABLO/CFLAR/PEA15/PPP2R1B/SKIL/TNFRSF12A/FGFR3/BLOC1S2/GDNF/EYA3/IFI6/PML/PTPRC/TNFRSF10B/HYAL2/PARP2/COL2A1/DDX3X/RFFL/GATA1/IL19/MCL1/STK3/G0S2/CIB1/PF4/TMC8/TNFRSF10C/ITM2C/DEDD/SH3RF1/IL6R/AKT1/CAV1/YAP1/BCL2L12/CD70/JAK2/LGALS3/HMOX1/TNFAIP3/STK4/TRAF1/TLR3/BAD/RET/HGF/STX4/MOAP1/FGA/INHBA/RPS6KB1/PDPK1/RAF1/UNC5B/NOS3/GST…	208
GO:0015698	BP	GO:0015698	inorganic anion transport	174/14330	182/18800	7.72e-13	1.43e-11	8.67e-12	LRRC8D/PCYOX1/XPR1/SFRP4/GABRR2/ANO5/ANO10/ENPP1/FXYD3/SLC4A4/ABCB1/SLC26A2/APOL1/GABRA2/P2RY4/WNK4/CLCN2/SLC25A11/SLC1A1/BEST4/ABCC4/SLC26A6/CASR/SLC25A10/MFSD5/ABCC3/ANO7/ATP8B1/BEST1/SLC26A3/SLC25A3/CFTR/TSPO/CLIC2/P2RY6/SLC34A2/CA7/TTYH3/GLRA2/CRY2/CLDN4/IP6K2/GABRQ/CA2/SLC39A14/BEST2/CLCN5/GABRR1/GRM5/NMUR1/CEBPB/ABCC1/SLC4A7/ATF4/SLC6A1/SLC37A4/CLCA1/CLCN7/SLC4A10/NMUR2/SLC20A2/SLC26A11/GAB…	174
GO:0048706	BP	GO:0048706	embryonic skeletal system development	125/14330	127/18800	7.73e-13	1.43e-11	8.67e-12	FLVCR1/DMRT2/ZEB1/XYLT1/MYF5/WNT5A/TGFBR2/CHST11/MEGF8/TBX1/HAND2/MKS1/PAX5/HOXB8/HOXD10/SLC39A3/HOXC5/ACVR2A/FGFR2/NKX3-2/COL2A1/HOXB7/DLX2/SOX11/IRX5/BMP7/EDNRA/RBP4/RUNX2/COL1A1/FGF9/COL11A1/HYAL1/HOXD9/RDH10/SP3/HOXB6/HOXA1/CDK20/HOXB4/FUZ/SATB2/CTNNB1/SIX4/HOXB5/HOXD3/GRHL2/PCSK5/GSC/PRRX1/MTHFD1/MMP14/DSCAML1/WNT9B/HOXC9/PBX1/TFAP2A/OSR2/NDST1/SLC39A1/HOXB2/HOXA6/HOXA4/KIAA1217/HOXB9/ALX1/A…	125
GO:0051223	BP	GO:0051223	regulation of protein transport	439/14330	495/18800	8.25e-13	1.53e-11	9.24e-12	NNAT/PCK2/CPT1A/RANGAP1/SIDT2/EXOC1/IL1B/PIK3R1/PPID/PPM1A/ZC3H12A/HLA-DRB1/PIM3/STOM/RHBDD3/EFNA5/HIF1A/RAC2/SREBF2/ABAT/LCP1/ERLEC1/TRPM2/HSP90AB1/ISL1/RHOU/EPHA5/GOLPH3L/TGFB1/ITGB2/GZMB/USP36/FLNA/TRH/EFCAB7/ABLIM3/CD38/PCSK1/FBXW7/CELA2A/ZDHHC2/GLUD1/UBE2J1/HSPA1L/SLC1A1/LMAN1/MTNR1B/SIAH3/CASR/GPR68/CDK1/TLR2/PFKM/NDFIP2/REST/PTGS2/EDEM2/MDFIC/MAPK14/UCP2/PLK3/CDK5/CHP2/SLC16A1/CFTR/PPP3CB/…	439
GO:0002682	BP	GO:0002682	regulation of immune system process	1209/14330	1447/18800	9.64e-13	1.78e-11	1.08e-11	HAVCR2/APPL1/SLC15A3/APOA2/ZEB1/CD55/HCST/DEFB124/IFI35/RNF125/DNAJB9/IL1B/PIK3R1/CD99/PSMB4/NFKBIA/CASP6/NFKBIZ/DPP4/PTK2/GBP1/RNF135/ETS1/ZC3H12A/HLA-DRB1/PADI2/TYROBP/ARID5A/MPL/PSG3/IL18R1/BTNL3/HLA-DRA/CADM1/CYBA/TRAF6/ICAM1/RUNX3/GREM1/MAP3K8/CD80/TLR9/RHBDD3/TLR1/FCER1G/GBP5/MIR21/PLCG1/SPI1/APP/PDGFD/HLA-DMA/HIF1A/MMP12/HLA-DMB/CD40/RAC2/KLHL6/HSP90AB1/RASGRP1/P2RX4/IL4I1/HLA-DQA1/PRKD2/C…	1209
GO:0009416	BP	GO:0009416	response to light stimulus	284/14330	310/18800	9.87e-13	1.82e-11	1.1e-11	PIK3R1/USF1/SIK1/NEDD4/CARD16/PPID/PPP1CC/CDS1/GJA10/REEP6/EGFR/APP/CRIP1/HIF1A/USP47/OPN3/TIPIN/RDH13/IVL/ELK1/MMP1/OPN1SW/GNAT2/FEN1/NPY/OPN5/MAPK13/PTGS2/NPTN/BRSK1/MMP9/EIF2S1/SCARA3/CAT/MMP3/CDK5/GNGT2/PML/BEST1/KCNC2/PARP1/FOXB1/NMT2/GTF2H2/HYAL2/KDM1A/GRK4/SEMA5B/SYNGAP1/BCL3/GNB5/IMPACT/DRD1/UBE2A/ZRANB3/CRY2/PPP1R1B/FOS/TP53/KCNC1/ERCC5/RAG1/TYR/SLC7A11/CEP250/CRB1/PDE1B/PDC/TP53I13/HYAL…	284
GO:0015711	BP	GO:0015711	organic anion transport	327/14330	361/18800	1.04e-12	1.91e-11	1.16e-11	SLC25A23/LRRC8D/SLC3A1/SLC25A19/TRPV1/IL1B/SLC5A12/SLC17A4/ABCG2/SLC9A3R1/SLC25A5/SLC46A1/SFXN1/ABAT/SLC35C2/SLC16A9/SLC13A2/GRM7/P2RX4/SLC4A4/SLC35D1/CYP4F2/SLC26A2/SERINC5/SLC25A38/SLC38A2/TRH/SLC33A1/ANXA1/SLC17A8/SFXN3/RGS2/SLC25A11/PNPLA8/SLC35D2/SLC25A15/SLC27A4/SLC1A1/PTGES/KMO/ABCC4/SLC23A1/SLC26A6/CASR/SLC25A10/SLC25A22/BDKRB2/ABCC3/SLC25A13/ATP8B1/SLC25A1/SLC27A1/BEST1/SLC2A3/SLC26A3/SL…	327
GO:0072175	BP	GO:0072175	epithelial tube formation	133/14330	136/18800	1.09e-12	1.99e-11	1.21e-11	TRAF6/GREM1/VANGL2/HIF1A/HESX1/WNT5A/TGFB1/PIK3CD/SPINT1/MKS1/GDNF/COBL/CTHRC1/STIL/GATA3/IFT52/FGFR2/SPINT2/PHACTR4/PODXL/SOX11/BMP7/PTK7/STK3/PAX2/MTHFR/SUFU/KDM2B/LIAS/TSC1/BBS4/FZD1/CDK20/RARG/CITED2/STK4/PRKACB/RET/GRHL3/FUZ/OVOL2/CTNNB1/SIX4/IRX2/DVL2/GRHL2/KAT2A/TEAD2/SOX8/ST14/RPS7/IFT57/CASP3/MTHFD1/IFT122/WNT9B/TSC2/LUZP1/LHX2/SEMA4C/FZD2/HECTD1/PROX1/WNT4/HNF1B/DLC1/PAX8/CC2D2A/OPA1/CE…	133
GO:0051090	BP	GO:0051090	regulation of DNA-binding transcription factor activity	403/14330	452/18800	1.11e-12	2.03e-11	1.23e-11	HAVCR2/IL1B/SIK1/NFKBIA/CARD16/ZC3H12A/IL18R1/TRAF6/SFRP4/GREM1/S100A8/IL1RAP/TLR9/RWDD3/MIR21/NFKBIB/SPI1/APP/ENPP1/CD40/PRKD2/WNT5A/EPHA5/NEUROD2/S100A9/PSMA6/CFLAR/FLNA/FOSL1/CTH/NLRC4/IRAK3/ATF2/NLRP3/HAND2/TLR2/UBE2N/BTK/PPRC1/MAD2L2/ID1/MTDH/ALK/LPAR5/CAT/NTS/NFAM1/HCK/NLRC3/NLRP2/PRKCQ/PTGIS/ZNF675/CREBZF/FLOT1/AIM2/PLA2G10/KDM1A/WFS1/FANK1/FOXJ1/WWP2/EGLN1/NLRC5/BCL3/PRDX3/PPP2CB/TRAF3/AD…	403
GO:0071496	BP	GO:0071496	cellular response to external stimulus	283/14330	309/18800	1.19e-12	2.18e-11	1.32e-11	IL1B/USF1/SIK1/XPR1/ZC3H12A/PMAIP1/SLC39A4/NCOA1/CYBA/MAP3K5/NR4A2/CASP1/CD40/SREBF2/VDR/ASGR1/NFKB1/DCTPP1/ITGA4/SLC38A2/FLCN/GABARAPL2/FAM107A/MAG/ZFYVE1/FOSL1/IRF1/AXL/ATF2/RRAGD/PRKAB2/RNF152/KPTN/CASR/IFI16/RRAGA/PDK2/PTGS2/BRSK1/ENG/GCGR/MYH13/EIF2S1/UCN2/BECN1/TLR8/GDAP1/UCP2/TRIM24/PTPRC/FADS1/TNFRSF10B/HSPA5/BMPR2/FES/IMPACT/PCK1/CPEB4/LYN/FOS/TP53/ITGA2/COL1A1/DAG1/KCNB1/LAMP2/PRKAG2/SE…	283
GO:0048872	BP	GO:0048872	homeostasis of number of cells	260/14330	282/18800	1.29e-12	2.35e-11	1.42e-11	FLVCR1/ETS1/PMAIP1/MPL/KLF2/SLC25A5/SPI1/SFXN1/HIF1A/TMEM14C/LPCAT3/LRRC19/NCKAP1L/FLT3/SOS1/ACVR1B/PIK3CD/STAT1/MB/SLC25A38/ANXA1/GCNT4/HMGB1/AXL/IL7R/SKIL/GAPT/BCL6/NCAPG2/MAEA/JAK3/ADA/TNFSF13B/MAPK14/AP3B1/GPR183/SLC39A3/GATA3/ACVR2A/POLB/PDE4B/PPP3CB/PKN1/ARMCX1/PLA2G10/CD74/NAPEPLD/PRDX1/SPNS2/MAFB/SOS2/GATA1/MEF2C/CORO1A/NCSTN/ZFP36/LYN/KLHL10/SCNN1B/SASH3/TRIM10/IKZF1/IL6/RAG1/SLC7A11/CRI…	260
GO:0021915	BP	GO:0021915	neural tube development	149/14330	154/18800	1.34e-12	2.43e-11	1.47e-11	TRAF6/VANGL2/HIF1A/WNT5A/PLXNA2/TGFB1/SPINT1/PHGDH/ATP6AP2/MKS1/COBL/CTHRC1/STIL/ZNF358/FOXB1/IFT52/SPINT2/PHACTR4/SOX11/BMP7/PTK7/STK3/PAX2/MTHFR/SUFU/KDM2B/RNF220/LIAS/C2CD3/FKBP8/DZIP1L/TSC1/BBS4/FZD1/CDK20/RARG/CITED2/STK4/PRKACB/CBY1/GRHL3/ITPK1/FUZ/OVOL2/SEMA3C/DVL2/GRHL2/KAT2A/TEAD2/GSC/ST14/RPS7/IFT57/PSEN1/CASP3/MTHFD1/IFT122/GBX2/TSC2/LUZP1/LHX2/DCHS1/SEMA4C/FZD2/HECTD1/NUP133/RPGRIP1L/…	149
GO:0032944	BP	GO:0032944	regulation of mononuclear cell proliferation	218/14330	233/18800	1.35e-12	2.46e-11	1.49e-11	HAVCR2/CD55/IL1B/HLA-DRB1/TYROBP/MPL/TRAF6/CD80/TLR9/MIR21/HLA-DMB/CD40/RAC2/IL4I1/NCKAP1L/IDO1/SOS1/TGFBR2/LILRB2/MNDA/HHLA2/ANXA1/LST1/BTN2A2/NCK1/CD38/DHPS/LILRB1/HMGB1/HLA-DPA1/IRF1/PRKAR1A/CD274/CD28/CD300A/AHR/CD3E/BCL6/NCK2/SLAMF1/JAK3/ADA/TNFSF13B/BTK/CCDC88B/VAV3/GPR183/PTPRC/PRKCQ/CTLA4/HLA-DPB1/PTPN6/VTCN1/PKN1/IL12RB1/ATAD5/CD74/ARG2/FOXJ1/PAWR/SOS2/SOX11/MEF2C/CORO1A/LYN/SASH3/IL6/TN…	218
GO:0046879	BP	GO:0046879	hormone secretion	259/14330	281/18800	1.57e-12	2.84e-11	1.72e-11	NNAT/PCK2/CPT1A/SIDT2/IL1B/HLA-DRB1/PIM3/EFNA5/HIF1A/ABAT/TRPM2/ISL1/EPHA5/EDN3/REN/TRH/ANXA1/CAMK2G/CD38/CELA2A/GLUD1/FOXD1/MTNR1B/CASR/GRP/GPR68/PFKM/REST/BTK/UCP2/IL1RN/GATA3/SLC16A1/CFTR/PPP3CB/RAB8B/SLC16A2/ACSL4/HMGN3/SIRT4/NOS2/SOX11/ADCY8/CRY2/LYN/C2CD2L/ILDR1/RBP4/DAB2/RAB11FIP3/IL6/PPARD/NLGN2/TNFSF11/KCNB1/RFX6/ZBED6/SMPD3/SYTL4/SNX4/HNF4A/FAM3D/ADRA2A/SYT9/KLF7/PSMD9/VSNL1/FOXL2/BLK/P…	259
GO:0061061	BP	GO:0061061	muscle structure development	560/14330	643/18800	1.67e-12	3.02e-11	1.83e-11	PLD3/FRG1/AFG3L2/SOX6/ZEB1/SIK1/TAGLN/GREM1/MYL6B/MBNL3/DYSF/MAP3K5/MIR21/MYF5/SLC8A1/BASP1/SOD2/MAML1/EHD2/ISL1/BTG2/CAPN2/WNT5A/HOMER1/HMG20B/TBX20/IGFBP5/LGALS1/NPHS1/TGFB1/PLEKHO1/SUPT6H/MAFF/UCHL1/HINFP/MTM1/CFLAR/PDLIM1/CXCL10/RGS2/FER1L5/CTH/MEF2A/PRKAR1A/UNC45A/DSP/MESP1/QKI/SETD3/EGR3/CD53/TBX1/EGR2/EGR1/CSRP2/ANK2/NINJ1/CDK1/CXCL9/REST/BIN3/PDLIM2/PAX5/ENG/FOXF1/NR2F2/NRG1/CFL2/MAPK14/M…	560
GO:0003006	BP	GO:0003006	developmental process involved in reproduction	857/14330	1009/18800	1.68e-12	3.04e-11	1.84e-11	HEXB/PRLR/DMRT2/SOCS3/PAIP2/CNTD1/IL1B/TFPT/TRIP13/PTK2/CALR3/COL9A3/NCOA1/SOX30/CCNF/AFF4/CADM1/PTGDR/EGFR/NDRG3/TDRD6/CRIP1/HIF1A/ABHD2/LIN28A/SBF1/MKKS/BASP1/UTF1/HSP90AB1/HOXA13/HESX1/NCOA4/VDR/HSF2BP/SSTR2/WNT5A/TTPA/CDKL2/HSD17B2/ADAMTS2/REN/INPP5B/RPL39L/SPINT1/FIGLA/C3/FKBP4/ANXA1/PRDM1/FOSL1/ROPN1/SSTR3/RGS2/FOXJ3/DEFB1/CYP17A1/FAM9B/DNMT3L/CREM/C9orf24/AXL/UBE2J1/QKI/TNC/ADAM19/CCDC136/…	857
GO:0010942	BP	GO:0010942	positive regulation of cell death	528/14330	604/18800	1.71e-12	3.09e-11	1.87e-11	KATNB1/TRPV1/SIK1/CASP6/TFPT/PPID/ZC3H12A/TYROBP/PMAIP1/FRZB/NCOA1/CIDEB/E2F3/SFRP4/UNC5C/S100A8/SLC9A3R1/MAP3K5/MIR21/EIF5A/PLCG1/PHLDA1/CD40/MAP3K9/APC/TRPM2/SOD2/SLFN11/HOXA13/CRYBA1/VDR/IDO1/CAPN2/WNT5A/MYBL2/LGALS1/PIK3CD/ITGB2/AKAP12/S100A9/ITGA4/MNDA/TNFAIP8/RHOB/ELK1/FLCN/DIABLO/PEA15/ANXA1/CCL2/TXNIP/FOSL1/TGM2/KNG1/NCK1/NLRC4/LILRB1/HMGB1/FBXW7/CD274/ATF2/TCTN3/SLC27A4/LAPTM5/EGR1/KMO/P…	528
GO:1903522	BP	GO:1903522	regulation of blood circulation	241/14330	260/18800	1.74e-12	3.14e-11	1.9e-11	TRPV1/CYP2J2/ZC3H12A/MIR21/SLC8A1/P2RX4/ATP1A1/PIK3CG/ISL1/THRB/EDN3/TMEM161B/FLNA/DOCK4/FAAH/RGS2/CD38/MEF2A/DSP/SLC1A1/TACR3/AKAP9/CORIN/MTNR1B/ANK2/CASR/BDKRB2/PTGS2/ADA/NUP155/CAV3/PLN/S100A1/PDE4B/CACNA1D/BMP10/BMPR2/EHD3/CLIC2/SMTNL2/HBEGF/EDNRA/TBX2/DMPK/RGS4/ATP2B4/NOS1AP/TBXAS1/DSG2/SNTA1/GSTO1/GATA4/MYL2/CAV1/CACNB2/STC1/CALM1/RNF207/ADRA2A/SCN2B/OXTR/PER2/JAK2/KCNE3/GCH1/CELF2/TNNI3/FG…	241
GO:0001823	BP	GO:0001823	mesonephros development	99/14330	99/18800	1.96e-12	3.52e-11	2.13e-11	GREM1/KIF26B/BASP1/REN/GDF11/SPRY1/FOXD1/CER1/GDNF/CAT/GATA3/HOXD11/ARG2/FGFR2/FOXJ1/HOXB7/EPCAM/BMP7/PAX2/ROBO2/RET/CTNNB1/SIX4/WNT2B/SMAD1/SMAD6/LGR4/SOX8/ILK/MYC/AGT/VEGFA/WNT9B/PBX1/DCHS1/LAMA5/SALL1/CITED1/OSR2/PKD2/WNT4/SDC1/HNF1B/PAX8/GZF1/BCL2/WT1/ZBTB16/GPC3/PTCH1/BMP4/FOXC2/MAGED1/SLIT2/ADAMTS16/SHH/FGF2/AGTR2/SFRP1/WNT1/FGF8/FGF1/TCF21/RARB/NOG/SIX2/LZTS2/SDC4/OSR1/SMAD5/NPNT/SMAD7/GLI…	99
GO:0043270	BP	GO:0043270	positive regulation of ion transport	252/14330	273/18800	2e-12	3.58e-11	2.17e-11	IL1B/IFNGR2/SLC9A3R1/MIR21/PLCG1/ABAT/P2RX4/CNKSR3/KCNMB1/ABCB1/CYP4F2/HOMER1/EDN3/TESC/CCR1/CCL4/ATP1B3/P2RY12/STK39/FLNA/TRH/WNK4/CCL2/CXCL10/PTGES/AKAP9/KMO/ANK2/THY1/CASR/CXCL9/JAK3/GDNF/RAMP3/CDK5/KCNC2/NDUFA4/CACNA1D/CFTR/COX17/CTSS/PLA2G10/SYT4/TSPO/WFS1/PDZK1/SLC6A9/EHD3/P2RY6/DRD1/ORAI1/EDNRA/KCNC1/NOS1AP/CXCL11/CACNG4/MIF/TNFSF11/ATP2C2/LRRC55/STAC2/DRD4/GSTO1/SNX4/GLRX/AKT1/CAV1/CACNB2…	252
GO:0002831	BP	GO:0002831	regulation of response to biotic stimulus	318/14330	351/18800	2.02e-12	3.61e-11	2.19e-11	HAVCR2/APPL1/APOBEC3F/CD55/IFI35/RNF125/IL1B/CASP6/CARD16/RNF135/ZC3H12A/HLA-DRB1/TYROBP/CADM1/CYBA/TRAF6/GBP5/MIR21/SPI1/CCDC92/MMP12/HSP90AB1/RASGRP1/IL4I1/WNT5A/PGC/MR1/STAT1/MNDA/KLRK1/APPL2/NLRC4/IRAK3/LILRB1/HMGB1/IRF1/CD274/VAV1/PARP9/FCN1/FOXP1/GFER/AHR/IFI16/SERPINB9/AKIRIN2/FGR/TLR8/SERPING1/RNF185/HCK/SFPQ/NLRC3/BIRC3/MICB/PTPN6/PARP14/GATA6/AIM2/IL12RB1/OPTN/LY96/ARG2/APOE/SAMHD1/PTPN…	318
GO:0051403	BP	GO:0051403	stress-activated MAPK cascade	228/14330	245/18800	2.16e-12	3.86e-11	2.34e-11	IL1B/IGBP1/STRADB/MAP2K3/ZC3H12A/MARVELD3/TRAF6/TLR9/MAP3K5/EGFR/SPI1/APP/RASGRP1/MBIP/WNT5A/AMBP/NFKB1/NPHS1/STK39/HMGB1/ATF2/NBR1/PHLPP1/HAND2/MAP4K1/MID1/CASR/SLAMF1/MAPK13/SH3RF3/MDFIC/MMP8/MAPK14/CAV3/ZNF675/SDCBP/PRDX1/DUSP3/TRAF4/MAGI3/TRAF3/MAPKAPK2/IGFBP6/NCOR1/STK3/ZFP36/DNAJA1/FZD7/RIPK2/PDCD4/TNFSF11/RASSF2/SH3RF1/FLT4/GADD45B/CLEC7A/SPHK1/EDA2R/MAPK8/MAP3K3/TRAF1/PLCB1/TLR3/ARHGEF6/L…	228
GO:0044089	BP	GO:0044089	positive regulation of cellular component biogenesis	437/14330	494/18800	2.39e-12	4.26e-11	2.58e-11	ARHGEF10L/PIK3R1/MYOC/VCP/EEF2K/IL1RAP/EFNA5/GBP5/RAC2/LCP1/CDK2/APC/ARHGEF10/NCKAP1L/CDH5/MSN/SNX30/NPHS1/TGFB1/SEMA4D/COL16A1/DEF8/P2RY12/GRID2/MMP1/ROCK2/NCK1/SEMA4A/BAIAP2L2/EPS8L2/PLEK/RAB7A/PALM/AKAP9/THY1/NCK2/NUP62/VIL1/ID1/MARK4/COBL/NRG1/BECN1/MSTN/EPS8L3/CAV3/CEP120/STIL/MMP3/FCHSD2/GPR65/HCK/EVL/APOA1/PLCE1/CDH17/CRBN/DZIP1/SDCBP/FLOT1/LIMCH1/PHLDB1/LRRTM1/ZNF304/FES/DPYSL3/DDX3X/BMP7…	437
GO:0015849	BP	GO:0015849	organic acid transport	290/14330	318/18800	2.51e-12	4.47e-11	2.7e-11	LRRC8D/CPT1A/PLIN2/SLC3A1/TRPV1/IL1B/SLC5A12/ABCG2/ACSL5/SLC25A20/SLC9A3R1/SLC46A1/SFXN1/ABAT/SLC13A2/GRM7/P2RX4/ABCB1/CYP4F2/FABP6/SLC26A2/SERINC5/SLC25A38/SLC38A2/TRH/ANXA1/SLC17A8/SFXN3/RGS2/SLC25A11/PNPLA8/FABP3/SLC6A19/SLC25A15/SLC27A4/SLC1A1/PTGES/CPT2/KMO/ABCC4/SLC23A1/FABP2/SLC26A6/RBP2/SLC25A10/SLC25A22/BDKRB2/ABCC3/SLC25A13/ATP8B1/SLC25A1/CRABP1/SLC27A1/SLC26A3/SLC16A1/SLC10A2/PRAF2/SLC…	290
GO:0050670	BP	GO:0050670	regulation of lymphocyte proliferation	215/14330	230/18800	2.53e-12	4.5e-11	2.72e-11	HAVCR2/CD55/IL1B/HLA-DRB1/TYROBP/MPL/TRAF6/CD80/TLR9/MIR21/HLA-DMB/CD40/RAC2/IL4I1/NCKAP1L/IDO1/SOS1/TGFBR2/LILRB2/MNDA/HHLA2/ANXA1/LST1/BTN2A2/NCK1/CD38/DHPS/LILRB1/HMGB1/HLA-DPA1/IRF1/PRKAR1A/CD274/CD28/CD300A/AHR/CD3E/BCL6/NCK2/SLAMF1/JAK3/ADA/TNFSF13B/BTK/CCDC88B/VAV3/GPR183/PTPRC/PRKCQ/CTLA4/HLA-DPB1/PTPN6/VTCN1/PKN1/IL12RB1/ATAD5/CD74/ARG2/FOXJ1/PAWR/SOS2/SOX11/MEF2C/CORO1A/LYN/SASH3/IL6/TN…	215
[truncated: 11,878 more rows]
