# Supplementary material for: Identifying hub genes in response to ustekinumab and the impact of ustekinumab treatment on fibrosis in Crohn’s disease
Source: Front Immunol. 2024 May 22;15:1401733. doi: 10.3389/fimmu.2024.1401733 (PMC11150586; doi:10.3389/fimmu.2024.1401733)
Supplement: Supplementary file 1 [file DataSheet_1.zip › raw data/DEG207465.xlsx]

## Sheet: DEG207465
	logFC	AveExpr	t	P.Value	adj.P.Val	B	change
BARD1	-0.178428	4.47085	-4.52618	7.88e-06	0.138368	3.23974	DOWN
PDE2A-AS1	0.321932	2.49611	4.44203	1.15e-05	0.138368	2.9175	UP
ZDHHC13	-0.138565	4.99027	-4.39595	1.41e-05	0.138368	2.74334	DOWN
ZNF184	-0.238773	4.11093	-4.12628	4.47e-05	0.206489	1.75704	DOWN
MORC3	-0.152543	6.05772	-4.08905	5.21e-05	0.206489	1.62537	DOWN
SNX2	-0.166764	5.98658	-4.02482	6.79e-05	0.206489	1.40072	DOWN
CBR4	-0.157275	6.25239	-4.00139	7.47e-05	0.206489	1.31957	DOWN
KLHL5	-0.124805	4.73387	-3.98955	7.84e-05	0.206489	1.27873	DOWN
ABHD18	-0.107429	6.79855	-3.94278	9.47e-05	0.206489	1.11851	NOT
FUNDC1	-0.196723	5.12446	-3.92353	0.000102266	0.206489	1.05306	DOWN
COX17	-0.264728	7.33515	-3.90289	0.000111049	0.206489	0.983242	DOWN
ABCD3	-0.173826	4.78123	-3.84694	0.000138602	0.206489	0.795615	DOWN
DDX21	-0.195613	4.78781	-3.82504	0.000151053	0.206489	0.722862	DOWN
HSPG2	0.0687311	2.93961	3.80165	0.000165509	0.206489	0.645609	NOT
PDIA6	-0.121347	4.89986	-3.75506	0.000198301	0.206489	0.492959	DOWN
NFU1	-0.19974	3.9473	-3.75455	0.00019869	0.206489	0.491304	DOWN
AJAP1	0.116434	2.37168	3.74984	0.000202333	0.206489	0.475973	UP
KRT31	0.166236	2.56913	3.74859	0.000203309	0.206489	0.471911	UP
GEN1	-0.175985	3.97771	-3.74827	0.000203557	0.206489	0.470885	DOWN
HCFC2	-0.175253	4.83729	-3.73366	0.000215331	0.206489	0.423445	DOWN
SSPN	0.129015	3.69074	3.72523	0.000222408	0.206489	0.396173	UP
ANXA1	-0.246481	8.00557	-3.72473	0.000222835	0.206489	0.394554	DOWN
DDX12P	0.187175	4.963	3.72428	0.000223219	0.206489	0.393101	UP
AP1AR	-0.211359	3.95894	-3.72343	0.000223951	0.206489	0.390344	DOWN
CBLN2	0.115901	3.18438	3.72034	0.00022662	0.206489	0.380354	UP
RAET1G	-0.228939	3.64737	-3.71484	0.000231439	0.206489	0.362614	DOWN
PHAX	-0.20414	5.3791	-3.69027	0.000254175	0.206489	0.283639	DOWN
MTIF3	-0.146726	4.91897	-3.67372	0.000270668	0.206489	0.230687	DOWN
RASSF8-AS1	0.143299	2.11619	3.67142	0.000273037	0.206489	0.223347	UP
DEFA10P	0.106764	1.65032	3.66945	0.000275075	0.206489	0.217087	NOT
TXNDC12	-0.129678	5.01094	-3.6641	0.000280701	0.206489	0.200042	DOWN
ZNF718	-0.183874	4.54352	-3.66121	0.000283789	0.206489	0.19083	DOWN
TBCE	-0.130155	4.09329	-3.65739	0.000287919	0.206489	0.178671	DOWN
VPS29	-0.15971	7.60315	-3.65283	0.000292907	0.206489	0.164214	DOWN
POLA1	-0.143885	4.42852	-3.64744	0.000298923	0.206489	0.147105	DOWN
ERH	-0.191633	5.93708	-3.64409	0.000302719	0.206489	0.136488	DOWN
SRP72P2	-0.0905705	3.28478	-3.64395	0.00030288	0.206489	0.136041	NOT
CCDC43	-0.164603	5.03101	-3.63413	0.000314276	0.206489	0.10497	DOWN
CYP2A7	0.169431	4.79274	3.63062	0.00031844	0.206489	0.093899	UP
EFCAB8	0.103308	3.48866	3.61213	0.000341281	0.206489	0.035655	NOT
USP33	-0.09806	6.72792	-3.61138	0.00034224	0.206489	0.0332975	NOT
MIR455	0.083648	1.76826	3.60634	0.000348743	0.206489	0.0174771	NOT
NSMCE2	-0.149191	4.94573	-3.60534	0.000350048	0.206489	0.0143374	DOWN
DNAJB9	-0.167523	5.43731	-3.60415	0.000351606	0.206489	0.0106043	DOWN
ZNF253	-0.173905	4.61021	-3.59766	0.000360218	0.206489	-0.0097277	DOWN
KLRB1	-0.310215	6.36247	-3.59607	0.000362354	0.206489	-0.014696	DOWN
CSHL1	0.138834	2.57396	3.59415	0.000364954	0.206489	-0.0207014	UP
CEP152	-0.12275	3.47694	-3.59015	0.000370419	0.206489	-0.0331893	DOWN
SRP9	-0.191317	8.06099	-3.58887	0.000372197	0.206489	-0.0372098	DOWN
GARS1	-0.12341	6.3395	-3.58625	0.000375835	0.206489	-0.0453819	DOWN
AGGF1	-0.136589	6.16282	-3.58623	0.000375864	0.206489	-0.0454465	DOWN
IBTK	-0.183983	5.21213	-3.58544	0.000376967	0.206489	-0.0479064	DOWN
EED	-0.190203	6.72802	-3.58384	0.000379209	0.206489	-0.0528868	DOWN
LINC01489	0.120376	2.30391	3.58172	0.000382213	0.206489	-0.0595148	UP
ZNF326	-0.14879	4.73324	-3.57998	0.00038468	0.206489	-0.0649164	DOWN
BPNT1	-0.168403	4.01341	-3.56654	0.00040432	0.210249	-0.106723	DOWN
GGNBP1	0.129125	2.81441	3.56128	0.000412265	0.210249	-0.123056	UP
EIF1AX	-0.3479	5.18	-3.56076	0.000413049	0.210249	-0.124651	DOWN
TSGA10	-0.146476	3.05602	-3.54916	0.00043111	0.213785	-0.160562	DOWN
HEY2	0.115337	2.65644	3.54608	0.000436026	0.213785	-0.170074	UP
BRD7	-0.163658	6.5211	-3.53503	0.000454109	0.213785	-0.204156	DOWN
LRCH1	-0.151132	4.75907	-3.53379	0.000456181	0.213785	-0.207973	DOWN
HDAC8	-0.12109	4.78978	-3.52925	0.000463845	0.213785	-0.221943	DOWN
DNTTIP2	-0.20627	6.01286	-3.52279	0.000474948	0.213785	-0.241774	DOWN
MRPL13	-0.208587	5.2478	-3.52206	0.00047622	0.213785	-0.244017	DOWN
ZMYM4-AS1	-0.169075	4.16424	-3.52109	0.000477927	0.213785	-0.247015	DOWN
TP53I11	0.193398	5.5572	3.51501	0.000488662	0.215325	-0.265632	UP
RSF1	-0.132473	6.49502	-3.49698	0.000521877	0.22012	-0.320727	DOWN
VAX1	0.111878	2.96135	3.48966	0.000535949	0.22012	-0.343009	NOT
GP2	0.105688	2.36588	3.486	0.000543136	0.22012	-0.354163	NOT
NCALD	-0.160069	3.13338	-3.48355	0.000547978	0.22012	-0.361594	DOWN
ZNF440	-0.23496	3.89286	-3.48009	0.000554899	0.22012	-0.3721	DOWN
FKBP3	-0.258032	5.71357	-3.4758	0.000563596	0.22012	-0.385118	DOWN
ARMC10	-0.109702	5.81068	-3.46983	0.000575901	0.22012	-0.403193	NOT
MIR17HG	-0.129454	2.0765	-3.46817	0.000579369	0.22012	-0.408217	DOWN
FAM161B	-0.129627	3.45523	-3.45532	0.000606873	0.22012	-0.447017	DOWN
RANBP6	-0.183099	4.67721	-3.45121	0.000615924	0.22012	-0.459398	DOWN
LINC00597	-0.136419	3.02518	-3.45077	0.000616897	0.22012	-0.460718	DOWN
APTX	-0.102534	3.95961	-3.442	0.000636661	0.22012	-0.487087	NOT
PSMG2	-0.151502	5.58781	-3.43946	0.000642497	0.22012	-0.494715	DOWN
MRE11	-0.136188	5.69084	-3.43694	0.000648338	0.22012	-0.50228	DOWN
TRDJ2	-0.341571	5.1474	-3.42773	0.000670087	0.22012	-0.529856	DOWN
MICALL2-DT	0.139664	2.73116	3.42537	0.000675763	0.22012	-0.536903	UP
MRPL3	-0.206936	5.30001	-3.42408	0.000678893	0.22012	-0.540764	DOWN
VN1R10P	0.0882507	1.91117	3.41523	0.000700697	0.22012	-0.567172	NOT
SWAP70	-0.168506	5.80863	-3.41445	0.000702653	0.22012	-0.569501	DOWN
SRFBP1	-0.180703	4.28885	-3.40991	0.00071413	0.22012	-0.583032	DOWN
SNORD58C	-0.226448	2.88081	-3.40411	0.000729044	0.22012	-0.600292	DOWN
FCN3	0.129913	3.82993	3.39775	0.000745719	0.22012	-0.619171	UP
CSNK1G3	-0.136061	6.22368	-3.39665	0.00074865	0.22012	-0.622445	DOWN
CRLS1	-0.12571	5.10124	-3.39383	0.000756168	0.22012	-0.630786	DOWN
VPS33A	-0.107002	5.8004	-3.39314	0.000758025	0.22012	-0.632833	NOT
SLC7A14-AS1	0.105334	2.11691	3.38414	0.000782604	0.22012	-0.659461	NOT
CHMP5	-0.148432	6.78708	-3.38066	0.000792329	0.22012	-0.669764	DOWN
MIR518C	0.160464	2.05492	3.37921	0.000796394	0.22012	-0.674033	UP
TRDV2	-0.335655	3.49841	-3.37889	0.000797296	0.22012	-0.674978	DOWN
LOC105372560	0.128677	1.88855	3.37425	0.000810499	0.22012	-0.688677	UP
FBXL22	0.129635	2.02129	3.37394	0.000811363	0.22012	-0.689566	UP
RPF1	-0.172802	6.43892	-3.36742	0.000830275	0.22012	-0.708781	DOWN
SNHG9	-0.159036	6.71016	-3.36739	0.000830352	0.22012	-0.708859	DOWN
ANKRD13C	-0.167017	5.71369	-3.36222	0.000845643	0.22012	-0.724073	DOWN
ISCU	-0.100348	5.96052	-3.35951	0.000853748	0.22012	-0.732024	NOT
SNORD14A	-0.266287	5.04909	-3.35776	0.000859033	0.22012	-0.737168	DOWN
MSLN	0.0947235	3.06653	3.35541	0.000866142	0.22012	-0.744039	NOT
OR51T1	0.108142	2.98785	3.3552	0.000866811	0.22012	-0.744681	NOT
LINC01301	0.142575	2.23209	3.35497	0.000867493	0.22012	-0.745337	UP
LARP7	-0.275956	5.32758	-3.3522	0.000876003	0.22012	-0.753473	DOWN
NAA16	-0.143909	5.30683	-3.35194	0.000876793	0.22012	-0.754225	DOWN
OTUD6B-AS1	-0.286339	5.12488	-3.3504	0.000881551	0.22012	-0.758735	DOWN
SMIM4	-0.2206	5.51322	-3.347	0.000892154	0.22012	-0.768697	DOWN
ZNF451	-0.105092	5.34096	-3.34532	0.000897418	0.22012	-0.773599	NOT
EEA1	-0.182645	4.65125	-3.34422	0.000900884	0.22012	-0.77681	DOWN
GTPBP4	-0.144814	4.96326	-3.34406	0.000901378	0.22012	-0.777267	DOWN
CDC26	-0.190652	5.44967	-3.34359	0.000902872	0.22012	-0.778647	DOWN
MIRLET7F1	-0.190524	2.07906	-3.34293	0.000904979	0.22012	-0.780588	DOWN
MRPL33	-0.194171	7.85507	-3.34064	0.000912269	0.22012	-0.787272	DOWN
TMEM50B	-0.147686	6.61946	-3.34013	0.000913904	0.22012	-0.788765	DOWN
THOC1	-0.163291	4.77993	-3.33799	0.000920781	0.22012	-0.795009	DOWN
DIPK2B	0.0920408	2.70198	3.33786	0.000921209	0.22012	-0.795396	NOT
TREML3P	0.146153	6.53036	3.33028	0.000945953	0.22012	-0.817471	UP
NSA2	-0.21769	2.5942	-3.33002	0.000946817	0.22012	-0.818231	DOWN
TGS1	-0.102424	6.17543	-3.32987	0.000947306	0.22012	-0.818661	NOT
CEP57	-0.180126	6.63381	-3.32692	0.00095714	0.22012	-0.82726	DOWN
CDR2L	0.115479	3.20349	3.32476	0.000964377	0.22012	-0.833532	UP
COPS4	-0.19345	4.5866	-3.32446	0.000965379	0.22012	-0.834396	DOWN
PSMD14	-0.219889	5.27531	-3.31846	0.000985807	0.22012	-0.851827	DOWN
KIAA1586	-0.204189	6.01791	-3.31047	0.00101364	0.22012	-0.874998	DOWN
MIR4273	-0.204618	2.88978	-3.30942	0.00101733	0.22012	-0.878021	DOWN
NSRP1	-0.157709	5.25951	-3.30784	0.00102296	0.22012	-0.882616	DOWN
RIMKLB	-0.125155	4.65717	-3.30704	0.00102581	0.22012	-0.884925	DOWN
TMEM168	-0.14209	5.23406	-3.307	0.00102594	0.22012	-0.885031	DOWN
MRPL58	-0.182138	5.93496	-3.30222	0.00104311	0.22012	-0.89884	DOWN
RMDN1	-0.145198	5.34272	-3.30158	0.00104545	0.22012	-0.900702	DOWN
NXN	0.0853663	2.50219	3.30084	0.00104813	0.22012	-0.902834	NOT
U2SURP	-0.172604	6.71761	-3.30043	0.00104963	0.22012	-0.904023	DOWN
GCSH	0.119867	1.40287	3.29938	0.00105344	0.22012	-0.907035	UP
COA6	-0.16678	4.03812	-3.29752	0.00106027	0.22012	-0.912411	DOWN
CLN5	-0.141457	5.46248	-3.29747	0.00106045	0.22012	-0.912554	DOWN
VWCE	0.171501	4.77363	3.29743	0.0010606	0.22012	-0.912673	UP
MIR764	0.0920255	2.16063	3.2972	0.00106145	0.22012	-0.913337	NOT
SURF2	-0.159241	4.97043	-3.29537	0.00106821	0.22012	-0.918616	DOWN
SEPSECS	-0.115072	5.38484	-3.29341	0.00107547	0.22012	-0.924249	DOWN
LOC100506869	-0.111798	2.89237	-3.29319	0.00107631	0.22012	-0.924904	NOT
NEK4	-0.104877	5.92463	-3.29267	0.00107825	0.22012	-0.926396	NOT
DNAJC7	-0.121278	6.81381	-3.28983	0.0010889	0.22012	-0.934569	DOWN
APPL1	-0.171883	6.3007	-3.2817	0.00111994	0.22012	-0.957936	DOWN
TM2D1	-0.114417	5.73242	-3.28024	0.00112561	0.22012	-0.962134	DOWN
ECM1	0.138074	3.47918	3.27672	0.00113938	0.22012	-0.972241	UP
MIR3685	-0.194594	2.52107	-3.27609	0.00114186	0.22012	-0.974047	DOWN
MIX23	-0.179156	4.68755	-3.27509	0.00114581	0.22012	-0.976917	DOWN
HIKESHI	-0.134021	4.44039	-3.27491	0.00114651	0.22012	-0.977424	DOWN
PPP1R2B	-0.12649	1.67436	-3.2704	0.00116449	0.22012	-0.990348	DOWN
PRKACA	0.127285	7.90702	3.26991	0.00116644	0.22012	-0.991738	UP
USP1	-0.145834	5.37782	-3.26955	0.00116787	0.22012	-0.992759	DOWN
MRPL1	-0.216337	4.46785	-3.26924	0.00116915	0.22012	-0.993671	DOWN
CYP4F2	0.148018	2.26496	3.26719	0.0011774	0.22012	-0.999513	UP
AIMP1	-0.23552	5.94497	-3.26638	0.00118071	0.22012	-1.00184	DOWN
TGFB1I1	0.167463	4.2671	3.25835	0.00121373	0.22012	-1.02475	UP
PYROXD1	-0.180318	4.61273	-3.25351	0.0012341	0.22012	-1.03857	DOWN
EXOC6B	-0.151174	3.00797	-3.25349	0.00123419	0.22012	-1.03863	DOWN
NRAP	0.0713105	2.46053	3.24454	0.00127259	0.22012	-1.06407	NOT
SLC7A10	0.127995	3.62048	3.24433	0.00127351	0.22012	-1.06467	UP
TIGD2	-0.115266	2.83252	-3.24175	0.00128483	0.22012	-1.07201	DOWN
PTPN11	-0.0943125	6.74689	-3.24168	0.00128513	0.22012	-1.0722	NOT
ZNF230-DT	0.121337	2.84378	3.24131	0.00128673	0.22012	-1.07324	UP
RBISP1	0.0811138	1.54123	3.24057	0.00129001	0.22012	-1.07535	NOT
NCBP2AS2	-0.171948	4.79426	-3.23861	0.00129869	0.22012	-1.08091	DOWN
ZNF484	-0.167841	5.30041	-3.23651	0.00130801	0.22012	-1.08685	DOWN
NSUN6	-0.0738719	2.68832	-3.23503	0.00131464	0.22012	-1.09104	NOT
GSPT2	-0.132368	3.46869	-3.23394	0.00131956	0.22012	-1.09414	DOWN
MFN1	-0.120515	6.36335	-3.2327	0.00132514	0.22012	-1.09764	DOWN
ZNF85	-0.123769	4.59062	-3.23177	0.00132936	0.22012	-1.10028	DOWN
RECQL	-0.151109	5.72714	-3.23164	0.00132994	0.22012	-1.10064	DOWN
SARNP	-0.169809	5.50035	-3.23078	0.00133386	0.22012	-1.10308	DOWN
TSPAN10	0.0919467	2.884	3.23064	0.00133452	0.22012	-1.10349	NOT
ANKRD12	-0.164093	7.2442	-3.23034	0.00133587	0.22012	-1.10433	DOWN
MIR3934	-0.203162	4.19038	-3.22961	0.00133918	0.22012	-1.10638	DOWN
NUDCD2	-0.18456	4.25117	-3.2278	0.00134748	0.22012	-1.11151	DOWN
DRAM2	-0.13599	6.49637	-3.2278	0.00134748	0.22012	-1.11151	DOWN
SHC2	0.116108	2.68361	3.22631	0.00135434	0.22012	-1.11572	UP
EIF3M	-0.190229	6.85557	-3.22395	0.00136528	0.22012	-1.12239	DOWN
NFYB	-0.170296	4.8971	-3.22377	0.00136613	0.22012	-1.12291	DOWN
DEK	-0.129166	7.17526	-3.22322	0.00136867	0.22012	-1.12445	DOWN
SCARNA9L	-0.286668	4.69124	-3.22253	0.00137188	0.22012	-1.1264	DOWN
FAM95C	0.21796	5.3136	3.22037	0.001382	0.220545	-1.13249	UP
SLIRP	-0.262103	5.01057	-3.21586	0.00140336	0.22132	-1.1452	DOWN
PLRG1	-0.186063	5.80103	-3.21555	0.00140486	0.22132	-1.14609	DOWN
ZNF644	-0.170308	5.75735	-3.21451	0.00140982	0.22132	-1.14901	DOWN
ZNF25	-0.176905	5.04417	-3.21305	0.00141684	0.22132	-1.15313	DOWN
SNW1	-0.102242	5.79114	-3.2113	0.00142524	0.221461	-1.15803	NOT
RBL1	-0.14201	5.67415	-3.20737	0.00144441	0.223264	-1.1691	DOWN
ATP2C1	-0.100361	5.22927	-3.20393	0.00146135	0.223477	-1.17877	NOT
HSP90AA1	-0.199367	6.15213	-3.20362	0.00146286	0.223477	-1.17962	DOWN
COPB2	-0.0802851	7.49677	-3.20248	0.0014685	0.223477	-1.18281	NOT
ARSG	0.118503	6.47521	3.19881	0.0014869	0.224303	-1.19312	UP
PAXBP1	-0.149237	5.13351	-3.19836	0.00148913	0.224303	-1.19436	DOWN
NMD3	-0.177836	5.05264	-3.19372	0.00151268	0.22442	-1.20736	DOWN
NIFK	-0.205859	5.91735	-3.19338	0.00151445	0.22442	-1.20833	DOWN
LOC105377359	-0.137283	3.00053	-3.19164	0.00152338	0.22442	-1.2132	DOWN
TASOR	-0.103917	6.22533	-3.18926	0.00153566	0.22442	-1.21985	NOT
FMN2	0.091936	2.30755	3.18891	0.00153748	0.22442	-1.22083	NOT
FBXO5	-0.15704	4.26569	-3.18857	0.00153925	0.22442	-1.22178	DOWN
IL21-AS1	0.0826009	1.99161	3.18782	0.00154311	0.22442	-1.22386	NOT
KLHL42	-0.13387	4.24097	-3.18568	0.00155429	0.224937	-1.22983	DOWN
NDUFS3	-0.148933	6.58984	-3.18119	0.00157801	0.227257	-1.24237	DOWN
C16orf87	-0.16386	3.74464	-3.17957	0.00158661	0.227386	-1.24687	DOWN
PARP6	-0.0978513	6.24643	-3.17672	0.00160193	0.227502	-1.25483	NOT
CRH	0.0962897	2.5219	3.17655	0.00160283	0.227502	-1.25529	NOT
PTPN2	-0.131239	6.18072	-3.17383	0.00161756	0.228493	-1.26286	DOWN
GIMAP7	-0.234256	7.37163	-3.16877	0.0016453	0.230525	-1.27693	DOWN
SNRPD1	-0.250441	4.58194	-3.16836	0.00164756	0.230525	-1.27807	DOWN
POLR3GL	-0.171288	5.33801	-3.164	0.00167185	0.232821	-1.29018	DOWN
ZW10	-0.103601	3.90962	-3.16243	0.0016807	0.232954	-1.29454	NOT
ADAMTS6	0.0952369	3.00841	3.15928	0.00169848	0.234319	-1.30325	NOT
COL4A6	0.0835062	2.44778	3.15521	0.00172178	0.236428	-1.31452	NOT
ACKR4	-0.148594	3.19852	-3.14472	0.00178321	0.241643	-1.3435	DOWN
FAM21FP	0.217794	2.17276	3.14407	0.00178707	0.241643	-1.34528	UP
NUDT9	-0.123059	4.23223	-3.14269	0.00179535	0.241643	-1.3491	DOWN
COX16	-0.272445	6.13233	-3.14183	0.0018005	0.241643	-1.35147	DOWN
LOC112268292	0.111818	3.25776	3.1418	0.00180068	0.241643	-1.35156	NOT
RO60	-0.117728	5.9303	-3.14036	0.00180935	0.241707	-1.35552	DOWN
UFM1	-0.172002	5.1796	-3.13702	0.00182959	0.241818	-1.36472	DOWN
DNAJA1	-0.181528	6.24095	-3.13558	0.0018384	0.241818	-1.36868	DOWN
PSMA4	-0.215934	6.44181	-3.13535	0.00183978	0.241818	-1.36931	DOWN
TOMM5	-0.216075	4.40603	-3.12898	0.00187916	0.241818	-1.3868	DOWN
GNL2	-0.158896	5.38472	-3.12867	0.0018811	0.241818	-1.38766	DOWN
KRTAP12-4	0.0998291	4.25055	3.12649	0.00189481	0.241818	-1.39365	NOT
ZCCHC4	-0.0922211	3.64771	-3.12617	0.00189683	0.241818	-1.39453	NOT
TBC1D12	-0.109291	3.32044	-3.12466	0.00190635	0.241818	-1.39867	NOT
CSPP1	-0.146858	5.02182	-3.12447	0.00190751	0.241818	-1.39917	DOWN
WBP4	-0.133795	5.26271	-3.12196	0.00192348	0.241818	-1.40605	DOWN
NDUFA6	-0.224225	6.17224	-3.11938	0.00194003	0.241818	-1.41313	DOWN
LINC01482	0.132084	2.05623	3.11827	0.0019472	0.241818	-1.41617	UP
RFX6	0.075941	1.87927	3.11598	0.00196199	0.241818	-1.42242	NOT
VBP1	-0.123247	4.14235	-3.11554	0.00196488	0.241818	-1.42363	DOWN
AGPS	-0.187595	4.9709	-3.11504	0.00196812	0.241818	-1.42499	DOWN
APOA4	0.0940803	2.47768	3.11483	0.0019695	0.241818	-1.42557	NOT
PNPLA8	-0.115973	5.71749	-3.11377	0.00197643	0.241818	-1.42848	DOWN
LINC02574	0.106051	2.09073	3.11349	0.00197823	0.241818	-1.42923	NOT
AP3M1	-0.0946827	6.76205	-3.11226	0.00198628	0.241818	-1.43258	NOT
KCNK4-TEX40	0.161913	4.1901	3.10943	0.00200501	0.241818	-1.44032	UP
LINC01950	0.120946	2.31836	3.10898	0.00200797	0.241818	-1.44154	UP
ATAD2B	-0.0814733	5.99305	-3.10895	0.00200815	0.241818	-1.44162	NOT
DDRGK1	-0.0937122	7.18135	-3.10814	0.00201354	0.241818	-1.44383	NOT
FKBPL	0.110283	3.59439	3.10727	0.00201934	0.241818	-1.4462	NOT
DNAJC17	-0.137449	4.44112	-3.10717	0.00202003	0.241818	-1.44648	DOWN
LOC100507472	0.133992	3.25838	3.1067	0.00202314	0.241818	-1.44775	UP
TSN	-0.145714	5.39147	-3.10419	0.00204003	0.242487	-1.45461	DOWN
LINC00696	0.0959008	2.69091	3.10093	0.00206206	0.242487	-1.46347	NOT
ATP5PO	-0.228283	8.14241	-3.09923	0.00207369	0.242487	-1.46811	DOWN
APLP1	-0.0842592	2.76257	-3.09816	0.00208098	0.242487	-1.47101	NOT
VPS50	-0.150558	4.8582	-3.09738	0.00208636	0.242487	-1.47314	DOWN
RBM33-DT	-0.189416	5.09037	-3.09422	0.00210821	0.242487	-1.48173	DOWN
TXNDC17	-0.177681	6.60456	-3.09399	0.00210978	0.242487	-1.48234	DOWN
DPPA5	0.100068	2.6356	3.09354	0.00211287	0.242487	-1.48355	NOT
NKAPD1	-0.163418	4.54327	-3.09203	0.00212344	0.242487	-1.48767	DOWN
SHROOM4	0.105087	2.82139	3.09119	0.00212934	0.242487	-1.48995	NOT
ZCCHC7	-0.130924	7.1809	-3.08755	0.00215494	0.242487	-1.49981	DOWN
OR10A4	0.100914	2.22122	3.08729	0.00215682	0.242487	-1.50053	NOT
GPSM3	0.0864837	8.09922	3.08696	0.00215915	0.242487	-1.50142	NOT
RAB22A	-0.0753488	7.46868	-3.08572	0.00216795	0.242487	-1.50477	NOT
C1orf52	-0.0837823	6.19169	-3.08331	0.0021852	0.242487	-1.5113	NOT
MGST1	-0.102932	2.89414	-3.08128	0.00219978	0.242487	-1.51678	NOT
SETDB2	-0.163155	5.17902	-3.08093	0.00220231	0.242487	-1.51773	DOWN
HECTD1	-0.103269	6.15112	-3.07981	0.00221045	0.242487	-1.52077	NOT
UBA6	-0.106445	6.06186	-3.07816	0.00222244	0.242487	-1.52523	NOT
NDUFA9	-0.137081	6.03458	-3.07716	0.0022297	0.242487	-1.52792	DOWN
CYP20A1	-0.1204	5.56221	-3.07501	0.00224547	0.242487	-1.53372	DOWN
DDX20	-0.116193	4.29768	-3.07433	0.00225051	0.242487	-1.53557	DOWN
RSRC2	-0.120313	7.61784	-3.07236	0.00226506	0.242487	-1.54088	DOWN
TYW3	-0.185599	5.56937	-3.07192	0.00226832	0.242487	-1.54207	DOWN
HNRNPR	-0.15548	6.86625	-3.07149	0.00227155	0.242487	-1.54324	DOWN
ZFR	-0.0869862	7.08046	-3.07023	0.00228089	0.242487	-1.54662	NOT
SRP72	-0.166207	6.87532	-3.06876	0.00229193	0.242487	-1.5506	DOWN
SEC14L5	0.0891523	3.11673	3.06642	0.00230954	0.242487	-1.5569	NOT
LYRM7	-0.182804	4.47284	-3.06612	0.00231179	0.242487	-1.55771	DOWN
TSNAX	-0.151004	7.43951	-3.06547	0.00231668	0.242487	-1.55945	DOWN
LARP4	-0.132901	5.00732	-3.06449	0.0023241	0.242487	-1.56208	DOWN
ARV1	-0.123225	5.36257	-3.06433	0.00232534	0.242487	-1.56252	DOWN
COPS2	-0.181954	5.98137	-3.06409	0.0023272	0.242487	-1.56318	DOWN
MIR409	0.0772494	1.84456	3.06236	0.00234038	0.242487	-1.56783	NOT
CASP8AP2	-0.166938	5.36045	-3.06213	0.00234211	0.242487	-1.56844	DOWN
FABP5P3	0.131562	2.53189	3.06213	0.00234212	0.242487	-1.56844	UP
CNOT6	-0.105093	4.82118	-3.06135	0.0023481	0.242487	-1.57054	NOT
SV2C	0.095282	2.00315	3.06129	0.00234854	0.242487	-1.5707	NOT
ANKRA2	-0.132464	4.83235	-3.0601	0.00235772	0.242487	-1.57391	DOWN
ESD	-0.147152	6.98887	-3.05912	0.00236523	0.242487	-1.57653	DOWN
SRA1	0.0937112	5.49367	3.05909	0.00236549	0.242487	-1.57662	NOT
TMED3	-0.114341	4.5072	-3.05767	0.00237646	0.242582	-1.58043	DOWN
DENND6A	-0.0842693	6.57567	-3.05589	0.00239026	0.242582	-1.58519	NOT
EXOSC8	-0.134618	5.60169	-3.05579	0.00239107	0.242582	-1.58547	DOWN
CCT3	-0.138029	6.50678	-3.04976	0.0024385	0.245236	-1.60164	DOWN
KTN1	-0.222799	5.92779	-3.04817	0.00245118	0.245236	-1.60591	DOWN
CCDC18	-0.193494	5.24298	-3.04805	0.0024521	0.245236	-1.60622	DOWN
KLHDC2	-0.100566	6.54996	-3.04498	0.00247672	0.245236	-1.61444	NOT
GCC2	-0.165823	6.50938	-3.04452	0.00248045	0.245236	-1.61568	DOWN
CAMLG	-0.127627	5.79357	-3.04306	0.00249219	0.245236	-1.61956	DOWN
GHRHR	0.112295	3.96678	3.04281	0.00249424	0.245236	-1.62024	NOT
USP46	-0.109911	2.98574	-3.04174	0.00250293	0.245236	-1.6231	NOT
EPOR	0.103582	4.33614	3.04172	0.00250312	0.245236	-1.62316	NOT
EIF2A	-0.15092	5.60011	-3.04162	0.00250389	0.245236	-1.62342	DOWN
COMMD3	-0.270689	6.68807	-3.04045	0.00251345	0.245236	-1.62655	DOWN
LTC4S	0.0807408	4.5813	3.04002	0.0025169	0.245236	-1.62768	NOT
NRAS	-0.094	6.60842	-3.03833	0.00253078	0.245543	-1.6322	NOT
VPS13C	-0.123426	6.61642	-3.03674	0.0025439	0.245543	-1.63646	DOWN
RNU7-80P	0.195406	2.63182	3.03556	0.00255364	0.245543	-1.6396	UP
FAM204A	-0.128746	5.71607	-3.03505	0.00255784	0.245543	-1.64095	DOWN
ETAA1	-0.145719	4.39552	-3.03445	0.0025628	0.245543	-1.64254	DOWN
RPL36AL	-0.134026	5.96928	-3.03359	0.00256995	0.245543	-1.64484	DOWN
SLC39A12	0.0786618	2.59364	3.03131	0.00258906	0.246571	-1.65093	NOT
MS4A14	-0.191636	5.28713	-3.0277	0.00261945	0.246915	-1.66052	DOWN
FAM170B	0.0914853	2.78585	3.02675	0.00262751	0.246915	-1.66305	NOT
NUPR1	0.103152	3.06592	3.02647	0.00262989	0.246915	-1.66379	NOT
SMARCA5	-0.109829	7.63365	-3.0259	0.00263475	0.246915	-1.66531	NOT
SLK	-0.117678	7.35403	-3.02419	0.00264937	0.246915	-1.66986	DOWN
INTS7	-0.10392	4.49243	-3.02393	0.00265159	0.246915	-1.67055	NOT
DNAJC21	-0.160445	5.94561	-3.02206	0.00266767	0.246915	-1.67552	DOWN
CYSLTR2	-0.183303	3.82288	-3.02203	0.00266793	0.246915	-1.6756	DOWN
HMHB1	0.118831	2.90803	3.01994	0.00268605	0.246915	-1.68116	UP
BCCIP	-0.212224	4.76217	-3.01832	0.0027001	0.246915	-1.68545	DOWN
ZNF271P	-0.134941	4.30553	-3.01797	0.00270317	0.246915	-1.68638	DOWN
MED4	-0.0977495	5.96916	-3.01637	0.00271718	0.246915	-1.69063	NOT
CHCHD7	-0.140126	4.74154	-3.01563	0.00272365	0.246915	-1.69259	DOWN
CFAP36	-0.156909	4.29947	-3.0114	0.00276099	0.246915	-1.70377	DOWN
PDCD10	-0.143203	6.17293	-3.01023	0.00277149	0.246915	-1.70689	DOWN
NRIP1	-0.135585	6.22795	-3.01022	0.0027715	0.246915	-1.7069	DOWN
CCDC91	-0.180524	5.89054	-3.00969	0.00277629	0.246915	-1.70831	DOWN
ACTR6	-0.17387	3.79754	-3.00941	0.00277878	0.246915	-1.70905	DOWN
MANF	-0.151963	6.58243	-3.006	0.00280944	0.246915	-1.71807	DOWN
LTV1	-0.200042	4.95499	-3.00568	0.00281234	0.246915	-1.71891	DOWN
DMRT1	0.0885979	3.34388	3.00532	0.00281558	0.246915	-1.71986	NOT
COX20	-0.119378	4.85692	-3.0038	0.00282941	0.246915	-1.72388	DOWN
ZACN	0.0863847	5.04445	3.00341	0.00283289	0.246915	-1.72489	NOT
ANPEP	0.150055	9.02269	3.00337	0.00283327	0.246915	-1.725	UP
AK4	0.127074	3.67942	3.00329	0.00283402	0.246915	-1.72522	UP
MYT1L	0.0920237	2.84587	3.00074	0.00285732	0.246915	-1.73194	NOT
EBNA1BP2	-0.122701	4.48598	-3.00009	0.00286333	0.246915	-1.73367	DOWN
ZRANB2	-0.154403	7.88637	-2.9997	0.00286691	0.246915	-1.73469	DOWN
CWC27	-0.192157	4.93374	-2.99947	0.00286906	0.246915	-1.73531	DOWN
CD70	0.085469	3.62479	2.99842	0.00287872	0.246915	-1.73807	NOT
OBP2B	0.156933	2.4037	2.99739	0.00288824	0.246915	-1.74078	UP
LINC01118	0.116891	3.02208	2.99559	0.00290502	0.246915	-1.74553	UP
LOC105376789	0.127057	3.10645	2.99531	0.00290756	0.246915	-1.74625	UP
PRMT9	-0.12227	4.53385	-2.99513	0.00290929	0.246915	-1.74674	DOWN
ZFP3	-0.144405	5.10762	-2.99505	0.00291001	0.246915	-1.74694	DOWN
CHML	-0.148702	3.69517	-2.99408	0.00291904	0.246915	-1.74949	DOWN
AIF1	-0.131479	8.50725	-2.99204	0.00293822	0.246915	-1.75486	DOWN
LOC105373730	-0.159413	3.55549	-2.9919	0.00293953	0.246915	-1.75523	DOWN
POC5	-0.108017	4.78799	-2.99178	0.00294065	0.246915	-1.75554	NOT
HMCES	-0.113467	5.63505	-2.99089	0.00294906	0.246915	-1.75789	NOT
CNKSR3	0.0880631	2.81826	2.99082	0.0029497	0.246915	-1.75806	NOT
CDA	0.179075	8.54888	2.99045	0.00295322	0.246915	-1.75904	UP
NLGN3	0.101561	3.93999	2.98845	0.00297227	0.246915	-1.76432	NOT
PCDHA4	0.114652	1.80078	2.98832	0.00297349	0.246915	-1.76465	UP
GLOD4	-0.157034	5.35016	-2.98826	0.00297403	0.246915	-1.7648	DOWN
ARL13B	-0.131436	4.22328	-2.98791	0.0029774	0.246915	-1.76573	DOWN
SLC38A6	-0.0993847	4.4249	-2.98284	0.00302608	0.247334	-1.77904	NOT
GON7	-0.139658	3.44059	-2.98239	0.00303042	0.247334	-1.78021	DOWN
SMC3	-0.159071	6.75737	-2.98215	0.00303274	0.247334	-1.78084	DOWN
ANXA4	-0.10436	5.93189	-2.98105	0.00304339	0.247334	-1.78372	NOT
EIF2S3	-0.141345	9.12606	-2.98087	0.0030452	0.247334	-1.78421	DOWN
LOC105373334	-0.190932	2.92266	-2.98079	0.00304598	0.247334	-1.78442	DOWN
LINC02026	0.0698786	1.73127	2.98076	0.00304619	0.247334	-1.78447	NOT
LOC105373614	0.103878	2.85198	2.97967	0.00305688	0.247334	-1.78735	NOT
RAB11FIP2	-0.0930118	6.08457	-2.97868	0.00306651	0.247334	-1.78993	NOT
RALA	-0.140154	5.25247	-2.97725	0.00308057	0.247334	-1.79368	DOWN
SUB1	-0.206851	3.8236	-2.97712	0.00308182	0.247334	-1.79401	DOWN
GHITM	-0.111356	7.18575	-2.97616	0.00309131	0.247334	-1.79653	NOT
TMEM183A	-0.128912	4.43874	-2.97615	0.00309136	0.247334	-1.79655	DOWN
MGAM	0.187208	8.53228	2.97207	0.00313192	0.248711	-1.80724	UP
GOLT1B	-0.122298	5.41628	-2.97192	0.00313342	0.248711	-1.80763	DOWN
ANAPC15	-0.134023	4.74364	-2.97187	0.00313385	0.248711	-1.80774	DOWN
PCDHGA3	0.0923414	2.10786	2.96908	0.00316185	0.250261	-1.81503	NOT
SMC6	-0.182443	5.10939	-2.96703	0.00318263	0.251232	-1.8204	DOWN
CRBN	-0.118546	7.57188	-2.96508	0.00320236	0.25155	-1.82547	DOWN
RPS29	-0.137606	7.75161	-2.96495	0.00320369	0.25155	-1.82581	DOWN
MIOS	-0.136275	4.9757	-2.96315	0.00322217	0.252329	-1.83052	DOWN
DIAPH2	-0.100189	6.46372	-2.9616	0.00323806	0.252747	-1.83456	NOT
TMEM242	-0.142063	3.8779	-2.96023	0.00325213	0.252747	-1.83811	DOWN
UFC1	-0.136462	6.78429	-2.96013	0.00325319	0.252747	-1.83838	DOWN
NIPAL2	-0.129434	4.14973	-2.95855	0.00326959	0.252772	-1.8425	DOWN
METTL21A	-0.0926076	5.33464	-2.95791	0.00327625	0.252772	-1.84416	NOT
CHCHD1	-0.17588	4.3328	-2.95736	0.00328196	0.252772	-1.84559	DOWN
UBE2Q1-AS1	0.0874805	2.16422	2.95497	0.00330693	0.252772	-1.8518	NOT
SCAPER	-0.148565	5.63794	-2.9544	0.00331294	0.252772	-1.85329	DOWN
VDR	0.124079	5.35164	2.95439	0.003313	0.252772	-1.8533	UP
RAP1GAP2	0.105911	5.61728	2.95324	0.00332515	0.252772	-1.8563	NOT
KNTC1	-0.0997878	4.23692	-2.95263	0.00333161	0.252772	-1.85789	NOT
KIF20B	-0.185991	3.59898	-2.95165	0.00334197	0.252772	-1.86044	DOWN
WDR89	-0.163163	4.06487	-2.95089	0.00334998	0.252772	-1.8624	DOWN
NAV1	0.0712595	2.73101	2.95061	0.00335296	0.252772	-1.86312	NOT
RAP1GDS1	-0.122837	5.60265	-2.94947	0.00336509	0.252772	-1.86608	DOWN
WWC2	-0.108101	2.77547	-2.94821	0.00337851	0.252772	-1.86934	NOT
GJA5	0.0807063	2.97457	2.94796	0.0033812	0.252772	-1.87	NOT
CXCL8	-0.228438	4.24598	-2.94677	0.00339403	0.252772	-1.87309	DOWN
STEAP3-AS1	0.0929355	2.14589	2.9466	0.00339586	0.252772	-1.87354	NOT
SPCS3	-0.108745	6.77538	-2.9463	0.00339906	0.252772	-1.87431	NOT
LOC112268268	-0.115906	2.11963	-2.94538	0.00340893	0.252869	-1.87668	DOWN
STRN3	-0.102445	6.312	-2.94245	0.00344068	0.253168	-1.88427	NOT
CGGBP1	-0.0609426	7.66545	-2.94236	0.00344167	0.253168	-1.88451	NOT
LMBRD2	-0.12107	4.6493	-2.94184	0.00344739	0.253168	-1.88587	DOWN
POLR2H	-0.150757	4.65029	-2.9406	0.00346087	0.253168	-1.88906	DOWN
IFNA8	0.08926	1.93611	2.94056	0.00346131	0.253168	-1.88917	NOT
CAPN7	-0.101561	6.23338	-2.93923	0.00347588	0.253168	-1.89261	NOT
SH2D1B	-0.211323	4.53048	-2.93878	0.00348089	0.253168	-1.89379	DOWN
MORF4L1	-0.103526	5.57993	-2.93816	0.00348768	0.253168	-1.89538	NOT
CADM3-AS1	0.0977648	3.5018	2.93727	0.00349753	0.253168	-1.89769	NOT
PHF12	0.0859937	7.9494	2.93584	0.0035133	0.253168	-1.90137	NOT
TASL	-0.131421	6.15672	-2.93544	0.00351779	0.253168	-1.90242	DOWN
VIRMA	-0.0894882	5.35463	-2.93475	0.00352541	0.253168	-1.90419	NOT
GOSR2	-0.102165	5.60315	-2.93411	0.00353252	0.253168	-1.90584	NOT
ADK	-0.151437	5.65851	-2.93322	0.00354249	0.253168	-1.90814	DOWN
RPS6KB1	-0.0669786	6.83686	-2.93289	0.00354617	0.253168	-1.90899	NOT
ZNF578	-0.129869	2.21968	-2.93131	0.00356391	0.253168	-1.91308	DOWN
TPT1	-0.129828	9.83601	-2.9312	0.00356516	0.253168	-1.91336	DOWN
HPD	0.0949254	3.12216	2.9309	0.00356853	0.253168	-1.91414	NOT
MRPS35	-0.133869	5.18897	-2.93024	0.00357589	0.253168	-1.91582	DOWN
LOC101927226	0.0990384	5.46893	2.92765	0.00360519	0.253973	-1.9225	NOT
GFM2	-0.109914	5.90605	-2.92731	0.00360908	0.253973	-1.92338	NOT
IK	-0.099711	7.03689	-2.92696	0.00361307	0.253973	-1.92428	NOT
GABRR3	0.0906128	1.83638	2.92584	0.00362581	0.254263	-1.92716	NOT
ZNF853	0.0907187	3.78149	2.92498	0.00363569	0.254352	-1.92939	NOT
MIR3065	0.14455	4.39832	2.924	0.00364684	0.254529	-1.93189	UP
EIF2AK3	-0.127316	4.5469	-2.92289	0.00365964	0.25482	-1.93476	DOWN
FGFBP1	0.103671	2.73324	2.92183	0.00367185	0.255068	-1.93748	NOT
ATP6V1E1	-0.113514	8.62017	-2.91941	0.00369983	0.255134	-1.94369	DOWN
CLDND1	-0.124243	6.03383	-2.919	0.00370462	0.255134	-1.94475	DOWN
TTC21B	-0.123309	4.60141	-2.91709	0.00372696	0.255134	-1.94967	DOWN
USO1	-0.117528	6.24988	-2.91636	0.00373549	0.255134	-1.95154	DOWN
PNPLA1	0.15587	4.3942	2.91616	0.00373788	0.255134	-1.95206	UP
MEA1	-0.109939	6.46971	-2.91528	0.00374816	0.255134	-1.9543	NOT
BANK1	-0.22773	5.07067	-2.91496	0.003752	0.255134	-1.95514	DOWN
NME7	-0.126646	3.51324	-2.91491	0.00375249	0.255134	-1.95525	DOWN
CCDC59	-0.143146	6.67632	-2.91407	0.00376245	0.255134	-1.95742	DOWN
LILRB5	0.129863	2.47375	2.91329	0.00377162	0.255134	-1.95941	UP
MITD1	-0.156152	6.45307	-2.91269	0.00377876	0.255134	-1.96095	DOWN
MKKS	-0.146934	4.94684	-2.91245	0.00378159	0.255134	-1.96156	DOWN
CTNND2	0.091561	2.61005	2.91215	0.00378514	0.255134	-1.96233	NOT
KIF26A-DT	0.0986328	3.81162	2.91081	0.00380107	0.255624	-1.96576	NOT
MRPL51	-0.224157	7.32532	-2.90942	0.00381775	0.256162	-1.96934	DOWN
METAP2	-0.169124	6.41352	-2.90794	0.00383548	0.256386	-1.97313	DOWN
NEMF	-0.125882	6.8329	-2.90769	0.00383845	0.256386	-1.97376	DOWN
KNSTRN	-0.101769	3.46868	-2.90692	0.00384766	0.256421	-1.97572	NOT
MRPS22	-0.160467	5.79595	-2.90279	0.0038978	0.258108	-1.9863	DOWN
MUC5B	0.0702589	3.00532	2.9025	0.00390132	0.258108	-1.98704	NOT
CSTF1	-0.0998627	5.03447	-2.90207	0.0039065	0.258108	-1.98812	NOT
SLC39A10	-0.112809	4.3149	-2.90171	0.00391092	0.258108	-1.98905	NOT
ADAMTSL2	0.0637266	3.51022	2.90069	0.00392348	0.258108	-1.99167	NOT
UTP3	-0.187118	5.64691	-2.90053	0.00392544	0.258108	-1.99207	DOWN
MIR3189	0.115284	1.92496	2.89911	0.00394291	0.258468	-1.9957	UP
ZBED5	-0.144485	7.59187	-2.89694	0.00396975	0.258468	-2.00124	DOWN
SMC4	-0.141672	5.89475	-2.89594	0.00398213	0.258468	-2.00379	DOWN
ZNF239	-0.127303	2.82765	-2.89582	0.00398365	0.258468	-2.0041	DOWN
CTR9	-0.103687	5.73143	-2.89512	0.00399233	0.258468	-2.00588	NOT
DEFB134	0.086883	2.22103	2.89453	0.00399972	0.258468	-2.00739	NOT
DMXL1	-0.0976227	5.90391	-2.89393	0.00400713	0.258468	-2.0089	NOT
ATP2B3	0.109761	2.24987	2.89309	0.00401773	0.258468	-2.01106	NOT
SLCO2B1	0.117201	2.46651	2.89306	0.00401806	0.258468	-2.01112	UP
PCM1	-0.114333	7.22502	-2.89282	0.00402107	0.258468	-2.01173	DOWN
PUM3	-0.159856	4.30587	-2.8914	0.00403892	0.258468	-2.01535	DOWN
GEM	0.0998464	2.06275	2.89019	0.00405412	0.258468	-2.01842	NOT
RPS27A	-0.136049	2.59919	-2.89011	0.00405521	0.258468	-2.01864	DOWN
ACADM	-0.232171	5.77117	-2.89002	0.00405627	0.258468	-2.01885	DOWN
RBFOX1	-0.0764361	2.04594	-2.88887	0.00407088	0.258468	-2.02179	NOT
RPL11	-0.13953	10.6617	-2.88886	0.00407099	0.258468	-2.02181	DOWN
NDUFB9	-0.158473	6.55084	-2.88799	0.00408209	0.258617	-2.02403	DOWN
ME1	-0.112204	2.64522	-2.88674	0.00409793	0.258831	-2.02719	NOT
TIMM8B	-0.196332	5.89609	-2.886	0.0041075	0.258831	-2.0291	DOWN
KRT33B	0.131942	3.01069	2.88566	0.00411178	0.258831	-2.02995	UP
DLL4	0.0954808	2.36773	2.88469	0.00412419	0.259061	-2.03241	NOT
TMEM126B	-0.131755	5.60234	-2.88288	0.00414755	0.259975	-2.03702	DOWN
GPAT3	0.12517	5.52254	2.87884	0.00419987	0.260245	-2.04725	UP
HSPD1	-0.153229	6.59172	-2.87841	0.0042055	0.260245	-2.04834	DOWN
NLRX1	0.109568	4.96468	2.87742	0.00421846	0.260245	-2.05085	NOT
SNORA50B	0.101451	2.37098	2.87701	0.00422382	0.260245	-2.05189	NOT
SMYD2	-0.125002	5.86335	-2.8768	0.00422668	0.260245	-2.05244	DOWN
RBIS	-0.244491	5.63872	-2.87668	0.00422821	0.260245	-2.05273	DOWN
CNIH2	0.137988	3.10266	2.87651	0.00423044	0.260245	-2.05317	UP
NOPCHAP1	-0.158173	4.57191	-2.87636	0.00423244	0.260245	-2.05355	DOWN
SLC35F5	-0.0779781	5.06353	-2.87566	0.00424161	0.260245	-2.05532	NOT
CCT8	-0.149853	6.05906	-2.87554	0.00424322	0.260245	-2.05563	DOWN
NFAM1	0.102019	4.34795	2.87472	0.00425401	0.260245	-2.0577	NOT
SCFD1	-0.109559	6.27258	-2.87434	0.00425907	0.260245	-2.05867	NOT
BOC	0.0821746	2.57537	2.87324	0.00427359	0.260245	-2.06144	NOT
GPR82	-0.139443	3.17689	-2.87213	0.00428827	0.260245	-2.06424	DOWN
ZNF780A	-0.114859	5.43728	-2.8718	0.00429265	0.260245	-2.06507	DOWN
REELD1	0.0777012	2.80415	2.87179	0.00429291	0.260245	-2.06512	NOT
PTCD3	-0.148431	5.87222	-2.87045	0.00431073	0.26079	-2.0685	DOWN
ANP32E	-0.129089	7.22865	-2.86949	0.00432351	0.26081	-2.07092	DOWN
EIF3J	-0.124611	6.14964	-2.86911	0.00432872	0.26081	-2.0719	DOWN
RAN	-0.141776	7.45161	-2.86668	0.00436141	0.26202	-2.07803	DOWN
CASP4LP	-0.170957	4.94878	-2.8663	0.00436656	0.26202	-2.079	DOWN
RTRAF	-0.195184	5.95743	-2.86418	0.00439531	0.263211	-2.08435	DOWN
ZC3H15	-0.201891	6.9397	-2.86222	0.00442193	0.264021	-2.08927	DOWN
PLPP2	0.0728058	3.11654	2.86187	0.00442673	0.264021	-2.09016	NOT
SDK1	0.0690779	2.4416	2.86088	0.0044403	0.264217	-2.09265	NOT
PET117	-0.186122	4.07803	-2.86033	0.00444791	0.264217	-2.09405	DOWN
DDX1	-0.175597	5.79276	-2.85961	0.00445781	0.264273	-2.09586	DOWN
UTP18	-0.13592	5.35228	-2.85633	0.00450318	0.266071	-2.10411	DOWN
STUM	0.0970557	4.39002	2.85592	0.00450885	0.266071	-2.10514	NOT
UQCRC2	-0.100278	7.15854	-2.85508	0.00452062	0.266071	-2.10726	NOT
DNAJC25	-0.137009	4.2308	-2.85424	0.00453233	0.266071	-2.10937	DOWN
ATRX	-0.112453	7.06752	-2.85294	0.00455063	0.266071	-2.11265	NOT
NOL7	-0.097965	6.75503	-2.8516	0.00456937	0.266071	-2.116	NOT
VPS72	-0.108302	5.73777	-2.85066	0.00458265	0.266071	-2.11837	NOT
DUOXA1	0.0783252	2.72576	2.8491	0.0046047	0.266071	-2.12228	NOT
NEDD8	-0.101816	9.13837	-2.84896	0.00460674	0.266071	-2.12264	NOT
LINC00659	0.116451	1.95324	2.84891	0.0046075	0.266071	-2.12277	UP
FN3KRP	-0.0916717	4.88577	-2.84724	0.00463124	0.266071	-2.12696	NOT
BCAS2	-0.146287	5.95883	-2.84694	0.00463553	0.266071	-2.12772	DOWN
ZNF366	0.113767	3.45718	2.84684	0.00463689	0.266071	-2.12795	UP
LINC02885	0.131447	1.72815	2.84649	0.00464197	0.266071	-2.12885	UP
GOLGA8DP	-0.193051	3.28982	-2.84608	0.00464778	0.266071	-2.12986	DOWN
OR7G3	0.0969749	2.00918	2.84544	0.00465688	0.266071	-2.13146	NOT
HSPH1	-0.156551	5.66209	-2.84529	0.0046591	0.266071	-2.13185	DOWN
SRSF3P2	0.10277	2.12404	2.84516	0.00466098	0.266071	-2.13217	NOT
FAM53C	0.132777	7.3161	2.84241	0.00470053	0.266071	-2.13906	UP
HAT1	-0.187087	5.63853	-2.84241	0.00470059	0.266071	-2.13907	DOWN
WASHC3	-0.110785	5.72492	-2.84219	0.00470378	0.266071	-2.13962	NOT
FGL2	-0.115883	9.5027	-2.84202	0.0047062	0.266071	-2.14004	DOWN
KARS1	-0.0966489	6.79817	-2.84143	0.00471478	0.266071	-2.14152	NOT
PEAK3	0.153866	6.54562	2.84141	0.00471511	0.266071	-2.14158	UP
GPR179	0.0968356	3.91638	2.84124	0.00471753	0.266071	-2.142	NOT
GTF2B	-0.126042	6.90472	-2.83955	0.0047421	0.266071	-2.14623	DOWN
DYNLT2B	-0.218713	4.82711	-2.83949	0.00474292	0.266071	-2.14637	DOWN
MRPS33	-0.231075	3.91772	-2.83912	0.00474837	0.266071	-2.1473	DOWN
NDUFS5	-0.215016	6.51178	-2.83809	0.0047634	0.266071	-2.14988	DOWN
IQSEC1	0.081827	8.59418	2.83796	0.00476535	0.266071	-2.15021	NOT
FGFR1	0.0969087	2.40507	2.8377	0.00476909	0.266071	-2.15085	NOT
NADK2	-0.117795	5.03351	-2.83719	0.00477653	0.266071	-2.15212	DOWN
R3HCC1L	-0.0882445	5.15317	-2.83546	0.00480209	0.266991	-2.15646	NOT
C2orf69	-0.106193	4.02309	-2.83472	0.00481295	0.267003	-2.1583	NOT
GMPS	-0.121573	5.10923	-2.83378	0.00482688	0.267003	-2.16065	DOWN
PRPF39	-0.185178	4.81133	-2.83327	0.00483441	0.267003	-2.16192	DOWN
BASP1	0.118741	11.2113	2.83254	0.00484529	0.267003	-2.16375	UP
LINC02686	-0.100197	2.03038	-2.83239	0.00484754	0.267003	-2.16413	NOT
CD80	-0.0965224	2.62257	-2.83095	0.00486896	0.267471	-2.16772	NOT
FLVCR1	-0.115944	5.62859	-2.83027	0.00487914	0.267471	-2.16942	DOWN
ESF1	-0.246417	5.14084	-2.82929	0.00489381	0.267471	-2.17186	DOWN
PIGK	-0.148605	4.99364	-2.82863	0.00490362	0.267471	-2.17349	DOWN
VTA1	-0.110617	5.74511	-2.82746	0.00492122	0.267471	-2.17641	NOT
CREB5	0.0868761	3.50206	2.82612	0.00494153	0.267471	-2.17976	NOT
LOC101929014	0.102815	2.22682	2.82507	0.00495739	0.267471	-2.18236	NOT
GSX1	0.0899599	2.89706	2.82459	0.00496474	0.267471	-2.18357	NOT
AIFM1	-0.086187	5.182	-2.82411	0.00497204	0.267471	-2.18477	NOT
ENY2	-0.204359	7.24059	-2.82399	0.00497388	0.267471	-2.18507	DOWN
VSTM2B-DT	0.0607395	2.51939	2.82367	0.00497876	0.267471	-2.18586	NOT
SSB	-0.245914	7.43437	-2.82358	0.00498006	0.267471	-2.18607	DOWN
ACTN1	0.122143	7.72749	2.82302	0.00498856	0.267471	-2.18746	UP
MARCHF1	-0.100489	5.25217	-2.82258	0.00499528	0.267471	-2.18856	NOT
PSMD5	-0.126031	4.34742	-2.82097	0.00502	0.267471	-2.19257	DOWN
IFT57	-0.167356	5.27657	-2.82083	0.0050221	0.267471	-2.19291	DOWN
UBXN4	-0.0799456	7.4882	-2.82083	0.00502211	0.267471	-2.19292	NOT
TRAPPC3	-0.0717617	7.06241	-2.82082	0.00502231	0.267471	-2.19295	NOT
MYO9B	0.0865629	7.19089	2.81889	0.00505198	0.267471	-2.19774	NOT
BTK	-0.0916886	6.25273	-2.81883	0.00505284	0.267471	-2.19788	NOT
TGDS	-0.140051	4.77999	-2.81853	0.00505761	0.267471	-2.19864	DOWN
WDR48	-0.0938283	5.24918	-2.8181	0.00506425	0.267471	-2.19971	NOT
RNU6-512P	-0.216294	2.36605	-2.81809	0.0050644	0.267471	-2.19974	DOWN
SLC38A9	-0.109352	4.85057	-2.81734	0.00507599	0.267604	-2.20159	NOT
CAND1	-0.126541	5.13907	-2.81672	0.00508559	0.267632	-2.20313	DOWN
TMEM233	0.0941075	2.61948	2.81549	0.00510474	0.268078	-2.20619	NOT
CHMP4A	-0.124348	6.26176	-2.81501	0.00511221	0.268078	-2.20738	DOWN
CSRP2	-0.179956	2.4044	-2.81366	0.00513331	0.268329	-2.21072	DOWN
PAPPA	0.0811964	2.30669	2.81266	0.00514896	0.268329	-2.2132	NOT
MIR194-2HG	0.119412	3.14994	2.81194	0.00516036	0.268329	-2.215	UP
LARP1B	-0.105146	4.45911	-2.81186	0.00516151	0.268329	-2.21518	NOT
INTS12	-0.11106	3.88975	-2.81137	0.00516925	0.268329	-2.2164	NOT
CFDP1	-0.166363	5.71354	-2.81069	0.00518007	0.268329	-2.2181	DOWN
ATG2A	0.127884	5.32127	2.80979	0.00519416	0.268329	-2.22031	UP
RNF19A	-0.0736438	6.56601	-2.80943	0.0052	0.268329	-2.22122	NOT
EWSR1	-0.0703321	7.57446	-2.80895	0.0052075	0.268329	-2.22239	NOT
RBM17	-0.0968218	5.66745	-2.80893	0.00520789	0.268329	-2.22245	NOT
ZNF431	-0.13567	5.30433	-2.80663	0.00524446	0.268432	-2.22814	DOWN
SSBP2	-0.124694	6.10583	-2.80591	0.005256	0.268432	-2.22993	DOWN
DLGAP4	0.0759799	6.10633	2.80525	0.0052666	0.268432	-2.23156	NOT
MAP3K11	0.142011	5.55435	2.80471	0.0052752	0.268432	-2.23289	UP
LINC02269	0.0515975	2.0229	2.80465	0.00527612	0.268432	-2.23303	NOT
CDKAL1	-0.126622	4.40603	-2.80462	0.0052766	0.268432	-2.2331	DOWN
PKP3	0.0927901	2.58625	2.8044	0.00528021	0.268432	-2.23366	NOT
INSIG2	-0.10642	5.67172	-2.80425	0.00528263	0.268432	-2.23403	NOT
HSPB11	-0.194566	5.28522	-2.80355	0.00529392	0.268433	-2.23577	DOWN
HMGN3	-0.171067	5.52516	-2.80312	0.00530083	0.268433	-2.23683	DOWN
EBF3	0.0756164	2.05737	2.80218	0.00531604	0.268483	-2.23915	NOT
NDUFA8	-0.137688	5.716	-2.80189	0.0053206	0.268483	-2.23985	DOWN
KLHDC1	-0.159037	4.45958	-2.80011	0.00534958	0.268483	-2.24426	DOWN
TMEM156	-0.135515	4.41514	-2.79933	0.00536225	0.268483	-2.24619	DOWN
ZKSCAN7-AS1	0.0870878	2.50524	2.79818	0.00538095	0.268483	-2.24901	NOT
NUP107	-0.188014	4.35467	-2.79801	0.00538368	0.268483	-2.24943	DOWN
TEFM	-0.156139	4.53752	-2.79797	0.00538434	0.268483	-2.24953	DOWN
USP16	-0.179658	5.40554	-2.79783	0.00538668	0.268483	-2.24988	DOWN
MRGPRF-AS1	0.0705896	3.45599	2.79617	0.00541385	0.268483	-2.25397	NOT
C21orf91	-0.0881437	7.24533	-2.79555	0.00542417	0.268483	-2.25551	NOT
GOLGA4	-0.127214	5.97836	-2.79501	0.00543294	0.268483	-2.25683	DOWN
PGGT1B	-0.0999404	5.60956	-2.79495	0.00543406	0.268483	-2.25699	NOT
OSM	0.102757	2.59917	2.79465	0.00543894	0.268483	-2.25772	NOT
C2orf74	-0.196243	4.14256	-2.79373	0.00545413	0.268483	-2.25999	DOWN
CERS6-AS1	-0.142586	4.80355	-2.79351	0.00545784	0.268483	-2.26054	DOWN
PUS7	-0.0947593	2.91567	-2.7935	0.00545794	0.268483	-2.26055	NOT
LOC100506858	0.102508	2.24341	2.79233	0.00547732	0.268483	-2.26343	NOT
ARHGAP36	0.0755396	2.39852	2.79205	0.00548198	0.268483	-2.26412	NOT
DNAJC10	-0.1598	6.02343	-2.79112	0.00549742	0.268483	-2.26641	DOWN
POLK	-0.154207	5.47602	-2.79041	0.00550931	0.268483	-2.26816	DOWN
CIROP	0.114285	3.16982	2.79011	0.00551441	0.268483	-2.26891	UP
ERBIN	-0.0677273	8.20604	-2.78925	0.00552867	0.268483	-2.27101	NOT
SYPL1P2	-0.157796	3.18764	-2.78867	0.00553847	0.268483	-2.27245	DOWN
LINC01498	0.136685	2.31464	2.78803	0.00554923	0.268483	-2.27402	UP
RBM27	-0.0680534	6.69535	-2.78786	0.00555213	0.268483	-2.27445	NOT
LINC01684	-0.106815	3.14585	-2.78724	0.00556254	0.268483	-2.27597	NOT
ITGB1BP1	-0.0860858	4.18103	-2.78707	0.0055653	0.268483	-2.27637	NOT
CLCN3	-0.0984859	4.84274	-2.78692	0.00556796	0.268483	-2.27676	NOT
PEX3	-0.171334	4.74882	-2.78604	0.00558265	0.268483	-2.2789	DOWN
NDUFAB1	-0.189608	6.68741	-2.78603	0.00558289	0.268483	-2.27893	DOWN
CALML6	0.108917	3.44167	2.78548	0.00559214	0.268483	-2.28028	NOT
SULF2	0.114597	7.82765	2.78403	0.00561685	0.268483	-2.28385	UP
EAF2	-0.132513	6.02037	-2.78291	0.00563592	0.268483	-2.28661	DOWN
KRTAP10-2	0.106675	2.56312	2.78238	0.00564493	0.268483	-2.2879	NOT
CLYBL-AS3	0.21011	3.26763	2.78152	0.00565964	0.268483	-2.29001	UP
YEATS4	-0.122701	4.02515	-2.78084	0.00567116	0.268483	-2.29167	DOWN
LRRC4	0.129236	6.62785	2.78059	0.0056755	0.268483	-2.29229	UP
MAP1LC3B2	0.181874	4.73699	2.78029	0.00568072	0.268483	-2.29303	UP
ATP5MJ	-0.175144	8.24239	-2.78011	0.0056837	0.268483	-2.29346	DOWN
ITGAE	0.0923555	2.92794	2.77964	0.00569177	0.268483	-2.29461	NOT
DPM1	-0.153369	6.35661	-2.77925	0.00569857	0.268483	-2.29558	DOWN
TMF1	-0.10633	6.90263	-2.77894	0.00570396	0.268483	-2.29634	NOT
CEP250-AS1	-0.0997386	5.07499	-2.77859	0.00570988	0.268483	-2.29719	NOT
GGPS1	-0.110993	5.4581	-2.77781	0.00572332	0.268483	-2.29909	NOT
IMPACT	-0.126298	4.8826	-2.77762	0.00572666	0.268483	-2.29957	DOWN
TRDJ3	-0.247325	5.5398	-2.7775	0.00572872	0.268483	-2.29986	DOWN
SNORA1	-0.104385	4.80041	-2.77747	0.00572924	0.268483	-2.29993	NOT
IL6R	0.101917	7.66679	2.7764	0.00574774	0.268804	-2.30255	NOT
SMIM30	-0.176757	3.78767	-2.77507	0.00577087	0.268804	-2.30581	DOWN
GS1-600G8.3	0.074829	2.36174	2.77346	0.00579895	0.268804	-2.30974	NOT
MANSC1	0.22395	6.33355	2.77289	0.00580891	0.268804	-2.31114	UP
CUL2	-0.0808107	4.76383	-2.77253	0.00581537	0.268804	-2.31204	NOT
GNPAT	-0.0882562	6.03547	-2.77229	0.00581959	0.268804	-2.31263	NOT
PSMB1	-0.129509	7.27356	-2.77218	0.00582146	0.268804	-2.31289	DOWN
MIGA1	-0.117841	5.44563	-2.77155	0.00583254	0.268804	-2.31443	DOWN
ENSA	-0.0725093	6.07159	-2.77128	0.0058372	0.268804	-2.31508	NOT
TLR4	0.122903	9.74536	2.77098	0.00584248	0.268804	-2.31581	UP
RBM41	-0.133711	4.05065	-2.77073	0.00584695	0.268804	-2.31643	DOWN
RPL31	-0.137946	5.57136	-2.77022	0.00585592	0.268804	-2.31767	DOWN
MMS22L	-0.112914	3.73907	-2.77021	0.00585619	0.268804	-2.31771	NOT
USP6NL	-0.0806107	4.05679	-2.76979	0.00586356	0.268804	-2.31873	NOT
LOC102723403	0.0875624	2.94466	2.76846	0.00588707	0.269381	-2.32198	NOT
NPTXR	0.110427	2.95501	2.76562	0.00593763	0.269381	-2.32891	NOT
LOC105374060	-0.142696	2.5339	-2.76508	0.00594724	0.269381	-2.33022	DOWN
EIF2S1	-0.16707	5.30202	-2.76456	0.00595656	0.269381	-2.33149	DOWN
LOC374443	-0.124506	6.43735	-2.76385	0.00596923	0.269381	-2.33321	DOWN
SLC35A1	-0.106532	5.57044	-2.76317	0.00598148	0.269381	-2.33488	NOT
TRMT10C	-0.15147	5.16894	-2.7628	0.00598819	0.269381	-2.33578	DOWN
HOOK3	-0.112478	5.86351	-2.76229	0.00599732	0.269381	-2.33702	NOT
RIF1	-0.0884316	5.88972	-2.76196	0.00600332	0.269381	-2.33783	NOT
WDR44	-0.100699	5.40489	-2.76192	0.00600412	0.269381	-2.33794	NOT
DEPDC1-AS1	0.0818438	2.04178	2.76159	0.00600992	0.269381	-2.33872	NOT
FLRT2-AS1	0.0715917	2.30845	2.76142	0.00601312	0.269381	-2.33915	NOT
INSM1	0.0989478	3.34253	2.76104	0.00601988	0.269381	-2.34006	NOT
FCRLA	-0.122797	4.5448	-2.7606	0.00602786	0.269381	-2.34114	DOWN
TMEM119	0.120159	2.64257	2.75962	0.00604573	0.269381	-2.34354	UP
RARS1	-0.131432	6.43909	-2.75944	0.00604901	0.269381	-2.34398	DOWN
CREBBP	0.0835678	9.0417	2.75938	0.00605012	0.269381	-2.34412	NOT
NDUFA12	-0.142022	7.55068	-2.75937	0.00605023	0.269381	-2.34414	DOWN
MRPL35	-0.16611	5.8259	-2.75894	0.00605809	0.269381	-2.34519	DOWN
EXOSC9	-0.162309	4.32405	-2.75805	0.00607417	0.269381	-2.34734	DOWN
OBI1	-0.145389	5.40803	-2.75752	0.00608388	0.269381	-2.34863	DOWN
SLC25A36	-0.139768	5.1544	-2.75685	0.00609612	0.269381	-2.35026	DOWN
ABR	0.0815382	6.16386	2.7563	0.00610634	0.269381	-2.35162	NOT
AZGP1	0.122723	1.56555	2.75625	0.0061071	0.269381	-2.35172	UP
LINC01511	0.102393	2.63943	2.75578	0.00611582	0.269381	-2.35288	NOT
GALNS	0.0955041	5.68874	2.75548	0.00612127	0.269381	-2.3536	NOT
BIRC2	-0.115818	6.60902	-2.75497	0.00613066	0.269381	-2.35484	DOWN
USP48	-0.0860463	6.80517	-2.75372	0.00615374	0.269381	-2.35789	NOT
SYF2	-0.117735	8.31456	-2.75328	0.00616186	0.269381	-2.35895	DOWN
PRR14	0.0617869	7.42624	2.75322	0.00616284	0.269381	-2.35908	NOT
SDHC	-0.0811278	4.58191	-2.7532	0.00616329	0.269381	-2.35914	NOT
TECPR1	0.087166	4.80412	2.75165	0.00619195	0.269381	-2.3629	NOT
POLR2B	-0.104786	6.96656	-2.75132	0.00619813	0.269381	-2.36371	NOT
FOXP4-AS1	0.0896753	3.85448	2.75108	0.00620264	0.269381	-2.3643	NOT
SRSF6	-0.101844	6.80261	-2.75093	0.00620541	0.269381	-2.36466	NOT
SUGT1	-0.155635	4.97857	-2.75051	0.00621327	0.269381	-2.36568	DOWN
RAB36	0.126251	4.54322	2.75004	0.006222	0.269381	-2.36682	UP
EXOC5	-0.109738	6.37721	-2.74999	0.00622288	0.269381	-2.36694	NOT
N4BP2	-0.148116	5.04252	-2.74922	0.00623723	0.269515	-2.3688	DOWN
SPATS2	-0.129759	3.80211	-2.74885	0.00624422	0.269515	-2.36971	DOWN
EXO5-DT	-0.123498	2.60917	-2.74645	0.00628912	0.271056	-2.37551	DOWN
LIAS	-0.131535	4.726	-2.74543	0.00630832	0.271488	-2.37798	DOWN
ATG9A	0.122514	6.82862	2.74392	0.00633704	0.271948	-2.38166	UP
MCEE	-0.148316	4.47088	-2.74368	0.00634158	0.271948	-2.38224	DOWN
RBM26	-0.102255	6.77396	-2.74283	0.00635766	0.271948	-2.38429	NOT
HOXC-AS3	0.0936825	1.83913	2.74272	0.00635973	0.271948	-2.38455	NOT
LOC105370447	-0.182849	4.5265	-2.74244	0.00636507	0.271948	-2.38523	DOWN
SGO1-AS1	-0.12696	4.83838	-2.74176	0.00637801	0.272107	-2.38688	DOWN
GFRA3	0.082478	2.25197	2.74049	0.00640221	0.272745	-2.38994	NOT
ALPK3	0.0889559	2.42453	2.73963	0.0064187	0.273054	-2.39203	NOT
LOC105369618	0.0855313	2.53332	2.73656	0.00647778	0.27517	-2.39944	NOT
WWP1	-0.141917	6.23708	-2.73578	0.00649291	0.275417	-2.40133	DOWN
PPM1L	-0.105889	4.09548	-2.73454	0.00651706	0.276045	-2.40433	NOT
HNRNPA2B1	-0.0777782	9.93048	-2.7331	0.00654504	0.276288	-2.4078	NOT
CD200R1	-0.178971	4.37129	-2.73291	0.00654868	0.276288	-2.40825	DOWN
CELSR2	0.088522	3.33558	2.7328	0.00655088	0.276288	-2.40852	NOT
MSANTD3	-0.12869	3.71508	-2.73201	0.00656626	0.276542	-2.41042	DOWN
FTHL17	0.125919	2.34517	2.73098	0.00658658	0.277002	-2.41292	UP
CPSF3	-0.105425	5.19411	-2.72942	0.00661725	0.277637	-2.41668	NOT
MTRES1	-0.155535	5.64802	-2.72925	0.00662048	0.277637	-2.41707	DOWN
CANT1	0.0981997	5.27209	2.72831	0.00663905	0.277709	-2.41934	NOT
SNX6	-0.0969404	7.18921	-2.72821	0.00664102	0.277709	-2.41958	NOT
SELENOH	-0.16743	5.78088	-2.72678	0.00666942	0.278279	-2.42303	DOWN
KIN	-0.0915173	5.33763	-2.72618	0.00668122	0.278279	-2.42446	NOT
MPP2	0.0796987	2.19777	2.72587	0.00668756	0.278279	-2.42523	NOT
MRPS23	-0.19513	4.76124	-2.72501	0.00670456	0.278279	-2.42728	DOWN
HLA-DRA	-0.145077	9.6644	-2.72495	0.00670587	0.278279	-2.42744	DOWN
TRAV8-7	0.127646	2.87897	2.72428	0.00671913	0.278279	-2.42904	UP
SRD5A1	-0.144542	3.82468	-2.72421	0.00672062	0.278279	-2.42922	DOWN
LOC102724421	0.0788911	2.62499	2.72303	0.00674416	0.278639	-2.43204	NOT
WIPF2	0.0958245	6.07536	2.72283	0.0067482	0.278639	-2.43253	NOT
LOC105370575	0.0816031	2.1429	2.72068	0.00679144	0.279134	-2.43769	NOT
DHX29	-0.122583	5.32818	-2.72054	0.00679431	0.279134	-2.43804	DOWN
ADAMTS7	0.121478	1.8619	2.71979	0.00680951	0.279134	-2.43984	UP
DZIP3	-0.158776	4.58104	-2.71954	0.0068144	0.279134	-2.44042	DOWN
LOC101929031	0.083595	4.70505	2.71931	0.00681908	0.279134	-2.44098	NOT
COX6C	-0.230027	6.26845	-2.7191	0.00682345	0.279134	-2.4415	DOWN
ESS2	0.093225	3.62913	2.71895	0.00682636	0.279134	-2.44184	NOT
KIF1C	0.0943217	4.29604	2.71783	0.00684909	0.279342	-2.44453	NOT
MPHOSPH10	-0.193638	5.18997	-2.71768	0.0068522	0.279342	-2.4449	DOWN
B4GALNT3	0.111516	3.83342	2.71687	0.00686871	0.279342	-2.44684	NOT
ZNF32	-0.182379	3.67566	-2.71659	0.00687443	0.279342	-2.44751	DOWN
ZNF648	0.0644883	2.21469	2.71579	0.00689082	0.279342	-2.44944	NOT
TMEM70	-0.11547	5.12834	-2.71555	0.00689555	0.279342	-2.44999	DOWN
ZFAND2A	-0.0893696	5.65336	-2.71527	0.00690133	0.279342	-2.45067	NOT
ADSL	-0.121941	5.62913	-2.71481	0.00691075	0.279342	-2.45177	DOWN
ZNF594	-0.140842	3.14185	-2.71393	0.00692886	0.279342	-2.45389	DOWN
RNU6-1024P	-0.293018	4.77213	-2.71327	0.00694235	0.279342	-2.45546	DOWN
ZNF302	-0.16854	5.24477	-2.71322	0.00694354	0.279342	-2.4556	DOWN
KIAA1143	-0.156877	6.0243	-2.71278	0.00695261	0.279342	-2.45665	DOWN
MRPL50	-0.179875	4.84005	-2.7124	0.00696043	0.279342	-2.45756	DOWN
AGAP2	0.0805746	5.84663	2.71122	0.00698465	0.279342	-2.46037	NOT
C6orf62	-0.0517894	6.23425	-2.70857	0.00703972	0.279342	-2.46672	NOT
ATF1	-0.0850749	6.87843	-2.70817	0.007048	0.279342	-2.46766	NOT
ZCCHC10	-0.135051	5.98015	-2.70813	0.00704888	0.279342	-2.46777	DOWN
MTO1	-0.119664	5.94191	-2.7081	0.00704957	0.279342	-2.46785	DOWN
PCDH8P1	0.128122	2.98795	2.70793	0.00705316	0.279342	-2.46826	UP
ISL1	0.0796543	2.22551	2.70792	0.00705327	0.279342	-2.46827	NOT
PIGC	-0.0928763	6.11214	-2.70791	0.00705339	0.279342	-2.46828	NOT
ATP10A-DT	0.091271	4.21542	2.70758	0.00706034	0.279342	-2.46908	NOT
ZNRD1ASP	-0.0885076	4.69823	-2.70708	0.00707078	0.279342	-2.47027	NOT
LINC01115	0.0811148	2.32917	2.70667	0.00707932	0.279342	-2.47125	NOT
HELQ	-0.0944627	5.11951	-2.70638	0.00708546	0.279342	-2.47195	NOT
LSM8	-0.162743	6.18889	-2.70606	0.00709228	0.279342	-2.47272	DOWN
BPNT2	-0.0778746	4.36478	-2.70537	0.00710666	0.279342	-2.47436	NOT
KRTAP10-5	0.147273	2.65163	2.70483	0.00711801	0.279342	-2.47565	UP
MIR4739	0.174848	3.10175	2.70431	0.00712909	0.279342	-2.47691	UP
PIBF1	-0.165698	5.4459	-2.70403	0.00713484	0.279342	-2.47756	DOWN
C2orf76	-0.104559	3.81913	-2.70384	0.00713899	0.279342	-2.47803	NOT
SLC25A19	-0.0903989	3.85579	-2.70313	0.00715381	0.279342	-2.4797	NOT
NMNAT2	0.107358	2.66284	2.70272	0.00716266	0.279342	-2.4807	NOT
ATP5F1C	-0.136253	7.03527	-2.70259	0.00716523	0.279342	-2.48099	DOWN
WDR12	-0.131283	4.47368	-2.70259	0.00716536	0.279342	-2.48101	DOWN
LOC439933	0.093516	2.47267	2.70227	0.00717208	0.279342	-2.48176	NOT
LINC02703	0.0693572	2.20925	2.70141	0.00719032	0.279683	-2.48381	NOT
MAPK12	0.0896384	3.71372	2.69811	0.00726084	0.281737	-2.49169	NOT
ZNF480	-0.201185	4.3229	-2.6967	0.0072911	0.281737	-2.49505	DOWN
UBXN2A	-0.105756	4.51976	-2.69654	0.00729438	0.281737	-2.49542	NOT
GSDMB	-0.142293	6.13495	-2.69622	0.00730139	0.281737	-2.49619	DOWN
RTN2	0.124941	4.04831	2.69621	0.00730151	0.281737	-2.49621	UP
CNOT6L	-0.0893149	6.82683	-2.6955	0.00731694	0.281737	-2.49791	NOT
RNF168	-0.0794039	6.90957	-2.69496	0.00732843	0.281737	-2.49918	NOT
MPP7	-0.107163	5.70353	-2.69475	0.00733303	0.281737	-2.49968	NOT
SLC6A3	0.0966586	3.04507	2.69449	0.00733871	0.281737	-2.50031	NOT
POLR2G	-0.10474	7.40846	-2.69413	0.00734638	0.281737	-2.50115	NOT
GCAWKR	0.0556254	3.13193	2.69406	0.00734809	0.281737	-2.50134	NOT
ANKRD36BP2	-0.135385	6.51258	-2.69276	0.00737619	0.282139	-2.50442	DOWN
LOC392232	0.0790901	1.63734	2.69249	0.0073821	0.282139	-2.50507	NOT
SEC61G	-0.149452	8.57727	-2.69225	0.00738724	0.282139	-2.50563	DOWN
RERG	-0.102982	3.43465	-2.69121	0.00740996	0.282592	-2.50811	NOT
THOC2	-0.107239	6.36231	-2.69083	0.00741823	0.282592	-2.50901	NOT
TUT4	-0.105998	6.32755	-2.68983	0.00744003	0.283057	-2.51137	NOT
MAN1A2	-0.138237	6.00431	-2.68916	0.00745473	0.283091	-2.51297	DOWN
GTF2I-AS1	-0.125602	4.42137	-2.68841	0.00747118	0.283091	-2.51475	DOWN
RSAD1	-0.109712	3.95602	-2.6873	0.00749561	0.283091	-2.51738	NOT
PAIP2	-0.0582444	8.56635	-2.68644	0.00751469	0.283091	-2.51943	NOT
SERINC2	0.17211	4.85366	2.68604	0.00752357	0.283091	-2.52038	UP
ABCA5	-0.10708	4.2405	-2.68548	0.00753586	0.283091	-2.5217	NOT
SMC5	-0.152176	6.23978	-2.68545	0.00753653	0.283091	-2.52177	DOWN
MYO19	-0.0916126	4.22519	-2.68501	0.00754641	0.283091	-2.52283	NOT
NDUFAF8	-0.142592	7.22962	-2.685	0.00754658	0.283091	-2.52285	DOWN
VPS25	-0.088251	5.67575	-2.68477	0.00755163	0.283091	-2.52339	NOT
LOC105378429	0.0897154	1.95432	2.68458	0.00755586	0.283091	-2.52384	NOT
SNHG21	-0.121615	4.53173	-2.68424	0.00756349	0.283091	-2.52465	DOWN
TMEM120A	0.126588	6.1352	2.68414	0.00756558	0.283091	-2.52488	UP
COL1A1	0.0976911	3.82745	2.68288	0.00759368	0.283782	-2.52787	NOT
PHF6	-0.127241	4.53154	-2.6819	0.00761571	0.284246	-2.5302	DOWN
LARS1	-0.132865	5.78545	-2.68065	0.00764362	0.284928	-2.53315	DOWN
LOC642484	-0.0856185	1.67069	-2.6802	0.00765383	0.284948	-2.53423	NOT
TTC1	-0.110163	6.55585	-2.67747	0.00771536	0.285059	-2.54069	NOT
GIMAP2	-0.141911	7.29068	-2.67742	0.00771634	0.285059	-2.54079	DOWN
SOS1	-0.0869167	6.63965	-2.67718	0.00772174	0.285059	-2.54135	NOT
IGFBP7	-0.103304	5.53357	-2.67662	0.00773443	0.285059	-2.54268	NOT
GAL3ST2	0.0920592	3.58701	2.6762	0.00774404	0.285059	-2.54368	NOT
ZIC1	0.11867	3.28011	2.67571	0.0077552	0.285059	-2.54484	UP
MRPL57	-0.130386	6.39442	-2.67552	0.00775955	0.285059	-2.54529	DOWN
TBK1	-0.121542	6.2907	-2.67492	0.0077731	0.285059	-2.5467	DOWN
LINC02427	0.0903321	4.22463	2.6748	0.00777583	0.285059	-2.54698	NOT
ARAP2	-0.0939487	5.5271	-2.6748	0.0077759	0.285059	-2.54699	NOT
TTF2	-0.0749825	2.726	-2.67433	0.00778652	0.285059	-2.54809	NOT
CWC15	-0.141277	5.4974	-2.67428	0.00778771	0.285059	-2.54821	DOWN
LINC00964	0.0823989	1.88805	2.6732	0.0078125	0.285059	-2.55078	NOT
RTCA-AS1	-0.13783	3.90993	-2.67248	0.00782891	0.285059	-2.55247	DOWN
MAST4	0.0858724	4.03863	2.67161	0.00784894	0.285059	-2.55453	NOT
UFL1	-0.137356	5.65751	-2.67146	0.00785234	0.285059	-2.55488	DOWN
ZDHHC1	0.068711	3.34206	2.67087	0.00786599	0.285059	-2.55628	NOT
MIR339	-0.11547	4.62785	-2.67006	0.00788468	0.285059	-2.55819	DOWN
SIPA1	0.0963792	6.32802	2.67005	0.00788479	0.285059	-2.5582	NOT
SNX5	-0.115405	6.02551	-2.67003	0.00788529	0.285059	-2.55825	DOWN
EPM2A-DT	-0.0965429	4.40164	-2.66999	0.00788618	0.285059	-2.55834	NOT
CA4	0.195748	5.80709	2.66998	0.00788635	0.285059	-2.55836	UP
YTHDF2	-0.0895862	5.12387	-2.66994	0.00788737	0.285059	-2.55846	NOT
LUC7L3	-0.121061	7.91893	-2.66902	0.00790872	0.285059	-2.56064	DOWN
MIR210HG	0.084355	3.18522	2.66893	0.00791073	0.285059	-2.56085	NOT
NBEAL1	-0.0862293	3.82047	-2.66847	0.00792141	0.285059	-2.56193	NOT
PPP1CC	-0.0842198	8.54958	-2.66846	0.00792169	0.285059	-2.56196	NOT
TAF5	-0.100091	3.73801	-2.66665	0.00796368	0.285059	-2.56622	NOT
LINC02961	0.11545	2.28466	2.66665	0.00796372	0.285059	-2.56623	UP
MAU2	0.0858847	6.13608	2.66606	0.00797734	0.285059	-2.5676	NOT
GFPT1	-0.103287	5.02968	-2.66572	0.0079853	0.285059	-2.56841	NOT
LINC00934	0.0829707	1.9749	2.6655	0.00799047	0.285059	-2.56893	NOT
HNRNPH1	-0.103891	7.45269	-2.66425	0.00801971	0.285059	-2.57187	NOT
GINM1	-0.0952546	6.22566	-2.66376	0.00803123	0.285059	-2.57303	NOT
APBB2	0.086713	3.37486	2.66338	0.00804017	0.285059	-2.57393	NOT
TBC1D15	-0.110126	6.53783	-2.66314	0.00804585	0.285059	-2.57449	NOT
TMEM209	-0.0883859	5.6656	-2.66281	0.00805346	0.285059	-2.57526	NOT
PSMA7	-0.0904181	9.03342	-2.66232	0.00806507	0.285059	-2.57642	NOT
DHX15	-0.116768	6.77717	-2.66205	0.00807142	0.285059	-2.57705	DOWN
COX7C	-0.188345	8.82103	-2.66185	0.00807609	0.285059	-2.57752	DOWN
SCRN3	-0.0946635	4.91728	-2.66085	0.0080998	0.285059	-2.57988	NOT
LOC101929622	0.0828295	2.24921	2.66064	0.00810474	0.285059	-2.58037	NOT
NUP133	-0.0760401	3.98216	-2.66017	0.0081158	0.285059	-2.58147	NOT
MRPS31	-0.146415	5.97282	-2.66014	0.00811645	0.285059	-2.58153	DOWN
CMC1	-0.157289	4.66668	-2.6596	0.00812919	0.285059	-2.58279	DOWN
BAIAP3	0.0838992	3.93724	2.65954	0.00813064	0.285059	-2.58294	NOT
PDHB	-0.11788	6.91421	-2.65932	0.00813583	0.285059	-2.58345	DOWN
TM9SF3	-0.0879438	6.77007	-2.6591	0.00814112	0.285059	-2.58398	NOT
ZNHIT6	-0.136769	4.26299	-2.65897	0.00814432	0.285059	-2.58429	DOWN
LINC02779	0.0838687	2.57531	2.65788	0.00817009	0.285059	-2.58684	NOT
MATR3	-0.14486	7.08055	-2.65754	0.00817832	0.285059	-2.58765	DOWN
TMEM87B	-0.0871712	5.42814	-2.65701	0.00819102	0.285059	-2.5889	NOT
RPL5	-0.178133	10.5276	-2.65674	0.00819727	0.285059	-2.58951	DOWN
KDM4C	-0.102445	6.00506	-2.65636	0.0082065	0.285059	-2.59042	NOT
USP47	-0.152105	6.15171	-2.65586	0.00821851	0.285059	-2.5916	DOWN
ZNF888	-0.161827	3.14791	-2.6558	0.00821995	0.285059	-2.59174	DOWN
LOC105370998	0.0838834	2.04597	2.65533	0.0082311	0.285059	-2.59283	NOT
NUP37	-0.15249	4.80471	-2.65453	0.00825023	0.285059	-2.5947	DOWN
ETFA	-0.112374	6.67186	-2.65432	0.00825528	0.285059	-2.59519	NOT
LINC01556	0.0697525	2.55561	2.6541	0.00826074	0.285059	-2.59572	NOT
CCT2	-0.167887	6.7699	-2.65404	0.00826224	0.285059	-2.59587	DOWN
LOC101927013	0.0722807	2.5994	2.65386	0.00826637	0.285059	-2.59627	NOT
LOC105374746	-0.127863	3.73458	-2.65367	0.00827093	0.285059	-2.59672	DOWN
SUZ12	-0.0791007	6.37192	-2.65352	0.00827475	0.285059	-2.59709	NOT
GOLGB1	-0.0856658	6.04578	-2.65288	0.00829012	0.285071	-2.59858	NOT
TWF1	-0.15172	4.51183	-2.65091	0.00833766	0.285071	-2.60318	DOWN
VAMP8	-0.152866	7.97362	-2.65055	0.00834658	0.285071	-2.60404	DOWN
MIR15B	-0.111899	2.09597	-2.65025	0.00835381	0.285071	-2.60474	NOT
ARID4B	-0.0827139	7.95073	-2.65008	0.00835797	0.285071	-2.60514	NOT
WRN	-0.105834	5.17684	-2.64985	0.00836344	0.285071	-2.60567	NOT
HSFX3	0.124546	3.04494	2.64971	0.00836698	0.285071	-2.60601	UP
HOXB-AS1	-0.190585	5.09295	-2.64712	0.00843018	0.285071	-2.61207	DOWN
SLA	0.100224	8.66414	2.64685	0.00843683	0.285071	-2.6127	NOT
LOC105369250	-0.0630452	2.03842	-2.6466	0.00844289	0.285071	-2.61328	NOT
TMC1	0.0908385	2.07821	2.64638	0.0084483	0.285071	-2.61379	NOT
MAGT1	-0.0767318	5.53496	-2.64564	0.00846651	0.285071	-2.61553	NOT
HPCAL1	0.117451	5.21598	2.64499	0.0084826	0.285071	-2.61705	UP
CLNS1A	-0.123266	5.49141	-2.64496	0.00848325	0.285071	-2.61712	DOWN
ATP5MK	-0.187369	7.59612	-2.64487	0.00848541	0.285071	-2.61732	DOWN
CD86	-0.151752	6.03789	-2.64486	0.0084858	0.285071	-2.61736	DOWN
APLF	-0.117855	5.01167	-2.64433	0.00849877	0.285071	-2.61859	DOWN
TOP2B	-0.145553	6.50653	-2.64361	0.00851667	0.285071	-2.62028	DOWN
TPM1-AS	-0.111604	2.63687	-2.64309	0.00852951	0.285071	-2.62149	NOT
OR4C3	0.198165	1.975	2.6428	0.00853667	0.285071	-2.62217	UP
PHTF2	-0.108977	4.82927	-2.64269	0.00853933	0.285071	-2.62242	NOT
HSPA14	-0.142971	4.6492	-2.64249	0.00854442	0.285071	-2.6229	DOWN
MGAT3	0.095362	3.15717	2.6424	0.00854654	0.285071	-2.6231	NOT
ZDHHC6	-0.0806491	6.4436	-2.64188	0.00855951	0.285071	-2.62432	NOT
SESN2	0.113363	3.35751	2.64173	0.0085631	0.285071	-2.62465	NOT
USP43	0.0785678	2.737	2.64156	0.00856739	0.285071	-2.62506	NOT
CALHM6	-0.146907	4.74162	-2.64056	0.00859229	0.285071	-2.62739	DOWN
MIR340	0.15507	4.94805	2.64032	0.00859818	0.285071	-2.62794	UP
TNXB	0.0587574	2.96369	2.6395	0.00861887	0.285071	-2.62988	NOT
PSMB7	-0.0664569	7.54994	-2.63945	0.00861997	0.285071	-2.62998	NOT
ZNF835	0.0695513	2.3338	2.63904	0.00863014	0.285071	-2.63093	NOT
UBN1	0.10906	6.82671	2.63891	0.0086335	0.285071	-2.63124	NOT
NOA1	-0.101252	5.27621	-2.63889	0.00863408	0.285071	-2.63129	NOT
WDTC1	0.0960039	6.72443	2.63782	0.0086608	0.285071	-2.63378	NOT
SS18L2	-0.13797	4.60802	-2.63684	0.00868555	0.285071	-2.63607	DOWN
ATP5PF	-0.110888	5.04112	-2.63627	0.00869976	0.285071	-2.63739	NOT
SRP14	-0.126035	7.42122	-2.63625	0.00870037	0.285071	-2.63745	DOWN
HSP90B1	-0.14173	8.80612	-2.6352	0.0087268	0.285071	-2.63989	DOWN
TRIM63	0.0907405	2.57663	2.63519	0.00872716	0.285071	-2.63992	NOT
ATP5ME	-0.168593	8.39632	-2.63492	0.00873388	0.285071	-2.64054	DOWN
CYSLTR1	-0.128688	5.18338	-2.63458	0.00874256	0.285071	-2.64134	DOWN
ST6GALNAC2	0.13342	7.04676	2.63447	0.00874534	0.285071	-2.64159	UP
PWP1	-0.123599	5.56426	-2.63445	0.00874589	0.285071	-2.64164	DOWN
PPIH	-0.0768604	2.57058	-2.63411	0.0087544	0.285071	-2.64242	NOT
MRPL21	-0.159123	5.82941	-2.63392	0.00875935	0.285071	-2.64288	DOWN
DDX11-AS1	0.0906851	2.28007	2.63361	0.008767	0.285071	-2.64358	NOT
KRT16P2	0.0925998	5.30533	2.63361	0.00876711	0.285071	-2.64359	NOT
SDE2	-0.0864626	6.00531	-2.63341	0.00877212	0.285071	-2.64405	NOT
B3GNTL1	0.105952	4.70702	2.63311	0.00877987	0.285071	-2.64476	NOT
SSBP1	-0.120887	4.45293	-2.63279	0.00878787	0.285071	-2.64549	DOWN
PFDN5	-0.140641	8.8403	-2.63225	0.00880157	0.285071	-2.64674	DOWN
CDH24	0.0722407	2.84559	2.632	0.00880816	0.285071	-2.64735	NOT
RASGRP4	0.111483	8.21577	2.63113	0.00883018	0.285071	-2.64935	NOT
PARP2	-0.126333	4.87583	-2.63018	0.00885446	0.285071	-2.65156	DOWN
PTPRC	-0.0528417	10.2439	-2.62986	0.00886264	0.285071	-2.6523	NOT
PSAPL1	0.112314	2.82	2.62905	0.00888351	0.285071	-2.65419	NOT
ICE2	-0.132932	5.84347	-2.62883	0.00888906	0.285071	-2.6547	DOWN
MEI1	-0.0668639	2.57525	-2.62866	0.00889367	0.285071	-2.65511	NOT
CENPQ	-0.10052	2.51461	-2.62818	0.00890589	0.285071	-2.65622	NOT
ABRAXAS2	-0.0856363	5.10325	-2.62772	0.00891783	0.285071	-2.65729	NOT
PRDX1	-0.136499	6.04652	-2.62767	0.00891907	0.285071	-2.65741	DOWN
CSE1L	-0.0984741	6.93006	-2.62761	0.00892059	0.285071	-2.65754	NOT
BDP1	-0.123049	5.83498	-2.62698	0.00893684	0.285071	-2.659	DOWN
ETNK1	-0.0906357	5.55768	-2.62688	0.00893931	0.285071	-2.65923	NOT
GPRC5D-AS1	-0.101224	4.09048	-2.62667	0.0089448	0.285071	-2.65972	NOT
PGM1	0.0993981	5.10611	2.62662	0.00894601	0.285071	-2.65983	NOT
RNASEH2C	-0.0913521	7.29608	-2.62649	0.0089496	0.285071	-2.66015	NOT
EGFR-AS1	0.0769132	2.03143	2.62582	0.00896688	0.285071	-2.6617	NOT
HINT1	-0.135394	6.81813	-2.62556	0.00897349	0.285071	-2.66229	DOWN
COA3	-0.11599	6.18325	-2.62533	0.00897966	0.285071	-2.66285	DOWN
SNRPD3	-0.131694	6.85656	-2.62519	0.00898313	0.285071	-2.66316	DOWN
ZC3H8	-0.142969	4.80708	-2.62487	0.00899138	0.285071	-2.66389	DOWN
ALPL	0.24122	7.31341	2.62392	0.00901623	0.285071	-2.66611	UP
LOC344967	0.0861288	2.19192	2.62381	0.00901909	0.285071	-2.66637	NOT
LOC105372204	0.0924316	1.93924	2.62371	0.00902159	0.285071	-2.66659	NOT
TOP2A	-0.111127	3.54946	-2.62367	0.00902278	0.285071	-2.6667	NOT
HADHB	-0.0679338	6.90647	-2.62362	0.00902385	0.285071	-2.66679	NOT
COMMD6	-0.204409	6.8595	-2.62346	0.00902825	0.285071	-2.66718	DOWN
HOXA11	0.081857	2.71447	2.62259	0.00905075	0.285476	-2.66918	NOT
LINC02440	0.133178	2.93728	2.62085	0.00909625	0.286524	-2.67321	UP
EIF4A2	-0.136577	7.92945	-2.62058	0.00910338	0.286524	-2.67384	DOWN
LINGO3	0.0993905	4.26191	2.61992	0.00912067	0.286762	-2.67537	NOT
ANKRD42	-0.129571	3.732	-2.6184	0.0091608	0.287449	-2.67889	DOWN
TNFAIP8	-0.122438	6.33226	-2.61836	0.00916198	0.287449	-2.67899	DOWN
DST-AS1	0.0691347	1.70008	2.61592	0.00922655	0.288801	-2.68464	NOT
PSIP1	-0.123573	7.32243	-2.61478	0.00925685	0.288801	-2.68727	DOWN
PTH	0.0723714	1.58747	2.61458	0.00926227	0.288801	-2.68774	NOT
LATS1	-0.0750523	5.89085	-2.61452	0.00926372	0.288801	-2.68786	NOT
MIR100HG	0.0565996	2.12638	2.61412	0.00927436	0.288801	-2.68879	NOT
PPIG	-0.15124	6.85433	-2.61404	0.00927652	0.288801	-2.68897	DOWN
MIR4760	0.065684	1.34923	2.61354	0.00929008	0.288801	-2.69015	NOT
NAE1	-0.15629	4.81525	-2.61321	0.00929867	0.288801	-2.69089	DOWN
AFM	0.0757748	2.23182	2.61284	0.00930874	0.288801	-2.69176	NOT
DMAC1	-0.203693	6.14438	-2.6125	0.00931791	0.288801	-2.69255	DOWN
RALGPS2	-0.128175	5.82123	-2.61207	0.00932921	0.288801	-2.69352	DOWN
LINC00430	0.103048	4.19047	2.61144	0.00934624	0.288801	-2.69499	NOT
DCUN1D4	-0.121502	4.93022	-2.61106	0.0093564	0.288801	-2.69586	DOWN
LOC105378178	0.0881093	2.23038	2.61098	0.00935858	0.288801	-2.69604	NOT
ATG4C	-0.128782	4.2751	-2.61093	0.00935997	0.288801	-2.69616	DOWN
LSM3	-0.151914	5.61163	-2.61087	0.00936159	0.288801	-2.6963	DOWN
RFC1	-0.136204	5.50149	-2.61009	0.0093827	0.28915	-2.69811	DOWN
LOC105373211	0.17618	6.93532	2.60768	0.00944792	0.28991	-2.70367	UP
RPL13AP20	-0.147017	7.38438	-2.60754	0.00945173	0.28991	-2.70399	DOWN
UQCC2	-0.158741	5.82069	-2.60576	0.00949993	0.28991	-2.70808	DOWN
POLR2K	-0.180886	4.9711	-2.60566	0.00950284	0.28991	-2.70832	DOWN
UBE2V2	-0.14808	4.86584	-2.60546	0.00950834	0.28991	-2.70879	DOWN
XPO1	-0.0864155	6.35302	-2.60539	0.0095101	0.28991	-2.70894	NOT
ERICH3-AS1	0.0769531	2.09327	2.60522	0.00951483	0.28991	-2.70933	NOT
LRRC17	0.13107	3.01132	2.60465	0.00953036	0.28991	-2.71064	UP
PNN	-0.112762	7.22252	-2.60461	0.00953137	0.28991	-2.71073	NOT
BLVRA	-0.146087	6.0007	-2.6045	0.00953441	0.28991	-2.71098	DOWN
HS6ST1	0.168682	1.95871	2.60313	0.00957209	0.28991	-2.71415	UP
DIS3	-0.122054	6.68784	-2.60253	0.00958839	0.28991	-2.71551	DOWN
SPIN1	-0.113045	4.98369	-2.60142	0.00961916	0.28991	-2.71809	NOT
RNU1-16P	-0.165092	5.32434	-2.60132	0.00962183	0.28991	-2.71831	DOWN
B3GNT9	0.0831866	4.39388	2.60127	0.00962322	0.28991	-2.71842	NOT
LOC105374136	0.0983176	1.70389	2.60109	0.00962813	0.28991	-2.71883	NOT
LOC107985222	0.0902528	1.95042	2.60092	0.00963295	0.28991	-2.71923	NOT
RANBP9	-0.0897134	7.09269	-2.60079	0.00963644	0.28991	-2.71952	NOT
ZFAND6	-0.0978201	6.01647	-2.60056	0.00964292	0.28991	-2.72006	NOT
MAP4K3	-0.100426	4.13879	-2.6002	0.00965291	0.28991	-2.72089	NOT
THAP2	-0.145979	3.60759	-2.59996	0.00965942	0.28991	-2.72144	DOWN
ZMAT1	-0.121827	4.33323	-2.59974	0.00966544	0.28991	-2.72194	DOWN
NUP43	-0.128728	5.34144	-2.59946	0.00967319	0.28991	-2.72258	DOWN
GTF2H1	-0.0863626	5.513	-2.59893	0.00968799	0.28991	-2.7238	NOT
EEF1AKMT3	0.0885468	3.30554	2.59859	0.00969728	0.28991	-2.72457	NOT
SYTL5	0.0527851	2.20749	2.59836	0.00970373	0.28991	-2.72511	NOT
RBMX2	-0.144242	5.8201	-2.59834	0.00970437	0.28991	-2.72516	DOWN
MIR663B	0.106818	5.16244	2.5981	0.00971111	0.28991	-2.72572	NOT
SLC25A5P5	-0.112335	4.19001	-2.598	0.0097139	0.28991	-2.72595	NOT
TDRD3	-0.135107	5.49998	-2.59793	0.00971575	0.28991	-2.7261	DOWN
LOC105376739	0.0896213	3.27866	2.59782	0.00971893	0.28991	-2.72636	NOT
NARS2	-0.117041	3.73538	-2.59744	0.00972943	0.28991	-2.72723	DOWN
TMEM258	-0.105835	8.82705	-2.59737	0.00973141	0.28991	-2.72739	NOT
PPT2	0.168224	2.90138	2.59688	0.00974487	0.290018	-2.7285	UP
BBS7	-0.106548	4.64373	-2.59544	0.00978518	0.290741	-2.73181	NOT
LOC105375705	0.0930929	2.91798	2.59531	0.00978888	0.290741	-2.73211	NOT
LOC107984555	0.0967848	2.66081	2.59439	0.00981476	0.291083	-2.73423	NOT
WDR61	-0.147766	5.09016	-2.59277	0.0098603	0.291083	-2.73794	DOWN
DOK3	0.11457	5.63735	2.59275	0.00986081	0.291083	-2.73799	UP
RABGEF1	-0.0919775	5.51824	-2.5919	0.00988488	0.291083	-2.73994	NOT
MIR3936	0.120197	3.41618	2.59188	0.00988547	0.291083	-2.73999	UP
SPATA31A6	0.0878857	1.94941	2.59179	0.00988798	0.291083	-2.74019	NOT
RNU7-36P	0.211148	2.92072	2.59137	0.00989974	0.291083	-2.74114	UP
SF3B1	-0.0700508	8.98389	-2.59133	0.00990109	0.291083	-2.74125	NOT
ROMO1	-0.116984	7.62878	-2.59079	0.00991629	0.291083	-2.74248	DOWN
LOC284240	0.070607	2.16094	2.59043	0.00992655	0.291083	-2.74331	NOT
MIS18A	-0.11541	3.45264	-2.59035	0.00992887	0.291083	-2.7435	DOWN
TRIM9	0.0984414	2.48671	2.59025	0.00993155	0.291083	-2.74372	NOT
FBXO48	-0.104495	4.77374	-2.59022	0.00993229	0.291083	-2.74378	NOT
ZNF731P	-0.245922	4.82736	-2.59001	0.00993842	0.291083	-2.74427	DOWN
PPA1	-0.181852	5.94526	-2.58873	0.0099747	0.291856	-2.74719	DOWN
LNCATV	0.184192	5.90546	2.58744	0.0100116	0.292647	-2.75015	UP
TEX9	-0.104587	3.17266	-2.58637	0.0100422	0.292661	-2.75259	NOT
STARD4	-0.126122	4.30781	-2.58551	0.0100669	0.292661	-2.75456	DOWN
DLD	-0.119739	6.47226	-2.58517	0.0100767	0.292661	-2.75534	DOWN
ZNF787	0.102239	5.32765	2.58461	0.0100929	0.292661	-2.75663	NOT
KLHL9	-0.0965082	5.13647	-2.58453	0.0100952	0.292661	-2.75681	NOT
TBCCD1	-0.0963096	4.40026	-2.58427	0.0101026	0.292661	-2.7574	NOT
LOC101928626	0.0885529	1.61322	2.58427	0.0101027	0.292661	-2.75741	NOT
CCL17	0.0767159	3.35403	2.58366	0.0101203	0.292661	-2.7588	NOT
LINC01168	0.0809987	2.28234	2.58258	0.0101513	0.292661	-2.76126	NOT
PNLIPRP1	0.100763	2.19658	2.58216	0.0101637	0.292661	-2.76223	NOT
SLFN12	-0.121297	4.60356	-2.58212	0.0101647	0.292661	-2.76232	DOWN
ZNF420	-0.146344	5.2501	-2.58164	0.0101786	0.292661	-2.76341	DOWN
BCKDHA	0.0801284	5.90094	2.58102	0.0101965	0.292661	-2.76481	NOT
FOSL2	0.117865	6.66428	2.58084	0.0102018	0.292661	-2.76523	UP
RPF2	-0.167013	3.69306	-2.58081	0.0102026	0.292661	-2.7653	DOWN
TOMM7	-0.202599	9.42236	-2.5808	0.0102031	0.292661	-2.76533	DOWN
LINC01610	-0.072724	2.40508	-2.58033	0.0102166	0.292661	-2.76639	NOT
ATXN3	-0.09506	5.67052	-2.57955	0.0102395	0.292661	-2.76819	NOT
ZNF33B	-0.201228	4.54557	-2.57949	0.0102411	0.292661	-2.76831	DOWN
P4HA2-AS1	0.083829	1.8317	2.57923	0.0102488	0.292661	-2.76891	NOT
RPRD1A	-0.0932698	5.39324	-2.57901	0.0102553	0.292661	-2.76942	NOT
LINC01010	0.0576717	2.2591	2.57862	0.0102665	0.292661	-2.7703	NOT
EMCN	0.0744069	1.95416	2.57859	0.0102676	0.292661	-2.77038	NOT
LOC101927932	-0.0982185	2.30797	-2.5782	0.0102789	0.292661	-2.77126	NOT
MEGF9	0.102114	9.316	2.5777	0.0102936	0.292661	-2.77241	NOT
SRSF7	-0.132465	7.03871	-2.57764	0.0102951	0.292661	-2.77253	DOWN
DMBX1	0.0781194	4.02008	2.5776	0.0102965	0.292661	-2.77263	NOT
TMED2	-0.0714746	8.32296	-2.5776	0.0102965	0.292661	-2.77264	NOT
TIA1	-0.0968406	6.508	-2.57734	0.010304	0.292661	-2.77322	NOT
PNMA8B	0.0855727	3.00056	2.57715	0.0103095	0.292661	-2.77364	NOT
SNX14	-0.105898	5.64171	-2.57617	0.0103383	0.292951	-2.77588	NOT
ASCC3	-0.118759	5.55919	-2.57584	0.0103481	0.292951	-2.77664	DOWN
OLIG1	-0.119643	5.21615	-2.57526	0.0103653	0.292951	-2.77797	DOWN
FANCB	-0.108683	3.23235	-2.57525	0.0103655	0.292951	-2.77798	NOT
SDHDP1	-0.106175	3.61665	-2.57473	0.0103808	0.292951	-2.77916	NOT
CEP57L1	-0.135788	2.33623	-2.57472	0.0103812	0.292951	-2.77919	DOWN
PPP3CB	-0.0732096	6.05462	-2.57411	0.0103991	0.292951	-2.78058	NOT
MYBPC1	0.0763413	1.91894	2.57398	0.010403	0.292951	-2.78087	NOT
RNU2-48P	0.0879003	1.92168	2.57378	0.010409	0.292951	-2.78134	NOT
GABRB2	0.0848742	2.11868	2.57301	0.0104316	0.293308	-2.78307	NOT
CAMKK1	0.0994951	3.65543	2.57158	0.0104742	0.294156	-2.78634	NOT
LINC02681	0.0778234	3.03596	2.57105	0.0104899	0.294156	-2.78753	NOT
SNHG32	-0.169774	8.62382	-2.57099	0.0104917	0.294156	-2.78767	DOWN
CXCL9	-0.110988	2.03256	-2.5698	0.0105273	0.294489	-2.79038	NOT
PICSAR	0.0864956	2.43362	2.56979	0.0105276	0.294489	-2.7904	NOT
NRCAM	0.0757058	2.30926	2.56943	0.0105383	0.294489	-2.79122	NOT
LOC105371116	0.111049	3.12995	2.56926	0.0105435	0.294489	-2.79161	NOT
FBXO3	-0.0877728	4.82546	-2.56854	0.0105649	0.294576	-2.79324	NOT
PNISR	-0.084461	8.51643	-2.56786	0.0105854	0.294576	-2.79479	NOT
TMEM42	-0.130868	4.94538	-2.56785	0.0105856	0.294576	-2.79481	DOWN
LINC01643	0.0589412	1.94367	2.56766	0.0105916	0.294576	-2.79526	NOT
LOC105373961	0.0781896	2.23291	2.56749	0.0105965	0.294576	-2.79563	NOT
NLRP4	0.0728889	2.17892	2.56716	0.0106064	0.294576	-2.79638	NOT
OPRL1	0.115661	4.39014	2.56682	0.0106168	0.294585	-2.79716	UP
OR2G3	0.107325	2.10471	2.56591	0.0106442	0.29507	-2.79922	NOT
SLC33A1	-0.106558	5.37113	-2.56472	0.0106803	0.295792	-2.80193	NOT
MRPL39	-0.185951	4.43984	-2.5632	0.0107263	0.296556	-2.80537	DOWN
ACTG1P25	0.0977014	2.18113	2.56315	0.010728	0.296556	-2.80549	NOT
LOC107985894	0.0792798	2.71931	2.56249	0.0107478	0.296593	-2.80697	NOT
UMOD	0.0827212	2.93445	2.56221	0.0107565	0.296593	-2.80762	NOT
TMEM126A	-0.171201	5.12998	-2.56163	0.010774	0.296593	-2.80892	DOWN
EIF3E	-0.163747	8.12576	-2.56145	0.0107796	0.296593	-2.80934	DOWN
CCDC88A	-0.127213	5.93387	-2.56131	0.0107838	0.296593	-2.80965	DOWN
MYL12A	-0.0695836	6.41385	-2.56066	0.0108036	0.296593	-2.81112	NOT
RPL38	-0.0593996	10.5767	-2.56052	0.0108081	0.296593	-2.81145	NOT
BNIP3	-0.161457	4.92159	-2.56047	0.0108097	0.296593	-2.81157	DOWN
ALOX5AP	0.0880395	10.6729	2.55919	0.0108487	0.296849	-2.81445	NOT
SEPTIN7P2	-0.0690474	2.83818	-2.55871	0.0108634	0.296849	-2.81553	NOT
MIR4274	0.118418	2.14452	2.55865	0.0108655	0.296849	-2.81569	UP
NAPEPLD	-0.109564	4.35567	-2.55853	0.0108691	0.296849	-2.81595	NOT
PADI2	0.183896	7.77527	2.55852	0.0108693	0.296849	-2.81596	UP
TTC3	-0.134942	5.80249	-2.55623	0.0109401	0.297412	-2.82116	DOWN
ZNF341-AS1	0.11226	3.88672	2.55609	0.0109442	0.297412	-2.82146	NOT
E2F5	-0.13315	4.0631	-2.55505	0.0109766	0.297412	-2.82383	DOWN
KCNJ6	0.0852553	2.37983	2.55442	0.010996	0.297412	-2.82524	NOT
OR51E2	0.0910311	2.20332	2.55433	0.0109991	0.297412	-2.82546	NOT
COX4I1	-0.0923983	9.45819	-2.55423	0.011002	0.297412	-2.82567	NOT
DENND4C	-0.0889168	5.90251	-2.55419	0.0110032	0.297412	-2.82576	NOT
MAPKAPK5-AS1	-0.149326	4.32663	-2.55387	0.0110132	0.297412	-2.82648	DOWN
DDX46	-0.0878698	6.39257	-2.55352	0.0110243	0.297412	-2.82729	NOT
SENP7	-0.108451	6.85098	-2.55347	0.0110258	0.297412	-2.8274	NOT
CEP135	-0.137905	5.82616	-2.55336	0.0110293	0.297412	-2.82765	DOWN
SELENOS	-0.121011	6.04041	-2.55335	0.0110296	0.297412	-2.82767	DOWN
LOC101928385	0.0826835	2.22893	2.5528	0.0110466	0.297412	-2.8289	NOT
TTC37	-0.147652	5.547	-2.55226	0.0110635	0.297412	-2.83013	DOWN
PALD1	0.0648491	2.78507	2.55147	0.0110883	0.297412	-2.83192	NOT
RARRES1	-0.0809376	2.3385	-2.55119	0.0110968	0.297412	-2.83253	NOT
KCNQ1	0.0803868	5.39034	2.55108	0.0111005	0.297412	-2.8328	NOT
TAF1D	-0.138009	6.9231	-2.55106	0.0111011	0.297412	-2.83284	DOWN
DOCK11	-0.0570457	8.13367	-2.55091	0.0111056	0.297412	-2.83317	NOT
RBKS	0.103605	2.99935	2.55086	0.0111074	0.297412	-2.83329	NOT
LIN7C	-0.160589	6.6668	-2.55074	0.0111112	0.297412	-2.83356	DOWN
NDUFAF5	-0.10759	4.35341	-2.55041	0.0111215	0.297412	-2.83431	NOT
ZFAND1	-0.141239	4.02814	-2.5504	0.0111216	0.297412	-2.83432	DOWN
CYP4F3	0.182684	6.77167	2.54954	0.0111487	0.297868	-2.83626	UP
RIC8B	-0.0878846	3.45485	-2.54871	0.0111748	0.298098	-2.83813	NOT
SMIM3	0.0901498	4.01461	2.54863	0.0111775	0.298098	-2.83832	NOT
FSD1L	-0.0761157	2.47259	-2.54818	0.0111917	0.298128	-2.83934	NOT
GRN	0.118025	8.84662	2.54648	0.0112453	0.298128	-2.84316	UP
SAMD9	-0.142303	7.20059	-2.54564	0.0112719	0.298128	-2.84505	DOWN
MYSM1	-0.0879907	6.65456	-2.54561	0.0112731	0.298128	-2.84513	NOT
NUP155	-0.0875227	5.00142	-2.54497	0.0112933	0.298128	-2.84656	NOT
IL17RA	0.0840676	9.72262	2.54462	0.0113046	0.298128	-2.84736	NOT
ADAMTS10	0.0876805	4.01372	2.54437	0.0113125	0.298128	-2.84792	NOT
GNB5	-0.078253	3.53397	-2.54403	0.0113235	0.298128	-2.84869	NOT
SBDS	-0.178628	7.54364	-2.54375	0.0113322	0.298128	-2.84931	DOWN
STYXL2	0.084012	1.99982	2.5437	0.0113338	0.298128	-2.84942	NOT
TSEN15	-0.0981046	4.02313	-2.54334	0.0113454	0.298128	-2.85024	NOT
MPV17L	0.110601	2.62803	2.54275	0.0113641	0.298128	-2.85156	NOT
NDUFB2	-0.180213	8.62228	-2.54273	0.0113649	0.298128	-2.85161	DOWN
SCLT1	-0.117445	7.33293	-2.54247	0.0113732	0.298128	-2.85219	DOWN
PCDH8	0.0661316	2.50215	2.54237	0.0113764	0.298128	-2.85242	NOT
PHIP	-0.0766614	7.54494	-2.54225	0.0113804	0.298128	-2.8527	NOT
RPL23	-0.148146	3.93991	-2.54201	0.011388	0.298128	-2.85323	DOWN
TMX3	-0.120627	5.18022	-2.54175	0.0113963	0.298128	-2.85381	DOWN
FAM50A	-0.0909994	8.67879	-2.54171	0.0113975	0.298128	-2.8539	NOT
CDK5RAP1	-0.0912621	4.49807	-2.54161	0.0114008	0.298128	-2.85413	NOT
POLR1C	-0.112981	5.4366	-2.5415	0.0114043	0.298128	-2.85438	NOT
CHORDC1P4	-0.0982058	7.57842	-2.54131	0.0114103	0.298128	-2.85479	NOT
MIR3064	-0.0762046	11.0214	-2.5413	0.0114109	0.298128	-2.85484	NOT
CAMTA1-AS2	0.0712087	2.84995	2.54011	0.0114491	0.298861	-2.85751	NOT
LOC105369363	0.0908175	3.29853	2.53951	0.0114685	0.299102	-2.85886	NOT
GPR83	0.0784494	2.79795	2.53789	0.0115208	0.299961	-2.86249	NOT
CROCCP2	-0.145553	5.98798	-2.53786	0.0115217	0.299961	-2.86256	DOWN
TMEM59	-0.0738358	8.13417	-2.53734	0.0115385	0.300031	-2.86372	NOT
NOL8	-0.113668	5.39848	-2.53715	0.0115447	0.300031	-2.86415	DOWN
MTREX	-0.146399	5.60676	-2.5359	0.0115855	0.300601	-2.86696	DOWN
PTPRT	0.0793011	2.73058	2.53555	0.0115967	0.300601	-2.86774	NOT
ZNF614	-0.127814	4.4073	-2.53554	0.0115972	0.300601	-2.86777	DOWN
ZNF830	-0.139083	5.6482	-2.53483	0.0116203	0.300935	-2.86936	DOWN
PRPSAP2	-0.0842469	4.83585	-2.5331	0.0116768	0.301939	-2.87324	NOT
HAUS1	-0.13576	4.48237	-2.53291	0.0116832	0.301939	-2.87367	DOWN
TANC2	0.104932	4.96549	2.53271	0.0116897	0.301939	-2.87412	NOT
CHD1	-0.0981923	6.89683	-2.53158	0.0117269	0.302052	-2.87665	NOT
GNA14-AS1	0.0815687	2.16895	2.53142	0.0117322	0.302052	-2.87702	NOT
EXOSC1	-0.0995811	5.97642	-2.53137	0.0117336	0.302052	-2.87711	NOT
SEH1L	-0.101057	4.98371	-2.53106	0.0117439	0.302052	-2.87781	NOT
LYZL1	0.0941031	1.75287	2.53079	0.0117527	0.302052	-2.87841	NOT
PRIM1	-0.156082	5.84321	-2.53071	0.0117555	0.302052	-2.8786	DOWN
CENPK	-0.224586	4.75226	-2.53009	0.0117759	0.302313	-2.87998	DOWN
MAGEA10	0.114375	2.32289	2.52941	0.0117985	0.302369	-2.88151	UP
ACTL9	0.0863659	2.28116	2.52941	0.0117986	0.302369	-2.88152	NOT
AKR1A1	-0.105343	5.56282	-2.5283	0.0118353	0.303045	-2.88399	NOT
UNC50	-0.0971716	6.88346	-2.52789	0.0118487	0.303045	-2.8849	NOT
SERINC3	0.0532724	8.92665	2.52768	0.0118557	0.303045	-2.88537	NOT
IL27	0.0968789	4.3192	2.52708	0.0118759	0.303289	-2.88673	NOT
CAPRIN2	-0.109471	5.64861	-2.52639	0.0118987	0.303289	-2.88826	NOT
MINDY2	-0.102803	4.29173	-2.52585	0.0119169	0.303289	-2.88948	NOT
LOC100287834	0.124312	2.27382	2.52529	0.0119354	0.303289	-2.89071	UP
DNAJC2	-0.124068	6.14086	-2.52506	0.0119432	0.303289	-2.89124	DOWN
DTNBP1	-0.0827744	5.20358	-2.52506	0.0119432	0.303289	-2.89124	NOT
VDAC3	-0.113165	6.07121	-2.52498	0.0119458	0.303289	-2.89142	NOT
LINC01881	-0.134922	6.96061	-2.52493	0.0119475	0.303289	-2.89152	DOWN
COMMD8	-0.153539	3.61885	-2.52401	0.0119784	0.30346	-2.89359	DOWN
SCN3A	-0.12191	2.23316	-2.52364	0.0119907	0.30346	-2.8944	DOWN
PPP2R2C	0.0885501	2.09552	2.52354	0.0119943	0.30346	-2.89464	NOT
LTB4R	0.103165	6.10568	2.52296	0.0120137	0.30346	-2.89594	NOT
RPL4	-0.128435	9.41156	-2.52282	0.0120182	0.30346	-2.89623	DOWN
S1PR4	0.0679914	8.25166	2.52246	0.0120303	0.30346	-2.89704	NOT
HEYL	0.0966906	2.41462	2.52226	0.0120371	0.30346	-2.89748	NOT
PSMA2	-0.18185	5.7094	-2.52201	0.0120455	0.30346	-2.89804	DOWN
LINC02731	0.109311	3.5966	2.52145	0.0120645	0.30346	-2.8993	NOT
MRPL30	-0.0937858	5.13692	-2.52101	0.0120793	0.30346	-2.90028	NOT
KLHL31	0.0957246	2.67948	2.52098	0.0120804	0.30346	-2.90035	NOT
GASK1A	0.0789256	2.4464	2.52094	0.0120816	0.30346	-2.90043	NOT
RSL24D1	-0.201425	6.93554	-2.52053	0.0120954	0.30346	-2.90134	DOWN
ABCC6	0.104728	3.20379	2.52044	0.0120987	0.30346	-2.90156	NOT
RUFY2	-0.0968107	5.81095	-2.51954	0.012129	0.30346	-2.90355	NOT
HSPA4	-0.106769	5.53593	-2.51946	0.0121317	0.30346	-2.90373	NOT
PSMB6	-0.101369	7.30568	-2.51924	0.0121392	0.30346	-2.90422	NOT
API5	-0.11331	6.61831	-2.51924	0.0121392	0.30346	-2.90422	NOT
OMA1	-0.116074	5.90942	-2.51813	0.012177	0.303518	-2.90671	DOWN
PIGN	-0.0956141	4.98527	-2.51782	0.0121875	0.303518	-2.90739	NOT
LOC107986630	-0.0972246	3.59355	-2.51779	0.0121886	0.303518	-2.90746	NOT
MLEC	-0.0966306	6.36909	-2.51748	0.0121992	0.303518	-2.90816	NOT
LOC107986750	0.0865277	2.77501	2.51733	0.0122044	0.303518	-2.9085	NOT
C6orf15	0.0726259	4.59445	2.51729	0.0122055	0.303518	-2.90857	NOT
RN7SL260P	0.120324	1.93763	2.51677	0.0122233	0.303518	-2.90973	UP
SNORD13P1	-0.150663	2.62838	-2.51667	0.0122268	0.303518	-2.90996	DOWN
RPS6KC1	-0.0904474	4.61749	-2.51633	0.0122386	0.303518	-2.91073	NOT
MRPL11	-0.109333	5.5788	-2.51567	0.0122609	0.303518	-2.91218	NOT
MME	0.13303	8.8288	2.51559	0.0122639	0.303518	-2.91238	UP
FANCM	-0.119103	3.57569	-2.51556	0.0122649	0.303518	-2.91244	DOWN
ADGRG3	0.151458	8.98983	2.51462	0.012297	0.304057	-2.91452	UP
ZSCAN16-AS1	-0.0910139	3.10856	-2.51372	0.0123279	0.304285	-2.91652	NOT
ESCO1	-0.118753	5.84036	-2.51371	0.0123285	0.304285	-2.91656	DOWN
WDR19	-0.0950718	4.23858	-2.51345	0.0123371	0.304285	-2.91712	NOT
THYN1	-0.0979777	5.02918	-2.5113	0.0124113	0.305859	-2.9219	NOT
POMP	-0.107858	8.50215	-2.51035	0.0124445	0.30642	-2.92403	NOT
EPN1	0.0926345	5.73035	2.50976	0.012465	0.306669	-2.92534	NOT
LOC102723575	-0.161141	2.65746	-2.50771	0.0125363	0.307316	-2.92989	DOWN
HTATSF1	-0.12779	5.4355	-2.50763	0.0125392	0.307316	-2.93007	DOWN
NDUFA1	-0.192929	8.82838	-2.5074	0.0125472	0.307316	-2.93058	DOWN
ATF7IP2	-0.129717	4.96323	-2.50727	0.0125518	0.307316	-2.93087	DOWN
CPT1C	0.0866811	3.17962	2.50709	0.012558	0.307316	-2.93126	NOT
EPHB2	0.092618	2.68538	2.50642	0.0125814	0.307316	-2.93275	NOT
MALAT1	-0.0522226	11.4962	-2.50582	0.0126024	0.307316	-2.93408	NOT
SLC16A12	0.079624	2.44008	2.50518	0.0126249	0.307316	-2.9355	NOT
CBLN4	0.0772927	2.17852	2.50503	0.0126303	0.307316	-2.93584	NOT
ETS2	0.108571	6.83834	2.50488	0.0126355	0.307316	-2.93617	NOT
HSBP1	-0.104657	8.20691	-2.50422	0.0126587	0.307316	-2.93763	NOT
TMEM132E-DT	0.0660581	2.02572	2.50398	0.0126672	0.307316	-2.93817	NOT
RLN1	-0.1464	2.51869	-2.50388	0.0126707	0.307316	-2.93839	DOWN
LINC00640	0.139466	2.56192	2.5035	0.0126841	0.307316	-2.93922	UP
COL11A1	0.0589547	2.76168	2.50347	0.0126852	0.307316	-2.93929	NOT
NHLRC3	-0.0997346	5.60514	-2.50338	0.0126882	0.307316	-2.93948	NOT
DDX5	-0.0642189	8.96651	-2.50335	0.0126895	0.307316	-2.93956	NOT
LOC105374328	0.0796295	2.55831	2.50311	0.0126979	0.307316	-2.94009	NOT
UQCRHL	-0.166222	6.27052	-2.50296	0.012703	0.307316	-2.94041	DOWN
CNPY2	-0.136251	6.39682	-2.50283	0.0127079	0.307316	-2.94072	DOWN
VPS41	-0.092613	6.34982	-2.50277	0.0127098	0.307316	-2.94084	NOT
GSAP	-0.0859528	5.80455	-2.50216	0.0127316	0.307504	-2.9422	NOT
THUMPD1	-0.102679	4.92084	-2.50196	0.0127385	0.307504	-2.94263	NOT
LSP1	0.0946258	6.95218	2.50099	0.0127729	0.308083	-2.94478	NOT
ATG5	-0.117764	5.71568	-2.50041	0.0127935	0.3083	-2.94607	DOWN
RFC4	-0.106107	3.77467	-2.50012	0.0128041	0.3083	-2.94672	NOT
NOC3L	-0.141153	3.93421	-2.49986	0.0128132	0.3083	-2.94729	DOWN
PSMB4	-0.0678692	9.53295	-2.49911	0.01284	0.308581	-2.94895	NOT
ZBTB1	-0.120302	5.00365	-2.49894	0.0128458	0.308581	-2.94931	DOWN
CNOT7	-0.0954593	3.55507	-2.49846	0.012863	0.308744	-2.95038	NOT
RNF44	0.0901031	7.3128	2.49651	0.0129331	0.309639	-2.95471	NOT
SMIM19	-0.132783	4.52239	-2.49605	0.0129494	0.309639	-2.95571	DOWN
LOC105371773	0.188572	2.00693	2.49511	0.0129834	0.309639	-2.9578	UP
RPS15AP11	-0.164478	6.1142	-2.49497	0.0129885	0.309639	-2.95811	DOWN
PTPN21	0.0840398	2.23913	2.49493	0.0129897	0.309639	-2.95819	NOT
LINC01311	0.113568	3.40473	2.49422	0.0130155	0.309639	-2.95976	UP
METTL5	-0.182038	4.46998	-2.49419	0.0130166	0.309639	-2.95983	DOWN
CTLA4	-0.102343	3.3515	-2.49378	0.0130312	0.309639	-2.96072	NOT
TPK1	-0.101471	5.61818	-2.49297	0.0130607	0.309639	-2.96253	NOT
TTF1	-0.0971913	3.93169	-2.49256	0.0130754	0.309639	-2.96342	NOT
CDKL1	-0.0914257	3.96821	-2.49238	0.013082	0.309639	-2.96382	NOT
UVSSA	0.0672142	3.30166	2.49237	0.0130824	0.309639	-2.96384	NOT
P2RX2	0.0873577	2.43203	2.49188	0.0131003	0.309639	-2.96494	NOT
LOC101926953	0.051697	2.10099	2.49077	0.0131406	0.309639	-2.96738	NOT
LINC02889	0.0740431	2.43898	2.4907	0.0131431	0.309639	-2.96753	NOT
FYTTD1	-0.0982534	5.30663	-2.49029	0.0131579	0.309639	-2.96843	NOT
ITGAM	0.135057	7.40014	2.4902	0.0131613	0.309639	-2.96863	UP
CUL5	-0.113675	4.80771	-2.49019	0.0131618	0.309639	-2.96866	DOWN
EID1	-0.103222	6.95064	-2.4899	0.0131723	0.309639	-2.9693	NOT
DRC1	0.0636823	2.10986	2.48941	0.0131901	0.309639	-2.97037	NOT
GPR78	0.0938446	3.01409	2.48934	0.0131925	0.309639	-2.97052	NOT
YWHAEP7	0.0897601	2.01198	2.48929	0.0131945	0.309639	-2.97063	NOT
HACE1	-0.116177	3.79469	-2.4892	0.0131978	0.309639	-2.97083	DOWN
MAGOH2P	-0.132388	5.13611	-2.4892	0.013198	0.309639	-2.97084	DOWN
SNORD80	-0.184766	5.16135	-2.489	0.0132051	0.309639	-2.97128	DOWN
MIR3622A	0.125605	4.89083	2.48874	0.0132145	0.309639	-2.97184	UP
NPR1	0.0743185	2.71926	2.48862	0.0132191	0.309639	-2.97212	NOT
KRR1	-0.113561	6.43226	-2.48812	0.0132374	0.309639	-2.97322	DOWN
GTF2H5	-0.11474	4.46262	-2.48807	0.0132392	0.309639	-2.97333	DOWN
RIOK2	-0.140952	4.58089	-2.48807	0.0132393	0.309639	-2.97333	DOWN
CEBPZOS	-0.113757	6.18955	-2.48799	0.0132422	0.309639	-2.97351	DOWN
NAA15	-0.133606	5.24899	-2.48749	0.0132606	0.309639	-2.97461	DOWN
GPR137C	0.0943681	2.57058	2.48637	0.0133015	0.309639	-2.97706	NOT
RNU1-148P	0.13077	4.00114	2.48611	0.0133114	0.309639	-2.97765	UP
PIGH	-0.149644	4.96544	-2.48607	0.0133127	0.309639	-2.97773	DOWN
MRPS21	-0.158017	7.45341	-2.48606	0.0133131	0.309639	-2.97775	DOWN
RPL14	-0.100325	4.16478	-2.48593	0.0133178	0.309639	-2.97804	NOT
MIR3605	0.166738	6.34514	2.48587	0.01332	0.309639	-2.97817	UP
RARA	0.104012	6.6127	2.48551	0.0133332	0.309639	-2.97896	NOT
EIF5	-0.0789224	6.7277	-2.48455	0.0133689	0.309639	-2.98108	NOT
GRID2IP	0.0975497	3.39033	2.48427	0.013379	0.309639	-2.98169	NOT
SGCB	-0.101096	3.84137	-2.48385	0.0133946	0.309639	-2.98261	NOT
GPHB5	0.0724921	1.94727	2.48357	0.013405	0.309639	-2.98323	NOT
OR10T2	0.0771973	1.91898	2.48355	0.0134059	0.309639	-2.98328	NOT
GGTA1	-0.122285	2.5602	-2.48344	0.0134099	0.309639	-2.98352	DOWN
PRPF38A	-0.0874217	5.56573	-2.48324	0.0134175	0.309639	-2.98397	NOT
LINC02455	0.0965193	2.10806	2.48315	0.0134207	0.309639	-2.98416	NOT
GNL3	-0.166649	5.45315	-2.48299	0.0134267	0.309639	-2.98452	DOWN
PAPOLA	-0.0726943	7.38771	-2.48276	0.0134351	0.309639	-2.98501	NOT
SNORA19	-0.0841217	1.85512	-2.48274	0.0134359	0.309639	-2.98506	NOT
ORC5	-0.0926013	4.58721	-2.48241	0.0134482	0.309639	-2.98578	NOT
CHP1P2	0.129124	5.61511	2.48229	0.0134526	0.309639	-2.98605	UP
CCT4	-0.106814	4.90293	-2.48219	0.0134562	0.309639	-2.98626	NOT
TOB1-AS1	0.112261	2.47114	2.48187	0.0134683	0.309677	-2.98698	NOT
PDZD2	0.0741136	2.90543	2.47966	0.0135507	0.311328	-2.99182	NOT
PALS1	-0.0983955	4.27383	-2.4793	0.0135641	0.311333	-2.99261	NOT
POLR3C	-0.0738401	6.30934	-2.47909	0.013572	0.311333	-2.99307	NOT
LOC105374329	0.0712394	2.24805	2.47771	0.013624	0.311893	-2.99611	NOT
TMEM35B	-0.115189	6.40722	-2.47663	0.0136647	0.311893	-2.99849	DOWN
RAB30-DT	-0.136953	5.7876	-2.47648	0.0136702	0.311893	-2.9988	DOWN
HMGXB4	-0.0763551	5.79807	-2.47646	0.0136711	0.311893	-2.99886	NOT
PSMD10	-0.105413	5.65138	-2.47615	0.0136828	0.311893	-2.99954	NOT
LINC02661	0.0915508	3.22152	2.47592	0.0136913	0.311893	-3.00004	NOT
TRA2B	-0.101104	7.1533	-2.47577	0.0136969	0.311893	-3.00036	NOT
DTHD1	-0.164026	3.55527	-2.47557	0.0137045	0.311893	-3.0008	DOWN
EMG1	-0.0913417	5.51481	-2.47533	0.0137135	0.311893	-3.00132	NOT
CETN3	-0.17951	3.79758	-2.4748	0.0137339	0.311893	-3.0025	DOWN
KRI1	-0.125688	5.06875	-2.47452	0.0137444	0.311893	-3.00311	DOWN
MRPL42	-0.153863	5.3534	-2.47394	0.0137664	0.311893	-3.00438	DOWN
MAML3	0.100646	5.86038	2.47392	0.0137671	0.311893	-3.00442	NOT
FSHB	0.0821397	2.43364	2.47383	0.0137704	0.311893	-3.00461	NOT
DMPK	0.079109	3.60532	2.47366	0.013777	0.311893	-3.00499	NOT
GRSF1	-0.102421	6.18344	-2.4736	0.0137793	0.311893	-3.00512	NOT
LINC02897	0.0788065	3.51863	2.47345	0.013785	0.311893	-3.00545	NOT
TIPRL	-0.0893489	5.91655	-2.47281	0.0138093	0.311893	-3.00686	NOT
NAPA-AS1	0.0923165	4.82576	2.4727	0.0138133	0.311893	-3.00708	NOT
MIR1302-3	0.0772353	1.77476	2.47232	0.0138279	0.311893	-3.00792	NOT
BIRC5	0.0967705	2.74222	2.47229	0.0138289	0.311893	-3.00798	NOT
HSFX4	0.176343	2.64587	2.4721	0.0138364	0.311893	-3.00841	UP
STXBP6	0.0688128	3.05347	2.47159	0.0138558	0.311893	-3.00952	NOT
YME1L1	-0.0695355	7.26478	-2.47153	0.0138582	0.311893	-3.00966	NOT
LOC102724637	0.0712134	1.83844	2.47147	0.0138605	0.311893	-3.0098	NOT
UBE3A	-0.121867	6.03353	-2.47065	0.0138915	0.312164	-3.01157	DOWN
SPATC1	0.122957	3.78248	2.47	0.0139164	0.312164	-3.01299	UP
AKAP9	-0.122146	5.64677	-2.46996	0.0139182	0.312164	-3.0131	DOWN
LOC107986160	0.120616	3.47534	2.4698	0.0139244	0.312164	-3.01345	UP
SLC35E4	0.0674585	2.79064	2.46977	0.0139254	0.312164	-3.01351	NOT
AKAP5	-0.125811	3.63548	-2.46877	0.0139637	0.312784	-3.01569	DOWN
SYNDIG1L	0.0689533	2.84012	2.4679	0.0139971	0.312907	-3.01759	NOT
RNVU1-3	-0.241053	4.71404	-2.46724	0.0140229	0.312907	-3.01905	DOWN
UPB1	0.117202	2.80879	2.46709	0.0140286	0.312907	-3.01938	UP
SPRR1A	0.0889077	3.38753	2.46621	0.0140626	0.312907	-3.0213	NOT
CSNK1G2-AS1	0.0832088	4.12943	2.46601	0.01407	0.312907	-3.02172	NOT
PGM3	-0.10085	4.52268	-2.46557	0.0140874	0.312907	-3.02269	NOT
MDM4	-0.052236	8.19122	-2.46519	0.0141021	0.312907	-3.02352	NOT
PCF11	-0.0753551	5.96863	-2.46478	0.014118	0.312907	-3.02442	NOT
ZNF430	-0.161785	4.58056	-2.4647	0.014121	0.312907	-3.02459	DOWN
IQCB1	-0.116708	4.26749	-2.46443	0.0141313	0.312907	-3.02516	DOWN
ZYX	0.111671	8.23375	2.46427	0.0141377	0.312907	-3.02553	NOT
MIR4496	0.112458	1.6518	2.46389	0.0141525	0.312907	-3.02636	NOT
UCHL5	-0.0901051	4.23679	-2.46368	0.0141607	0.312907	-3.02681	NOT
CYB5A	-0.131513	5.5891	-2.46357	0.014165	0.312907	-3.02706	DOWN
PPM1K	-0.117837	5.66185	-2.46329	0.0141759	0.312907	-3.02767	DOWN
SNORD5	-0.136574	6.95105	-2.46323	0.0141782	0.312907	-3.0278	DOWN
RPS8	-0.178622	6.67056	-2.46297	0.0141883	0.312907	-3.02836	DOWN
AP1S2	-0.0900453	5.6387	-2.46295	0.0141892	0.312907	-3.02841	NOT
RPL7L1	-0.103426	4.63312	-2.46276	0.0141966	0.312907	-3.02883	NOT
MAP3K3	0.0813066	6.92216	2.46275	0.014197	0.312907	-3.02885	NOT
SVOP	0.0620786	2.81015	2.46274	0.0141972	0.312907	-3.02886	NOT
ITGB4	0.104193	3.00828	2.46261	0.0142023	0.312907	-3.02915	NOT
PDAP1	0.0699914	6.70871	2.46231	0.0142141	0.312932	-3.02981	NOT
MRPL47	-0.159368	5.38782	-2.46171	0.0142375	0.313116	-3.03111	DOWN
TTC3P1	-0.0995767	3.40285	-2.4613	0.0142536	0.313116	-3.03201	NOT
RAB3D	0.12435	7.59229	2.46128	0.0142542	0.313116	-3.03204	UP
PPP6R3	-0.0453653	6.22322	-2.46098	0.014266	0.313142	-3.0327	NOT
CNTRL	-0.0827265	6.60187	-2.46027	0.0142938	0.313505	-3.03425	NOT
KBTBD6	0.10492	3.97797	2.46002	0.0143038	0.313505	-3.0348	NOT
CMC2	-0.154158	5.92092	-2.45915	0.0143377	0.313862	-3.03668	DOWN
RSL1D1	-0.124395	6.6705	-2.45906	0.0143413	0.313862	-3.03688	DOWN
PMPCB	-0.096046	6.19491	-2.45854	0.0143618	0.314076	-3.03801	NOT
URI1	-0.148161	5.21757	-2.45806	0.0143808	0.314248	-3.03907	DOWN
MRPS28	-0.236818	4.89743	-2.45727	0.014412	0.314248	-3.04078	DOWN
ARHGEF39	0.0854836	3.16161	2.45713	0.0144177	0.314248	-3.0411	NOT
ZWILCH	-0.0832339	3.34775	-2.45661	0.014438	0.314248	-3.04221	NOT
CCNG1	-0.0925018	5.6167	-2.45661	0.014438	0.314248	-3.04222	NOT
ZNF569	-0.0910066	3.15748	-2.45657	0.0144395	0.314248	-3.0423	NOT
DPY30	-0.127424	5.96601	-2.45635	0.0144484	0.314248	-3.04279	DOWN
MRPS5	-0.0948872	6.1959	-2.45619	0.0144548	0.314248	-3.04314	NOT
THAP1	-0.0830335	5.88925	-2.45569	0.0144744	0.314256	-3.04421	NOT
MOGAT2	0.0725381	2.48994	2.45564	0.0144764	0.314256	-3.04432	NOT
YIPF3	0.0798968	7.87222	2.4551	0.014498	0.314483	-3.04551	NOT
MIR3178	0.108055	4.83858	2.45465	0.0145159	0.314483	-3.04649	NOT
LINC00240	0.105921	2.04936	2.45434	0.0145283	0.314483	-3.04717	NOT
RYR3	0.0481161	2.50519	2.45431	0.0145295	0.314483	-3.04723	NOT
NDUFB1	-0.149232	8.85009	-2.45392	0.014545	0.314534	-3.04808	DOWN
DAPK2	0.13833	6.29424	2.45357	0.014559	0.314534	-3.04884	UP
TNFRSF10C	0.0801614	11.0019	2.45345	0.0145638	0.314534	-3.0491	NOT
KIAA1755	0.0789484	2.82446	2.453	0.0145817	0.314689	-3.05007	NOT
RPL24P6	-0.0998385	2.91312	-2.45179	0.01463	0.314945	-3.0527	NOT
CETN2	-0.132973	4.80588	-2.45161	0.0146372	0.314945	-3.05309	DOWN
ANKRD33B	0.141996	2.51918	2.4512	0.0146536	0.314945	-3.05398	UP
SF3B6	-0.182668	7.32406	-2.45105	0.0146596	0.314945	-3.05431	DOWN
TRDC	-0.256565	6.48134	-2.45093	0.0146645	0.314945	-3.05457	DOWN
TAF9	-0.200852	6.05742	-2.45084	0.014668	0.314945	-3.05476	DOWN
SNORA66	-0.118992	4.55969	-2.45084	0.0146682	0.314945	-3.05477	DOWN
SRSF1	-0.0748897	6.29949	-2.45008	0.0146986	0.315369	-3.05641	NOT
NUCKS1	-0.120101	6.47253	-2.44977	0.0147112	0.315409	-3.05709	DOWN
CD52	-0.153024	10.367	-2.4481	0.0147786	0.315498	-3.06071	DOWN
LOC105376873	0.156222	2.97773	2.44796	0.0147841	0.315498	-3.06101	UP
ACOXL-AS1	0.0980178	2.45105	2.44796	0.0147843	0.315498	-3.06102	NOT
ABHD10	-0.114121	5.20906	-2.44774	0.0147932	0.315498	-3.0615	DOWN
PTGR1	-0.0684174	2.2615	-2.44773	0.0147935	0.315498	-3.06152	NOT
GATAD1	-0.0838218	5.19644	-2.44766	0.0147962	0.315498	-3.06166	NOT
LOC105377763	0.0928135	5.93485	2.44757	0.0148001	0.315498	-3.06187	NOT
DPH6	-0.131326	4.11954	-2.44755	0.0148008	0.315498	-3.06191	DOWN
FAM90A9	0.183651	3.97816	2.44692	0.0148263	0.315562	-3.06327	UP
PUS7L	-0.0973811	4.47808	-2.44651	0.0148428	0.315562	-3.06415	NOT
AMN	0.0722983	2.69565	2.44642	0.0148467	0.315562	-3.06436	NOT
EIF5A2	-0.119415	3.04882	-2.4463	0.0148513	0.315562	-3.06461	DOWN
LOC102725220	0.11021	1.55813	2.44616	0.0148573	0.315562	-3.06493	NOT
FGFR3	0.069665	2.62361	2.44482	0.0149116	0.316487	-3.06782	NOT
MIER3	-0.128125	4.50516	-2.44371	0.0149569	0.317013	-3.07023	DOWN
CCDC77	-0.096406	5.06162	-2.44351	0.0149652	0.317013	-3.07067	NOT
DIMT1	-0.0914859	4.0833	-2.4431	0.014982	0.317013	-3.07155	NOT
KLRF1	-0.291518	5.57567	-2.44299	0.0149861	0.317013	-3.07178	DOWN
CSF3	0.0875264	3.33814	2.4429	0.01499	0.317013	-3.07198	NOT
PARK7	-0.0984575	7.97675	-2.44251	0.0150057	0.317119	-3.07281	NOT
OR8U1	0.100731	2.68796	2.44208	0.0150234	0.317265	-3.07375	NOT
HIGD1A	-0.0896569	6.54151	-2.44128	0.0150564	0.31744	-3.07548	NOT
DIAPH1-AS1	-0.090653	5.33502	-2.44062	0.0150836	0.31744	-3.07691	NOT
CHD1-DT	0.0812285	1.68018	2.44056	0.0150859	0.31744	-3.07704	NOT
XPA	-0.129086	5.49901	-2.44038	0.0150936	0.31744	-3.07744	DOWN
ZSCAN31	0.0646214	2.73318	2.4402	0.0151009	0.31744	-3.07783	NOT
SENP1	-0.0708689	5.6814	-2.44004	0.0151075	0.31744	-3.07817	NOT
NCOR1P1	0.0630572	1.31166	2.4396	0.0151255	0.31744	-3.07912	NOT
RTN3	0.0796793	7.54819	2.4395	0.0151298	0.31744	-3.07934	NOT
CEP170	-0.113005	5.04905	-2.43881	0.0151583	0.31744	-3.08083	NOT
LOC389199	0.0685967	3.10828	2.4388	0.0151588	0.31744	-3.08086	NOT
SHROOM3	0.0829778	2.39	2.43798	0.0151925	0.31744	-3.08262	NOT
CABP1	0.0833235	2.36322	2.43759	0.0152088	0.31744	-3.08347	NOT
C10orf71	0.0719719	2.41105	2.43758	0.0152089	0.31744	-3.08347	NOT
SNORD36C	-0.126716	2.99577	-2.43723	0.0152238	0.31744	-3.08425	DOWN
SUPT16H	-0.109509	5.96342	-2.43712	0.015228	0.31744	-3.08447	NOT
ELAPOR1	0.243524	6.3066	2.43667	0.0152469	0.31744	-3.08545	UP
RRP36	-0.0925556	5.31653	-2.43627	0.0152634	0.31744	-3.08631	NOT
LMAN1	-0.13135	5.83161	-2.43607	0.0152717	0.31744	-3.08674	DOWN
LINC01924	0.0615682	1.83626	2.43556	0.0152929	0.31744	-3.08784	NOT
MYG1-AS1	-0.194144	6.60019	-2.43553	0.0152944	0.31744	-3.08791	DOWN
LOC101927827	-0.141442	1.72841	-2.43504	0.0153147	0.31744	-3.08897	DOWN
LRRC3-DT	0.0805122	2.45192	2.43479	0.015325	0.31744	-3.0895	NOT
FRYL	-0.0481929	6.54865	-2.43464	0.0153314	0.31744	-3.08983	NOT
NARS1	-0.103258	7.3686	-2.43463	0.0153319	0.31744	-3.08985	NOT
CD109	-0.0637071	1.97243	-2.43459	0.0153335	0.31744	-3.08994	NOT
CENPW	-0.107815	2.89955	-2.43457	0.0153342	0.31744	-3.08998	NOT
NR1I3	0.0907579	2.96585	2.43455	0.0153354	0.31744	-3.09003	NOT
CMC4	-0.196282	5.63356	-2.43432	0.0153447	0.31744	-3.09052	DOWN
PPP1R17	-0.0802684	2.71798	-2.43422	0.0153488	0.31744	-3.09073	NOT
LOC105370461	0.120955	3.43304	2.43407	0.0153554	0.31744	-3.09107	UP
KIAA1328	-0.0782314	4.18445	-2.43346	0.0153808	0.31744	-3.09238	NOT
RNU5F-1	-0.172326	3.12873	-2.4333	0.0153873	0.31744	-3.09271	DOWN
LOC105372609	0.079616	2.06806	2.4328	0.0154085	0.31744	-3.0938	NOT
CRTAC1	0.0638772	2.78673	2.43278	0.0154093	0.31744	-3.09385	NOT
AVP	0.0898145	3.71249	2.43257	0.0154179	0.31744	-3.09429	NOT
LINC00426	-0.135491	5.34066	-2.43244	0.0154237	0.31744	-3.09458	DOWN
ST3GAL4	0.131955	5.71401	2.43192	0.0154454	0.31744	-3.0957	UP
ATP5MF	-0.101234	8.97026	-2.43184	0.0154488	0.31744	-3.09587	NOT
TFB1M	-0.126767	4.12492	-2.43178	0.0154511	0.31744	-3.09599	DOWN
GPATCH2	-0.0961071	4.11331	-2.43028	0.0155145	0.318332	-3.09924	NOT
SHLD2P3	-0.122808	1.798	-2.43024	0.015516	0.318332	-3.09931	DOWN
NDRG3	0.0616851	5.54388	2.42988	0.0155315	0.31836	-3.1001	NOT
CRY2	-0.0862341	4.22873	-2.4297	0.015539	0.31836	-3.10048	NOT
MYO16	0.0568492	2.38568	2.42943	0.0155501	0.318366	-3.10105	NOT
UTRN	-0.066414	8.20912	-2.42918	0.0155608	0.318366	-3.1016	NOT
CEP290	-0.169447	4.06481	-2.42834	0.0155963	0.318561	-3.1034	DOWN
GNPDA2	-0.098667	3.00297	-2.42823	0.0156013	0.318561	-3.10365	NOT
ZNF596	-0.0965739	3.20486	-2.4278	0.0156193	0.318561	-3.10457	NOT
ERVMER34-1	0.0891257	2.86496	2.42779	0.0156199	0.318561	-3.1046	NOT
HAX1	-0.110635	6.70632	-2.42768	0.0156243	0.318561	-3.10482	NOT
FOXD3-AS1	0.0838324	2.85623	2.42736	0.0156381	0.318623	-3.10552	NOT
CR2	-0.085596	2.94475	-2.42679	0.0156623	0.318806	-3.10674	NOT
LCORL	-0.091693	4.0944	-2.42664	0.0156687	0.318806	-3.10707	NOT
ETV5	0.0995848	2.29817	2.42609	0.0156922	0.319065	-3.10826	NOT
WFDC2	0.122232	3.64016	2.42488	0.0157436	0.319839	-3.11084	UP
N6AMT1	-0.0701105	3.31709	-2.424	0.0157814	0.319839	-3.11274	NOT
SNORD116-21	-0.215643	4.11008	-2.42362	0.0157977	0.319839	-3.11356	DOWN
ETFRF1	-0.106372	3.11432	-2.42335	0.0158094	0.319839	-3.11415	NOT
ABITRAM	-0.0986256	4.39177	-2.42318	0.0158164	0.319839	-3.1145	NOT
KPNA5	-0.142618	4.92989	-2.42303	0.0158231	0.319839	-3.11483	DOWN
AKIRIN2	0.0798093	8.20922	2.42301	0.0158236	0.319839	-3.11486	NOT
LOC284412	0.131603	2.50436	2.42282	0.015832	0.319839	-3.11527	UP
HDHD5-AS1	0.0652121	3.10599	2.42255	0.0158437	0.319839	-3.11586	NOT
PNO1	-0.0951134	3.68373	-2.42231	0.0158538	0.319839	-3.11636	NOT
MMP9	0.267913	7.9391	2.4221	0.0158627	0.319839	-3.11681	UP
NPM1P21	-0.108542	3.10463	-2.42209	0.0158634	0.319839	-3.11685	NOT
ELOC	-0.130201	3.48659	-2.42191	0.0158712	0.319839	-3.11723	DOWN
LINC01781	-0.113467	2.1852	-2.42147	0.0158901	0.31994	-3.11818	NOT
LOC105378044	0.0878699	2.20199	2.42111	0.0159053	0.31994	-3.11893	NOT
ZNF493	-0.18595	4.50824	-2.42085	0.0159169	0.31994	-3.11951	DOWN
LLPH	-0.198739	4.21029	-2.42079	0.0159195	0.31994	-3.11964	DOWN
XRCC5	-0.0762956	8.43118	-2.42046	0.0159338	0.320008	-3.12035	NOT
KIFAP3	-0.10674	5.3955	-2.4193	0.0159838	0.320463	-3.12283	NOT
LOC105372185	0.072211	1.73355	2.41922	0.015987	0.320463	-3.12299	NOT
ANAPC16	-0.0909107	6.4531	-2.41918	0.015989	0.320463	-3.12308	NOT
LINC01942	0.0847948	3.01497	2.41865	0.0160119	0.320705	-3.12422	NOT
MRPL45	-0.153162	3.7143	-2.41814	0.0160342	0.320933	-3.12532	DOWN
ING5	-0.08722	4.42679	-2.41724	0.016073	0.321256	-3.12723	NOT
OR4C12	0.140332	2.38693	2.4172	0.0160749	0.321256	-3.12732	UP
RPL35	-0.13918	11.0223	-2.41702	0.0160829	0.321256	-3.12772	DOWN
ZNF813	0.193647	3.98596	2.41674	0.0160949	0.321278	-3.12831	UP
MIS18BP1	-0.111173	7.20495	-2.41643	0.0161083	0.321329	-3.12897	NOT
VPS13A	-0.108581	5.56919	-2.41573	0.0161392	0.321511	-3.13049	NOT
MIR4768	0.0660983	1.93831	2.41543	0.016152	0.321511	-3.13111	NOT
NTN1	0.0870103	2.90126	2.41511	0.016166	0.321511	-3.1318	NOT
PPWD1	-0.124682	6.96708	-2.41494	0.0161734	0.321511	-3.13216	DOWN
MIR1301	0.104487	5.84607	2.41482	0.016179	0.321511	-3.13243	NOT
ZDBF2	-0.119662	2.86289	-2.41473	0.0161828	0.321511	-3.13262	DOWN
LZTFL1	-0.0948053	4.68066	-2.41447	0.0161942	0.321521	-3.13318	NOT
ZNF81	-0.108351	4.67746	-2.41381	0.0162232	0.321833	-3.13459	NOT
ITGA4	-0.129503	7.86434	-2.41287	0.0162642	0.321833	-3.13659	DOWN
FZD4-DT	0.142515	3.28362	2.41255	0.0162785	0.321833	-3.13728	UP
ABCG1	0.156022	4.85362	2.41246	0.0162825	0.321833	-3.13748	UP
KAZN	0.0709783	2.6253	2.41203	0.0163015	0.321833	-3.1384	NOT
RBM25	-0.0738492	7.08155	-2.41191	0.0163067	0.321833	-3.13865	NOT
MYO16-AS1	0.151136	2.96135	2.41159	0.016321	0.321833	-3.13934	UP
CHSY1	0.116221	6.44896	2.41129	0.0163341	0.321833	-3.13998	UP
SNHG8	-0.273581	6.53703	-2.41122	0.0163372	0.321833	-3.14013	DOWN
CDRT15P2	0.0923429	3.24254	2.41104	0.0163449	0.321833	-3.1405	NOT
LOC105371427	0.0788243	2.82086	2.41076	0.0163576	0.321833	-3.14112	NOT
RABGAP1L	-0.0757601	6.29255	-2.41067	0.0163612	0.321833	-3.14129	NOT
COL5A1	0.0584407	2.71498	2.41061	0.0163641	0.321833	-3.14143	NOT
PPP4R3B	-0.0758913	6.00624	-2.41034	0.0163759	0.321833	-3.142	NOT
HSD17B1	0.105537	3.53207	2.41013	0.0163854	0.321833	-3.14246	NOT
RPL27	-0.124371	9.44196	-2.40982	0.0163992	0.321833	-3.14313	DOWN
RANBP2	-0.123765	5.76197	-2.40969	0.0164048	0.321833	-3.1434	DOWN
CCNJL	0.134459	7.31388	2.40966	0.0164062	0.321833	-3.14346	UP
LHX5	0.0721102	2.20533	2.40927	0.0164236	0.32187	-3.1443	NOT
STT3B	-0.0967056	6.29699	-2.40913	0.0164298	0.32187	-3.1446	NOT
DPH5	-0.124958	4.68614	-2.40815	0.0164733	0.322316	-3.14669	DOWN
RBM34	-0.161209	6.5649	-2.40776	0.0164906	0.322316	-3.14752	DOWN
ZBTB20	-0.0692385	5.91941	-2.40745	0.0165042	0.322316	-3.14817	NOT
FAM13B	-0.075673	5.57639	-2.40738	0.0165075	0.322316	-3.14833	NOT
DIRAS3	0.0556045	1.85386	2.40731	0.0165107	0.322316	-3.14848	NOT
OR5F1	0.0833127	2.24323	2.40693	0.0165273	0.322316	-3.14928	NOT
NUTM2F	0.12135	4.23949	2.4069	0.016529	0.322316	-3.14936	UP
SNORA74C-1	-0.208949	4.54773	-2.40649	0.0165471	0.322456	-3.15022	DOWN
PSMC3	-0.101424	5.34335	-2.40619	0.0165606	0.322506	-3.15087	NOT
BIRC3	-0.167684	6.90063	-2.40577	0.0165791	0.322518	-3.15175	DOWN
CSMD2	0.0486258	2.61208	2.40564	0.0165851	0.322518	-3.15204	NOT
MGAT4A	-0.127111	7.03974	-2.40544	0.016594	0.322518	-3.15246	DOWN
RBM48	-0.0868333	4.84219	-2.40513	0.0166079	0.322575	-3.15312	NOT
LOC105375864	0.0978679	2.96716	2.40469	0.0166278	0.322751	-3.15407	NOT
EPM2AIP1	-0.0895141	6.47389	-2.4037	0.0166721	0.323302	-3.15617	NOT
ARL8A	0.105636	6.91691	2.40357	0.0166781	0.323302	-3.15646	NOT
PSMA3	-0.10304	7.8986	-2.40317	0.016696	0.323327	-3.1573	NOT
IL36G	0.0885675	2.83952	2.40305	0.0167014	0.323327	-3.15756	NOT
LXN	-0.101318	4.69081	-2.40196	0.0167503	0.323392	-3.15987	NOT
FHAD1	0.0573237	2.99682	2.40168	0.0167633	0.323392	-3.16049	NOT
USP7	-0.0578199	7.36748	-2.40144	0.0167739	0.323392	-3.16098	NOT
HEATR9	0.0899915	3.28307	2.40128	0.0167812	0.323392	-3.16133	NOT
MTERF4	-0.128972	5.02378	-2.40115	0.0167871	0.323392	-3.1616	DOWN
ERCC6L2	-0.0878711	5.44552	-2.40109	0.01679	0.323392	-3.16174	NOT
NBEAL2	0.108755	7.2741	2.40106	0.016791	0.323392	-3.16179	NOT
LOC105371982	0.0731501	2.25726	2.40101	0.0167933	0.323392	-3.1619	NOT
SLC39A12-AS1	0.0814694	2.32502	2.40035	0.0168233	0.323392	-3.16331	NOT
SIK2	-0.0799928	5.318	-2.40032	0.0168249	0.323392	-3.16338	NOT
LOC105370018	0.0710931	2.37696	2.39992	0.0168428	0.323392	-3.16422	NOT
TXNDC2	0.0880721	3.30548	2.39988	0.0168445	0.323392	-3.1643	NOT
GADD45GIP1	-0.0956899	6.74589	-2.3997	0.0168528	0.323392	-3.16469	NOT
IFNG-AS1	-0.146614	3.38882	-2.39932	0.0168702	0.323392	-3.1655	DOWN
PCNA	-0.111209	4.97668	-2.39914	0.0168781	0.323392	-3.16588	NOT
DNAJB12	0.0650845	6.82413	2.39903	0.0168834	0.323392	-3.16612	NOT
LOC101929473	0.0800427	2.08448	2.39886	0.0168909	0.323392	-3.16648	NOT
LINC02254	0.0523948	2.24547	2.39818	0.0169221	0.323612	-3.16793	NOT
DKC1	-0.075736	5.30134	-2.39813	0.0169243	0.323612	-3.16804	NOT
TM7SF3	-0.0839442	5.58267	-2.3973	0.0169621	0.323931	-3.1698	NOT
COA4	-0.0818339	5.17252	-2.39728	0.0169629	0.323931	-3.16984	NOT
LOC105372076	0.131011	3.39589	2.3965	0.0169984	0.32414	-3.17149	UP
CYGB	0.0796148	4.00112	2.39643	0.0170018	0.32414	-3.17165	NOT
OPA1	-0.103533	6.12947	-2.39584	0.0170286	0.32414	-3.17289	NOT
LINC01352	0.078925	3.05442	2.3954	0.0170487	0.32414	-3.17382	NOT
LOC105370939	0.130953	3.90752	2.39514	0.0170607	0.32414	-3.17438	UP
KRTAP1-3	0.0724998	2.9545	2.39478	0.0170773	0.32414	-3.17514	NOT
RFPL3S	0.121766	2.52186	2.39476	0.0170783	0.32414	-3.17519	UP
SNORD16	-0.14772	4.09931	-2.39463	0.0170845	0.32414	-3.17548	DOWN
BBS9	-0.0997251	4.45209	-2.3942	0.0171042	0.32414	-3.17639	NOT
SNAPC3	-0.092726	6.61238	-2.39402	0.0171124	0.32414	-3.17676	NOT
BLZF1	-0.084712	4.04522	-2.39388	0.0171189	0.32414	-3.17707	NOT
SNRPD2	-0.183564	7.70574	-2.39377	0.0171239	0.32414	-3.1773	DOWN
LOC102724511	0.0644335	2.43946	2.39367	0.0171286	0.32414	-3.17752	NOT
MRPL24	-0.11391	4.44641	-2.39363	0.0171304	0.32414	-3.1776	DOWN
TRIO	-0.084236	4.83539	-2.39338	0.0171418	0.32414	-3.17812	NOT
LOC389705	0.117805	2.75204	2.39314	0.0171527	0.32414	-3.17862	UP
CEACAM7	0.0880806	2.00679	2.39297	0.0171605	0.32414	-3.17898	NOT
RGN	0.0739001	2.33526	2.39256	0.0171798	0.324295	-3.17987	NOT
ICE1	-0.0898837	4.59607	-2.39191	0.0172095	0.324461	-3.18124	NOT
TYRO3P	0.113966	2.51692	2.39184	0.017213	0.324461	-3.1814	UP
LOC105377157	0.088459	3.38591	2.39129	0.0172383	0.324461	-3.18255	NOT
SOX7	0.0696393	2.83515	2.3912	0.0172424	0.324461	-3.18274	NOT
LOC100289196	0.180756	8.26304	2.39108	0.0172478	0.324461	-3.18299	UP
SLC5A12	0.078342	2.72254	2.39072	0.0172648	0.324461	-3.18377	NOT
UBE2E1	-0.101716	4.70453	-2.3907	0.0172655	0.324461	-3.1838	NOT
FAM83B	0.0655259	2.13494	2.39041	0.0172789	0.324507	-3.18441	NOT
SNORD81	-0.142493	6.63617	-2.3893	0.0173307	0.325001	-3.18677	DOWN
ZMYND15	0.0765069	3.78364	2.38906	0.0173418	0.325001	-3.18728	NOT
PSMC6	-0.149363	5.03108	-2.38869	0.0173588	0.325001	-3.18805	DOWN
TSL	0.0965428	2.62053	2.38866	0.0173604	0.325001	-3.18813	NOT
GAS5	-0.22445	8.51937	-2.38832	0.0173763	0.325001	-3.18885	DOWN
ZNF766	-0.159683	4.92553	-2.38797	0.0173924	0.325001	-3.18958	DOWN
SHE	0.0837554	3.0562	2.38796	0.0173931	0.325001	-3.18961	NOT
LOC100507547	0.0796733	3.88716	2.38796	0.0173932	0.325001	-3.18962	NOT
NIPSNAP2	-0.132374	4.93815	-2.38743	0.0174179	0.325255	-3.19074	DOWN
ZNF672	0.0732121	5.16589	2.38644	0.0174642	0.325485	-3.19283	NOT
NTM	0.0748426	2.60489	2.38633	0.0174691	0.325485	-3.19305	NOT
HSPA9	-0.119703	6.74576	-2.38626	0.0174726	0.325485	-3.19321	DOWN
N4BP2L2	-0.0889992	6.62835	-2.38622	0.0174743	0.325485	-3.19329	NOT
MC1R	0.119421	3.19167	2.38589	0.0174901	0.325515	-3.194	UP
RAD51AP1	-0.0968076	2.53736	-2.38566	0.0175007	0.325515	-3.19448	NOT
UQCRBP1	-0.14217	5.89145	-2.38532	0.0175168	0.325515	-3.19521	DOWN
LINC02316	-0.0937155	3.0362	-2.38517	0.0175239	0.325515	-3.19552	NOT
IREB2	-0.0734393	5.8961	-2.38494	0.0175346	0.325515	-3.19601	NOT
DHX36	-0.102578	6.32424	-2.38478	0.017542	0.325515	-3.19634	NOT
FAF1	-0.0797303	5.56031	-2.38427	0.0175659	0.325752	-3.19741	NOT
LOC105376976	-0.126665	1.95669	-2.38386	0.0175854	0.325909	-3.19829	DOWN
GOLGA8T	0.161104	1.85801	2.38315	0.0176186	0.326013	-3.19978	UP
NAT16	0.0601704	2.32378	2.38311	0.0176207	0.326013	-3.19987	NOT
LOC102724624	0.128537	6.59767	2.38304	0.0176241	0.326013	-3.20002	UP
OSTC	-0.208149	7.75148	-2.38227	0.0176602	0.326329	-3.20164	DOWN
ZNHIT3	-0.160466	5.13744	-2.38221	0.0176633	0.326329	-3.20178	DOWN
GLO1	-0.120634	5.11645	-2.38157	0.0176933	0.326483	-3.20311	DOWN
LOC107986639	-0.129571	2.37599	-2.38156	0.0176938	0.326483	-3.20314	DOWN
NUCB2	-0.143689	4.72256	-2.38132	0.0177053	0.326492	-3.20365	DOWN
METTL18	-0.173341	5.35588	-2.38028	0.0177548	0.327183	-3.20585	DOWN
PXMP2	-0.108855	4.54317	-2.37999	0.0177683	0.327183	-3.20645	NOT
FAM66B	0.114853	3.52709	2.37983	0.017776	0.327183	-3.20679	UP
SULT1A1	0.106346	4.00792	2.37893	0.0178191	0.327772	-3.2087	NOT
SSR3	-0.101622	5.1605	-2.37856	0.0178366	0.32789	-3.20948	NOT
TPTEP1	0.120723	3.18753	2.37815	0.0178563	0.328047	-3.21035	UP
MRPS11	-0.0647839	5.28474	-2.37766	0.0178797	0.328151	-3.21138	NOT
SH3RF3	0.0919239	3.66123	2.37704	0.0179092	0.328151	-3.21268	NOT
SUPT3H	-0.0926465	3.07318	-2.37701	0.0179105	0.328151	-3.21274	NOT
DNAJC15	-0.156161	7.18138	-2.37635	0.0179421	0.328151	-3.21413	DOWN
ACTN4	0.0830729	7.93608	2.37632	0.0179436	0.328151	-3.2142	NOT
PSMC2	-0.132485	5.47384	-2.37618	0.0179505	0.328151	-3.2145	DOWN
LOC728554	-0.0895987	4.73741	-2.37618	0.0179505	0.328151	-3.2145	NOT
RNF208	0.102508	2.80631	2.37602	0.0179582	0.328151	-3.21483	NOT
HEATR3	-0.0911554	6.13464	-2.37594	0.017962	0.328151	-3.215	NOT
CHL1-AS2	0.06698	2.3551	2.37473	0.0180199	0.32895	-3.21754	NOT
PCMTD1	-0.0681692	7.4561	-2.37448	0.0180323	0.32895	-3.21808	NOT
FUCA2	-0.13075	5.37018	-2.37418	0.0180468	0.32895	-3.21872	DOWN
DRG1	-0.121607	6.17756	-2.37404	0.0180535	0.32895	-3.21901	DOWN
COIL	-0.106249	4.22304	-2.37387	0.0180615	0.32895	-3.21936	NOT
RLN3	0.0800831	3.1028	2.37309	0.0180993	0.329256	-3.22101	NOT
TAF1	-0.116834	4.08819	-2.37306	0.0181006	0.329256	-3.22106	DOWN
ZC3H18	0.0633768	5.92562	2.37273	0.0181167	0.329348	-3.22177	NOT
LOC100129617	0.0969063	4.64616	2.37148	0.0181771	0.330046	-3.22439	NOT
MAN2B2	0.0818444	5.86697	2.37132	0.018185	0.330046	-3.22473	NOT
MRNIP	-0.121491	5.21595	-2.37124	0.0181887	0.330046	-3.22489	DOWN
ZCRB1P1	-0.0842866	3.95248	-2.37068	0.0182159	0.330336	-3.22607	NOT
CRTC2	0.0651221	7.47634	2.37031	0.0182338	0.330459	-3.22684	NOT
CNGB1	0.0812059	2.75613	2.37	0.0182491	0.330533	-3.2275	NOT
KRIT1	-0.0974099	6.62724	-2.36916	0.0182901	0.331072	-3.22927	NOT
RPS27AP5	-0.175752	5.78945	-2.36868	0.0183135	0.331293	-3.23028	DOWN
ANXA6	-0.116738	7.0375	-2.36799	0.0183472	0.331477	-3.23173	DOWN
ANAPC4	-0.100715	5.32551	-2.36797	0.0183482	0.331477	-3.23177	NOT
RPAP3	-0.110872	6.09229	-2.36778	0.0183574	0.331477	-3.23217	NOT
LOC401442	0.0847346	2.60947	2.36736	0.0183778	0.331642	-3.23304	NOT
SMIM20	-0.114747	4.56409	-2.367	0.0183958	0.331732	-3.23381	DOWN
SF3A1	0.0660997	6.99328	2.36619	0.0184355	0.331732	-3.23551	NOT
POU2F1	0.059593	6.30164	2.36586	0.0184516	0.331732	-3.2362	NOT
NCSTN	0.0748275	7.38991	2.36581	0.0184542	0.331732	-3.23631	NOT
SMIM7	-0.0881375	4.52871	-2.36563	0.0184629	0.331732	-3.23668	NOT
PRKCI	-0.125811	4.8743	-2.36551	0.0184688	0.331732	-3.23693	DOWN
TTC33	-0.0849533	4.75397	-2.3655	0.0184694	0.331732	-3.23696	NOT
CANX	-0.0695752	6.70661	-2.36539	0.0184748	0.331732	-3.23719	NOT
AARS1	-0.0869843	5.36399	-2.36495	0.0184965	0.331732	-3.23811	NOT
SELPLG	0.0736076	9.02572	2.36476	0.0185056	0.331732	-3.2385	NOT
CLMP	0.0821058	3.81097	2.36475	0.0185063	0.331732	-3.23853	NOT
GNG12	0.0898778	2.24326	2.36419	0.0185336	0.331773	-3.23969	NOT
LRPPRC	-0.12932	5.21501	-2.36408	0.0185392	0.331773	-3.23993	DOWN
ZNF93	-0.149773	4.16732	-2.36386	0.01855	0.331773	-3.24039	DOWN
LOC105372188	0.0912168	3.69146	2.36379	0.0185536	0.331773	-3.24054	NOT
TMEM121B	0.108911	4.482	2.36323	0.0185812	0.331888	-3.24171	NOT
QTRT2	-0.0639735	4.68962	-2.36267	0.0186089	0.331888	-3.24289	NOT
PSMA5	-0.101283	7.22489	-2.36246	0.0186195	0.331888	-3.24333	NOT
SNORA3B	-0.125841	5.95117	-2.36206	0.018639	0.331888	-3.24416	DOWN
TMCO1	-0.113801	4.9447	-2.36206	0.0186392	0.331888	-3.24417	DOWN
ADORA1	0.104434	2.82532	2.36179	0.0186525	0.331888	-3.24473	NOT
COX7B	-0.15787	5.42911	-2.36138	0.0186731	0.331888	-3.2456	DOWN
LOC102724745	-0.155784	3.48006	-2.36133	0.0186752	0.331888	-3.24569	DOWN
UTP6	-0.120818	5.91478	-2.36115	0.0186843	0.331888	-3.24607	DOWN
DCUN1D5	-0.120488	4.66925	-2.36112	0.0186857	0.331888	-3.24613	DOWN
NUDCD1	-0.113821	3.40223	-2.36111	0.0186862	0.331888	-3.24615	DOWN
EFCAB13-DT	0.0878347	2.87341	2.36066	0.0187085	0.331888	-3.24709	NOT
CDC73	-0.0549308	7.64241	-2.36006	0.0187384	0.331888	-3.24835	NOT
FXR1	-0.132811	6.44814	-2.36005	0.0187389	0.331888	-3.24837	DOWN
TMEM60	-0.089342	6.98527	-2.35997	0.018743	0.331888	-3.24854	NOT
NKTR	-0.0872015	7.65086	-2.35996	0.0187434	0.331888	-3.24856	NOT
GLYAT	0.0702685	1.86879	2.35949	0.0187672	0.331888	-3.24956	NOT
ANKRD10	-0.0763731	5.82253	-2.35946	0.0187682	0.331888	-3.2496	NOT
SMIM10L1	-0.118517	4.71888	-2.35915	0.0187841	0.331888	-3.25027	DOWN
CAV1	0.0937367	2.89723	2.35799	0.0188417	0.331888	-3.25267	NOT
FDX1	-0.116008	4.61323	-2.35776	0.0188533	0.331888	-3.25316	DOWN
HOXB-AS3	0.0482384	2.19238	2.35766	0.0188583	0.331888	-3.25337	NOT
SEC11A	-0.0988384	6.70185	-2.35753	0.0188648	0.331888	-3.25364	NOT
DSTN	-0.106215	4.67436	-2.35736	0.0188734	0.331888	-3.254	NOT
LINC01683	0.0511543	1.55289	2.35734	0.0188743	0.331888	-3.25404	NOT
SLC6A19	0.107739	3.2236	2.3572	0.0188814	0.331888	-3.25433	NOT
NGF-AS1	0.0736926	2.30805	2.35716	0.0188837	0.331888	-3.25443	NOT
LINC02296	0.0780441	2.26915	2.35709	0.0188868	0.331888	-3.25456	NOT
LINC01820	0.0738124	2.96762	2.35695	0.0188942	0.331888	-3.25486	NOT
TMX1	-0.113853	6.88242	-2.35686	0.0188985	0.331888	-3.25505	DOWN
LOC105376874	0.0707506	2.578	2.35652	0.0189155	0.331888	-3.25575	NOT
SPATA20	-0.0998024	4.60759	-2.35644	0.0189197	0.331888	-3.25593	NOT
PRAMEF20	0.0930149	2.32298	2.3562	0.0189315	0.331897	-3.25642	NOT
PPP1R3B	0.12002	6.53384	2.35594	0.0189449	0.331928	-3.25698	UP
LINC02389	0.12376	2.2424	2.35572	0.0189558	0.331928	-3.25743	UP
DMXL1-DT	0.0806125	2.31615	2.35528	0.018978	0.331986	-3.25835	NOT
TRPM7	-0.103757	5.90447	-2.35521	0.0189815	0.331986	-3.2585	NOT
SARM1	0.0760296	2.60654	2.35444	0.0190204	0.332286	-3.26011	NOT
ZNF716	0.109542	2.64383	2.35442	0.0190213	0.332286	-3.26014	NOT
BRINP2	0.0886333	2.83969	2.35412	0.0190365	0.332286	-3.26077	NOT
SNRPB2	-0.118687	6.15148	-2.35377	0.0190543	0.332286	-3.26151	DOWN
PRDM6-AS1	0.0761678	2.63297	2.35376	0.019055	0.332286	-3.26153	NOT
LINC01518	-0.101591	3.05825	-2.35284	0.0191011	0.332893	-3.26344	NOT
LYSMD3	-0.088747	5.444	-2.35126	0.0191815	0.333921	-3.26674	NOT
PINX1	-0.127133	3.86948	-2.35111	0.0191893	0.333921	-3.26706	DOWN
RAD51C	-0.110763	3.66625	-2.35101	0.019194	0.333921	-3.26726	NOT
LL22NC03-63E9.3	0.111576	2.83733	2.3506	0.019215	0.333928	-3.26812	NOT
F10	0.0884472	3.03048	2.35056	0.019217	0.333928	-3.2682	NOT
EML4	-0.0816916	7.02217	-2.3501	0.0192403	0.334137	-3.26915	NOT
LMNTD2	0.0785284	4.0249	2.34893	0.0193004	0.334651	-3.2716	NOT
LEMD3	-0.0745868	6.31225	-2.34893	0.0193004	0.334651	-3.27161	NOT
TAF7	-0.13706	6.98418	-2.34862	0.0193162	0.334651	-3.27225	DOWN
COLEC11	0.0779289	3.03854	2.34808	0.0193439	0.334651	-3.27337	NOT
ZMYM5	-0.0728025	4.84268	-2.34796	0.0193497	0.334651	-3.27361	NOT
OR6K6	0.118687	1.87829	2.34794	0.0193508	0.334651	-3.27366	UP
ZNF180	-0.105176	4.27521	-2.34738	0.0193796	0.334651	-3.27483	NOT
SCP2	-0.0999411	6.2108	-2.34728	0.019385	0.334651	-3.27504	NOT
FAM111A	-0.0868028	6.72363	-2.34727	0.0193853	0.334651	-3.27506	NOT
NAA35	-0.11252	5.0064	-2.34726	0.0193856	0.334651	-3.27507	NOT
RBBP8	-0.117428	4.11211	-2.34709	0.0193946	0.334651	-3.27544	DOWN
PKDCC	0.0646378	4.05359	2.34665	0.019417	0.334841	-3.27634	NOT
HDDC2	-0.143378	5.75622	-2.34582	0.0194598	0.335167	-3.27807	DOWN
DNAH17	0.0428203	2.40523	2.3455	0.0194764	0.335167	-3.27875	NOT
SEC11C	-0.192463	6.18504	-2.34544	0.0194795	0.335167	-3.27887	DOWN
LOC107983990	0.200759	2.73594	2.34534	0.0194843	0.335167	-3.27907	UP
CAMTA2	0.0643153	6.85578	2.34518	0.0194927	0.335167	-3.2794	NOT
ZNF441	-0.108829	2.73635	-2.34487	0.0195089	0.335251	-3.28006	NOT
LINC01176	-0.149546	5.0881	-2.34439	0.0195338	0.335303	-3.28106	DOWN
DGKK	-0.081871	3.51888	-2.34418	0.0195444	0.335303	-3.28149	NOT
LINC02761	-0.203507	2.2133	-2.34413	0.0195471	0.335303	-3.28159	DOWN
STX7	-0.0566938	8.51406	-2.34379	0.0195646	0.335303	-3.2823	NOT
COX7A2	-0.0934653	5.52989	-2.34371	0.0195687	0.335303	-3.28246	NOT
MIR1538	0.130108	4.73662	2.34289	0.0196114	0.33568	-3.28417	UP
KCNH3	0.094745	3.68923	2.34275	0.0196183	0.33568	-3.28445	NOT
CFAP157	0.0810136	2.34617	2.34263	0.0196248	0.33568	-3.28471	NOT
LINC00609	0.0606878	2.46522	2.34206	0.0196542	0.335988	-3.28589	NOT
LOC107986547	0.0830051	2.70783	2.34128	0.0196949	0.336489	-3.28752	NOT
PON3	0.0656937	1.7819	2.34085	0.0197174	0.33654	-3.28841	NOT
MPHOSPH6	-0.11478	3.94711	-2.34078	0.0197207	0.33654	-3.28855	DOWN
TRPM5	0.0796764	2.94119	2.34044	0.0197387	0.336651	-3.28926	NOT
GPR171	-0.121402	5.31477	-2.34021	0.0197506	0.336651	-3.28974	DOWN
SLC25A34	0.0770224	3.64314	2.33984	0.0197699	0.336651	-3.2905	NOT
GOSR1	-0.0800311	6.49081	-2.33973	0.0197756	0.336651	-3.29073	NOT
BAAT	-0.0825533	2.77408	-2.33909	0.019809	0.336651	-3.29206	NOT
TYW5	-0.115503	5.04134	-2.33874	0.0198277	0.336651	-3.2928	DOWN
SAR1B	-0.121499	5.44642	-2.33838	0.0198461	0.336651	-3.29353	DOWN
PAQR3	-0.0827519	4.0199	-2.33832	0.0198496	0.336651	-3.29367	NOT
PFDN2	-0.141009	6.48139	-2.33806	0.0198633	0.336651	-3.29421	DOWN
DAP3	-0.0741002	6.83188	-2.33776	0.0198789	0.336651	-3.29483	NOT
CLTCL1	0.0893361	3.30556	2.33774	0.0198798	0.336651	-3.29486	NOT
OXLD1	-0.119191	5.48517	-2.33767	0.0198836	0.336651	-3.29501	DOWN
ZDHHC20	-0.0966669	5.7001	-2.3375	0.0198924	0.336651	-3.29536	NOT
MRPS18C	-0.136519	4.98583	-2.33686	0.0199259	0.336651	-3.29668	DOWN
EIF3H	-0.0885603	9.10557	-2.33677	0.0199307	0.336651	-3.29687	NOT
CERKL	-0.0925678	3.1891	-2.33672	0.0199337	0.336651	-3.29699	NOT
FASTKD2	-0.117263	3.36845	-2.33625	0.0199581	0.336651	-3.29795	DOWN
FAM13A	-0.0790562	5.22743	-2.33618	0.0199621	0.336651	-3.29811	NOT
B3GALT2	-0.107421	4.99691	-2.336	0.0199711	0.336651	-3.29846	NOT
CYP11B1	0.105792	2.69316	2.33581	0.0199813	0.336651	-3.29886	NOT
LINC01413	0.0823102	2.70505	2.33568	0.0199884	0.336651	-3.29914	NOT
MTF2	-0.0906882	5.64507	-2.3356	0.0199926	0.336651	-3.29931	NOT
SSTR4	0.0873063	2.67213	2.33547	0.0199991	0.336651	-3.29956	NOT
RBMX	-0.1452	5.82433	-2.33544	0.0200009	0.336651	-3.29963	DOWN
CAHM	-0.0907302	4.93478	-2.33481	0.0200341	0.336987	-3.30094	NOT
USP53	-0.148673	4.91978	-2.33454	0.0200487	0.336987	-3.30151	DOWN
C5AR1	0.100918	9.34424	2.33415	0.0200692	0.336987	-3.30231	NOT
RB1	-0.0673286	6.79022	-2.33404	0.020075	0.336987	-3.30254	NOT
MED14OS	0.0788903	3.37194	2.33398	0.0200779	0.336987	-3.30265	NOT
GPR65	-0.0912243	7.47337	-2.3333	0.0201139	0.337399	-3.30406	NOT
LOC105373528	0.0925212	2.32472	2.33287	0.0201369	0.337593	-3.30496	NOT
DDI1	0.0701809	2.0855	2.332	0.020183	0.337834	-3.30675	NOT
LINC01755	0.0593974	2.03888	2.33166	0.0202012	0.337834	-3.30746	NOT
TST	0.097655	6.74514	2.33135	0.0202178	0.337834	-3.30811	NOT
PYGO1	0.070133	2.17005	2.33123	0.0202242	0.337834	-3.30836	NOT
ZNF224	-0.110678	3.85092	-2.33116	0.0202276	0.337834	-3.30849	NOT
TAPT1-AS1	-0.105413	5.18608	-2.33113	0.0202295	0.337834	-3.30856	NOT
AMBN	0.0810386	2.40244	2.33108	0.0202319	0.337834	-3.30865	NOT
LAT2	0.102029	7.65236	2.33088	0.0202428	0.337834	-3.30908	NOT
PDLIM7	0.114455	6.9881	2.3306	0.0202576	0.337889	-3.30965	UP
ZMYM6	-0.0877672	7.06504	-2.33015	0.0202816	0.337966	-3.31058	NOT
LOC105373032	0.0671592	1.96322	2.33009	0.0202851	0.337966	-3.31072	NOT
RBM10	0.0601311	6.11862	2.32968	0.0203067	0.337968	-3.31155	NOT
MIR4658	0.115083	3.84734	2.32965	0.0203081	0.337968	-3.31161	UP
CEPT1	-0.0854186	6.79	-2.32939	0.0203223	0.338014	-3.31215	NOT
LGI3	0.0849967	3.03721	2.3291	0.0203379	0.33808	-3.31276	NOT
LOC105376963	0.127878	3.5732	2.32889	0.0203492	0.33808	-3.31319	UP
DIPK1C	0.0947584	2.90826	2.32826	0.0203828	0.338448	-3.31449	NOT
C8orf44	-0.137448	4.52304	-2.32705	0.0204476	0.338682	-3.31698	DOWN
HOGA1	0.0836228	3.18218	2.32682	0.0204601	0.338682	-3.31746	NOT
BAG5	-0.0703052	4.42816	-2.32677	0.0204626	0.338682	-3.31756	NOT
TPR	-0.0973746	7.76924	-2.32656	0.0204743	0.338682	-3.31801	NOT
CEP295	-0.0782927	6.19248	-2.32653	0.0204757	0.338682	-3.31806	NOT
MIR363	0.0519795	1.57605	2.32643	0.0204812	0.338682	-3.31827	NOT
ZNF330	-0.0918285	5.09739	-2.32622	0.0204922	0.338682	-3.31869	NOT
FHIP1A-DT	0.0741568	1.92599	2.32612	0.020498	0.338682	-3.31892	NOT
H3C12	0.116736	1.84617	2.32608	0.0205001	0.338682	-3.319	UP
FGF19	0.0922901	2.35395	2.32489	0.0205643	0.339325	-3.32145	NOT
NPL	0.0846947	7.8954	2.32473	0.0205731	0.339325	-3.32179	NOT
PWRN2	0.146875	1.96044	2.32472	0.0205735	0.339325	-3.3218	UP
WNT1	0.0763523	3.90592	2.3243	0.0205962	0.33951	-3.32267	NOT
LOC105369405	0.0739263	2.84348	2.32375	0.0206258	0.339573	-3.32379	NOT
LOC101927914	0.0714891	2.51441	2.32353	0.0206376	0.339573	-3.32424	NOT
ZC3H6	-0.07453	6.24824	-2.32316	0.020658	0.339573	-3.32502	NOT
TRNT1	-0.094312	5.72148	-2.32297	0.0206684	0.339573	-3.32541	NOT
LINC01344	-0.0518306	1.86937	-2.32278	0.0206784	0.339573	-3.32579	NOT
HSPA7	-0.113963	3.57609	-2.32276	0.0206797	0.339573	-3.32584	DOWN
DYNC1I2	-0.145168	5.18279	-2.32259	0.0206888	0.339573	-3.32619	DOWN
EPHB4	0.128952	4.50474	2.32248	0.0206947	0.339573	-3.32641	UP
INTS8	-0.0782812	5.83892	-2.32232	0.0207036	0.339573	-3.32675	NOT
SNORD104	-0.217486	5.08334	-2.32133	0.0207574	0.340267	-3.32879	DOWN
CTB-49A3.2	0.0836492	2.61367	2.32078	0.0207874	0.340429	-3.32992	NOT
LY6G5C	0.119265	4.33239	2.32073	0.0207903	0.340429	-3.33003	UP
CYS1	0.0732128	2.04194	2.3196	0.0208518	0.341168	-3.33235	NOT
GDI2	-0.0555471	7.80038	-2.3194	0.0208629	0.341168	-3.33276	NOT
ACBD5	-0.0779062	5.41814	-2.31927	0.0208702	0.341168	-3.33304	NOT
LINC00092	0.0765924	2.66911	2.31837	0.0209194	0.341719	-3.33489	NOT
LINC02226	0.0651633	2.0152	2.31823	0.020927	0.341719	-3.33517	NOT
MGRN1	0.0812036	7.15174	2.31764	0.0209591	0.342054	-3.33637	NOT
LYPD2	0.0982961	3.54178	2.31722	0.0209826	0.342249	-3.33725	NOT
RAB17	0.0697574	2.71846	2.31694	0.020998	0.34231	-3.33783	NOT
MAP1A	0.120357	3.39357	2.31625	0.0210358	0.34258	-3.33924	UP
TMEM184B	0.0792361	6.99029	2.31622	0.0210378	0.34258	-3.33931	NOT
LOC105374661	0.0598569	1.98737	2.31599	0.0210504	0.342597	-3.33978	NOT
LOC101927975	0.0780311	4.06499	2.31571	0.0210658	0.342659	-3.34036	NOT
FLJ12825	0.0683352	2.4573	2.31515	0.0210967	0.342973	-3.34151	NOT
MPST	0.0759429	3.68018	2.31492	0.0211093	0.342989	-3.34197	NOT
CNPY4	-0.0938606	5.2591	-2.31458	0.0211282	0.343106	-3.34267	NOT
RPS14	-0.110262	9.91736	-2.31399	0.0211608	0.343118	-3.34389	NOT
LOC105373060	0.0907018	3.61713	2.31392	0.0211646	0.343118	-3.34403	NOT
ZNF541	0.0649163	2.1964	2.3137	0.021177	0.343118	-3.34449	NOT
TBCK	-0.093482	5.46124	-2.31343	0.0211919	0.343118	-3.34504	NOT
ALG13	-0.08183	6.0679	-2.31314	0.021208	0.343118	-3.34563	NOT
TNFRSF8	0.0679617	3.11007	2.31232	0.0212534	0.343118	-3.34731	NOT
LINC02318	0.0756786	3.07344	2.31224	0.0212581	0.343118	-3.34748	NOT
OLA1	-0.139584	4.55743	-2.31221	0.0212595	0.343118	-3.34753	DOWN
ZNF729	0.0563153	1.66115	2.31206	0.0212682	0.343118	-3.34786	NOT
LINC02030	0.0893773	1.80851	2.3116	0.0212935	0.343118	-3.34879	NOT
CLK1	-0.090137	8.07328	-2.3115	0.0212993	0.343118	-3.349	NOT
KERA	0.062474	1.78518	2.31142	0.0213035	0.343118	-3.34915	NOT
LOC105369784	0.0597172	1.98625	2.31122	0.0213147	0.343118	-3.34957	NOT
PBRM1	-0.0612586	6.39826	-2.31109	0.021322	0.343118	-3.34984	NOT
ADGRE3	0.096671	9.02273	2.31098	0.021328	0.343118	-3.35006	NOT
NAA38	-0.0848076	7.35189	-2.31088	0.0213335	0.343118	-3.35026	NOT
RPL35A	-0.0978992	6.51724	-2.31072	0.0213427	0.343118	-3.3506	NOT
LINC00336	0.0797837	3.12217	2.31062	0.0213481	0.343118	-3.35079	NOT
RABGGTB	-0.152198	5.98342	-2.31059	0.0213497	0.343118	-3.35085	DOWN
DNAJC13	-0.072513	6.15663	-2.31005	0.0213803	0.343189	-3.35198	NOT
SNORD59B	-0.152195	3.67092	-2.30992	0.0213875	0.343189	-3.35224	DOWN
UXT	-0.0859523	7.33213	-2.30989	0.021389	0.343189	-3.3523	NOT
EVI2A	-0.113685	6.5979	-2.30915	0.0214304	0.343552	-3.35381	DOWN
TBX3-AS1	0.12464	1.6957	2.30907	0.0214349	0.343552	-3.35398	UP
HEATR5A	-0.0873669	5.12293	-2.30848	0.0214678	0.343721	-3.35518	NOT
SMO	0.0867661	2.57019	2.30847	0.0214687	0.343721	-3.35521	NOT
HCG11	-0.139144	4.33559	-2.30784	0.0215039	0.344081	-3.35649	DOWN
B2M	-0.045117	10.9852	-2.30765	0.0215145	0.344081	-3.35688	NOT
CETN4P	-0.051717	1.80937	-2.30701	0.0215509	0.344209	-3.35821	NOT
HECW1	0.0627886	2.72427	2.307	0.021551	0.344209	-3.35821	NOT
RPA3	-0.125988	5.17366	-2.3063	0.0215907	0.344209	-3.35965	DOWN
OR8K3	0.0781328	1.96499	2.30623	0.0215947	0.344209	-3.3598	NOT
ITM2A	-0.133597	5.70814	-2.30619	0.0215967	0.344209	-3.35987	DOWN
ATP6AP1	0.0746279	6.7953	2.30618	0.0215973	0.344209	-3.35989	NOT
MIR4784	0.126816	5.64321	2.30588	0.0216144	0.344209	-3.36051	UP
CYLD	-0.0562052	7.74723	-2.30551	0.0216353	0.344209	-3.36127	NOT
OR9I1	0.105023	2.62293	2.30527	0.0216488	0.344209	-3.36176	NOT
CRYZL1	-0.149068	5.13729	-2.30523	0.0216509	0.344209	-3.36183	DOWN
CALU	-0.0941749	3.77231	-2.30503	0.0216624	0.344209	-3.36225	NOT
GAN	-0.0696618	3.41448	-2.30503	0.0216624	0.344209	-3.36225	NOT
LDHD	0.0697817	3.3016	2.3047	0.0216809	0.344271	-3.36292	NOT
WDR41	-0.0960368	4.99871	-2.30438	0.0216992	0.344271	-3.36358	NOT
BTAF1	-0.0733904	6.27231	-2.30403	0.0217189	0.344271	-3.36429	NOT
SSX2IP	-0.110916	3.99128	-2.30337	0.0217567	0.344271	-3.36565	NOT
LINC00113	0.067536	1.63451	2.30322	0.0217653	0.344271	-3.36596	NOT
LACTBL1	0.0972442	3.0857	2.30279	0.0217893	0.344271	-3.36683	NOT
PYDC2	0.0834781	3.01882	2.3027	0.0217946	0.344271	-3.36702	NOT
PHKB	-0.0612103	6.50162	-2.30263	0.0217985	0.344271	-3.36716	NOT
STAP1	-0.210806	4.37356	-2.30255	0.0218033	0.344271	-3.36733	DOWN
AGPAT5	-0.144989	4.45525	-2.30253	0.0218043	0.344271	-3.36736	DOWN
LOC107986400	0.0449633	1.78295	2.30234	0.0218151	0.344271	-3.36775	NOT
ANKRD53	0.0756225	2.82312	2.3023	0.0218175	0.344271	-3.36784	NOT
PRPF18	-0.0697731	5.85952	-2.30221	0.0218225	0.344271	-3.36802	NOT
DERL2	-0.0589081	6.44811	-2.30187	0.021842	0.344271	-3.36872	NOT
CD207	0.060694	2.62361	2.30183	0.0218443	0.344271	-3.3688	NOT
SNORD36A	-0.130518	4.0154	-2.3015	0.0218628	0.344271	-3.36946	DOWN
KTN1-AS1	0.0722033	2.08503	2.30147	0.0218646	0.344271	-3.36953	NOT
SMIM32	0.0747309	2.35504	2.30119	0.0218807	0.34434	-3.3701	NOT
CUTC	-0.0874098	6.71662	-2.3007	0.0219087	0.34444	-3.37111	NOT
CEACAM21	-0.0977595	4.93278	-2.30062	0.0219133	0.34444	-3.37127	NOT
LSM11	0.0732177	2.9054	2.30039	0.0219265	0.34444	-3.37174	NOT
RAD17	-0.106093	5.05934	-2.30026	0.0219337	0.34444	-3.372	NOT
REL	-0.0559407	7.5202	-2.29978	0.0219609	0.344526	-3.37297	NOT
ARRB2	0.0759402	9.23454	2.29967	0.0219675	0.344526	-3.37321	NOT
RPS25P6	-0.130064	10.1793	-2.29955	0.0219742	0.344526	-3.37344	DOWN
ZMYM4	-0.0790275	6.2749	-2.29913	0.0219985	0.344585	-3.37431	NOT
HEPH	0.077268	3.30494	2.29908	0.0220013	0.344585	-3.37441	NOT
SCRT2	0.0935929	4.91491	2.29823	0.02205	0.345129	-3.37614	NOT
SNORD77	-0.0767983	1.74211	-2.29795	0.0220662	0.345129	-3.37672	NOT
PSMD12	-0.0654271	6.51561	-2.29787	0.022071	0.345129	-3.37689	NOT
LOC105376380	0.123327	2.93191	2.29731	0.0221027	0.345368	-3.37801	UP
CD69	-0.164771	3.8855	-2.29719	0.0221097	0.345368	-3.37826	DOWN
SPICE1	-0.102875	4.80854	-2.29685	0.0221294	0.345493	-3.37896	NOT
PAXIP1-DT	-0.0835391	3.45926	-2.29628	0.0221621	0.345608	-3.38011	NOT
H2BW1	0.0644344	2.07213	2.29604	0.0221765	0.345608	-3.38062	NOT
KRTAP12-3	0.0811939	4.69767	2.29595	0.0221811	0.345608	-3.38078	NOT
LOC105371856	0.0810803	2.16418	2.29567	0.0221978	0.345608	-3.38137	NOT
UPF2	-0.0828778	6.10751	-2.29547	0.022209	0.345608	-3.38177	NOT
HACL1	-0.0789474	5.33574	-2.29531	0.0222183	0.345608	-3.38209	NOT
ANKIB1	-0.0790256	5.86578	-2.29528	0.02222	0.345608	-3.38216	NOT
BLOC1S2	-0.098598	5.06336	-2.29472	0.0222523	0.345608	-3.38329	NOT
LOC105372906	-0.10701	2.76457	-2.29466	0.0222559	0.345608	-3.38342	NOT
LOC107985468	0.0764119	1.86857	2.29457	0.0222614	0.345608	-3.38361	NOT
LOC107986024	0.117537	1.99439	2.29407	0.0222903	0.345608	-3.38463	UP
PRPF4B	-0.0932143	6.18299	-2.2939	0.0222998	0.345608	-3.38496	NOT
HUS1B	0.0745866	1.99239	2.29389	0.0223008	0.345608	-3.385	NOT
CSTA	-0.167344	8.17209	-2.29374	0.0223093	0.345608	-3.3853	DOWN
LINC01588	-0.104949	4.28607	-2.29325	0.0223376	0.345608	-3.38629	NOT
LRATD1	0.083684	3.7833	2.29305	0.0223491	0.345608	-3.38669	NOT
PIEZO2	0.0439204	2.92027	2.29299	0.0223529	0.345608	-3.38682	NOT
KRTAP4-9	0.107221	2.44109	2.29242	0.0223862	0.345608	-3.38799	NOT
RAB28	-0.0769188	4.5764	-2.29217	0.0224003	0.345608	-3.38848	NOT
MIR4717	0.134849	2.80086	2.29211	0.0224041	0.345608	-3.38861	UP
PRR16	0.070498	2.26249	2.29194	0.0224142	0.345608	-3.38897	NOT
GPR27	0.113941	6.77847	2.29189	0.0224168	0.345608	-3.38906	UP
GTF2E1	-0.107144	4.6779	-2.29182	0.022421	0.345608	-3.3892	NOT
PIAS4	0.0609437	5.7589	2.29156	0.0224359	0.345608	-3.38972	NOT
MARK2	0.0842574	7.27771	2.29144	0.0224429	0.345608	-3.38997	NOT
LOC107985679	-0.193719	2.39463	-2.29128	0.0224523	0.345608	-3.3903	DOWN
SLC7A6OS	-0.0837613	5.88513	-2.29127	0.0224529	0.345608	-3.39032	NOT
CAMSAP3	0.065001	2.66898	2.29032	0.0225087	0.346007	-3.39226	NOT
ALKBH3	-0.095926	4.74328	-2.29013	0.0225198	0.346007	-3.39264	NOT
KRT85	0.0935801	3.35924	2.28986	0.0225353	0.346007	-3.39318	NOT
ACTE1P	0.0750349	2.69287	2.28982	0.0225381	0.346007	-3.39328	NOT
AKR1B10	0.088818	2.30427	2.2896	0.0225507	0.346007	-3.39372	NOT
TRAIP	0.065636	3.07389	2.28944	0.0225599	0.346007	-3.39404	NOT
LOC107984545	0.0759418	1.91869	2.28943	0.0225608	0.346007	-3.39407	NOT
PHF21A	0.0731059	8.51284	2.28893	0.02259	0.346209	-3.39508	NOT
LINC01704	0.0805997	2.79862	2.2888	0.0225974	0.346209	-3.39534	NOT
L3HYPDH	-0.107079	3.88577	-2.28822	0.0226318	0.346556	-3.39653	NOT
CDC40	-0.0898415	6.55782	-2.28783	0.0226549	0.346729	-3.39733	NOT
LOC554206	-0.0895655	3.11298	-2.28683	0.0227134	0.347404	-3.39934	NOT
LOC105373418	0.0900192	2.10669	2.28661	0.0227262	0.347404	-3.39978	NOT
SLC26A10	0.0888981	2.15394	2.2861	0.0227566	0.347404	-3.40083	NOT
MIR501	0.166112	2.94722	2.28607	0.0227583	0.347404	-3.40089	UP
SLC35A2	0.0760081	4.94719	2.286	0.0227625	0.347404	-3.40103	NOT
CD48	-0.110031	8.52882	-2.28588	0.0227696	0.347404	-3.40128	NOT
PDIA2	0.08578	3.32	2.28551	0.0227917	0.347562	-3.40203	NOT
ZBTB24-DT	0.0990116	3.19986	2.28505	0.0228184	0.347789	-3.40295	NOT
DBI	-0.124639	6.47928	-2.28484	0.0228312	0.347804	-3.40339	DOWN
LDHB	-0.192131	8.08125	-2.28409	0.0228756	0.348301	-3.40491	DOWN
TTC14	-0.0974101	7.55849	-2.28383	0.0228911	0.348358	-3.40544	NOT
LOC107984574	0.168449	2.9708	2.28297	0.022942	0.348953	-3.40717	UP
CCDC66	-0.105501	5.1146	-2.2826	0.0229639	0.349106	-3.40792	NOT
ZNF791	-0.100266	5.08342	-2.2823	0.0229822	0.349204	-3.40854	NOT
STK40	0.0990438	6.43539	2.28201	0.0229993	0.349284	-3.40912	NOT
WDR33	-0.0616671	6.86162	-2.28159	0.0230243	0.349484	-3.40997	NOT
LAMP1	0.0772826	6.95254	2.28106	0.0230562	0.349788	-3.41106	NOT
RCN2	-0.138568	5.25587	-2.2808	0.0230716	0.349842	-3.41158	DOWN
BTF3P11	-0.0876927	2.32197	-2.28033	0.0230995	0.349948	-3.41252	NOT
CDK5RAP3	-0.0652622	6.1142	-2.28028	0.0231023	0.349948	-3.41262	NOT
MIR635	0.10732	5.74971	2.27971	0.0231367	0.350289	-3.41378	NOT
LINC02038	0.0934564	3.12084	2.2794	0.0231552	0.35039	-3.41441	NOT
SLFNL1-AS1	-0.0671263	3.40431	-2.27915	0.0231701	0.350436	-3.41491	NOT
MIR1226	0.115677	4.28362	2.2786	0.0232031	0.350755	-3.41602	UP
ROCK2	-0.0974389	6.0648	-2.27793	0.0232432	0.350835	-3.41737	NOT
TRIAP1	-0.0993822	3.92921	-2.27793	0.0232436	0.350835	-3.41739	NOT
LINC01987	0.0564081	2.15783	2.27792	0.023244	0.350835	-3.4174	NOT
MIR550B2	-0.0989205	2.10312	-2.27726	0.0232837	0.350971	-3.41873	NOT
MED15	0.0704195	7.40667	2.27726	0.0232838	0.350971	-3.41874	NOT
LOC101928391	0.076907	1.95484	2.27718	0.0232887	0.350971	-3.4189	NOT
LPAR6	-0.112335	6.53042	-2.2766	0.0233234	0.351315	-3.42006	NOT
CIC	0.0771256	4.79835	2.27609	0.0233542	0.351599	-3.4211	NOT
GPR141	0.1347	6.79895	2.27528	0.0234036	0.351971	-3.42275	UP
MAPKAPK5	-0.0939802	5.83815	-2.2752	0.0234082	0.351971	-3.4229	NOT
SETD3	-0.0586096	6.09682	-2.27509	0.0234147	0.351971	-3.42312	NOT
MRPL32	-0.144415	3.8016	-2.27483	0.0234307	0.352033	-3.42365	DOWN
CTD-2194D22.4	0.0808599	2.28893	2.27447	0.0234524	0.35218	-3.42437	NOT
MEAF6	-0.0890246	6.08497	-2.27427	0.0234648	0.352187	-3.42479	NOT
KLHL24	-0.0652739	5.76788	-2.27385	0.0234899	0.35235	-3.42562	NOT
MIR1288	0.0760189	2.53582	2.27369	0.0234996	0.35235	-3.42594	NOT
SNORD27	-0.117327	2.67752	-2.27344	0.0235148	0.352399	-3.42645	DOWN
CCDC144CP	-0.113101	5.29101	-2.27291	0.0235473	0.352708	-3.42753	NOT
CLDN9	0.111308	4.71407	2.27183	0.0236132	0.353374	-3.42971	NOT
SEC23IP	-0.0741639	5.52489	-2.27178	0.0236157	0.353374	-3.4298	NOT
VGLL4	0.0676767	4.42777	2.2715	0.0236328	0.353451	-3.43036	NOT
B4GALT1	0.0628783	7.38894	2.27092	0.0236685	0.353481	-3.43154	NOT
ZNF136	-0.0993581	4.91632	-2.27084	0.0236734	0.353481	-3.4317	NOT
PSTK	-0.109631	3.43079	-2.27084	0.0236735	0.353481	-3.4317	NOT
UHMK1	-0.0578414	7.5043	-2.27049	0.0236949	0.353481	-3.43241	NOT
KYNU	-0.158307	6.10029	-2.2703	0.0237062	0.353481	-3.43278	DOWN
PELI3	0.0690434	4.42982	2.27009	0.0237195	0.353481	-3.43322	NOT
SLC27A5	-0.0732903	2.85783	-2.26993	0.023729	0.353481	-3.43353	NOT
EXOC2	-0.0891291	5.45101	-2.2699	0.0237312	0.353481	-3.4336	NOT
MRPL43	-0.100924	5.64212	-2.26971	0.0237426	0.353481	-3.43398	NOT
ZNF610	-0.113395	3.55573	-2.26933	0.0237658	0.353648	-3.43474	NOT
ZBTB39	-0.126754	4.42899	-2.26908	0.0237812	0.353688	-3.43525	DOWN
NUS1	-0.201867	4.51655	-2.2689	0.0237925	0.353688	-3.43562	DOWN
SLCO4A1-AS1	0.0805622	2.38889	2.26841	0.0238225	0.353719	-3.4366	NOT
EMC10	0.0724215	4.63062	2.26828	0.0238301	0.353719	-3.43685	NOT
EMC2	-0.120547	3.91733	-2.26809	0.0238423	0.353719	-3.43725	DOWN
BOLA3P3	0.148417	2.64692	2.26788	0.0238547	0.353719	-3.43766	UP
USP12	-0.136632	6.15112	-2.26753	0.0238764	0.353719	-3.43837	DOWN
MINDY1	0.0848393	7.34145	2.26747	0.0238799	0.353719	-3.43848	NOT
TMEM138	-0.0847359	5.1489	-2.26729	0.0238911	0.353719	-3.43885	NOT
RESP18	0.0782868	2.21394	2.26723	0.0238949	0.353719	-3.43897	NOT
SOD1	-0.135865	8.12833	-2.26636	0.0239485	0.353719	-3.44072	DOWN
PHF14	-0.114989	5.32313	-2.26603	0.0239691	0.353719	-3.44139	DOWN
PGGHG	0.0917615	7.05138	2.26566	0.0239917	0.353719	-3.44213	NOT
TCEAL8	-0.12053	4.75533	-2.26528	0.0240156	0.353719	-3.44291	DOWN
NATD1	0.106211	5.59084	2.26516	0.0240225	0.353719	-3.44313	NOT
[truncated: 27,524 more rows]

## Sheet: GO_enrich_result blood
ID	ONTOLOGY	ID.1	Description	GeneRatio	BgRatio	pvalue	p.adjust	qvalue	geneID	Count
GO:0022613	BP	GO:0022613	ribonucleoprotein complex biogenesis	79/863	448/18800	1.79e-25	9.81e-22	9.47e-22	DDX21/SRFBP1/RPF1/GTPBP4/NSA2/MRPL1/HSP90AA1/NMD3/NIFK/SNRPD1/GNL2/DDX20/EXOSC8/EIF2A/LTV1/EBNA1BP2/EIF2S3/UTP3/RPL11/RBIS/NOPCHAP1/RAN/DDX1/UTP18/PRPF39/ESF1/EXOSC9/DHX29/MPHOSPH10/WDR12/LUC7L3/ZNHIT6/RPL5/CLNS1A/PWP1/SNRPD3/PSIP1/DIS3/RPF2/SBDS/NOL8/MTREX/RSL24D1/METTL5/KRR1/GTF2H5/RIOK2/KRI1/RNVU1-3/RPS8/RSL1D1/TAF9/RNU5F-1/TFB1M/RPL35/RPL27/MTERF4/SNRPD2/ZNHIT3/METTL18/UTP6/PINX1/MPHOSPH6/FAS…	79
GO:0042254	BP	GO:0042254	ribosome biogenesis	63/863	304/18800	2.18e-24	5.97e-21	5.76e-21	DDX21/SRFBP1/RPF1/GTPBP4/NSA2/MRPL1/NMD3/NIFK/GNL2/EXOSC8/EIF2A/LTV1/EBNA1BP2/UTP3/RPL11/RBIS/RAN/UTP18/ESF1/EXOSC9/DHX29/MPHOSPH10/WDR12/ZNHIT6/RPL5/PWP1/DIS3/RPF2/SBDS/NOL8/MTREX/RSL24D1/METTL5/KRR1/GTF2H5/RIOK2/KRI1/RPS8/RSL1D1/TFB1M/RPL35/RPL27/MTERF4/ZNHIT3/METTL18/UTP6/PINX1/MPHOSPH6/FASTKD2/NGDN/RPS24/WDR43/ABCE1/PAK1IP1/MAK16/RPS27L/DDX18/FRG1/RPL24/TRMT61B/RPS21/RPS6/NOP58	63
GO:0006364	BP	GO:0006364	rRNA processing	49/863	226/18800	4.25e-20	7.77e-17	7.5e-17	DDX21/SRFBP1/RPF1/GTPBP4/NSA2/MRPL1/NIFK/EXOSC8/EBNA1BP2/UTP3/RPL11/UTP18/ESF1/EXOSC9/MPHOSPH10/WDR12/ZNHIT6/RPL5/PWP1/DIS3/RPF2/SBDS/NOL8/MTREX/METTL5/KRR1/GTF2H5/RIOK2/KRI1/RPS8/RSL1D1/TFB1M/RPL35/RPL27/MTERF4/ZNHIT3/METTL18/UTP6/MPHOSPH6/NGDN/RPS24/WDR43/MAK16/DDX18/FRG1/TRMT61B/RPS21/RPS6/NOP58	49
GO:0006412	BP	GO:0006412	translation	91/863	711/18800	3.74e-19	5.12e-16	4.94e-16	MTIF3/SRP9/GARS1/EIF1AX/MRPL13/MRPL3/MRPL58/SEPSECS/AIMP1/GSPT2/SARNP/EIF3M/LARP4/EXOSC8/EIF2A/RPL36AL/EIF2S3/RPS29/EIF2AK3/BANK1/MRPL51/NEMF/PUM3/RPS27A/RPL11/PTCD3/EIF3J/ZC3H15/DDX1/MRPS33/CDKAL1/USP16/IMPACT/RPL31/EIF2S1/TRMT10C/RARS1/MRPL35/EXOSC9/MTRES1/DHX29/LARS1/MRPL57/RPL5/COA3/EIF4A2/UQCC2/DIS3/NARS2/ASCC3/EIF3E/RPL23/RPL4/RSL24D1/METTL5/MRPS21/MRPL42/RPS8/MRPL47/MRPS28/DPH6/EIF5A2/RPL3…	91
GO:0043043	BP	GO:0043043	peptide biosynthetic process	92/863	741/18800	1.79e-18	1.96e-15	1.89e-15	MTIF3/SRP9/GARS1/EIF1AX/MRPL13/MRPL3/MRPL58/SEPSECS/AIMP1/GSPT2/SARNP/EIF3M/LARP4/EXOSC8/EIF2A/RPL36AL/EIF2S3/RPS29/EIF2AK3/BANK1/MRPL51/NEMF/PUM3/RPS27A/RPL11/PTCD3/EIF3J/ZC3H15/DDX1/MRPS33/CDKAL1/USP16/IMPACT/RPL31/EIF2S1/TRMT10C/RARS1/MRPL35/EXOSC9/MTRES1/DHX29/LARS1/MRPL57/RPL5/COA3/EIF4A2/UQCC2/DIS3/NARS2/ASCC3/EIF3E/RPL23/RPL4/RSL24D1/METTL5/MRPS21/GGTA1/MRPL42/RPS8/MRPL47/MRPS28/DPH6/EIF5A…	92
GO:0016072	BP	GO:0016072	rRNA metabolic process	49/863	264/18800	3.89e-17	3.56e-14	3.43e-14	DDX21/SRFBP1/RPF1/GTPBP4/NSA2/MRPL1/NIFK/EXOSC8/EBNA1BP2/UTP3/RPL11/UTP18/ESF1/EXOSC9/MPHOSPH10/WDR12/ZNHIT6/RPL5/PWP1/DIS3/RPF2/SBDS/NOL8/MTREX/METTL5/KRR1/GTF2H5/RIOK2/KRI1/RPS8/RSL1D1/TFB1M/RPL35/RPL27/MTERF4/ZNHIT3/METTL18/UTP6/MPHOSPH6/NGDN/RPS24/WDR43/MAK16/DDX18/FRG1/TRMT61B/RPS21/RPS6/NOP58	49
GO:0006518	BP	GO:0006518	peptide metabolic process	101/863	908/18800	7.5e-17	5.87e-14	5.67e-14	MTIF3/SRP9/GARS1/EIF1AX/MRPL13/MRPL3/MRPL58/CLN5/SEPSECS/AIMP1/GSPT2/SARNP/EIF3M/LARP4/EXOSC8/EIF2A/RPL36AL/ANPEP/EIF2S3/RPS29/EIF2AK3/BANK1/MRPL51/NEMF/PUM3/RPS27A/RPL11/PTCD3/EIF3J/ZC3H15/DDX1/MRPS33/CDKAL1/USP16/IMPACT/RPL31/EIF2S1/TRMT10C/RARS1/MRPL35/EXOSC9/MTRES1/DHX29/RTN2/LARS1/MRPL57/MIR339/RPL5/COA3/EIF4A2/UQCC2/DIS3/NARS2/ASCC3/EIF3E/RPL23/RPL4/RSL24D1/MME/METTL5/MRPS21/GGTA1/MRPL42/RP…	101
GO:0043604	BP	GO:0043604	amide biosynthetic process	98/863	871/18800	1.06e-16	7.29e-14	7.04e-14	MTIF3/SRP9/GARS1/EIF1AX/MRPL13/MRPL3/MRPL58/SEPSECS/AIMP1/GSPT2/SARNP/EIF3M/LARP4/EXOSC8/EIF2A/RPL36AL/EIF2S3/RPS29/EIF2AK3/PNPLA1/BANK1/MRPL51/NEMF/PUM3/RPS27A/RPL11/PTCD3/EIF3J/ZC3H15/DDX1/MRPS33/CDKAL1/USP16/IMPACT/RPL31/EIF2S1/TRMT10C/RARS1/MRPL35/EXOSC9/MTRES1/DHX29/LARS1/MRPL57/PDHB/RPL5/COA3/EIF4A2/UQCC2/DIS3/NARS2/PPT2/DLD/ASCC3/EIF3E/RPL23/RPL4/RSL24D1/METTL5/MRPS21/GGTA1/MRPL42/RPS8/MRP…	98
GO:0006396	BP	GO:0006396	RNA processing	136/863	1434/18800	1.57e-16	9.58e-14	9.25e-14	BARD1/DDX21/ZNF326/DNTTIP2/SRFBP1/SNORD58C/RPF1/SNORD14A/LARP7/GTPBP4/THOC1/NSA2/NSRP1/U2SURP/PRKACA/MRPL1/SCARNA9L/PLRG1/PAXBP1/NIFK/SNRPD1/WBP4/DNAJC17/TSN/DDX20/TYW3/HNRNPR/TSNAX/EXOSC8/EBNA1BP2/ZRANB2/CWC27/PRMT9/UTP3/RPL11/RTRAF/DDX1/UTP18/BCAS2/PRPF39/ESF1/SSB/CDKAL1/RBM41/TRMT10C/EXOSC9/SYF2/MPHOSPH10/MTO1/LSM8/WDR12/CWC15/LUC7L3/DHX15/ZNHIT6/RPL5/CLNS1A/PWP1/SNRPD3/PSIP1/PPIG/LSM3/DIS3/RB…	136
GO:0034470	BP	GO:0034470	ncRNA processing	60/863	424/18800	6.34e-15	3.47e-12	3.35e-12	DDX21/SRFBP1/RPF1/LARP7/GTPBP4/NSA2/MRPL1/NIFK/TSN/TYW3/TSNAX/EXOSC8/EBNA1BP2/UTP3/RPL11/RTRAF/DDX1/UTP18/ESF1/SSB/CDKAL1/TRMT10C/EXOSC9/MPHOSPH10/MTO1/WDR12/ZNHIT6/RPL5/PWP1/DIS3/RPF2/SBDS/NOL8/MTREX/METTL5/KRR1/GTF2H5/RIOK2/KRI1/RPS8/RSL1D1/TFB1M/RPL35/RPL27/MTERF4/ZNHIT3/METTL18/UTP6/MPHOSPH6/TYW5/NGDN/RPS24/WDR43/MAK16/DDX18/FRG1/TRMT61B/RPS21/RPS6/NOP58	60
GO:0034645	BP	GO:0034645	cellular macromolecule biosynthetic process	113/863	1167/18800	2.07e-14	1.03e-11	9.93e-12	ZDHHC13/MTIF3/SRP9/GARS1/EIF1AX/MRPL13/MRPL3/MRPL58/SEPSECS/AIMP1/GSPT2/SARNP/EIF3M/LARP4/EXOSC8/EIF2A/RPL36AL/EIF2S3/RPS29/EIF2AK3/BANK1/MRPL51/NEMF/PUM3/RPS27A/ACADM/RPL11/PTCD3/EIF3J/ZC3H15/DDX1/MRPS33/PIGK/CDKAL1/USP16/DPM1/IMPACT/RPL31/EIF2S1/TRMT10C/RARS1/MRPL35/EXOSC9/MTRES1/DHX29/MAN1A2/LARS1/MRPL57/RPL5/ST6GALNAC2/COA3/EIF4A2/UQCC2/HS6ST1/DIS3/NARS2/ASCC3/EIF3E/SELENOS/RPL23/RPL4/RSL24D1…	113
GO:0033108	BP	GO:0033108	mitochondrial respiratory chain complex assembly	26/863	94/18800	6.19e-14	2.83e-11	2.73e-11	COX17/NDUFS3/COX16/NDUFA6/NDUFA9/LYRM7/COX20/NDUFB9/TMEM126B/PET117/NDUFS5/NDUFA8/NDUFAB1/NDUFA12/NDUFAF8/COA3/DMAC1/UQCC2/TMEM126A/NDUFB2/OMA1/NDUFA1/NDUFB1/SMIM20/PET100/TIMM21	26
GO:0034660	BP	GO:0034660	ncRNA metabolic process	68/863	559/18800	1.82e-13	7.67e-11	7.4e-11	DDX21/GARS1/SRFBP1/RPF1/LARP7/GTPBP4/NSA2/SEPSECS/MRPL1/NIFK/TSN/TYW3/TSNAX/EXOSC8/EBNA1BP2/UTP3/RPL11/RTRAF/DDX1/UTP18/ESF1/SSB/CDKAL1/TRMT10C/RARS1/EXOSC9/MPHOSPH10/MTO1/WDR12/LARS1/ZNHIT6/RPL5/PWP1/ICE2/ZC3H8/DIS3/NARS2/RPF2/SBDS/NOL8/MTREX/METTL5/KRR1/GTF2H5/RIOK2/KRI1/RPS8/RSL1D1/TFB1M/RPL35/RPL27/MTERF4/ZNHIT3/METTL18/UTP6/MPHOSPH6/TYW5/NGDN/RPS24/WDR43/MAK16/RPAP2/DDX18/FRG1/TRMT61B/RPS21/…	68
GO:0043603	BP	GO:0043603	cellular amide metabolic process	109/863	1178/18800	1.22e-12	4.78e-10	4.61e-10	MTIF3/SRP9/GARS1/EIF1AX/MRPL13/MRPL3/MRPL58/CLN5/SEPSECS/AIMP1/GSPT2/SARNP/EIF3M/LARP4/EXOSC8/EIF2A/RPL36AL/ANPEP/EIF2S3/RPS29/EIF2AK3/PNPLA1/BANK1/MRPL51/NEMF/PUM3/RPS27A/RPL11/PTCD3/EIF3J/ZC3H15/DDX1/MRPS33/CDKAL1/USP16/IMPACT/RPL31/EIF2S1/TRMT10C/RARS1/MRPL35/EXOSC9/MCEE/MTRES1/DHX29/RTN2/LARS1/MRPL57/MIR339/PDHB/RPL5/COA3/EIF4A2/UQCC2/DIS3/NARS2/PPT2/DLD/ASCC3/EIF3E/RPL23/RPL4/RSL24D1/MME/MET…	109
GO:0042273	BP	GO:0042273	ribosomal large subunit biogenesis	20/863	72/18800	4.51e-11	1.65e-08	1.59e-08	RPF1/GTPBP4/NSA2/MRPL1/NIFK/EBNA1BP2/RPL11/WDR12/ZNHIT6/RPL5/RPF2/RSL24D1/RSL1D1/RPL35/ZNHIT3/FASTKD2/PAK1IP1/MAK16/DDX18/RPL24	20
GO:0000470	BP	GO:0000470	maturation of LSU-rRNA	13/863	28/18800	7.25e-11	2.48e-08	2.4e-08	RPF1/GTPBP4/NSA2/MRPL1/NIFK/WDR12/ZNHIT6/RPF2/RSL1D1/RPL35/ZNHIT3/MAK16/DDX18	13
GO:0002181	BP	GO:0002181	cytoplasmic translation	28/863	146/18800	1.04e-10	3.34e-08	3.22e-08	EIF3M/EIF2S3/RPS29/NEMF/RPS27A/RPL11/ZC3H15/RPL31/DHX29/RPL5/EIF4A2/RPL23/RPL4/RPS8/DPH6/RPL35/RPL27/DPH5/DRG1/RPS15A/RPL22L1/RPS24/RPL17/RPS23/EIF4B/RPL24/RPS21/RPS6	28
GO:0044085	BP	GO:0044085	cellular component biogenesis	216/863	3170/18800	2.89e-10	8.79e-08	8.48e-08	CBR4/COX17/DDX21/NFU1/CBLN2/TBCE/CEP152/HEY2/RSF1/PSMG2/SWAP70/SRFBP1/CHMP5/RPF1/GTPBP4/NSA2/CEP57/COA6/PRKACA/MRPL1/HSP90AA1/NMD3/NIFK/FBXO5/NDUFS3/SNRPD1/COX16/RO60/GNL2/NDUFA6/VBP1/SETDB2/NDUFA9/DDX20/LYRM7/ANKRA2/EXOSC8/CCT3/EIF2A/SLK/BCCIP/PDCD10/LTV1/COX20/EBNA1BP2/AIF1/ARL13B/SMC3/EIF2S3/RALA/CRBN/TMEM242/RAP1GDS1/MKKS/NEMF/UTP3/PCM1/RPL11/NDUFB9/TMEM126B/HSPD1/RBIS/NOPCHAP1/CCT8/RAN/PET11…	216
GO:1901566	BP	GO:1901566	organonitrogen compound biosynthetic process	132/863	1703/18800	1.02e-09	2.94e-07	2.84e-07	ZDHHC13/MTIF3/SRP9/GARS1/EIF1AX/MRPL13/MRPL3/MRPL58/SEPSECS/AIMP1/GSPT2/SARNP/EIF3M/ATP5PO/LARP4/EXOSC8/EIF2A/RPL36AL/AK4/CDA/EIF2S3/RPS29/ADK/EIF2AK3/PNPLA1/BANK1/NME7/MRPL51/NEMF/PUM3/RPS27A/ACADM/RPL11/PTCD3/EIF3J/ZC3H15/DDX1/MRPS33/NADK2/GMPS/FLVCR1/PIGK/CDKAL1/USP16/DPM1/IMPACT/RPL31/EIF2S1/TRMT10C/RARS1/MRPL35/EXOSC9/MTRES1/DHX29/ADSL/ATP5F1C/MAN1A2/LARS1/MRPL57/PDHB/RPL5/ATP5ME/ST6GALNAC2/…	132
GO:0007005	BP	GO:0007005	mitochondrion organization	56/863	524/18800	3.61e-09	9.89e-07	9.54e-07	FUNDC1/COX17/GGNBP1/MFN1/SLIRP/HSP90AA1/NDUFS3/COX16/TOMM5/NDUFA6/NDUFA9/LYRM7/VPS13C/COX20/RALA/TMEM242/NDUFB9/TIMM8B/TMEM126B/HSPD1/PET117/NDUFS5/ATG2A/NDUFA8/NDUFAB1/MAP1LC3B2/MIGA1/NDUFA12/SLC25A36/ATG9A/TMEM70/NDUFAF8/SSBP1/COA3/DMAC1/UQCC2/ROMO1/TOMM7/TMEM126A/BNIP3/NDUFB2/OMA1/NDUFA1/ATG5/NDUFB1/LMAN1/MMP9/MTERF4/NIPSNAP2/HSPA9/DNAJC15/SMIM20/PET100/TIMM23/TIMM21/RHOU	56
GO:0006119	BP	GO:0006119	oxidative phosphorylation	25/863	139/18800	4.16e-09	1.05e-06	1.02e-06	COA6/NDUFS3/NDUFA6/ATP5PO/NDUFA9/AK4/NDUFB9/NDUFS5/NDUFA8/TEFM/NDUFAB1/NDUFA12/ATP5F1C/COX7C/ATP5ME/UQCC2/DLD/NDUFB2/NDUFA1/UQCRHL/NDUFB1/NIPSNAP2/DNAJC15/NDUFA4/UQCRQ	25
GO:0010257	BP	GO:0010257	NADH dehydrogenase complex assembly	16/863	58/18800	4.42e-09	1.05e-06	1.02e-06	NDUFS3/NDUFA6/NDUFA9/NDUFB9/TMEM126B/NDUFS5/NDUFA8/NDUFAB1/NDUFA12/NDUFAF8/DMAC1/TMEM126A/NDUFB2/NDUFA1/NDUFB1/TIMM21	16
GO:0032981	BP	GO:0032981	mitochondrial respiratory chain complex I assembly	16/863	58/18800	4.42e-09	1.05e-06	1.02e-06	NDUFS3/NDUFA6/NDUFA9/NDUFB9/TMEM126B/NDUFS5/NDUFA8/NDUFAB1/NDUFA12/NDUFAF8/DMAC1/TMEM126A/NDUFB2/NDUFA1/NDUFB1/TIMM21	16
GO:0006457	BP	GO:0006457	protein folding	31/863	212/18800	1.1e-08	2.51e-06	2.42e-06	PDIA6/TBCE/DNAJC7/NUDCD2/HSP90AA1/DNAJA1/VBP1/CCT3/DNAJC21/CWC27/MKKS/HSPD1/CCT8/DNAJC25/HSPH1/DNAJC10/CCT2/HSPA14/HSP90B1/PFDN5/PPIG/GRN/DNAJC2/LMAN1/RANBP2/HSPA9/PFDN2/HSPA7/PFDN4/SACS/PPIE	31
GO:0009060	BP	GO:0009060	aerobic respiration	28/863	187/18800	3.34e-08	7.31e-06	7.05e-06	COA6/NDUFS3/NDUFA6/ATP5PO/NDUFA9/AK4/NDUFB9/NDUFS5/NDUFA8/TEFM/NDUFAB1/NDUFA12/ADSL/ATP5F1C/COX7C/PDHB/ATP5ME/UQCC2/DLD/BNIP3/NDUFB2/NDUFA1/UQCRHL/NDUFB1/NIPSNAP2/DNAJC15/NDUFA4/UQCRQ	28
GO:0043933	BP	GO:0043933	protein-containing complex organization	128/863	1736/18800	3.85e-08	8.12e-06	7.83e-06	CBR4/COX17/TBCE/HEY2/RSF1/PSMG2/SWAP70/CHMP5/CEP57/MRPL58/COA6/PRKACA/HSP90AA1/NIFK/FBXO5/NDUFS3/SNRPD1/COX16/NDUFA6/VBP1/DNAJC17/NDUFA9/DDX20/LYRM7/ANKRA2/CCT3/ACTR6/COX20/AIF1/EIF2S3/CRBN/TMEM242/RAP1GDS1/MKKS/NEMF/RPL11/NDUFB9/TMEM126B/HSPD1/NOPCHAP1/CCT8/ANP32E/PET117/DDX1/GTF2B/NDUFS5/PRPF39/PSMD5/CAND1/CHMP4A/NDUFA8/NUP107/USP16/NDUFAB1/MAP1LC3B2/IMPACT/TLR4/NDUFA12/BIRC2/HLA-DRA/DHX29/TMEM…	128
GO:0000375	BP	GO:0000375	RNA splicing, via transesterification reactions	39/863	325/18800	4.2e-08	8.53e-06	8.23e-06	LARP7/NSRP1/PLRG1/PAXBP1/SNRPD1/WBP4/DNAJC17/DDX20/HNRNPR/CWC27/DDX1/BCAS2/PRPF39/RBM41/SYF2/MPHOSPH10/LSM8/CWC15/LUC7L3/CLNS1A/SNRPD3/PSIP1/LSM3/RBMX2/SRSF7/MTREX/HTATSF1/RNVU1-3/SF3B6/RNU5F-1/PPWD1/SNRPD2/FXR1/SNRPB2/RBMX/LSM1/CWF19L2/FRG1/PPIE	39
GO:0140053	BP	GO:0140053	mitochondrial gene expression	20/863	104/18800	4.59e-08	8.98e-06	8.67e-06	MTIF3/GARS1/MRPL58/MRPL51/PTCD3/TEFM/TRMT10C/MTRES1/MTO1/MRPL57/COA3/UQCC2/MRPS21/MRPL47/MRPS28/TFB1M/MTERF4/LRPPRC/FASTKD2/TRMT61B	20
GO:0000463	BP	GO:0000463	maturation of LSU-rRNA from tricistronic rRNA transcript (SSU-rRNA, 5.8S rRNA, LSU-rRNA)	8/863	15/18800	9.22e-08	1.74e-05	1.68e-05	GTPBP4/NIFK/WDR12/ZNHIT6/RPF2/RPL35/ZNHIT3/DDX18	8
GO:0008380	BP	GO:0008380	RNA splicing	46/863	438/18800	1.54e-07	2.8e-05	2.7e-05	ZNF326/LARP7/THOC1/NSRP1/PLRG1/PAXBP1/SNRPD1/WBP4/DNAJC17/DDX20/HNRNPR/ZRANB2/CWC27/RTRAF/DDX1/BCAS2/PRPF39/RBM41/SYF2/MPHOSPH10/LSM8/CWC15/LUC7L3/DHX15/CLNS1A/SNRPD3/PSIP1/PPIG/LSM3/RBMX2/SRSF7/MTREX/ZNF830/HTATSF1/RNVU1-3/SF3B6/RNU5F-1/PPWD1/SNRPD2/FXR1/SNRPB2/RBMX/LSM1/CWF19L2/FRG1/PPIE	46
GO:0042773	BP	GO:0042773	ATP synthesis coupled electron transport	18/863	92/18800	1.63e-07	2.8e-05	2.7e-05	COA6/NDUFS3/NDUFA6/NDUFA9/NDUFB9/NDUFS5/NDUFA8/NDUFAB1/NDUFA12/COX7C/DLD/NDUFB2/NDUFA1/UQCRHL/NDUFB1/DNAJC15/NDUFA4/UQCRQ	18
GO:0042775	BP	GO:0042775	mitochondrial ATP synthesis coupled electron transport	18/863	92/18800	1.63e-07	2.8e-05	2.7e-05	COA6/NDUFS3/NDUFA6/NDUFA9/NDUFB9/NDUFS5/NDUFA8/NDUFAB1/NDUFA12/COX7C/DLD/NDUFB2/NDUFA1/UQCRHL/NDUFB1/DNAJC15/NDUFA4/UQCRQ	18
GO:0044271	BP	GO:0044271	cellular nitrogen compound biosynthetic process	282/863	4714/18800	1.72e-07	2.86e-05	2.76e-05	ZNF184/DDX21/HCFC2/MTIF3/ZNF718/POLA1/ZNF253/SRP9/GARS1/EED/ZNF326/EIF1AX/HEY2/BRD7/HDAC8/MRPL13/RSF1/ZNF440/MRE11/MRPL3/FCN3/LARP7/NAA16/THOC1/MRPL58/SEPSECS/ECM1/AIMP1/TGFB1I1/ZNF484/GSPT2/ZNF85/SARNP/EIF3M/NFYB/DEK/ZNF644/ZNF25/RBL1/HSP90AA1/PAXBP1/NMD3/NIFK/PTPN2/POLR3GL/RO60/DNAJC17/ATP5PO/SETDB2/DDX20/LARP4/COPS2/CASP8AP2/EXOSC8/CCT3/EIF2A/RPL36AL/NRIP1/AK4/ZFP3/AIF1/CDA/EIF2S3/SUB1/RPS29/V…	282
GO:0009059	BP	GO:0009059	macromolecule biosynthetic process	281/863	4704/18800	2.11e-07	3.4e-05	3.28e-05	ZDHHC13/ZNF184/DDX21/HCFC2/MTIF3/ZNF718/POLA1/ZNF253/SRP9/GARS1/EED/ZNF326/EIF1AX/HEY2/BRD7/HDAC8/MRPL13/RSF1/ZNF440/MRE11/MRPL3/FCN3/LARP7/NAA16/THOC1/MRPL58/SEPSECS/ECM1/AIMP1/TGFB1I1/ZNF484/GSPT2/ZNF85/SARNP/EIF3M/NFYB/DEK/ZNF644/ZNF25/RBL1/HSP90AA1/PAXBP1/NMD3/NIFK/PTPN2/POLR3GL/RO60/DNAJC17/SETDB2/DDX20/LARP4/COPS2/CASP8AP2/EXOSC8/CCT3/EIF2A/RPL36AL/NRIP1/ZFP3/EIF2S3/SUB1/RPS29/VDR/POLR2H/ZN…	281
GO:0000377	BP	GO:0000377	RNA splicing, via transesterification reactions with bulged adenosine as nucleophile	37/863	321/18800	2.6e-07	3.96e-05	3.83e-05	LARP7/NSRP1/PLRG1/PAXBP1/SNRPD1/WBP4/DNAJC17/DDX20/HNRNPR/CWC27/DDX1/BCAS2/PRPF39/RBM41/SYF2/LSM8/CWC15/LUC7L3/CLNS1A/SNRPD3/PSIP1/LSM3/RBMX2/SRSF7/MTREX/HTATSF1/RNVU1-3/SF3B6/RNU5F-1/PPWD1/SNRPD2/FXR1/SNRPB2/RBMX/CWF19L2/FRG1/PPIE	37
GO:0000398	BP	GO:0000398	mRNA splicing, via spliceosome	37/863	321/18800	2.6e-07	3.96e-05	3.83e-05	LARP7/NSRP1/PLRG1/PAXBP1/SNRPD1/WBP4/DNAJC17/DDX20/HNRNPR/CWC27/DDX1/BCAS2/PRPF39/RBM41/SYF2/LSM8/CWC15/LUC7L3/CLNS1A/SNRPD3/PSIP1/LSM3/RBMX2/SRSF7/MTREX/HTATSF1/RNVU1-3/SF3B6/RNU5F-1/PPWD1/SNRPD2/FXR1/SNRPB2/RBMX/CWF19L2/FRG1/PPIE	37
GO:0006120	BP	GO:0006120	mitochondrial electron transport, NADH to ubiquinone	13/863	51/18800	3.46e-07	5.12e-05	4.94e-05	NDUFS3/NDUFA6/NDUFA9/NDUFB9/NDUFS5/NDUFA8/NDUFAB1/DLD/NDUFB2/NDUFA1/NDUFB1/DNAJC15/NDUFA4	13
GO:0065003	BP	GO:0065003	protein-containing complex assembly	113/863	1541/18800	3.61e-07	5.2e-05	5.02e-05	CBR4/COX17/TBCE/HEY2/RSF1/PSMG2/CEP57/COA6/PRKACA/HSP90AA1/NIFK/FBXO5/NDUFS3/SNRPD1/COX16/NDUFA6/VBP1/NDUFA9/DDX20/LYRM7/ANKRA2/CCT3/COX20/AIF1/EIF2S3/CRBN/TMEM242/RAP1GDS1/MKKS/NEMF/RPL11/NDUFB9/TMEM126B/HSPD1/NOPCHAP1/CCT8/PET117/DDX1/GTF2B/NDUFS5/PRPF39/PSMD5/CAND1/CHMP4A/NDUFA8/NUP107/USP16/NDUFAB1/IMPACT/TLR4/NDUFA12/BIRC2/HLA-DRA/DHX29/TMEM70/NDUFAF8/TMEM120A/LUC7L3/ZNHIT6/RPL5/CCT2/TWF1/VA…	113
GO:0017004	BP	GO:0017004	cytochrome complex assembly	11/863	36/18800	3.74e-07	5.26e-05	5.07e-05	COX17/COA6/COX16/LYRM7/COX20/PET117/COA3/UQCC2/SMIM20/PET100/TIMM21	11
GO:0045333	BP	GO:0045333	cellular respiration	29/863	231/18800	8.93e-07	0.000122354	0.000118074	COA6/NDUFS3/NDUFA6/ATP5PO/NDUFA9/LYRM7/AK4/NDUFB9/NDUFS5/NDUFA8/TEFM/NDUFAB1/NDUFA12/ADSL/ATP5F1C/COX7C/PDHB/ATP5ME/UQCC2/DLD/BNIP3/NDUFB2/NDUFA1/UQCRHL/NDUFB1/NIPSNAP2/DNAJC15/NDUFA4/UQCRQ	29
GO:0071826	BP	GO:0071826	ribonucleoprotein complex subunit organization	27/863	208/18800	1.1e-06	0.000146572	0.000141446	HSP90AA1/SNRPD1/DNAJC17/DDX20/EIF2S3/RPL11/NOPCHAP1/DDX1/PRPF39/DHX29/LUC7L3/ZNHIT6/RPL5/CLNS1A/SNRPD3/PSIP1/RPF2/ZFAND1/RNVU1-3/TAF9/RNU5F-1/SNRPD2/ZNHIT3/FASTKD2/RPS27L/EIF4B/RPL24	27
GO:0019646	BP	GO:0019646	aerobic electron transport chain	16/863	84/18800	1.15e-06	0.00015033	0.000145072	NDUFS3/NDUFA6/NDUFA9/NDUFB9/NDUFS5/NDUFA8/NDUFAB1/COX7C/DLD/NDUFB2/NDUFA1/UQCRHL/NDUFB1/DNAJC15/NDUFA4/UQCRQ	16
GO:0008535	BP	GO:0008535	respiratory chain complex IV assembly	9/863	26/18800	1.34e-06	0.000170616	0.000164648	COX17/COA6/COX16/COX20/PET117/COA3/SMIM20/PET100/TIMM21	9
GO:0016071	BP	GO:0016071	mRNA metabolic process	62/863	728/18800	2.05e-06	0.000254975	0.000246057	BARD1/ZNF326/LARP7/THOC1/NSRP1/PRKACA/GSPT2/PLRG1/PAXBP1/SNRPD1/WBP4/DNAJC17/DDX20/HNRNPR/EXOSC8/ZRANB2/CWC27/PRMT9/VDR/DDX1/BCAS2/PRPF39/SSB/RBM41/TRMT10C/EXOSC9/SYF2/LSM8/CWC15/LUC7L3/DHX15/CLNS1A/SNRPD3/PSIP1/LSM3/DIS3/RBMX2/SRSF7/EIF3E/TTC37/MTREX/ZNF830/HTATSF1/ZBTB1/RNVU1-3/SF3B6/TAF9/RNU5F-1/PPWD1/SNRPD2/TAF1/FXR1/SNRPB2/TAF7/FASTKD2/RBMX/LSM1/CWF19L2/FRG1/TAF13/TRMT61B/PPIE	62
GO:0000460	BP	GO:0000460	maturation of 5.8S rRNA	10/863	35/18800	2.54e-06	0.000309317	0.000298499	RPF1/NSA2/EXOSC8/EXOSC9/WDR12/MTREX/KRI1/MPHOSPH6/MAK16/RPS21	10
GO:0033617	BP	GO:0033617	mitochondrial cytochrome c oxidase assembly	8/863	22/18800	3.44e-06	0.0004092	0.000394888	COX17/COX16/COX20/PET117/COA3/SMIM20/PET100/TIMM21	8
GO:0022904	BP	GO:0022904	respiratory electron transport chain	18/863	113/18800	3.79e-06	0.000441492	0.000426051	COA6/NDUFS3/NDUFA6/NDUFA9/NDUFB9/NDUFS5/NDUFA8/NDUFAB1/NDUFA12/COX7C/DLD/NDUFB2/NDUFA1/UQCRHL/NDUFB1/DNAJC15/NDUFA4/UQCRQ	18
GO:0032543	BP	GO:0032543	mitochondrial translation	14/863	72/18800	4.14e-06	0.000472744	0.000456209	MTIF3/GARS1/MRPL58/MRPL51/PTCD3/TRMT10C/MRPL57/COA3/UQCC2/MRPS21/MRPL47/MRPS28/LRPPRC/FASTKD2	14
GO:0015980	BP	GO:0015980	energy derivation by oxidation of organic compounds	34/863	321/18800	5.3e-06	0.000590454	0.000569802	COA6/PPP1R2B/NDUFS3/NDUFA6/ATP5PO/NDUFA9/LYRM7/AK4/ACADM/NDUFB9/NDUFS5/NDUFA8/TEFM/NDUFAB1/NDUFA12/ADSL/ATP5F1C/COX7C/PDHB/ATP5ME/UQCC2/DLD/BNIP3/SELENOS/NDUFB2/NDUFA1/UQCRHL/NDUFB1/NIPSNAP2/DNAJC15/PPP1R3B/NDUFA4/PYGL/UQCRQ	34
GO:0022618	BP	GO:0022618	ribonucleoprotein complex assembly	25/863	200/18800	5.39e-06	0.000590454	0.000569802	HSP90AA1/SNRPD1/DDX20/EIF2S3/RPL11/NOPCHAP1/DDX1/PRPF39/DHX29/LUC7L3/ZNHIT6/RPL5/CLNS1A/SNRPD3/PSIP1/RPF2/RNVU1-3/TAF9/RNU5F-1/SNRPD2/ZNHIT3/FASTKD2/RPS27L/EIF4B/RPL24	25
GO:0042274	BP	GO:0042274	ribosomal small subunit biogenesis	14/863	74/18800	5.8e-06	0.000623471	0.000601665	SRFBP1/LTV1/UTP3/GTF2H5/RIOK2/KRI1/RPS8/UTP6/NGDN/RPS24/WDR43/RPS27L/RPS21/RPS6	14
GO:0006397	BP	GO:0006397	mRNA processing	46/863	500/18800	6.1e-06	0.000642474	0.000620003	BARD1/ZNF326/LARP7/THOC1/NSRP1/PRKACA/PLRG1/PAXBP1/SNRPD1/WBP4/DNAJC17/DDX20/HNRNPR/ZRANB2/CWC27/PRMT9/DDX1/BCAS2/PRPF39/RBM41/SYF2/LSM8/CWC15/LUC7L3/DHX15/CLNS1A/SNRPD3/PSIP1/LSM3/RBMX2/SRSF7/MTREX/ZNF830/HTATSF1/RNVU1-3/SF3B6/RNU5F-1/PPWD1/SNRPD2/FXR1/SNRPB2/RBMX/LSM1/CWF19L2/FRG1/PPIE	46
GO:0022900	BP	GO:0022900	electron transport chain	22/863	167/18800	8.37e-06	0.000865524	0.000835251	COA6/NDUFS3/NDUFA6/NDUFA9/NDUFB9/NDUFS5/NDUFA8/NDUFAB1/NDUFA12/SRD5A1/COX7C/DLD/NDUFB2/NDUFA1/UQCRHL/CYB5A/NDUFB1/DNAJC15/FDX1/NDUFA4/ADH5/UQCRQ	22
GO:0000959	BP	GO:0000959	mitochondrial RNA metabolic process	11/863	49/18800	1.05e-05	0.00106565	0.00102838	GARS1/SLIRP/TEFM/TRMT10C/MTRES1/MTO1/TFB1M/MTERF4/LRPPRC/FASTKD2/TRMT61B	11
GO:0033365	BP	GO:0033365	protein localization to organelle	68/863	873/18800	1.37e-05	0.00136649	0.00131869	BARD1/MORC3/SRP9/HDAC8/RANBP6/ANKRD13C/LARP7/APPL1/HIKESHI/PRKACA/PLRG1/HSP90AA1/NMD3/UFM1/DNAJA1/TOMM5/SRP72/CCT3/GCC2/CAMLG/VPS13C/ARL13B/RALA/KIF20B/EIF2AK3/TTC21B/PCM1/RPL11/TIMM8B/HSPD1/CCT8/RAN/DDX1/FAM53C/SSB/CHMP4A/NUP107/PEX3/PIBF1/SEC61G/SMC5/ZIC1/CCT2/SRP14/ROMO1/RPF2/TOMM7/CCDC88A/RPL23/NOL8/GNL3/XPA/LMAN1/KPNA5/RANBP2/MTERF4/DNAJC15/MRNIP/PINX1/MAP1A/EMC2/TIMM23/TIMM21/IFT20/ATP6V1D/…	68
GO:0006414	BP	GO:0006414	translational elongation	11/863	55/18800	3.35e-05	0.00328118	0.00316642	SRP9/SEPSECS/NEMF/USP16/MTRES1/ASCC3/DPH6/EIF5A2/DPH5/EEF1B2/ABTB1	11
GO:0006091	BP	GO:0006091	generation of precursor metabolites and energy	43/863	494/18800	4.58e-05	0.00440227	0.0042483	COX17/COA6/PPP1R2B/NDUFS3/NDUFA6/ATP5PO/NDUFA9/LYRM7/AK4/ACADM/NDUFB9/NDUFS5/NDUFA8/TEFM/NDUFAB1/NDUFA12/SRD5A1/COX6C/ADSL/ATP5F1C/COX7C/PDHB/ATP5ME/UQCC2/DLD/BNIP3/SELENOS/NDUFB2/NDUFA1/UQCRHL/CYB5A/NDUFB1/NIPSNAP2/DNAJC15/FDX1/PPP1R3B/NDUFA4/HK3/RPE/PYGL/GAPDH/ADH5/UQCRQ	43
GO:0006417	BP	GO:0006417	regulation of translation	41/863	463/18800	4.66e-05	0.00440227	0.0042483	SRP9/MRPL13/SEPSECS/SARNP/LARP4/EXOSC8/EIF2A/EIF2S3/EIF2AK3/BANK1/PUM3/PTCD3/DDX1/USP16/IMPACT/EIF2S1/TRMT10C/EXOSC9/DHX29/RPL5/COA3/EIF4A2/UQCC2/DIS3/EIF3E/METTL5/DPH6/EIF5A2/DPH5/METTL18/LRPPRC/FXR1/FASTKD2/NGDN/LSM1/ZNF540/ABCE1/RPS27L/EIF4B/GAPDH/PURA	41
GO:0006996	BP	GO:0006996	organelle organization	222/863	3829/18800	5.75e-05	0.00533888	0.00515215	FUNDC1/COX17/ABCD3/KRT31/GEN1/HCFC2/ANXA1/DDX12P/AP1AR/MTIF3/TBCE/NSMCE2/CEP152/GGNBP1/HDAC8/RSF1/FAM161B/PSMG2/MRE11/SWAP70/CHMP5/EEA1/CDC26/CEP57/RMDN1/CLN5/HIKESHI/MFN1/RECQL/SLIRP/RBL1/HSP90AA1/FBXO5/NDUFS3/COX16/RO60/UFM1/TOMM5/NDUFA6/SETDB2/NDUFA9/LYRM7/LARP4/TMED3/CCT3/GCC2/CAMLG/EIF2A/VPS13C/SLK/BCCIP/PDCD10/ACTR6/COX20/AIF1/ARL13B/SMC3/RALA/ANAPC15/SMC6/TMEM242/UFC1/KIF20B/RAP1GDS1/TASL/…	222
GO:0046034	BP	GO:0046034	ATP metabolic process	28/863	273/18800	6.23e-05	0.00569128	0.00549223	COA6/NDUFS3/NDUFA6/ATP5PO/NDUFA9/AK4/NDUFB9/NDUFS5/NDUFA8/TEFM/NDUFAB1/NDUFA12/ATP5F1C/COX7C/ATP5ME/UQCC2/DLD/NDUFB2/NDUFA1/UQCRHL/NDUFB1/NIPSNAP2/DNAJC15/OLA1/NDUFA4/HK3/GAPDH/UQCRQ	28
GO:0030490	BP	GO:0030490	maturation of SSU-rRNA	10/863	51/18800	9.08e-05	0.0081555	0.00787025	SRFBP1/UTP3/GTF2H5/RIOK2/KRI1/RPS8/UTP6/NGDN/WDR43/RPS21	10
GO:0034248	BP	GO:0034248	regulation of cellular amide metabolic process	44/863	526/18800	9.48e-05	0.00838067	0.00808755	SRP9/MRPL13/SEPSECS/SARNP/LARP4/EXOSC8/EIF2A/EIF2S3/EIF2AK3/BANK1/PUM3/PTCD3/DDX1/USP16/IMPACT/EIF2S1/TRMT10C/EXOSC9/DHX29/RTN2/MIR339/RPL5/COA3/EIF4A2/UQCC2/DIS3/EIF3E/METTL5/DPH6/EIF5A2/ABCG1/DPH5/METTL18/LRPPRC/FXR1/FASTKD2/NGDN/LSM1/ZNF540/ABCE1/RPS27L/EIF4B/GAPDH/PURA	44
GO:0006403	BP	GO:0006403	RNA localization	22/863	196/18800	0.0001009	0.00877508	0.00846816	PHAX/THOC1/SARNP/CCT3/CCT8/RAN/RTRAF/ENY2/SSB/NUP107/ZNHIT6/NUP37/CCT2/NUP43/SRSF7/CETN3/CETN2/EIF5A2/RANBP2/ZNHIT3/LRPPRC/NOP58	22
GO:0006413	BP	GO:0006413	translational initiation	16/863	120/18800	0.00011983	0.0102586	0.00989976	MTIF3/EIF1AX/EIF3M/EIF2A/EIF2S3/EIF2AK3/BANK1/EIF3J/DDX1/IMPACT/EIF2S1/DHX29/EIF4A2/EIF3E/ABCE1/EIF4B	16
GO:2000112	BP	GO:2000112	regulation of cellular macromolecule biosynthetic process	45/863	553/18800	0.000149369	0.0125907	0.0121503	SRP9/MRPL13/SEPSECS/SARNP/LARP4/EXOSC8/EIF2A/EIF2S3/EIF2AK3/BANK1/PUM3/PTCD3/DDX1/USP16/IMPACT/EIF2S1/TRMT10C/EXOSC9/DHX29/RPL5/COA3/EIF4A2/UQCC2/DIS3/EIF3E/SELENOS/METTL5/DPH6/EIF5A2/DPH5/METTL18/LRPPRC/FXR1/PPP1R3B/FASTKD2/ITM2A/DBI/NGDN/LSM1/ZNF540/ABCE1/RPS27L/EIF4B/GAPDH/PURA	45
GO:0000819	BP	GO:0000819	sister chromatid segregation	22/863	205/18800	0.000194158	0.0161181	0.0155543	GEN1/DDX12P/NSMCE2/HDAC8/PSMG2/MRE11/CHMP5/CDC26/RMDN1/FBXO5/SMC3/ANAPC15/SMC4/RAN/CHMP4A/PIBF1/SMC5/TOP2B/CENPK/ESCO1/RIOK2/PINX1	22
GO:0006259	BP	GO:0006259	DNA metabolic process	70/863	991/18800	0.00021605	0.0176678	0.0170498	DDX21/GEN1/POLA1/NSMCE2/HDAC8/MRE11/SWAP70/GTPBP4/THOC1/PSMD14/USP1/RECQL/DEK/HSP90AA1/FBXO5/TSN/CCT3/ETAA1/BCCIP/SMC3/SUB1/SMC6/HSPD1/CCT8/RAN/DDX1/POLK/YEATS4/OBI1/SMC5/UFL1/USP47/CCT2/APLF/TOP2B/SSBP1/PARP2/RFC1/UBE2V2/MIS18A/ASCC3/CCDC88A/ZNF830/PRIM1/DNAJC2/FANCM/ESCO1/NOC3L/ZBTB1/GTF2H5/GNL3/CETN2/NUCKS1/XPA/ZDBF2/MC1R/MRNIP/ZNF93/PINX1/RBBP8/RPA3/HPF1/RBBP7/ID3/ZSWIM7/NAP1L1/GZMA/PURA/XRCC…	70
GO:0006260	BP	GO:0006260	DNA replication	27/863	280/18800	0.000232869	0.018763	0.0181068	DDX21/GEN1/POLA1/MRE11/GTPBP4/THOC1/RECQL/FBXO5/ETAA1/SMC3/POLK/OBI1/SSBP1/RFC1/CCDC88A/ZNF830/PRIM1/DNAJC2/FANCM/ESCO1/NOC3L/NUCKS1/RPA3/RBBP7/ID3/NAP1L1/PURA	27
GO:0000462	BP	GO:0000462	maturation of SSU-rRNA from tricistronic rRNA transcript (SSU-rRNA, 5.8S rRNA, LSU-rRNA)	8/863	38/18800	0.000273467	0.0217149	0.0209554	UTP3/GTF2H5/KRI1/RPS8/UTP6/NGDN/WDR43/RPS21	8
GO:0000054	BP	GO:0000054	ribosomal subunit export from nucleus	5/863	14/18800	0.000285107	0.0217822	0.0210203	NMD3/LTV1/RAN/RIOK2/ABCE1	5
GO:0033750	BP	GO:0033750	ribosome localization	5/863	14/18800	0.000285107	0.0217822	0.0210203	NMD3/LTV1/RAN/RIOK2/ABCE1	5
GO:0046907	BP	GO:0046907	intracellular transport	99/863	1529/18800	0.000286242	0.0217822	0.0210203	BARD1/SNX2/ABCD3/AP1AR/PHAX/VPS29/SRP9/RANBP6/CHMP5/EEA1/TMEM50B/THOC1/CLN5/APPL1/HIKESHI/PRKACA/EXOC6B/SARNP/HSP90AA1/NMD3/UFM1/TOMM5/VPS50/SRP72/ARV1/TMED3/GCC2/VPS13C/PDCD10/CCDC91/LTV1/CHML/KIF20B/TTC21B/USO1/MKKS/NEMF/PCM1/RPL11/TIMM8B/HSPD1/CNIH2/RAN/FAM53C/DYNLT2B/FLVCR1/ENY2/SSB/IFT57/CHMP4A/NUP107/PEX3/RTN2/SEC61G/ZIC1/SNX5/SRP14/HSP90B1/ROMO1/STARD4/TOMM7/CCDC88A/BNIP3/SELENOS/ZFAND1/GR…	99
GO:0051123	BP	GO:0051123	RNA polymerase II preinitiation complex assembly	7/863	30/18800	0.000337513	0.025332	0.024446	GTF2B/CAND1/TAF9/PSMC6/TAF1/TAF7/TAF13	7
GO:0072594	BP	GO:0072594	establishment of protein localization to organelle	36/863	431/18800	0.000410428	0.0300655	0.0290139	SRP9/RANBP6/APPL1/HIKESHI/HSP90AA1/UFM1/DNAJA1/TOMM5/SRP72/CCT3/GCC2/VPS13C/RALA/TIMM8B/HSPD1/CCT8/RAN/FAM53C/CHMP4A/NUP107/PEX3/SEC61G/ZIC1/CCT2/SRP14/ROMO1/TOMM7/RPL23/LMAN1/KPNA5/RANBP2/MTERF4/DNAJC15/TIMM23/TIMM21/RHOU	36
GO:1902570	BP	GO:1902570	protein localization to nucleolus	5/863	15/18800	0.000411555	0.0300655	0.0290139	NMD3/RAN/RPF2/NOL8/PINX1	5
GO:0031397	BP	GO:0031397	negative regulation of protein ubiquitination	12/863	84/18800	0.000436503	0.0314684	0.0303678	HDAC8/GTPBP4/FBXO5/DNAJA1/CAMLG/RPL11/UFL1/RPL5/RPL23/ATG5/TAF1/PINX1	12
GO:0006458	BP	GO:0006458	'de novo' protein folding	8/863	41/18800	0.000473061	0.033661	0.0324837	DNAJC7/HSPD1/HSPH1/CCT2/HSPA14/DNAJC2/HSPA9/HSPA7	8
GO:0042255	BP	GO:0042255	ribosome assembly	10/863	62/18800	0.000484435	0.0340284	0.0328383	EIF2A/RPL11/DHX29/RPL5/RPF2/SBDS/MTERF4/FASTKD2/RPS27L/RPL24	10
GO:0050821	BP	GO:0050821	protein stabilization	20/863	191/18800	0.000512611	0.0355518	0.0343084	MORC3/NAA16/GTPBP4/HSP90AA1/CCT3/CAMLG/PDCD10/RPL11/HSPD1/CCT8/SUGT1/RPL5/CCT2/GRN/RPL23/NAA15/TAF9/TAF1/ZSWIM7/GAPDH	20
GO:0071806	BP	GO:0071806	protein transmembrane transport	10/863	63/18800	0.000552536	0.0378418	0.0365182	HSPD1/AZGP1/RTN2/SEC61G/ROMO1/TOMM7/DNAJC15/TIMM23/TIMM21/ABCA1	10
GO:0070897	BP	GO:0070897	transcription preinitiation complex assembly	8/863	42/18800	0.000561158	0.0379579	0.0366303	GTF2B/CAND1/BDP1/TAF9/PSMC6/TAF1/TAF7/TAF13	8
GO:0042026	BP	GO:0042026	protein refolding	6/863	24/18800	0.000607463	0.0405889	0.0391692	HSP90AA1/DNAJA1/HSPD1/HSPA14/HSPA9/HSPA7	6
GO:0000492	BP	GO:0000492	box C/D snoRNP assembly	4/863	10/18800	0.00074144	0.0479546	0.0462774	NOPCHAP1/ZNHIT6/TAF9/ZNHIT3	4
GO:2000434	BP	GO:2000434	regulation of protein neddylation	4/863	10/18800	0.00074144	0.0479546	0.0462774	RPL11/RPL5/DCUN1D4/DCUN1D5	4
GO:2001252	BP	GO:2001252	positive regulation of chromosome organization	12/863	89/18800	0.000743957	0.0479546	0.0462774	NSMCE2/MRE11/SETDB2/CCT3/SMC4/CCT8/SMC5/CCT2/SSBP1/ATF7IP2/GNL3/RAD50	12
GO:0048254	BP	GO:0048254	snoRNA localization	3/863	5/18800	0.000899135	0.0559814	0.0540234	ZNHIT6/ZNHIT3/NOP58	3
GO:1990564	BP	GO:1990564	protein polyufmylation	3/863	5/18800	0.000899135	0.0559814	0.0540234	UFM1/UFC1/UFL1	3
GO:1990592	BP	GO:1990592	protein K69-linked ufmylation	3/863	5/18800	0.000899135	0.0559814	0.0540234	UFM1/UFC1/UFL1	3
GO:0006312	BP	GO:0006312	mitotic recombination	6/863	26/18800	0.000960685	0.0591415	0.057073	GEN1/NSMCE2/MRE11/SMC6/SMC5/RAD50	6
GO:0022607	BP	GO:0022607	cellular component assembly	168/863	2928/18800	0.000972194	0.059185	0.057115	CBR4/COX17/NFU1/CBLN2/TBCE/CEP152/HEY2/RSF1/PSMG2/SWAP70/CHMP5/CEP57/COA6/PRKACA/HSP90AA1/NIFK/FBXO5/NDUFS3/SNRPD1/COX16/RO60/NDUFA6/VBP1/SETDB2/NDUFA9/DDX20/LYRM7/ANKRA2/CCT3/EIF2A/SLK/BCCIP/PDCD10/COX20/AIF1/ARL13B/SMC3/EIF2S3/RALA/CRBN/TMEM242/RAP1GDS1/MKKS/NEMF/PCM1/RPL11/NDUFB9/TMEM126B/HSPD1/NOPCHAP1/CCT8/PET117/DDX1/HAT1/GTF2B/DYNLT2B/NDUFS5/PRPF39/ACTN1/PSMD5/IFT57/CAND1/CHMP4A/CSRP2/ATG2…	168
GO:0006367	BP	GO:0006367	transcription initiation at RNA polymerase II promoter	11/863	80/18800	0.0010354	0.0623403	0.0601599	HEY2/SUB1/GTF2B/CAND1/GTF2H5/TAF9/ELOC/PSMC6/TAF1/TAF7/TAF13	11
GO:0045116	BP	GO:0045116	protein neddylation	5/863	18/18800	0.0010468	0.0623412	0.0601608	RPL11/RPL5/NAE1/DCUN1D4/DCUN1D5	5
GO:1904869	BP	GO:1904869	regulation of protein localization to Cajal body	4/863	11/18800	0.00112292	0.0654521	0.0631629	LARP7/CCT3/CCT8/CCT2	4
GO:1904871	BP	GO:1904871	positive regulation of protein localization to Cajal body	4/863	11/18800	0.00112292	0.0654521	0.0631629	LARP7/CCT3/CCT8/CCT2	4
GO:0072655	BP	GO:0072655	establishment of protein localization to mitochondrion	14/863	120/18800	0.00121274	0.0699433	0.067497	HSP90AA1/DNAJA1/TOMM5/RALA/TIMM8B/HSPD1/ROMO1/TOMM7/LMAN1/MTERF4/DNAJC15/TIMM23/TIMM21/RHOU	14
GO:1903008	BP	GO:1903008	organelle disassembly	14/863	121/18800	0.00131488	0.0750439	0.0724192	FUNDC1/MTIF3/UFM1/VPS13C/UFC1/ATG2A/MAP1LC3B2/ATG9A/UFL1/TOMM7/BNIP3/ZFAND1/ATG5/VRK1	14
GO:0002888	BP	GO:0002888	positive regulation of myeloid leukocyte mediated immunity	5/863	19/18800	0.00136741	0.0772374	0.0745359	DDX21/DDX1/ITGAM/STAP1/CD177	5
GO:0062125	BP	GO:0062125	regulation of mitochondrial gene expression	6/863	28/18800	0.00145365	0.0808996	0.0780701	TRMT10C/MTRES1/COA3/UQCC2/LRPPRC/FASTKD2	6
GO:1903321	BP	GO:1903321	negative regulation of protein modification by small protein conjugation or removal	12/863	96/18800	0.00146178	0.0808996	0.0780701	HDAC8/GTPBP4/FBXO5/DNAJA1/CAMLG/RPL11/UFL1/RPL5/RPL23/ATG5/TAF1/PINX1	12
GO:0031647	BP	GO:0031647	regulation of protein stability	26/863	300/18800	0.00147856	0.0810103	0.078177	MORC3/HDAC8/NAA16/GTPBP4/HSP90AA1/CCT3/CAMLG/PDCD10/TMEM183A/RPL11/HSPD1/CCT8/SUGT1/RPL5/USP47/CCT2/TOMM7/GRN/RPL23/NAA15/TAF9/TAF1/PINX1/ZSWIM7/B4GALT5/GAPDH	26
GO:0060260	BP	GO:0060260	regulation of transcription initiation by RNA polymerase II	8/863	49/18800	0.00161568	0.0839156	0.0809806	HEY2/SUB1/CAND1/TAF9/PSMC6/TAF1/TAF7/TAF13	8
GO:0000491	BP	GO:0000491	small nucleolar ribonucleoprotein complex assembly	4/863	12/18800	0.00162348	0.0839156	0.0809806	NOPCHAP1/ZNHIT6/TAF9/ZNHIT3	4
GO:1903405	BP	GO:1903405	protein localization to nuclear body	4/863	12/18800	0.00162348	0.0839156	0.0809806	LARP7/CCT3/CCT8/CCT2	4
GO:1904667	BP	GO:1904667	negative regulation of ubiquitin protein ligase activity	4/863	12/18800	0.00162348	0.0839156	0.0809806	FBXO5/RPL11/RPL5/RPL23	4
GO:1904816	BP	GO:1904816	positive regulation of protein localization to chromosome, telomeric region	4/863	12/18800	0.00162348	0.0839156	0.0809806	CCT3/CCT8/CCT2/GNL3	4
GO:1904867	BP	GO:1904867	protein localization to Cajal body	4/863	12/18800	0.00162348	0.0839156	0.0809806	LARP7/CCT3/CCT8/CCT2	4
GO:0009249	BP	GO:0009249	protein lipoylation	3/863	6/18800	0.00173685	0.0858522	0.0828494	GCSH/NDUFAB1/LIAS	3
GO:0071569	BP	GO:0071569	protein ufmylation	3/863	6/18800	0.00173685	0.0858522	0.0828494	UFM1/UFC1/UFL1	3
GO:1903969	BP	GO:1903969	regulation of response to macrophage colony-stimulating factor	3/863	6/18800	0.00173685	0.0858522	0.0828494	PTPN2/TLR4/STAP1	3
GO:1903972	BP	GO:1903972	regulation of cellular response to macrophage colony-stimulating factor stimulus	3/863	6/18800	0.00173685	0.0858522	0.0828494	PTPN2/TLR4/STAP1	3
GO:0006448	BP	GO:0006448	regulation of translational elongation	5/863	20/18800	0.00175496	0.0858522	0.0828494	SRP9/USP16/DPH6/EIF5A2/DPH5	5
GO:0030150	BP	GO:0030150	protein import into mitochondrial matrix	5/863	20/18800	0.00175496	0.0858522	0.0828494	ROMO1/TOMM7/DNAJC15/TIMM23/TIMM21	5
GO:0070585	BP	GO:0070585	protein localization to mitochondrion	14/863	125/18800	0.00179818	0.087188	0.0841386	HSP90AA1/DNAJA1/TOMM5/RALA/TIMM8B/HSPD1/ROMO1/TOMM7/LMAN1/MTERF4/DNAJC15/TIMM23/TIMM21/RHOU	14
GO:0006986	BP	GO:0006986	response to unfolded protein	15/863	139/18800	0.00182432	0.0876792	0.0846126	DNAJB9/HSP90AA1/PTPN2/DNAJA1/MANF/EIF2AK3/HSPD1/HSPH1/DNAJC10/EIF2S1/UFL1/HSPA14/SELENOS/HSPA9/HSPA7	15
GO:0033044	BP	GO:0033044	regulation of chromosome organization	20/863	212/18800	0.00186487	0.0888487	0.0857412	GEN1/NSMCE2/HDAC8/PSMG2/MRE11/CDC26/FBXO5/SETDB2/CCT3/ANAPC15/SMC4/CCT8/SMC5/CCT2/SSBP1/ATF7IP2/RIOK2/GNL3/PINX1/RAD50	20
GO:0031396	BP	GO:0031396	regulation of protein ubiquitination	20/863	213/18800	0.00197192	0.0931394	0.0898818	HDAC8/GTPBP4/HSP90AA1/FBXO5/DNAJA1/CAMLG/RPL11/BIRC2/UFL1/RPL5/DCUN1D4/UBE2V2/RPL23/FANCM/ATG5/UBE3A/BIRC3/TAF1/DCUN1D5/PINX1	20
GO:0031503	BP	GO:0031503	protein-containing complex localization	16/863	155/18800	0.00207518	0.0971786	0.0937797	NMD3/LTV1/MIOS/TTC21B/PCM1/CNIH2/RAN/DYNLT2B/IFT57/RIOK2/AKAP9/IFT20/ABCE1/PURA/MZT1/RABL2B	16
GO:0045727	BP	GO:0045727	positive regulation of translation	15/863	141/18800	0.00210145	0.0975751	0.0941623	LARP4/EIF2S3/USP16/IMPACT/TRMT10C/DHX29/RPL5/COA3/UQCC2/EIF3E/METTL5/EIF5A2/FXR1/FASTKD2/RPS27L	15
GO:0051276	BP	GO:0051276	chromosome organization	67/863	1025/18800	0.00220917	0.101151	0.0976131	GEN1/HCFC2/ANXA1/DDX12P/NSMCE2/HDAC8/RSF1/PSMG2/MRE11/CHMP5/CDC26/RMDN1/RECQL/RBL1/HSP90AA1/FBXO5/SETDB2/CCT3/ACTR6/SMC3/ANAPC15/SMC6/UTP3/SMC4/SMYD2/CCT8/ANP32E/RAN/DDX1/HAT1/ENY2/CHMP4A/CFDP1/HMGN3/NUP107/USP16/YEATS4/PIBF1/SMC5/CCT2/TOP2B/SSBP1/RFC1/TDRD3/MIS18A/ASCC3/PADI2/ZNF830/CENPK/DNAJC2/FANCM/ESCO1/ATF7IP2/ZBTB1/RIOK2/GNL3/NUCKS1/XPA/ZDBF2/PINX1/H3C12/RPA3/RBBP7/NAP1L1/PURA/RAD50/H2BC13	67
GO:1903320	BP	GO:1903320	regulation of protein modification by small protein conjugation or removal	22/863	246/18800	0.00224178	0.101151	0.0976131	HDAC8/GTPBP4/HSP90AA1/FBXO5/DNAJA1/CAMLG/RPL11/BIRC2/UFL1/RPL5/DCUN1D4/UBE2V2/RPL23/FANCM/ATG5/GNL3/UBE3A/BIRC3/TAF1/DCUN1D5/PINX1/RWDD3	22
GO:1905907	BP	GO:1905907	negative regulation of amyloid fibril formation	4/863	13/18800	0.00226038	0.101151	0.0976131	VBP1/PFDN5/PFDN2/PFDN4	4
GO:0006626	BP	GO:0006626	protein targeting to mitochondrion	12/863	101/18800	0.00226521	0.101151	0.0976131	HSP90AA1/TOMM5/TIMM8B/HSPD1/ROMO1/TOMM7/LMAN1/MTERF4/DNAJC15/TIMM23/TIMM21/RHOU	12
GO:0034644	BP	GO:0034644	cellular response to UV	11/863	88/18800	0.00227077	0.101151	0.0976131	POLK/IMPACT/EIF2S1/USP47/MME/ZBTB1/XPA/MMP9/MC1R/TAF1/AQP1	11
GO:0000070	BP	GO:0000070	mitotic sister chromatid segregation	17/863	171/18800	0.00229056	0.101209	0.0976696	GEN1/NSMCE2/PSMG2/CHMP5/CDC26/RMDN1/FBXO5/SMC3/ANAPC15/SMC4/RAN/CHMP4A/PIBF1/SMC5/CENPK/RIOK2/PINX1	17
GO:0034504	BP	GO:0034504	protein localization to nucleus	25/863	294/18800	0.00233523	0.102358	0.0987777	BARD1/MORC3/RANBP6/LARP7/APPL1/HIKESHI/PLRG1/NMD3/UFM1/CCT3/EIF2AK3/RPL11/CCT8/RAN/FAM53C/NUP107/ZIC1/CCT2/RPF2/RPL23/NOL8/XPA/KPNA5/RANBP2/PINX1	25
GO:0065002	BP	GO:0065002	intracellular protein transmembrane transport	8/863	52/18800	0.00238911	0.1037	0.100073	HSPD1/RTN2/SEC61G/ROMO1/TOMM7/DNAJC15/TIMM23/TIMM21	8
GO:0060261	BP	GO:0060261	positive regulation of transcription initiation by RNA polymerase II	7/863	41/18800	0.0024037	0.1037	0.100073	SUB1/CAND1/TAF9/PSMC6/TAF1/TAF7/TAF13	7
GO:0006261	BP	GO:0006261	DNA-templated DNA replication	16/863	159/18800	0.00268951	0.113047	0.109093	DDX21/GEN1/POLA1/MRE11/THOC1/RECQL/FBXO5/ETAA1/SSBP1/RFC1/ZNF830/PRIM1/FANCM/NOC3L/NUCKS1/PURA	16
GO:0050657	BP	GO:0050657	nucleic acid transport	16/863	159/18800	0.00268951	0.113047	0.109093	PHAX/THOC1/SARNP/RAN/RTRAF/ENY2/SSB/NUP107/NUP37/NUP43/SRSF7/CETN3/CETN2/EIF5A2/RANBP2/LRPPRC	16
GO:0050658	BP	GO:0050658	RNA transport	16/863	159/18800	0.00268951	0.113047	0.109093	PHAX/THOC1/SARNP/RAN/RTRAF/ENY2/SSB/NUP107/NUP37/NUP43/SRSF7/CETN3/CETN2/EIF5A2/RANBP2/LRPPRC	16
GO:0006383	BP	GO:0006383	transcription by RNA polymerase III	8/863	53/18800	0.00270288	0.113047	0.109093	DDX21/DEK/POLR3GL/RO60/ICE2/BDP1/ZC3H8/POLR2K	8
GO:0006886	BP	GO:0006886	intracellular protein transport	57/863	851/18800	0.00274016	0.113737	0.109759	BARD1/SNX2/VPS29/SRP9/RANBP6/APPL1/HIKESHI/PRKACA/EXOC6B/HSP90AA1/UFM1/TOMM5/SRP72/TMED3/GCC2/VPS13C/PDCD10/CHML/KIF20B/USO1/PCM1/RPL11/TIMM8B/HSPD1/RAN/FAM53C/CHMP4A/NUP107/PEX3/RTN2/SEC61G/ZIC1/SNX5/SRP14/HSP90B1/ROMO1/TOMM7/SELENOS/ZFAND1/RPL23/ITGAM/AKAP5/LMAN1/CEP290/KPNA5/RANBP2/MTERF4/HSPA9/DNAJC15/PRKCI/SAR1B/MAP1A/TIMM23/TIMM21/ARL1/RHOU/RABL2B	57
GO:0140467	BP	GO:0140467	integrated stress response signaling	5/863	22/18800	0.00276227	0.113793	0.109813	PTPN2/EIF2AK3/IMPACT/EIF2S1/OMA1	5
GO:0007059	BP	GO:0007059	chromosome segregation	28/863	348/18800	0.00295235	0.120716	0.116494	GEN1/DDX12P/NSMCE2/HDAC8/PSMG2/MRE11/CHMP5/CDC26/RMDN1/FBXO5/SETDB2/SMC3/ANAPC15/SMC6/SMC4/RAN/CHMP4A/PIBF1/SMC5/NUP37/TOP2B/NUP43/MIS18A/CENPK/FANCM/ESCO1/RIOK2/PINX1	28
GO:0000723	BP	GO:0000723	telomere maintenance	14/863	132/18800	0.00299574	0.121113	0.116877	NSMCE2/HDAC8/MRE11/HSP90AA1/CCT3/SMC6/CCT8/SMC5/CCT2/RFC1/GNL3/PINX1/RPA3/RAD50	14
GO:0061709	BP	GO:0061709	reticulophagy	4/863	14/18800	0.00305049	0.121113	0.116877	UFM1/UFC1/ATG2A/UFL1	4
GO:1904814	BP	GO:1904814	regulation of protein localization to chromosome, telomeric region	4/863	14/18800	0.00305049	0.121113	0.116877	CCT3/CCT8/CCT2/GNL3	4
GO:1990173	BP	GO:1990173	protein localization to nucleoplasm	4/863	14/18800	0.00305049	0.121113	0.116877	LARP7/CCT3/CCT8/CCT2	4
GO:0051236	BP	GO:0051236	establishment of RNA localization	16/863	162/18800	0.0032433	0.127842	0.123371	PHAX/THOC1/SARNP/RAN/RTRAF/ENY2/SSB/NUP107/NUP37/NUP43/SRSF7/CETN3/CETN2/EIF5A2/RANBP2/LRPPRC	16
GO:0051131	BP	GO:0051131	chaperone-mediated protein complex assembly	5/863	23/18800	0.00339795	0.132981	0.12833	PSMG2/HSP90AA1/MKKS/HSPD1/CCT2	5
GO:0006352	BP	GO:0006352	DNA-templated transcription initiation	14/863	134/18800	0.00343803	0.133596	0.128923	HEY2/RSF1/SUB1/GTF2B/CAND1/BDP1/GTF2H5/TAF9/TFB1M/ELOC/PSMC6/TAF1/TAF7/TAF13	14
GO:0033554	BP	GO:0033554	cellular response to stress	110/863	1866/18800	0.00352334	0.135946	0.131191	BARD1/GEN1/ANXA1/TXNDC12/POLA1/NSMCE2/DNAJB9/MRE11/THOC1/PSMD14/DNAJC7/HIKESHI/PRKACA/USP1/PYROXD1/RECQL/DEK/RBL1/HSP90AA1/FBXO5/PTPN2/UFM1/DNAJA1/PNPLA8/EIF2A/VPS13C/ETAA1/BCCIP/PDCD10/MANF/AK4/AIF1/SMC3/SMC6/MIOS/UFC1/CXCL8/TPT1/EIF2AK3/HSPD1/SMYD2/DDX1/MAP3K11/USP16/DNAJC10/POLK/YEATS4/MAP1LC3B2/IMPACT/TLR4/EIF2S1/SYF2/SRD5A1/SMC5/LARS1/UFL1/USP47/APLF/HSPA14/HSP90B1/PARP2/PRDX1/RFC1/UBE2V2/RO…	110
GO:0002697	BP	GO:0002697	regulation of immune effector process	28/863	353/18800	0.00360429	0.138097	0.133267	DDX21/ANXA1/RAET1G/DNAJB9/FCN3/THOC1/APPL1/SH2D1B/HSPD1/DDX1/FGL2/TLR4/AZGP1/HLA-DRA/VAMP8/CD86/APLF/GRN/ATG5/ZBTB1/ITGAM/STAP1/XCL1/SNX4/PGLYRP1/SH2D1A/IL18/CD177	28
GO:0017038	BP	GO:0017038	protein import	19/863	210/18800	0.00380887	0.144769	0.139705	RANBP6/APPL1/HIKESHI/HSP90AA1/UFM1/HSPD1/RAN/FAM53C/NUP107/PEX3/ZIC1/ROMO1/TOMM7/RPL23/KPNA5/RANBP2/DNAJC15/TIMM23/TIMM21	19
GO:0006302	BP	GO:0006302	double-strand break repair	23/863	273/18800	0.00383126	0.144769	0.139705	GEN1/POLA1/NSMCE2/MRE11/PSMD14/RECQL/DEK/SMC6/DDX1/YEATS4/SMC5/APLF/PARP2/UBE2V2/FANCM/NUCKS1/MRNIP/RBBP8/RPA3/HPF1/ZSWIM7/XRCC4/RAD50	23
GO:0006354	BP	GO:0006354	DNA-templated transcription elongation	10/863	81/18800	0.00387415	0.145387	0.140302	ZNF326/LARP7/THOC1/ENY2/TEFM/EAF2/WDR61/HTATSF1/GTF2H5/WDR43	10
GO:0000722	BP	GO:0000722	telomere maintenance via recombination	4/863	15/18800	0.0040101	0.148455	0.143263	NSMCE2/SMC6/SMC5/RAD50	4
GO:0070131	BP	GO:0070131	positive regulation of mitochondrial translation	4/863	15/18800	0.0040101	0.148455	0.143263	TRMT10C/COA3/UQCC2/FASTKD2	4
GO:0035520	BP	GO:0035520	monoubiquitinated protein deubiquitination	6/863	34/18800	0.00410684	0.149939	0.144695	USP1/ENY2/USP16/USP47/TAF9/TAF7	6
GO:0000466	BP	GO:0000466	maturation of 5.8S rRNA from tricistronic rRNA transcript (SSU-rRNA, 5.8S rRNA, LSU-rRNA)	5/863	24/18800	0.00413229	0.149939	0.144695	EXOSC8/EXOSC9/WDR12/KRI1/RPS21	5
GO:0070129	BP	GO:0070129	regulation of mitochondrial translation	5/863	24/18800	0.00413229	0.149939	0.144695	TRMT10C/COA3/UQCC2/LRPPRC/FASTKD2	5
GO:2000142	BP	GO:2000142	regulation of DNA-templated transcription initiation	8/863	57/18800	0.00429125	0.154683	0.149273	HEY2/SUB1/CAND1/TAF9/PSMC6/TAF1/TAF7/TAF13	8
GO:0034250	BP	GO:0034250	positive regulation of cellular amide metabolic process	16/863	167/18800	0.00437346	0.156615	0.151138	LARP4/EIF2S3/USP16/IMPACT/TRMT10C/DHX29/RPL5/COA3/UQCC2/EIF3E/METTL5/EIF5A2/ABCG1/FXR1/FASTKD2/RPS27L	16
GO:0002705	BP	GO:0002705	positive regulation of leukocyte mediated immunity	14/863	138/18800	0.00448271	0.159485	0.153907	DDX21/RAET1G/SH2D1B/HSPD1/DDX1/AZGP1/HLA-DRA/ZBTB1/ITGAM/STAP1/XCL1/SH2D1A/IL18/CD177	14
GO:0000056	BP	GO:0000056	ribosomal small subunit export from nucleus	3/863	8/18800	0.00453781	0.160404	0.154794	LTV1/RAN/RIOK2	3
GO:0046039	BP	GO:0046039	GTP metabolic process	5/863	25/18800	0.00497322	0.174669	0.168559	MFN1/GIMAP7/AK4/NME7/RAN	5
GO:0045184	BP	GO:0045184	establishment of protein localization	98/863	1654/18800	0.00505225	0.176314	0.170147	BARD1/SNX2/ANXA1/AP1AR/PHAX/VPS29/SRP9/RANBP6/CHMP5/APPL1/HIKESHI/PRKACA/EXOC6B/HSP90AA1/NMD3/UFM1/DNAJA1/TOMM5/VPS50/SRP72/TMED3/CCT3/KTN1/GCC2/CAMLG/VPS13C/PDCD10/CCDC91/CHML/RALA/GOLT1B/KIF20B/USO1/PCM1/RPL11/TIMM8B/HSPD1/CCT8/RAN/FAM53C/ENY2/CHMP4A/HSPB11/HMGN3/NUP107/GOLGA4/PEX3/TLR4/AZGP1/RAB36/RTN2/SEC61G/ZIC1/SNX5/NUP37/CCT2/VAMP8/SRP14/HSP90B1/ATG4C/UQCC2/NUP43/ROMO1/TOMM7/CEP135/SELENOS…	98
GO:1905906	BP	GO:1905906	regulation of amyloid fibril formation	4/863	16/18800	0.00515476	0.178753	0.172501	VBP1/PFDN5/PFDN2/PFDN4	4
GO:0002699	BP	GO:0002699	positive regulation of immune effector process	21/863	248/18800	0.00525516	0.180208	0.173905	DDX21/ANXA1/RAET1G/DNAJB9/FCN3/SH2D1B/HSPD1/DDX1/TLR4/AZGP1/HLA-DRA/VAMP8/CD86/ZBTB1/ITGAM/STAP1/XCL1/SNX4/SH2D1A/IL18/CD177	21
GO:0034620	BP	GO:0034620	cellular response to unfolded protein	11/863	98/18800	0.0052625	0.180208	0.173905	DNAJB9/PTPN2/EIF2AK3/HSPD1/DNAJC10/EIF2S1/UFL1/HSPA14/SELENOS/HSPA9/HSPA7	11
GO:2000144	BP	GO:2000144	positive regulation of DNA-templated transcription initiation	7/863	47/18800	0.00530203	0.180434	0.174123	SUB1/CAND1/TAF9/PSMC6/TAF1/TAF7/TAF13	7
GO:0051168	BP	GO:0051168	nuclear export	15/863	156/18800	0.0054985	0.183861	0.17743	BARD1/PHAX/THOC1/PRKACA/SARNP/NMD3/LTV1/NEMF/RAN/ENY2/SSB/NUP107/RIOK2/HSPA9/ABCE1	15
GO:0042789	BP	GO:0042789	mRNA transcription by RNA polymerase II	6/863	36/18800	0.00550341	0.183861	0.17743	VDR/ZBTB1/TAF9/TAF1/TAF7/TAF13	6
GO:0044743	BP	GO:0044743	protein transmembrane import into intracellular organelle	6/863	36/18800	0.00550341	0.183861	0.17743	HSPD1/ROMO1/TOMM7/DNAJC15/TIMM23/TIMM21	6
GO:0070727	BP	GO:0070727	cellular macromolecule localization	99/863	1684/18800	0.00603259	0.200318	0.193312	BARD1/MORC3/SNX2/AP1AR/VPS29/SRP9/HEY2/HDAC8/RANBP6/ANKRD13C/LARP7/APPL1/HIKESHI/PRKACA/EXOC6B/PLRG1/HSP90AA1/NMD3/UFM1/DNAJA1/TOMM5/SRP72/TMED3/CCT3/GCC2/CAMLG/VPS13C/PDCD10/CHML/ARL13B/RALA/KIF20B/EIF2AK3/TTC21B/USO1/PCM1/RPL11/TIMM8B/HSPD1/CCT8/RAN/DDX1/FAM53C/PIGK/SSB/CHMP4A/NUP107/GOLGA4/PEX3/LRRC4/ATG9A/PIBF1/RTN2/SEC61G/SMC5/ZIC1/SNX5/CCT2/TWF1/VAMP8/SRP14/HSP90B1/ROMO1/RPF2/TOMM7/CCDC88A/…	99
GO:0051084	BP	GO:0051084	'de novo' post-translational protein folding	6/863	37/18800	0.0063188	0.208558	0.201264	DNAJC7/HSPH1/CCT2/HSPA14/HSPA9/HSPA7	6
GO:0006390	BP	GO:0006390	mitochondrial transcription	4/863	17/18800	0.00649915	0.211938	0.204525	TEFM/MTRES1/TFB1M/MTERF4	4
GO:0070900	BP	GO:0070900	mitochondrial tRNA modification	3/863	9/18800	0.00657592	0.211938	0.204525	TRMT10C/MTO1/TRMT61B	3
GO:0072344	BP	GO:0072344	rescue of stalled ribosome	3/863	9/18800	0.00657592	0.211938	0.204525	NEMF/MTRES1/ASCC3	3
GO:1900864	BP	GO:1900864	mitochondrial RNA modification	3/863	9/18800	0.00657592	0.211938	0.204525	TRMT10C/MTO1/TRMT61B	3
GO:0045005	BP	GO:0045005	DNA-templated DNA replication maintenance of fidelity	7/863	49/18800	0.00669215	0.213176	0.20572	GEN1/MRE11/THOC1/ETAA1/ZNF830/FANCM/NUCKS1	7
GO:2000059	BP	GO:2000059	negative regulation of ubiquitin-dependent protein catabolic process	7/863	49/18800	0.00669215	0.213176	0.20572	CAMLG/RPL11/RPL5/RPL23/TAF9/TAF1/MAP1A	7
GO:0006281	BP	GO:0006281	DNA repair	37/863	526/18800	0.00679656	0.215251	0.207722	GEN1/POLA1/NSMCE2/MRE11/PSMD14/USP1/RECQL/DEK/ETAA1/BCCIP/SMC3/SMC6/DDX1/POLK/YEATS4/SMC5/UFL1/USP47/APLF/PARP2/RFC1/UBE2V2/ASCC3/FANCM/ZBTB1/GTF2H5/CETN2/NUCKS1/XPA/MC1R/MRNIP/RBBP8/RPA3/HPF1/ZSWIM7/XRCC4/RAD50	37
GO:0035966	BP	GO:0035966	response to topologically incorrect protein	15/863	160/18800	0.00691956	0.216871	0.209286	DNAJB9/HSP90AA1/PTPN2/DNAJA1/MANF/EIF2AK3/HSPD1/HSPH1/DNAJC10/EIF2S1/UFL1/HSPA14/SELENOS/HSPA9/HSPA7	15
GO:0098813	BP	GO:0098813	nuclear chromosome segregation	23/863	287/18800	0.00696688	0.216871	0.209286	GEN1/DDX12P/NSMCE2/HDAC8/PSMG2/MRE11/CHMP5/CDC26/RMDN1/FBXO5/SMC3/ANAPC15/SMC4/RAN/CHMP4A/PIBF1/SMC5/TOP2B/CENPK/FANCM/ESCO1/RIOK2/PINX1	23
GO:0000027	BP	GO:0000027	ribosomal large subunit assembly	5/863	27/18800	0.00700606	0.216871	0.209286	RPL11/RPL5/RPF2/FASTKD2/RPL24	5
GO:0002183	BP	GO:0002183	cytoplasmic translational initiation	5/863	27/18800	0.00700606	0.216871	0.209286	EIF3M/EIF2S3/DHX29/EIF4A2/EIF4B	5
GO:0071103	BP	GO:0071103	DNA conformation change	11/863	103/18800	0.0076277	0.234787	0.226576	ANXA1/DDX12P/MRE11/RECQL/DDX1/TOP2B/SSBP1/ASCC3/FANCM/PURA/RAD50	11
GO:0032200	BP	GO:0032200	telomere organization	15/863	162/18800	0.00773291	0.236696	0.228418	NSMCE2/HDAC8/MRE11/HSP90AA1/CCT3/SMC6/CCT8/SMC5/CCT2/RFC1/GNL3/PINX1/H3C12/RPA3/RAD50	15
GO:1905515	BP	GO:1905515	non-motile cilium assembly	8/863	63/18800	0.0079109	0.239469	0.231093	ARL13B/MKKS/PCM1/IFT57/PIBF1/CEP135/CEP290/GORAB	8
GO:2000401	BP	GO:2000401	regulation of lymphocyte migration	8/863	63/18800	0.0079109	0.239469	0.231093	LRCH1/ECM1/AIF1/CD200R1/PADI2/ITGA4/XCL1/CCL4	8
GO:0045945	BP	GO:0045945	positive regulation of transcription by RNA polymerase III	4/863	18/18800	0.00805697	0.241549	0.233101	DDX21/DEK/ICE2/ZC3H8	4
GO:0015031	BP	GO:0015031	protein transport	91/863	1546/18800	0.00809374	0.241549	0.233101	BARD1/SNX2/ANXA1/AP1AR/PHAX/VPS29/SRP9/RANBP6/CHMP5/APPL1/HIKESHI/PRKACA/EXOC6B/HSP90AA1/NMD3/UFM1/DNAJA1/TOMM5/VPS50/SRP72/TMED3/KTN1/GCC2/VPS13C/PDCD10/CCDC91/CHML/GOLT1B/KIF20B/USO1/PCM1/RPL11/TIMM8B/HSPD1/RAN/FAM53C/ENY2/CHMP4A/HSPB11/HMGN3/NUP107/GOLGA4/PEX3/TLR4/AZGP1/RAB36/RTN2/SEC61G/ZIC1/SNX5/NUP37/VAMP8/SRP14/HSP90B1/ATG4C/UQCC2/NUP43/ROMO1/TOMM7/SELENOS/LIN7C/ZFAND1/RPL23/ITGAM/CETN3/A…	91
GO:0032508	BP	GO:0032508	DNA duplex unwinding	10/863	90/18800	0.00817073	0.241549	0.233101	ANXA1/DDX12P/MRE11/RECQL/DDX1/SSBP1/ASCC3/FANCM/PURA/RAD50	10
GO:0042073	BP	GO:0042073	intraciliary transport	6/863	39/18800	0.00820727	0.241549	0.233101	TTC21B/PCM1/DYNLT2B/IFT57/IFT20/RABL2B	6
GO:1901998	BP	GO:1901998	toxin transport	6/863	39/18800	0.00820727	0.241549	0.233101	DNAJC17/CCT3/CCT8/CCT2/BNIP3/ABCG1	6
GO:0006913	BP	GO:0006913	nucleocytoplasmic transport	24/863	308/18800	0.00828824	0.241549	0.233101	BARD1/PHAX/RANBP6/THOC1/APPL1/HIKESHI/PRKACA/SARNP/NMD3/UFM1/LTV1/NEMF/RAN/FAM53C/ENY2/SSB/NUP107/ZIC1/RPL23/RIOK2/KPNA5/RANBP2/HSPA9/ABCE1	24
GO:0051169	BP	GO:0051169	nuclear transport	24/863	308/18800	0.00828824	0.241549	0.233101	BARD1/PHAX/RANBP6/THOC1/APPL1/HIKESHI/PRKACA/SARNP/NMD3/UFM1/LTV1/NEMF/RAN/FAM53C/ENY2/SSB/NUP107/ZIC1/RPL23/RIOK2/KPNA5/RANBP2/HSPA9/ABCE1	24
GO:0140014	BP	GO:0140014	mitotic nuclear division	23/863	293/18800	0.00884098	0.256295	0.247331	GEN1/NSMCE2/PSMG2/CHMP5/CDC26/RMDN1/FBXO5/BCCIP/SMC3/ANAPC15/KIF20B/SMC4/RAN/CHMP4A/USP16/PIBF1/SMC5/CENPK/RIOK2/DRG1/PINX1/RPL24/MZT1	23
GO:0031125	BP	GO:0031125	rRNA 3'-end processing	3/863	10/18800	0.0090764	0.259008	0.249949	EXOSC8/EXOSC9/RPS21	3
GO:0051409	BP	GO:0051409	response to nitrosative stress	3/863	10/18800	0.0090764	0.259008	0.249949	DNAJA1/ATG5/ADH5	3
GO:1904851	BP	GO:1904851	positive regulation of establishment of protein localization to telomere	3/863	10/18800	0.0090764	0.259008	0.249949	CCT3/CCT8/CCT2	3
GO:0140694	BP	GO:0140694	non-membrane-bounded organelle assembly	28/863	379/18800	0.00927826	0.263397	0.254184	CEP152/CHMP5/FBXO5/EIF2A/BCCIP/SMC3/RPL11/CHMP4A/CSRP2/EIF2S1/DHX29/PIBF1/RPL5/LSM3/RPF2/CEP135/SBDS/HAUS1/CENPK/CETN2/MTERF4/DRG1/FASTKD2/HAUS3/RPS27L/RPS23/RPL24/MZT1	28
GO:0032367	BP	GO:0032367	intracellular cholesterol transport	5/863	29/18800	0.00955696	0.26991	0.26047	ARV1/STARD4/ABCG1/NUS1/ABCA1	5
GO:0000291	BP	GO:0000291	nuclear-transcribed mRNA catabolic process, exonucleolytic	4/863	19/18800	0.00984085	0.273696	0.264123	EXOSC8/EXOSC9/DIS3/TTC37	4
GO:0009301	BP	GO:0009301	snRNA transcription	4/863	19/18800	0.00984085	0.273696	0.264123	LARP7/ICE2/ZC3H8/RPAP2	4
GO:0045947	BP	GO:0045947	negative regulation of translational initiation	4/863	19/18800	0.00984085	0.273696	0.264123	EIF2AK3/BANK1/EIF2S1/EIF3E	4
GO:0009299	BP	GO:0009299	mRNA transcription	6/863	41/18800	0.01047	0.286827	0.276795	VDR/ZBTB1/TAF9/TAF1/TAF7/TAF13	6
GO:0031297	BP	GO:0031297	replication fork processing	6/863	41/18800	0.01047	0.286827	0.276795	GEN1/MRE11/THOC1/ETAA1/FANCM/NUCKS1	6
GO:0042119	BP	GO:0042119	neutrophil activation	6/863	41/18800	0.01047	0.286827	0.276795	ANXA1/CXCL8/GRN/ITGAM/IL18/CD177	6
GO:0070198	BP	GO:0070198	protein localization to chromosome, telomeric region	5/863	30/18800	0.0110446	0.301061	0.290531	CCT3/CCT8/CCT2/GNL3/PINX1	5
GO:0006399	BP	GO:0006399	tRNA metabolic process	16/863	185/18800	0.0113635	0.308222	0.297442	GARS1/SEPSECS/TYW3/EXOSC8/RTRAF/DDX1/SSB/CDKAL1/TRMT10C/RARS1/EXOSC9/MTO1/LARS1/NARS2/TYW5/TRMT61B	16
GO:0045292	BP	GO:0045292	mRNA cis splicing, via spliceosome	6/863	42/18800	0.011753	0.314624	0.30362	WBP4/PRPF39/CWC15/CLNS1A/PSIP1/RNVU1-3	6
GO:0006446	BP	GO:0006446	regulation of translational initiation	9/863	81/18800	0.0117911	0.314624	0.30362	EIF2AK3/BANK1/DDX1/IMPACT/EIF2S1/DHX29/EIF4A2/EIF3E/EIF4B	9
GO:0000963	BP	GO:0000963	mitochondrial RNA processing	4/863	20/18800	0.0118623	0.314624	0.30362	TRMT10C/MTO1/FASTKD2/TRMT61B	4
GO:0001731	BP	GO:0001731	formation of translation preinitiation complex	3/863	11/18800	0.012059	0.314624	0.30362	EIF2S3/DHX29/EIF4B	3
GO:0018026	BP	GO:0018026	peptidyl-lysine monomethylation	3/863	11/18800	0.012059	0.314624	0.30362	SMYD2/METTL18/EEF1AKMT2	3
GO:0034427	BP	GO:0034427	nuclear-transcribed mRNA catabolic process, exonucleolytic, 3'-5'	3/863	11/18800	0.012059	0.314624	0.30362	EXOSC8/EXOSC9/TTC37	3
GO:0045628	BP	GO:0045628	regulation of T-helper 2 cell differentiation	3/863	11/18800	0.012059	0.314624	0.30362	ANXA1/CD86/IL18	3
GO:0070203	BP	GO:0070203	regulation of establishment of protein localization to telomere	3/863	11/18800	0.012059	0.314624	0.30362	CCT3/CCT8/CCT2	3
GO:0032392	BP	GO:0032392	DNA geometric change	10/863	96/18800	0.0126239	0.327802	0.316337	ANXA1/DDX12P/MRE11/RECQL/DDX1/SSBP1/ASCC3/FANCM/PURA/RAD50	10
GO:0002703	BP	GO:0002703	regulation of leukocyte mediated immunity	19/863	236/18800	0.0127643	0.329885	0.318347	DDX21/RAET1G/THOC1/SH2D1B/HSPD1/DDX1/TLR4/AZGP1/HLA-DRA/VAMP8/APLF/ZBTB1/ITGAM/STAP1/XCL1/SNX4/SH2D1A/IL18/CD177	19
GO:0006974	BP	GO:0006974	cellular response to DNA damage stimulus	51/863	807/18800	0.0130422	0.335485	0.323751	BARD1/GEN1/POLA1/NSMCE2/MRE11/THOC1/PSMD14/USP1/RECQL/DEK/FBXO5/ETAA1/BCCIP/SMC3/SMC6/TPT1/SMYD2/DDX1/USP16/POLK/YEATS4/SYF2/SMC5/UFL1/USP47/APLF/PARP2/RFC1/UBE2V2/ASCC3/MTREX/ZNF830/FANCM/ZBTB1/GTF2H5/CETN2/TAF9/NUCKS1/XPA/MC1R/TAF1/MRNIP/DCUN1D5/FXR1/RBBP8/RPA3/HPF1/ZSWIM7/RPS27L/XRCC4/RAD50	51
GO:0051028	BP	GO:0051028	mRNA transport	12/863	126/18800	0.0131509	0.3367	0.324924	THOC1/SARNP/ENY2/NUP107/NUP37/NUP43/SRSF7/CETN3/CETN2/EIF5A2/RANBP2/LRPPRC	12
GO:0071824	BP	GO:0071824	protein-DNA complex subunit organization	19/863	237/18800	0.0133021	0.338986	0.32713	HEY2/RSF1/ACTR6/ANP32E/GTF2B/CAND1/BDP1/MIS18A/RPL23/CENPK/GTF2H5/TAF9/PSMC6/TAF1/TAF7/H3C12/NAP1L1/TAF13/H2BC13	19
GO:0007004	BP	GO:0007004	telomere maintenance via telomerase	8/863	69/18800	0.0134484	0.341128	0.329197	MRE11/HSP90AA1/CCT3/CCT8/CCT2/RFC1/PINX1/RAD50	8
GO:0018205	BP	GO:0018205	peptidyl-lysine modification	28/863	392/18800	0.0141177	0.354038	0.341655	NSMCE2/BRD7/KIAA1586/GCSH/NFYB/SETDB2/SMYD2/HAT1/GTF2B/ENY2/NDUFAB1/YEATS4/LIAS/SMC5/PWP1/HINT1/WDR61/ESCO1/ATG5/GNL3/DPY30/TAF9/RANBP2/METTL18/TAF1/TAF7/RWDD3/EEF1AKMT2	28
GO:0044090	BP	GO:0044090	positive regulation of vacuole organization	4/863	21/18800	0.0141317	0.354038	0.341655	ATG2A/GRN/ELAPOR1/SNX4	4
GO:0016241	BP	GO:0016241	regulation of macroautophagy	14/863	158/18800	0.0141512	0.354038	0.341655	PRKACA/VPS13C/ATP6V1E1/CHMP4A/ATG2A/TBK1/SNX5/BNIP3/ATG5/ELAPOR1/SNX4/SCOC/ATP6V1D/GAPDH	14
GO:0016236	BP	GO:0016236	macroautophagy	23/863	306/18800	0.0143161	0.354113	0.341727	CHMP5/PRKACA/UFM1/VPS13C/UFC1/ATP6V1E1/CHMP4A/ATG2A/MAP1LC3B2/ATG9A/TBK1/UFL1/SNX5/VAMP8/TOMM7/BNIP3/ATG5/ELAPOR1/SNX4/IFT20/SCOC/ATP6V1D/GAPDH	23
GO:0002828	BP	GO:0002828	regulation of type 2 immune response	5/863	32/18800	0.0144773	0.354113	0.341727	ANXA1/ECM1/CD86/XCL1/IL18	5
GO:0032366	BP	GO:0032366	intracellular sterol transport	5/863	32/18800	0.0144773	0.354113	0.341727	ARV1/STARD4/ABCG1/NUS1/ABCA1	5
GO:0051085	BP	GO:0051085	chaperone cofactor-dependent protein refolding	5/863	32/18800	0.0144773	0.354113	0.341727	DNAJC7/HSPH1/HSPA14/HSPA9/HSPA7	5
GO:1902235	BP	GO:1902235	regulation of endoplasmic reticulum stress-induced intrinsic apoptotic signaling pathway	5/863	32/18800	0.0144773	0.354113	0.341727	TXNDC12/PTPN2/EIF2AK3/SELENOS/GRINA	5
GO:0061077	BP	GO:0061077	chaperone-mediated protein folding	8/863	70/18800	0.0145923	0.355011	0.342594	DNAJC7/CCT3/CCT8/HSPH1/CCT2/HSPA14/HSPA9/HSPA7	8
GO:2000404	BP	GO:2000404	regulation of T cell migration	6/863	44/18800	0.0146436	0.355011	0.342594	LRCH1/ECM1/AIF1/CD200R1/ITGA4/XCL1	6
GO:1900182	BP	GO:1900182	positive regulation of protein localization to nucleus	9/863	84/18800	0.0147483	0.355973	0.343523	LARP7/NMD3/CCT3/EIF2AK3/CCT8/RAN/ZIC1/CCT2/PINX1	9
GO:0006983	BP	GO:0006983	ER overload response	3/863	12/18800	0.0155375	0.368527	0.355637	EIF2AK3/SELENOS/TMCO1	3
GO:0043248	BP	GO:0043248	proteasome assembly	3/863	12/18800	0.0155375	0.368527	0.355637	PSMG2/PSMD5/OTUD6B	3
GO:0070202	BP	GO:0070202	regulation of establishment of protein localization to chromosome	3/863	12/18800	0.0155375	0.368527	0.355637	CCT3/CCT8/CCT2	3
GO:0090646	BP	GO:0090646	mitochondrial tRNA processing	3/863	12/18800	0.0155375	0.368527	0.355637	TRMT10C/MTO1/TRMT61B	3
GO:0006984	BP	GO:0006984	ER-nucleus signaling pathway	6/863	45/18800	0.0162595	0.383991	0.37056	PTPN2/EIF2A/EIF2AK3/EIF2S1/SELENOS/TMCO1	6
GO:0019080	BP	GO:0019080	viral gene expression	10/863	100/18800	0.0164734	0.387373	0.373824	RSF1/LARP7/GTF2B/SSB/ST6GALNAC2/ATG5/NUCKS1/ST3GAL4/MGAT4A/CCL4	10
GO:0051444	BP	GO:0051444	negative regulation of ubiquitin-protein transferase activity	4/863	22/18800	0.0166583	0.388386	0.374802	FBXO5/RPL11/RPL5/RPL23	4
GO:0060972	BP	GO:0060972	left/right pattern formation	4/863	22/18800	0.0166583	0.388386	0.374802	SETDB2/ARL13B/IFT57/HSPB11	4
GO:1903047	BP	GO:1903047	mitotic cell cycle process	47/863	744/18800	0.0168008	0.390049	0.376406	GEN1/ANXA1/TBCE/POLA1/NSMCE2/BRD7/PSMG2/MRE11/CHMP5/FBXL22/CDC26/RMDN1/APPL1/PLRG1/RBL1/FBXO5/BCCIP/AIF1/SMC3/ANAPC15/KIF20B/MITD1/SMC4/RAN/CHMP4A/USP16/SYF2/PIBF1/SMC5/USP47/NAE1/SBDS/ZNF830/CENPK/CUL5/RIOK2/CCNJL/DRG1/MRNIP/PINX1/RBBP8/RPS27L/RPL24/RPS6/RHOU/MZT1/VRK1	47
GO:0009411	BP	GO:0009411	response to UV	13/863	146/18800	0.0170193	0.392186	0.378469	USP1/RO60/POLK/IMPACT/EIF2S1/USP47/MME/ZBTB1/XPA/MMP9/MC1R/TAF1/AQP1	13
GO:0000724	BP	GO:0000724	double-strand break repair via homologous recombination	14/863	162/18800	0.0172676	0.392186	0.378469	GEN1/NSMCE2/MRE11/PSMD14/RECQL/SMC6/YEATS4/SMC5/FANCM/NUCKS1/MRNIP/RBBP8/RPA3/ZSWIM7	14
GO:0002886	BP	GO:0002886	regulation of myeloid leukocyte mediated immunity	7/863	59/18800	0.0179489	0.392186	0.378469	DDX21/DDX1/VAMP8/ITGAM/STAP1/SNX4/CD177	7
GO:0009161	BP	GO:0009161	ribonucleoside monophosphate metabolic process	7/863	59/18800	0.0179489	0.392186	0.378469	AK4/CDA/ADK/GMPS/ADSL/UPB1/RFK	7
GO:0046677	BP	GO:0046677	response to antibiotic	6/863	46/18800	0.0179943	0.392186	0.378469	HSP90AA1/SRD5A1/ZC3H8/ALPL/RPL23/SOD1	6
GO:0009144	BP	GO:0009144	purine nucleoside triphosphate metabolic process	9/863	87/18800	0.0182188	0.392186	0.378469	MFN1/GIMAP7/ATP5PO/AK4/ADK/NME7/RAN/ATP5F1C/ATP5ME	9
GO:0051052	BP	GO:0051052	regulation of DNA metabolic process	32/863	472/18800	0.0182952	0.392186	0.378469	HDAC8/MRE11/GTPBP4/THOC1/USP1/DEK/HSP90AA1/FBXO5/CCT3/SMC3/SUB1/CCT8/YEATS4/OBI1/CCT2/APLF/SSBP1/UBE2V2/MIS18A/CCDC88A/ZNF830/DNAJC2/ESCO1/GNL3/NUCKS1/MRNIP/ZNF93/PINX1/RBBP8/ID3/GZMA/RAD50	32
GO:0009156	BP	GO:0009156	ribonucleoside monophosphate biosynthetic process	5/863	34/18800	0.0185601	0.392186	0.378469	CDA/ADK/GMPS/ADSL/RFK	5
GO:2001243	BP	GO:2001243	negative regulation of intrinsic apoptotic signaling pathway	10/863	102/18800	0.0186955	0.392186	0.378469	TXNDC12/NDUFS3/DNAJA1/TPT1/USP47/SELENOS/URI1/TAF9/MMP9/GRINA	10
GO:0035967	BP	GO:0035967	cellular response to topologically incorrect protein	11/863	117/18800	0.0187162	0.392186	0.378469	DNAJB9/PTPN2/EIF2AK3/HSPD1/DNAJC10/EIF2S1/UFL1/HSPA14/SELENOS/HSPA9/HSPA7	11
GO:0000725	BP	GO:0000725	recombinational repair	14/863	164/18800	0.0190095	0.392186	0.378469	GEN1/NSMCE2/MRE11/PSMD14/RECQL/SMC6/YEATS4/SMC5/FANCM/NUCKS1/MRNIP/RBBP8/RPA3/ZSWIM7	14
GO:0000960	BP	GO:0000960	regulation of mitochondrial RNA catabolic process	2/863	5/18800	0.0191859	0.392186	0.378469	SLIRP/LRPPRC	2
GO:0009233	BP	GO:0009233	menaquinone metabolic process	2/863	5/18800	0.0191859	0.392186	0.378469	CYP4F2/CYP4F3	2
GO:0019348	BP	GO:0019348	dolichol metabolic process	2/863	5/18800	0.0191859	0.392186	0.378469	DPM1/NUS1	2
GO:0034093	BP	GO:0034093	positive regulation of maintenance of sister chromatid cohesion	2/863	5/18800	0.0191859	0.392186	0.378469	NSMCE2/SMC5	2
GO:0034184	BP	GO:0034184	positive regulation of maintenance of mitotic sister chromatid cohesion	2/863	5/18800	0.0191859	0.392186	0.378469	NSMCE2/SMC5	2
GO:0036100	BP	GO:0036100	leukotriene catabolic process	2/863	5/18800	0.0191859	0.392186	0.378469	CYP4F2/CYP4F3	2
GO:0036101	BP	GO:0036101	leukotriene B4 catabolic process	2/863	5/18800	0.0191859	0.392186	0.378469	CYP4F2/CYP4F3	2
GO:0044209	BP	GO:0044209	AMP salvage	2/863	5/18800	0.0191859	0.392186	0.378469	ADK/ADSL	2
GO:0061732	BP	GO:0061732	mitochondrial acetyl-CoA biosynthetic process from pyruvate	2/863	5/18800	0.0191859	0.392186	0.378469	PDHB/DLD	2
GO:0061737	BP	GO:0061737	leukotriene signaling pathway	2/863	5/18800	0.0191859	0.392186	0.378469	CYSLTR2/CYSLTR1	2
GO:0090634	BP	GO:0090634	microglial cell mediated cytotoxicity	2/863	5/18800	0.0191859	0.392186	0.378469	ITGAM/STAP1	2
GO:1901662	BP	GO:1901662	quinone catabolic process	2/863	5/18800	0.0191859	0.392186	0.378469	CYP4F2/CYP4F3	2
GO:1902527	BP	GO:1902527	positive regulation of protein monoubiquitination	2/863	5/18800	0.0191859	0.392186	0.378469	BIRC2/FANCM	2
GO:1903895	BP	GO:1903895	negative regulation of IRE1-mediated unfolded protein response	2/863	5/18800	0.0191859	0.392186	0.378469	DNAJB9/UFL1	2
GO:1904149	BP	GO:1904149	regulation of microglial cell mediated cytotoxicity	2/863	5/18800	0.0191859	0.392186	0.378469	ITGAM/STAP1	2
GO:2000436	BP	GO:2000436	positive regulation of protein neddylation	2/863	5/18800	0.0191859	0.392186	0.378469	DCUN1D4/DCUN1D5	2
GO:2000503	BP	GO:2000503	positive regulation of natural killer cell chemotaxis	2/863	5/18800	0.0191859	0.392186	0.378469	XCL1/CCL4	2
GO:1902410	BP	GO:1902410	mitotic cytokinetic process	4/863	23/18800	0.0194499	0.392186	0.378469	CHMP5/KIF20B/MITD1/CHMP4A	4
GO:0002182	BP	GO:0002182	cytoplasmic translational elongation	3/863	13/18800	0.0195206	0.392186	0.378469	NEMF/DPH6/DPH5	3
GO:0018202	BP	GO:0018202	peptidyl-histidine modification	3/863	13/18800	0.0195206	0.392186	0.378469	DPH6/DPH5/METTL18	3
GO:0018206	BP	GO:0018206	peptidyl-methionine modification	3/863	13/18800	0.0195206	0.392186	0.378469	NAA16/METAP2/NAA15	3
GO:0036005	BP	GO:0036005	response to macrophage colony-stimulating factor	3/863	13/18800	0.0195206	0.392186	0.378469	PTPN2/TLR4/STAP1	3
GO:0036006	BP	GO:0036006	cellular response to macrophage colony-stimulating factor stimulus	3/863	13/18800	0.0195206	0.392186	0.378469	PTPN2/TLR4/STAP1	3
GO:0043928	BP	GO:0043928	exonucleolytic catabolism of deadenylated mRNA	3/863	13/18800	0.0195206	0.392186	0.378469	EXOSC8/EXOSC9/DIS3	3
GO:0070424	BP	GO:0070424	regulation of nucleotide-binding oligomerization domain containing signaling pathway	3/863	13/18800	0.0195206	0.392186	0.378469	TLR4/BIRC2/BIRC3	3
GO:0030071	BP	GO:0030071	regulation of mitotic metaphase/anaphase transition	7/863	60/18800	0.0195413	0.392186	0.378469	GEN1/NSMCE2/PSMG2/CDC26/FBXO5/ANAPC15/RIOK2	7
GO:0032365	BP	GO:0032365	intracellular lipid transport	6/863	47/18800	0.0198517	0.395518	0.381684	ABCD3/ARV1/STARD4/ABCG1/NUS1/ABCA1	6
GO:0036230	BP	GO:0036230	granulocyte activation	6/863	47/18800	0.0198517	0.395518	0.381684	ANXA1/CXCL8/GRN/ITGAM/IL18/CD177	6
GO:0006605	BP	GO:0006605	protein targeting	23/863	317/18800	0.0208067	0.413043	0.398596	SRP9/HSP90AA1/TOMM5/SRP72/GCC2/VPS13C/RPL11/TIMM8B/HSPD1/CHMP4A/PEX3/SEC61G/SRP14/ROMO1/TOMM7/ITGAM/LMAN1/MTERF4/DNAJC15/PRKCI/TIMM23/TIMM21/RHOU	23
GO:0006278	BP	GO:0006278	RNA-templated DNA biosynthetic process	8/863	75/18800	0.0213906	0.423102	0.408304	MRE11/HSP90AA1/CCT3/CCT8/CCT2/RFC1/PINX1/RAD50	8
GO:0001778	BP	GO:0001778	plasma membrane repair	4/863	24/18800	0.0225135	0.44212	0.426656	CHMP5/CHMP4A/ANXA6/DYSF	4
GO:1904666	BP	GO:1904666	regulation of ubiquitin protein ligase activity	4/863	24/18800	0.0225135	0.44212	0.426656	FBXO5/RPL11/RPL5/RPL23	4
GO:0002366	BP	GO:0002366	leukocyte activation involved in immune response	21/863	285/18800	0.0226906	0.444006	0.428476	ANXA1/SWAP70/THOC1/SH2D1B/HSPD1/FGL2/TLR4/HLA-DRA/VAMP8/CD86/APLF/GRN/ITGAM/ITM2A/SNX4/SBNO2/PGLYRP1/DYSF/IL18/CD177/RPS6	21
GO:0061912	BP	GO:0061912	selective autophagy	8/863	76/18800	0.0229805	0.445618	0.430033	UFM1/VPS13C/UFC1/ATG2A/TBK1/UFL1/TOMM7/ATG5	8
GO:0007091	BP	GO:0007091	metaphase/anaphase transition of mitotic cell cycle	7/863	62/18800	0.023017	0.445618	0.430033	GEN1/NSMCE2/PSMG2/CDC26/FBXO5/ANAPC15/RIOK2	7
GO:0010972	BP	GO:0010972	negative regulation of G2/M transition of mitotic cell cycle	7/863	62/18800	0.023017	0.445618	0.430033	MRE11/SYF2/USP47/NAE1/ZNF830/MRNIP/PINX1	7
GO:0071482	BP	GO:0071482	cellular response to light stimulus	11/863	121/18800	0.0234039	0.451514	0.435722	POLK/IMPACT/EIF2S1/USP47/MME/ZBTB1/XPA/MMP9/MC1R/TAF1/AQP1	11
GO:0015931	BP	GO:0015931	nucleobase-containing compound transport	17/863	218/18800	0.0235048	0.451869	0.436064	PHAX/THOC1/SARNP/RAN/RTRAF/ENY2/SSB/NUP107/SLC25A36/NUP37/NUP43/SRSF7/CETN3/CETN2/EIF5A2/RANBP2/LRPPRC	17
GO:0051983	BP	GO:0051983	regulation of chromosome segregation	9/863	91/18800	0.0237222	0.45211	0.436297	GEN1/NSMCE2/PSMG2/CDC26/FBXO5/ANAPC15/SMC6/SMC5/RIOK2	9
GO:1990928	BP	GO:1990928	response to amino acid starvation	6/863	49/18800	0.0239482	0.45211	0.436297	EIF2A/MIOS/EIF2AK3/IMPACT/EIF2S1/LARS1	6
GO:0006177	BP	GO:0006177	GMP biosynthetic process	3/863	14/18800	0.0240124	0.45211	0.436297	ADK/GMPS/ADSL	3
GO:0042182	BP	GO:0042182	ketone catabolic process	3/863	14/18800	0.0240124	0.45211	0.436297	CYP4F2/CYP4F3/KYNU	3
GO:0043558	BP	GO:0043558	regulation of translational initiation in response to stress	3/863	14/18800	0.0240124	0.45211	0.436297	EIF2AK3/IMPACT/EIF2S1	3
GO:0070986	BP	GO:0070986	left/right axis specification	3/863	14/18800	0.0240124	0.45211	0.436297	SETDB2/ARL13B/HSPB11	3
GO:0007062	BP	GO:0007062	sister chromatid cohesion	7/863	63/18800	0.0249052	0.465719	0.44943	DDX12P/NSMCE2/HDAC8/MRE11/SMC3/SMC5/ESCO1	7
GO:1902099	BP	GO:1902099	regulation of metaphase/anaphase transition of cell cycle	7/863	63/18800	0.0249052	0.465719	0.44943	GEN1/NSMCE2/PSMG2/CDC26/FBXO5/ANAPC15/RIOK2	7
GO:0065004	BP	GO:0065004	protein-DNA complex assembly	16/863	203/18800	0.0251283	0.467649	0.451292	HEY2/RSF1/GTF2B/CAND1/BDP1/MIS18A/CENPK/GTF2H5/TAF9/PSMC6/TAF1/TAF7/H3C12/NAP1L1/TAF13/H2BC13	16
GO:0043302	BP	GO:0043302	positive regulation of leukocyte degranulation	4/863	25/18800	0.0258545	0.467649	0.451292	VAMP8/ITGAM/SNX4/CD177	4
GO:0002263	BP	GO:0002263	cell activation involved in immune response	21/863	289/18800	0.0259476	0.467649	0.451292	ANXA1/SWAP70/THOC1/SH2D1B/HSPD1/FGL2/TLR4/HLA-DRA/VAMP8/CD86/APLF/GRN/ITGAM/ITM2A/SNX4/SBNO2/PGLYRP1/DYSF/IL18/CD177/RPS6	21
GO:0042092	BP	GO:0042092	type 2 immune response	5/863	37/18800	0.0259944	0.467649	0.451292	ANXA1/ECM1/CD86/XCL1/IL18	5
GO:2001242	BP	GO:2001242	regulation of intrinsic apoptotic signaling pathway	14/863	171/18800	0.0261649	0.467649	0.451292	TXNDC12/NDUFS3/PTPN2/DNAJA1/TPT1/EIF2AK3/USP47/SELENOS/URI1/DAPK2/TAF9/MMP9/SOD1/GRINA	14
GO:0000387	BP	GO:0000387	spliceosomal snRNP assembly	6/863	50/18800	0.0261938	0.467649	0.451292	SNRPD1/DDX20/CLNS1A/SNRPD3/RNU5F-1/SNRPD2	6
GO:0043628	BP	GO:0043628	small regulatory ncRNA 3'-end processing	6/863	50/18800	0.0261938	0.467649	0.451292	LARP7/EXOSC8/SSB/TRMT10C/EXOSC9/RPS21	6
GO:0009123	BP	GO:0009123	nucleoside monophosphate metabolic process	8/863	78/18800	0.0264061	0.467649	0.451292	AK4/CDA/ADK/GMPS/ADSL/UPB1/AK6/RFK	8
GO:0034502	BP	GO:0034502	protein localization to chromosome	9/863	93/18800	0.0268777	0.467649	0.451292	HDAC8/CCT3/CCT8/SMC5/CCT2/GNL3/MRNIP/PINX1/XRCC4	9
GO:0016073	BP	GO:0016073	snRNA metabolic process	7/863	64/18800	0.0268969	0.467649	0.451292	LARP7/EXOSC8/EXOSC9/ICE2/ZC3H8/MTREX/RPAP2	7
GO:1902750	BP	GO:1902750	negative regulation of cell cycle G2/M phase transition	7/863	64/18800	0.0268969	0.467649	0.451292	MRE11/SYF2/USP47/NAE1/ZNF830/MRNIP/PINX1	7
GO:0007052	BP	GO:0007052	mitotic spindle organization	11/863	124/18800	0.0274434	0.467649	0.451292	TBCE/CHMP5/RMDN1/BCCIP/SMC3/RAN/CHMP4A/PIBF1/SBDS/DRG1/MZT1	11
GO:0090316	BP	GO:0090316	positive regulation of intracellular protein transport	13/863	156/18800	0.0276599	0.467649	0.451292	PRKACA/PDCD10/KIF20B/PCM1/RAN/ZIC1/TOMM7/ZFAND1/ITGAM/AKAP5/CEP290/SAR1B/RHOU	13
GO:0000957	BP	GO:0000957	mitochondrial RNA catabolic process	2/863	6/18800	0.0279104	0.467649	0.451292	SLIRP/LRPPRC	2
GO:0002372	BP	GO:0002372	myeloid dendritic cell cytokine production	2/863	6/18800	0.0279104	0.467649	0.451292	DDX21/DDX1	2
GO:0002733	BP	GO:0002733	regulation of myeloid dendritic cell cytokine production	2/863	6/18800	0.0279104	0.467649	0.451292	DDX21/DDX1	2
GO:0002735	BP	GO:0002735	positive regulation of myeloid dendritic cell cytokine production	2/863	6/18800	0.0279104	0.467649	0.451292	DDX21/DDX1	2
GO:0006269	BP	GO:0006269	DNA replication, synthesis of RNA primer	2/863	6/18800	0.0279104	0.467649	0.451292	POLA1/PRIM1	2
GO:0010430	BP	GO:0010430	fatty acid omega-oxidation	2/863	6/18800	0.0279104	0.467649	0.451292	CYP4F2/ADH5	2
GO:0036102	BP	GO:0036102	leukotriene B4 metabolic process	2/863	6/18800	0.0279104	0.467649	0.451292	CYP4F2/CYP4F3	2
GO:0045899	BP	GO:0045899	positive regulation of RNA polymerase II transcription preinitiation complex assembly	2/863	6/18800	0.0279104	0.467649	0.451292	CAND1/PSMC6	2
GO:0051030	BP	GO:0051030	snRNA transport	2/863	6/18800	0.0279104	0.467649	0.451292	PHAX/RAN	2
GO:0071029	BP	GO:0071029	nuclear ncRNA surveillance	2/863	6/18800	0.0279104	0.467649	0.451292	EXOSC8/EXOSC9	2
GO:0071035	BP	GO:0071035	nuclear polyadenylation-dependent rRNA catabolic process	2/863	6/18800	0.0279104	0.467649	0.451292	EXOSC8/EXOSC9	2
GO:0071038	BP	GO:0071038	nuclear polyadenylation-dependent tRNA catabolic process	2/863	6/18800	0.0279104	0.467649	0.451292	EXOSC8/EXOSC9	2
GO:0071046	BP	GO:0071046	nuclear polyadenylation-dependent ncRNA catabolic process	2/863	6/18800	0.0279104	0.467649	0.451292	EXOSC8/EXOSC9	2
GO:0071500	BP	GO:0071500	cellular response to nitrosative stress	2/863	6/18800	0.0279104	0.467649	0.451292	DNAJA1/ATG5	2
GO:0090241	BP	GO:0090241	negative regulation of histone H4 acetylation	2/863	6/18800	0.0279104	0.467649	0.451292	ATG5/TAF7	2
GO:0106354	BP	GO:0106354	tRNA surveillance	2/863	6/18800	0.0279104	0.467649	0.451292	EXOSC8/EXOSC9	2
GO:1902525	BP	GO:1902525	regulation of protein monoubiquitination	2/863	6/18800	0.0279104	0.467649	0.451292	BIRC2/FANCM	2
GO:1902565	BP	GO:1902565	positive regulation of neutrophil activation	2/863	6/18800	0.0279104	0.467649	0.451292	ITGAM/CD177	2
GO:1990116	BP	GO:1990116	ribosome-associated ubiquitin-dependent protein catabolic process	2/863	6/18800	0.0279104	0.467649	0.451292	NEMF/ASCC3	2
GO:1990743	BP	GO:1990743	protein sialylation	2/863	6/18800	0.0279104	0.467649	0.451292	ST6GALNAC2/ST3GAL4	2
GO:2000405	BP	GO:2000405	negative regulation of T cell migration	2/863	6/18800	0.0279104	0.467649	0.451292	LRCH1/CD200R1	2
GO:0009408	BP	GO:0009408	response to heat	10/863	109/18800	0.0282139	0.470302	0.453853	DNAJC7/HIKESHI/PRKACA/HSP90AA1/DNAJA1/EIF2S1/PSIP1/DNAJC2/SOD1/RBBP7	10
GO:0044088	BP	GO:0044088	regulation of vacuole organization	6/863	51/18800	0.0285748	0.470302	0.453853	CHMP4A/ATG2A/GRN/ELAPOR1/SNX4/IFT20	6
GO:1901661	BP	GO:1901661	quinone metabolic process	5/863	38/18800	0.0288393	0.470302	0.453853	CBR4/CYP4F2/NDUFA9/CYP4F3/CRYZL1	5
GO:0010965	BP	GO:0010965	regulation of mitotic sister chromatid separation	7/863	65/18800	0.0289942	0.470302	0.453853	GEN1/NSMCE2/PSMG2/CDC26/FBXO5/ANAPC15/RIOK2	7
GO:0044784	BP	GO:0044784	metaphase/anaphase transition of cell cycle	7/863	65/18800	0.0289942	0.470302	0.453853	GEN1/NSMCE2/PSMG2/CDC26/FBXO5/ANAPC15/RIOK2	7
GO:1903051	BP	GO:1903051	negative regulation of proteolysis involved in protein catabolic process	7/863	65/18800	0.0289942	0.470302	0.453853	CAMLG/RPL11/RPL5/RPL23/TAF9/TAF1/MAP1A	7
GO:0002730	BP	GO:0002730	regulation of dendritic cell cytokine production	3/863	15/18800	0.029013	0.470302	0.453853	DDX21/DDX1/TLR4	3
GO:0045064	BP	GO:0045064	T-helper 2 cell differentiation	3/863	15/18800	0.029013	0.470302	0.453853	ANXA1/CD86/IL18	3
GO:1902563	BP	GO:1902563	regulation of neutrophil activation	3/863	15/18800	0.029013	0.470302	0.453853	GRN/ITGAM/CD177	3
GO:1904874	BP	GO:1904874	positive regulation of telomerase RNA localization to Cajal body	3/863	15/18800	0.029013	0.470302	0.453853	CCT3/CCT8/CCT2	3
GO:2000402	BP	GO:2000402	negative regulation of lymphocyte migration	3/863	15/18800	0.029013	0.470302	0.453853	LRCH1/CD200R1/PADI2	3
GO:0033157	BP	GO:0033157	regulation of intracellular protein transport	17/863	224/18800	0.0295313	0.477293	0.460599	BARD1/PRKACA/UFM1/GCC2/PDCD10/KIF20B/PCM1/RAN/ZIC1/TOMM7/ZFAND1/ITGAM/AKAP5/LMAN1/CEP290/SAR1B/RHOU	17
GO:0070646	BP	GO:0070646	protein modification by small protein removal	14/863	174/18800	0.029776	0.479831	0.463049	COPS4/PSMD14/USP1/COPS2/ENY2/USP16/USP47/HINT1/TAF9/TAF7/USP53/USP12/OTUD6B/STAMBPL1	14
GO:0032204	BP	GO:0032204	regulation of telomere maintenance	8/863	80/18800	0.0301715	0.484779	0.467824	HDAC8/MRE11/CCT3/CCT8/CCT2/GNL3/PINX1/RAD50	8
GO:0046390	BP	GO:0046390	ribose phosphate biosynthetic process	15/863	191/18800	0.0302988	0.485401	0.468423	ATP5PO/AK4/CDA/ADK/NME7/GMPS/ADSL/ATP5F1C/PDHB/ATP5ME/PPT2/DLD/RFK/PYGL/PAPSS1	15
GO:0032206	BP	GO:0032206	positive regulation of telomere maintenance	6/863	52/18800	0.031094	0.49548	0.47815	MRE11/CCT3/CCT8/CCT2/GNL3/RAD50	6
GO:0006303	BP	GO:0006303	double-strand break repair via nonhomologous end joining	7/863	66/18800	0.0311992	0.49548	0.47815	POLA1/MRE11/PSMD14/DEK/APLF/MRNIP/XRCC4	7
GO:0034605	BP	GO:0034605	cellular response to heat	7/863	66/18800	0.0311992	0.49548	0.47815	DNAJC7/HIKESHI/PRKACA/HSP90AA1/EIF2S1/DNAJC2/RBBP7	7
GO:2000516	BP	GO:2000516	positive regulation of CD4-positive, alpha-beta T cell activation	5/863	39/18800	0.0318734	0.504724	0.48707	ANXA1/HLA-DRA/CD86/XCL1/IL18	5
GO:0010833	BP	GO:0010833	telomere maintenance via telomere lengthening	8/863	81/18800	0.0321858	0.508202	0.490427	MRE11/HSP90AA1/CCT3/CCT8/CCT2/RFC1/PINX1/RAD50	8
GO:0044772	BP	GO:0044772	mitotic cell cycle phase transition	29/863	440/18800	0.0328503	0.516614	0.498545	GEN1/ANXA1/NSMCE2/BRD7/PSMG2/MRE11/FBXL22/CDC26/APPL1/PLRG1/RBL1/FBXO5/AIF1/ANAPC15/SYF2/SMC5/USP47/NAE1/ZNF830/CUL5/RIOK2/CCNJL/MRNIP/PINX1/RBBP8/RPS27L/RPL24/RPS6/RHOU	29
GO:0051649	BP	GO:0051649	establishment of localization in cell	113/863	2084/18800	0.0329594	0.516614	0.498545	BARD1/SNX2/ABCD3/AP1AR/PHAX/VPS29/SRP9/IBTK/RANBP6/CHMP5/EEA1/TMEM50B/THOC1/RMDN1/CLN5/APPL1/HIKESHI/PRKACA/EXOC6B/SARNP/HSP90AA1/NMD3/UFM1/TOMM5/VPS50/SRP72/ARV1/TMED3/GCC2/VPS13C/PDCD10/CCDC91/LTV1/CHML/KIF20B/TTC21B/USO1/MKKS/NEMF/PCM1/RPL11/TIMM8B/HSPD1/CNIH2/RAN/FAM53C/DYNLT2B/FLVCR1/ENY2/SSB/IFT57/CHMP4A/HMGN3/NUP107/PEX3/PIBF1/RTN2/SEC61G/ZIC1/SNX5/VAMP8/SRP14/HSP90B1/ROMO1/STARD4/TOMM7/CC…	113
GO:0007030	BP	GO:0007030	Golgi organization	13/863	160/18800	0.0330532	0.516614	0.498545	HIKESHI/TMED3/GCC2/PDCD10/USO1/GOLGA8DP/HACE1/AKAP9/LMAN1/GOLGA8T/HOOK1/ARL1/VRK1	13
GO:0032386	BP	GO:0032386	regulation of intracellular transport	23/863	332/18800	0.0330957	0.516614	0.498545	BARD1/PRKACA/UFM1/ARV1/GCC2/PDCD10/KIF20B/TTC21B/PCM1/CNIH2/RAN/DYNLT2B/ZIC1/TOMM7/ZFAND1/ITGAM/RIOK2/AKAP5/LMAN1/CEP290/SAR1B/NUS1/RHOU	23
GO:0000469	BP	GO:0000469	cleavage involved in rRNA processing	4/863	27/18800	0.0333854	0.518183	0.50006	EXOSC8/EXOSC9/KRI1/RPS21	4
GO:0034453	BP	GO:0034453	microtubule anchoring	4/863	27/18800	0.0333854	0.518183	0.50006	CEP57/GCC2/BCCIP/PCM1	4
GO:0051304	BP	GO:0051304	chromosome separation	9/863	97/18800	0.0340541	0.522454	0.50418	GEN1/NSMCE2/PSMG2/CDC26/FBXO5/ANAPC15/TOP2B/FANCM/RIOK2	9
GO:0009205	BP	GO:0009205	purine ribonucleoside triphosphate metabolic process	8/863	82/18800	0.0342899	0.522454	0.50418	MFN1/GIMAP7/ATP5PO/AK4/NME7/RAN/ATP5F1C/ATP5ME	8
GO:1905897	BP	GO:1905897	regulation of response to endoplasmic reticulum stress	8/863	82/18800	0.0342899	0.522454	0.50418	TXNDC12/DNAJB9/PTPN2/MANF/EIF2AK3/UFL1/SELENOS/GRINA	8
GO:0002371	BP	GO:0002371	dendritic cell cytokine production	3/863	16/18800	0.0345187	0.522454	0.50418	DDX21/DDX1/TLR4	3
GO:0009251	BP	GO:0009251	glucan catabolic process	3/863	16/18800	0.0345187	0.522454	0.50418	MGAM/PPP1R3B/PYGL	3
GO:0035751	BP	GO:0035751	regulation of lysosomal lumen pH	3/863	16/18800	0.0345187	0.522454	0.50418	CLN5/TASL/GRN	3
GO:0042795	BP	GO:0042795	snRNA transcription by RNA polymerase II	3/863	16/18800	0.0345187	0.522454	0.50418	LARP7/ICE2/ZC3H8	3
GO:0044804	BP	GO:0044804	autophagy of nucleus	3/863	16/18800	0.0345187	0.522454	0.50418	ATG2A/ATG9A/ATG5	3
GO:2000232	BP	GO:2000232	regulation of rRNA processing	3/863	16/18800	0.0345187	0.522454	0.50418	RIOK2/METTL18/WDR43	3
GO:0000413	BP	GO:0000413	protein peptidyl-prolyl isomerization	5/863	40/18800	0.0350997	0.529782	0.511253	FKBP3/PPIG/PPWD1/RANBP2/PPIE	5
GO:0051306	BP	GO:0051306	mitotic sister chromatid separation	7/863	68/18800	0.0359401	0.535194	0.516475	GEN1/NSMCE2/PSMG2/CDC26/FBXO5/ANAPC15/RIOK2	7
GO:0000278	BP	GO:0000278	mitotic cell cycle	53/863	898/18800	0.0362509	0.535194	0.516475	GEN1/ANXA1/TBCE/POLA1/NSMCE2/BRD7/PSMG2/MRE11/CHMP5/FBXL22/CDC26/RMDN1/APPL1/PLRG1/RBL1/FBXO5/SETDB2/BCCIP/AIF1/SMC3/ANAPC15/KIF20B/MITD1/SMC4/RAN/CHMP4A/USP16/YEATS4/SYF2/SUGT1/PIBF1/SMC5/USP47/NAE1/SBDS/ZNF830/CENPK/CUL5/RIOK2/CETN2/CCNJL/DRG1/MRNIP/PINX1/RBBP8/RPA3/RPS27L/TUBE1/RPL24/RPS6/RHOU/MZT1/VRK1	53
GO:0006360	BP	GO:0006360	transcription by RNA polymerase I	6/863	54/18800	0.0365563	0.535194	0.516475	EIF2AK3/PWP1/POLR2K/GTF2H5/TAF1/WDR43	6
GO:0008104	BP	GO:0008104	protein localization	129/863	2421/18800	0.0373446	0.535194	0.516475	BARD1/MORC3/SNX2/ANXA1/AP1AR/PHAX/VPS29/SRP9/HEY2/HDAC8/RANBP6/SWAP70/CHMP5/ANKRD13C/LARP7/APPL1/HIKESHI/PRKACA/EXOC6B/PLRG1/HSP90AA1/NMD3/UFM1/DNAJA1/TOMM5/VPS50/SRP72/TMED3/CCT3/KTN1/GCC2/CAMLG/VPS13C/PDCD10/CCDC91/CHML/ARL13B/RALA/GOLT1B/KIF20B/EIF2AK3/TTC21B/USO1/PCM1/RPL11/TIMM8B/HSPD1/CCT8/RAN/DDX1/FAM53C/PIGK/ENY2/SSB/CHMP4A/HSPB11/HMGN3/NUP107/GOLGA4/PEX3/LRRC4/TLR4/AZGP1/RAB36/ATG9A/PIBF…	129
GO:0008053	BP	GO:0008053	mitochondrial fusion	4/863	28/18800	0.0375808	0.535194	0.516475	MFN1/MIGA1/BNIP3/OMA1	4
GO:0000019	BP	GO:0000019	regulation of mitotic recombination	2/863	7/18800	0.0379002	0.535194	0.516475	MRE11/RAD50	2
GO:0000055	BP	GO:0000055	ribosomal large subunit export from nucleus	2/863	7/18800	0.0379002	0.535194	0.516475	NMD3/RAN	2
GO:0002349	BP	GO:0002349	histamine production involved in inflammatory response	2/863	7/18800	0.0379002	0.535194	0.516475	VAMP8/SNX4	2
GO:0002441	BP	GO:0002441	histamine secretion involved in inflammatory response	2/863	7/18800	0.0379002	0.535194	0.516475	VAMP8/SNX4	2
GO:0002553	BP	GO:0002553	histamine secretion by mast cell	2/863	7/18800	0.0379002	0.535194	0.516475	VAMP8/SNX4	2
GO:0017196	BP	GO:0017196	N-terminal peptidyl-methionine acetylation	2/863	7/18800	0.0379002	0.535194	0.516475	NAA16/NAA15	2
GO:0018344	BP	GO:0018344	protein geranylgeranylation	2/863	7/18800	0.0379002	0.535194	0.516475	CHML/RABGGTB	2
GO:0032074	BP	GO:0032074	negative regulation of nuclease activity	2/863	7/18800	0.0379002	0.535194	0.516475	ABCE1/GZMA	2
GO:0038145	BP	GO:0038145	macrophage colony-stimulating factor signaling pathway	2/863	7/18800	0.0379002	0.535194	0.516475	PTPN2/STAP1	2
GO:0043634	BP	GO:0043634	polyadenylation-dependent ncRNA catabolic process	2/863	7/18800	0.0379002	0.535194	0.516475	EXOSC8/EXOSC9	2
GO:0044805	BP	GO:0044805	late nucleophagy	2/863	7/18800	0.0379002	0.535194	0.516475	ATG2A/ATG9A	2
GO:0045341	BP	GO:0045341	MHC class I biosynthetic process	2/863	7/18800	0.0379002	0.535194	0.516475	HSPH1/TAF7	2
GO:0045343	BP	GO:0045343	regulation of MHC class I biosynthetic process	2/863	7/18800	0.0379002	0.535194	0.516475	HSPH1/TAF7	2
GO:0045630	BP	GO:0045630	positive regulation of T-helper 2 cell differentiation	2/863	7/18800	0.0379002	0.535194	0.516475	CD86/IL18	2
GO:0060729	BP	GO:0060729	intestinal epithelial structure maintenance	2/863	7/18800	0.0379002	0.535194	0.516475	TLR4/ZNF830	2
GO:0140507	BP	GO:0140507	granzyme-mediated programmed cell death signaling pathway	2/863	7/18800	0.0379002	0.535194	0.516475	BNIP3/GZMA	2
GO:1902523	BP	GO:1902523	positive regulation of protein K63-linked ubiquitination	2/863	7/18800	0.0379002	0.535194	0.516475	BIRC2/UBE2V2	2
GO:1903608	BP	GO:1903608	protein localization to cytoplasmic stress granule	2/863	7/18800	0.0379002	0.535194	0.516475	DDX1/SSB	2
GO:1904959	BP	GO:1904959	regulation of cytochrome-c oxidase activity	2/863	7/18800	0.0379002	0.535194	0.516475	COX17/NDUFA4	2
GO:2000535	BP	GO:2000535	regulation of entry of bacterium into host cell	2/863	7/18800	0.0379002	0.535194	0.516475	CXCL8/FUCA2	2
GO:1903829	BP	GO:1903829	positive regulation of protein localization	29/863	446/18800	0.0381283	0.53703	0.518247	LARP7/PRKACA/NMD3/CCT3/PDCD10/KIF20B/EIF2AK3/PCM1/CCT8/RAN/TLR4/ZIC1/CCT2/TOMM7/CCDC88A/CEP135/ZFAND1/ITGAM/GNL3/AKAP5/CEP290/ABCG1/PRKCI/PINX1/SAR1B/MAP1A/GPR27/IER3IP1/RHOU	29
GO:0090307	BP	GO:0090307	mitotic spindle assembly	7/863	69/18800	0.0384795	0.539779	0.5209	CHMP5/BCCIP/SMC3/CHMP4A/PIBF1/DRG1/MZT1	7
GO:0150077	BP	GO:0150077	regulation of neuroinflammatory response	5/863	41/18800	0.0385204	0.539779	0.5209	CD200R1/GRN/MMP9/STAP1/IL18	5
GO:0002830	BP	GO:0002830	positive regulation of type 2 immune response	3/863	17/18800	0.0405229	0.559258	0.539697	CD86/XCL1/IL18	3
GO:0006415	BP	GO:0006415	translational termination	3/863	17/18800	0.0405229	0.559258	0.539697	MRPL58/EIF5A2/ABCE1	3
GO:0044247	BP	GO:0044247	cellular polysaccharide catabolic process	3/863	17/18800	0.0405229	0.559258	0.539697	MGAM/PPP1R3B/PYGL	3
GO:0061952	BP	GO:0061952	midbody abscission	3/863	17/18800	0.0405229	0.559258	0.539697	CHMP5/MITD1/CHMP4A	3
GO:0070200	BP	GO:0070200	establishment of protein localization to telomere	3/863	17/18800	0.0405229	0.559258	0.539697	CCT3/CCT8/CCT2	3
GO:0070525	BP	GO:0070525	tRNA threonylcarbamoyladenosine metabolic process	3/863	17/18800	0.0405229	0.559258	0.539697	TRMT10C/MTO1/TRMT61B	3
GO:0006839	BP	GO:0006839	mitochondrial transport	14/863	182/18800	0.0411697	0.566755	0.546933	HSP90AA1/TOMM5/TIMM8B/HSPD1/FLVCR1/ROMO1/TOMM7/BNIP3/LMAN1/MTERF4/DNAJC15/TIMM23/TIMM21/RHOU	14
GO:0051641	BP	GO:0051641	cellular localization	147/863	2801/18800	0.041459	0.569308	0.549396	BARD1/MORC3/SNX2/ABCD3/AP1AR/PHAX/VPS29/SRP9/IBTK/HEY2/HDAC8/RANBP6/CHMP5/ANKRD13C/LARP7/EEA1/TMEM50B/THOC1/RMDN1/CLN5/APPL1/HIKESHI/PRKACA/EXOC6B/MFN1/SARNP/PLRG1/HSP90AA1/NMD3/UFM1/DNAJA1/TOMM5/VPS50/SRP72/ARV1/TMED3/CCT3/GCC2/CAMLG/VPS13C/PDCD10/CCDC91/LTV1/CHML/ARL13B/RALA/KIF20B/EIF2AK3/TTC21B/USO1/MKKS/NEMF/PCM1/RPL11/TIMM8B/HSPD1/CNIH2/CCT8/RAN/DDX1/FAM53C/DYNLT2B/FLVCR1/PIGK/ENY2/SSB/IFT5…	147
GO:0006359	BP	GO:0006359	regulation of transcription by RNA polymerase III	4/863	29/18800	0.0420646	0.571891	0.551889	DDX21/DEK/ICE2/ZC3H8	4
GO:0034067	BP	GO:0034067	protein localization to Golgi apparatus	4/863	29/18800	0.0420646	0.571891	0.551889	GCC2/VPS13C/IFT20/ARL1	4
GO:0035521	BP	GO:0035521	monoubiquitinated histone deubiquitination	4/863	29/18800	0.0420646	0.571891	0.551889	ENY2/USP16/TAF9/TAF7	4
GO:0035522	BP	GO:0035522	monoubiquitinated histone H2A deubiquitination	4/863	29/18800	0.0420646	0.571891	0.551889	ENY2/USP16/TAF9/TAF7	4
GO:0051438	BP	GO:0051438	regulation of ubiquitin-protein transferase activity	6/863	56/18800	0.0425974	0.577701	0.557496	FBXO5/RPL11/RPL5/DCUN1D4/RPL23/DCUN1D5	6
GO:1901991	BP	GO:1901991	negative regulation of mitotic cell cycle phase transition	14/863	183/18800	0.0427848	0.57881	0.558565	GEN1/BRD7/PSMG2/MRE11/RBL1/FBXO5/ANAPC15/SYF2/USP47/NAE1/ZNF830/MRNIP/PINX1/RPS27L	14
GO:0006310	BP	GO:0006310	DNA recombination	22/863	324/18800	0.0439444	0.593033	0.572292	GEN1/NSMCE2/MRE11/SWAP70/THOC1/PSMD14/RECQL/TSN/SMC6/HSPD1/YEATS4/SMC5/APLF/TOP2B/FANCM/NUCKS1/MRNIP/RBBP8/RPA3/ZSWIM7/XRCC4/RAD50	22
GO:0009260	BP	GO:0009260	ribonucleotide biosynthetic process	14/863	184/18800	0.0444441	0.595534	0.574705	ATP5PO/AK4/CDA/ADK/NME7/GMPS/ADSL/ATP5F1C/PDHB/ATP5ME/PPT2/DLD/RFK/PAPSS1	14
GO:0032784	BP	GO:0032784	regulation of DNA-templated transcription elongation	6/863	57/18800	0.0458393	0.595534	0.574705	ZNF326/LARP7/THOC1/EAF2/HTATSF1/WDR43	6
GO:0098781	BP	GO:0098781	ncRNA transcription	6/863	57/18800	0.0458393	0.595534	0.574705	LARP7/NIFK/PWP1/ICE2/ZC3H8/RPAP2	6
GO:0033045	BP	GO:0033045	regulation of sister chromatid segregation	7/863	72/18800	0.0467916	0.595534	0.574705	GEN1/NSMCE2/PSMG2/CDC26/FBXO5/ANAPC15/RIOK2	7
GO:1905818	BP	GO:1905818	regulation of chromosome separation	7/863	72/18800	0.0467916	0.595534	0.574705	GEN1/NSMCE2/PSMG2/CDC26/FBXO5/ANAPC15/RIOK2	7
GO:0033198	BP	GO:0033198	response to ATP	4/863	30/18800	0.0468369	0.595534	0.574705	HSP90B1/TAF1/SOD1/P2RX1	4
GO:0033036	BP	GO:0033036	macromolecule localization	150/863	2876/18800	0.0470065	0.595534	0.574705	BARD1/MORC3/SNX2/ABCD3/ANXA1/AP1AR/PHAX/VPS29/SRP9/HEY2/HDAC8/RANBP6/SWAP70/CHMP5/ANKRD13C/LARP7/THOC1/APPL1/HIKESHI/PRKACA/CYP4F2/EXOC6B/SARNP/PLRG1/HSP90AA1/NMD3/PTPN2/UFM1/DNAJA1/TOMM5/PNPLA8/VPS50/SRP72/ARV1/FABP5P3/TMED3/CCT3/KTN1/GCC2/CAMLG/VPS13C/PDCD10/NRIP1/CCDC91/CHML/ARL13B/RALA/GOLT1B/KIF20B/EIF2AK3/TTC21B/USO1/SLCO2B1/PCM1/RPL11/TIMM8B/HSPD1/CCT8/RAN/RTRAF/DDX1/FAM53C/PIGK/ENY2/SSB/C…	150
GO:0002281	BP	GO:0002281	macrophage activation involved in immune response	3/863	18/18800	0.0470161	0.595534	0.574705	GRN/SBNO2/DYSF	3
GO:0032511	BP	GO:0032511	late endosome to vacuole transport via multivesicular body sorting pathway	3/863	18/18800	0.0470161	0.595534	0.574705	CHMP5/TMEM50B/CHMP4A	3
GO:0036499	BP	GO:0036499	PERK-mediated unfolded protein response	3/863	18/18800	0.0470161	0.595534	0.574705	PTPN2/EIF2AK3/EIF2S1	3
GO:0043173	BP	GO:0043173	nucleotide salvage	3/863	18/18800	0.0470161	0.595534	0.574705	CDA/ADK/ADSL	3
GO:0071318	BP	GO:0071318	cellular response to ATP	3/863	18/18800	0.0470161	0.595534	0.574705	HSP90B1/TAF1/SOD1	3
GO:1904872	BP	GO:1904872	regulation of telomerase RNA localization to Cajal body	3/863	18/18800	0.0470161	0.595534	0.574705	CCT3/CCT8/CCT2	3
GO:0009165	BP	GO:0009165	nucleotide biosynthetic process	18/863	255/18800	0.0470544	0.595534	0.574705	GARS1/ATP5PO/AK4/CDA/ADK/NME7/NADK2/GMPS/ADSL/ATP5F1C/PDHB/ATP5ME/PPT2/DLD/KYNU/AK6/RFK/PAPSS1	18
GO:1904951	BP	GO:1904951	positive regulation of establishment of protein localization	21/863	309/18800	0.0477989	0.595534	0.574705	PRKACA/CCT3/PDCD10/KIF20B/PCM1/CCT8/RAN/TLR4/ZIC1/CCT2/TOMM7/CEP135/ZFAND1/ITGAM/AKAP5/CEP290/ABCG1/SAR1B/GPR27/IER3IP1/RHOU	21
GO:0000422	BP	GO:0000422	autophagy of mitochondrion	8/863	88/18800	0.0488772	0.595534	0.574705	FUNDC1/VPS13C/ATG2A/MAP1LC3B2/ATG9A/TOMM7/BNIP3/ATG5	8
GO:0061726	BP	GO:0061726	mitochondrion disassembly	8/863	88/18800	0.0488772	0.595534	0.574705	FUNDC1/VPS13C/ATG2A/MAP1LC3B2/ATG9A/TOMM7/BNIP3/ATG5	8
GO:0007021	BP	GO:0007021	tubulin complex assembly	2/863	8/18800	0.049021	0.595534	0.574705	TBCE/VBP1	2
GO:0010637	BP	GO:0010637	negative regulation of mitochondrial fusion	2/863	8/18800	0.049021	0.595534	0.574705	BNIP3/OMA1	2
GO:0015949	BP	GO:0015949	nucleobase-containing small molecule interconversion	2/863	8/18800	0.049021	0.595534	0.574705	AK4/AK6	2
GO:0016093	BP	GO:0016093	polyprenol metabolic process	2/863	8/18800	0.049021	0.595534	0.574705	DPM1/NUS1	2
GO:0017182	BP	GO:0017182	peptidyl-diphthamide metabolic process	2/863	8/18800	0.049021	0.595534	0.574705	DPH6/DPH5	2
GO:0017183	BP	GO:0017183	peptidyl-diphthamide biosynthetic process from peptidyl-histidine	2/863	8/18800	0.049021	0.595534	0.574705	DPH6/DPH5	2
GO:0032988	BP	GO:0032988	ribonucleoprotein complex disassembly	2/863	8/18800	0.049021	0.595534	0.574705	DNAJC17/ZFAND1	2
GO:0033085	BP	GO:0033085	negative regulation of T cell differentiation in thymus	2/863	8/18800	0.049021	0.595534	0.574705	PTPN2/ZC3H8	2
GO:0033615	BP	GO:0033615	mitochondrial proton-transporting ATP synthase complex assembly	2/863	8/18800	0.049021	0.595534	0.574705	TMEM242/TMEM70	2
GO:0034091	BP	GO:0034091	regulation of maintenance of sister chromatid cohesion	2/863	8/18800	0.049021	0.595534	0.574705	NSMCE2/SMC5	2
GO:0034182	BP	GO:0034182	regulation of maintenance of mitotic sister chromatid cohesion	2/863	8/18800	0.049021	0.595534	0.574705	NSMCE2/SMC5	2
GO:0034475	BP	GO:0034475	U4 snRNA 3'-end processing	2/863	8/18800	0.049021	0.595534	0.574705	EXOSC8/EXOSC9	2
GO:0035744	BP	GO:0035744	T-helper 1 cell cytokine production	2/863	8/18800	0.049021	0.595534	0.574705	XCL1/IL18	2
GO:0042373	BP	GO:0042373	vitamin K metabolic process	2/863	8/18800	0.049021	0.595534	0.574705	CYP4F2/CYP4F3	2
GO:0042780	BP	GO:0042780	tRNA 3'-end processing	2/863	8/18800	0.049021	0.595534	0.574705	SSB/TRMT10C	2
GO:0042796	BP	GO:0042796	snRNA transcription by RNA polymerase III	2/863	8/18800	0.049021	0.595534	0.574705	ICE2/ZC3H8	2
GO:0043313	BP	GO:0043313	regulation of neutrophil degranulation	2/863	8/18800	0.049021	0.595534	0.574705	ITGAM/CD177	2
GO:0043461	BP	GO:0043461	proton-transporting ATP synthase complex assembly	2/863	8/18800	0.049021	0.595534	0.574705	TMEM242/TMEM70	2
GO:0043633	BP	GO:0043633	polyadenylation-dependent RNA catabolic process	2/863	8/18800	0.049021	0.595534	0.574705	EXOSC8/EXOSC9	2
GO:0090069	BP	GO:0090069	regulation of ribosome biogenesis	2/863	8/18800	0.049021	0.595534	0.574705	METTL18/PINX1	2
GO:0106380	BP	GO:0106380	purine ribonucleotide salvage	2/863	8/18800	0.049021	0.595534	0.574705	ADK/ADSL	2
GO:1901523	BP	GO:1901523	icosanoid catabolic process	2/863	8/18800	0.049021	0.595534	0.574705	CYP4F2/CYP4F3	2
GO:1903748	BP	GO:1903748	negative regulation of establishment of protein localization to mitochondrion	2/863	8/18800	0.049021	0.595534	0.574705	DNAJA1/LMAN1	2
GO:1904732	BP	GO:1904732	regulation of electron transfer activity	2/863	8/18800	0.049021	0.595534	0.574705	COX17/NDUFA4	2
GO:1904749	BP	GO:1904749	regulation of protein localization to nucleolus	2/863	8/18800	0.049021	0.595534	0.574705	NMD3/PINX1	2
GO:2000501	BP	GO:2000501	regulation of natural killer cell chemotaxis	2/863	8/18800	0.049021	0.595534	0.574705	XCL1/CCL4	2
GO:2000554	BP	GO:2000554	regulation of T-helper 1 cell cytokine production	2/863	8/18800	0.049021	0.595534	0.574705	XCL1/IL18	2
GO:2000556	BP	GO:2000556	positive regulation of T-helper 1 cell cytokine production	2/863	8/18800	0.049021	0.595534	0.574705	XCL1/IL18	2
GO:0001912	BP	GO:0001912	positive regulation of leukocyte mediated cytotoxicity	6/863	58/18800	0.0492304	0.596755	0.575883	AZGP1/HLA-DRA/ITGAM/STAP1/XCL1/SH2D1A	6
GO:0071478	BP	GO:0071478	cellular response to radiation	14/863	187/18800	0.0496924	0.598988	0.578038	BARD1/POLK/IMPACT/EIF2S1/USP47/MME/ZBTB1/GTF2H5/NUCKS1/XPA/MMP9/MC1R/TAF1/AQP1	14
GO:0150076	BP	GO:0150076	neuroinflammatory response	7/863	73/18800	0.0497979	0.598988	0.578038	AIF1/CD200R1/GRN/ITGAM/MMP9/STAP1/IL18	7
GO:0009124	BP	GO:0009124	nucleoside monophosphate biosynthetic process	5/863	44/18800	0.0499668	0.598988	0.578038	CDA/ADK/GMPS/ADSL/RFK	5
GO:1903573	BP	GO:1903573	negative regulation of response to endoplasmic reticulum stress	5/863	44/18800	0.0499668	0.598988	0.578038	TXNDC12/DNAJB9/UFL1/SELENOS/GRINA	5
GO:0034976	BP	GO:0034976	response to endoplasmic reticulum stress	18/863	257/18800	0.0500706	0.598988	0.578038	TXNDC12/DNAJB9/PTPN2/UFM1/MANF/UFC1/CXCL8/EIF2AK3/DNAJC10/EIF2S1/UFL1/HSP90B1/SELENOS/PSMC6/TMCO1/TMX1/ALOX15/GRINA	18
GO:1901293	BP	GO:1901293	nucleoside phosphate biosynthetic process	18/863	257/18800	0.0500706	0.598988	0.578038	GARS1/ATP5PO/AK4/CDA/ADK/NME7/NADK2/GMPS/ADSL/ATP5F1C/PDHB/ATP5ME/PPT2/DLD/KYNU/AK6/RFK/PAPSS1	18
GO:0007051	BP	GO:0007051	spindle organization	14/863	188/18800	0.0515334	0.615145	0.59363	TBCE/CHMP5/RMDN1/FBXO5/BCCIP/SMC3/RAN/CHMP4A/PIBF1/SBDS/HAUS1/DRG1/HAUS3/MZT1	14
GO:0009199	BP	GO:0009199	ribonucleoside triphosphate metabolic process	8/863	89/18800	0.0516464	0.615153	0.593638	MFN1/GIMAP7/ATP5PO/AK4/NME7/RAN/ATP5F1C/ATP5ME	8
GO:0051225	BP	GO:0051225	spindle assembly	10/863	121/18800	0.0517592	0.61516	0.593644	CHMP5/FBXO5/BCCIP/SMC3/CHMP4A/PIBF1/HAUS1/DRG1/HAUS3/MZT1	10
GO:0043632	BP	GO:0043632	modification-dependent macromolecule catabolic process	40/863	668/18800	0.0522795	0.619735	0.598059	DNAJB9/CHMP5/FBXL22/PSMD14/USP1/TGFB1I1/KLHL42/EXOSC8/CAMLG/CRBN/NEMF/RPS27A/RPL11/CHMP4A/KLHDC1/USP16/DNAJC10/EXOSC9/BIRC2/WWP1/UFL1/RPL5/USP47/HSP90B1/ASCC3/TTC3/SELENOS/RPL23/PSMA2/CUL5/HACE1/UBE3A/TAF9/ELOC/PSMC6/PSMC2/TAF1/MAP1A/USP12/FBXL13	40
GO:0002711	BP	GO:0002711	positive regulation of T cell mediated immunity	6/863	59/18800	0.0527717	0.619735	0.598059	HSPD1/AZGP1/HLA-DRA/ZBTB1/XCL1/IL18	6
GO:0051353	BP	GO:0051353	positive regulation of oxidoreductase activity	6/863	59/18800	0.0527717	0.619735	0.598059	COX17/VDR/FDX1/NUS1/NDUFA4/RFK	6
GO:0010556	BP	GO:0010556	regulation of macromolecule biosynthetic process	200/863	3932/18800	0.0529665	0.619735	0.598059	ZNF184/DDX21/HCFC2/ZNF718/ZNF253/SRP9/EED/ZNF326/HEY2/BRD7/HDAC8/MRPL13/RSF1/ZNF440/FCN3/LARP7/NAA16/THOC1/SEPSECS/ECM1/TGFB1I1/ZNF484/ZNF85/SARNP/NFYB/DEK/ZNF644/ZNF25/RBL1/HSP90AA1/PAXBP1/NMD3/PTPN2/DNAJC17/SETDB2/DDX20/LARP4/COPS2/CASP8AP2/EXOSC8/CCT3/EIF2A/NRIP1/ZFP3/EIF2S3/SUB1/VDR/ZNF578/EIF2AK3/TTC21B/BANK1/ZNF239/PUM3/SMYD2/CCT8/ZNF780A/PTCD3/RTRAF/DDX1/ZNF366/HSPH1/BASP1/ENY2/ACTN1/CAND1…	200
GO:0043414	BP	GO:0043414	macromolecule methylation	22/863	331/18800	0.0531901	0.619735	0.598059	EED/LARP7/NFYB/PAXBP1/SETDB2/TYW3/PRMT9/SMYD2/TRMT10C/MTO1/PWP1/SNRPD3/WDR61/MIS18A/METTL5/RAB3D/DPY30/TFB1M/ZDBF2/METTL18/TRMT61B/EEF1AKMT2	22
GO:0097193	BP	GO:0097193	intrinsic apoptotic signaling pathway	20/863	295/18800	0.0535093	0.619735	0.598059	TXNDC12/NDUFS3/PTPN2/DNAJA1/PDCD10/TPT1/EIF2AK3/DNAJC10/USP47/HINT1/BNIP3/SELENOS/CUL5/URI1/DAPK2/TAF9/MMP9/SOD1/RPS27L/GRINA	20
GO:0009889	BP	GO:0009889	regulation of biosynthetic process	211/863	4165/18800	0.0537519	0.619735	0.598059	ZNF184/DDX21/HCFC2/ANXA1/ZNF718/ZNF253/SRP9/EED/ZNF326/HEY2/BRD7/HDAC8/MRPL13/RSF1/ZNF440/FCN3/LARP7/NAA16/THOC1/SEPSECS/APPL1/ECM1/TGFB1I1/ZNF484/ZNF85/SARNP/NFYB/DEK/ZNF644/ZNF25/RBL1/HSP90AA1/PAXBP1/NMD3/PTPN2/DNAJC17/SETDB2/DDX20/LARP4/COPS2/CASP8AP2/EXOSC8/CCT3/EIF2A/NRIP1/AK4/ZFP3/AIF1/EIF2S3/SUB1/VDR/CXCL8/ZNF578/EIF2AK3/TTC21B/BANK1/ZNF239/PUM3/ACADM/SMYD2/CCT8/ZNF780A/PTCD3/RTRAF/DDX1/ZN…	211
GO:0000272	BP	GO:0000272	polysaccharide catabolic process	3/863	19/18800	0.0539865	0.619735	0.598059	MGAM/PPP1R3B/PYGL	3
GO:0000729	BP	GO:0000729	DNA double-strand break processing	3/863	19/18800	0.0539865	0.619735	0.598059	MRE11/UBE2V2/RBBP8	3
GO:0032930	BP	GO:0032930	positive regulation of superoxide anion generation	3/863	19/18800	0.0539865	0.619735	0.598059	ITGAM/SOD1/CD177	3
GO:0042776	BP	GO:0042776	proton motive force-driven mitochondrial ATP synthesis	3/863	19/18800	0.0539865	0.619735	0.598059	ATP5PO/ATP5F1C/ATP5ME	3
GO:0090670	BP	GO:0090670	RNA localization to Cajal body	3/863	19/18800	0.0539865	0.619735	0.598059	CCT3/CCT8/CCT2	3
GO:0090671	BP	GO:0090671	telomerase RNA localization to Cajal body	3/863	19/18800	0.0539865	0.619735	0.598059	CCT3/CCT8/CCT2	3
GO:0090672	BP	GO:0090672	telomerase RNA localization	3/863	19/18800	0.0539865	0.619735	0.598059	CCT3/CCT8/CCT2	3
GO:0090685	BP	GO:0090685	RNA localization to nucleus	3/863	19/18800	0.0539865	0.619735	0.598059	CCT3/CCT8/CCT2	3
GO:2000786	BP	GO:2000786	positive regulation of autophagosome assembly	3/863	19/18800	0.0539865	0.619735	0.598059	ATG2A/ELAPOR1/SNX4	3
GO:0045047	BP	GO:0045047	protein targeting to ER	5/863	45/18800	0.0541802	0.619735	0.598059	SRP9/SRP72/CHMP4A/SEC61G/SRP14	5
GO:2000785	BP	GO:2000785	regulation of autophagosome assembly	5/863	45/18800	0.0541802	0.619735	0.598059	CHMP4A/ATG2A/ELAPOR1/SNX4/IFT20	5
GO:1901657	BP	GO:1901657	glycosyl compound metabolic process	8/863	90/18800	0.0545145	0.622261	0.600497	CBR4/ERH/CDA/ADK/UPB1/ABHD10/FUCA2/TYW5	8
GO:0044770	BP	GO:0044770	cell cycle phase transition	33/863	538/18800	0.0560128	0.638034	0.615718	GEN1/ANXA1/NSMCE2/BRD7/PSMG2/MRE11/FBXL22/CDC26/THOC1/APPL1/PLRG1/RBL1/FBXO5/ETAA1/AIF1/ANAPC15/MAP3K11/SYF2/SMC5/USP47/NAE1/ZNF830/CUL5/RIOK2/CCNJL/TAF1/MRNIP/PINX1/RBBP8/RPS27L/RPL24/RPS6/RHOU	33
GO:0002063	BP	GO:0002063	chondrocyte development	4/863	32/18800	0.0572425	0.649341	0.62663	ECM1/EIF2AK3/SULF2/CHSY1	4
GO:0043372	BP	GO:0043372	positive regulation of CD4-positive, alpha-beta T cell differentiation	4/863	32/18800	0.0572425	0.649341	0.62663	ANXA1/HLA-DRA/CD86/IL18	4
GO:0007224	BP	GO:0007224	smoothened signaling pathway	11/863	140/18800	0.0576591	0.652716	0.629886	PRKACA/RO60/ARL13B/TTC21B/IFT57/HSPB11/ZIC1/CHSY1/GORAB/IFT20/NDST1	11
GO:0090305	BP	GO:0090305	nucleic acid phosphodiester bond hydrolysis	17/863	244/18800	0.0579245	0.653439	0.630585	GEN1/MRE11/TSN/TSNAX/EXOSC8/DDX1/EXOSC9/AZGP1/N4BP2/APLF/DIS3/FANCM/KRI1/XPA/RBBP8/RPS21/RAD50	17
GO:0010970	BP	GO:0010970	transport along microtubule	12/863	157/18800	0.0579963	0.653439	0.630585	TTC21B/PCM1/CNIH2/DYNLT2B/IFT57/LRPPRC/DYNC1I2/MAP1A/SOD1/IFT20/PURA/RABL2B	12
GO:0022402	BP	GO:0022402	cell cycle process	67/863	1205/18800	0.0586993	0.653439	0.630585	GEN1/ANXA1/DDX12P/TBCE/POLA1/NSMCE2/CEP152/BRD7/HDAC8/PSMG2/MRE11/CHMP5/FBXL22/CDC26/THOC1/RMDN1/APPL1/PLRG1/RBL1/FBXO5/CSPP1/ETAA1/BCCIP/AIF1/SMC3/ANAPC15/KIF20B/MITD1/SMC4/PCM1/RAN/CHMP4A/MAP3K11/USP16/SYF2/PIBF1/SMC5/USP47/TOP2B/NAE1/CEP135/SBDS/RPL23/ZNF830/HAUS1/CENPK/FANCM/ESCO1/CUL5/RIOK2/CETN3/CETN2/CCNJL/DRG1/TAF1/MRNIP/PINX1/RBBP8/HAUS3/RPS27L/TUBE1/RPL24/RPS6/RHOU/MZT1/VRK1/RAD50	67
GO:0046683	BP	GO:0046683	response to organophosphorus	10/863	124/18800	0.059228	0.653439	0.630585	CRLS1/BIRC2/SRD5A1/HSP90B1/AKAP9/TAF1/FDX1/SOD1/P2RX1/AQP1	10
GO:0030968	BP	GO:0030968	endoplasmic reticulum unfolded protein response	7/863	76/18800	0.0595366	0.653439	0.630585	DNAJB9/PTPN2/EIF2AK3/DNAJC10/EIF2S1/UFL1/SELENOS	7
GO:0070647	BP	GO:0070647	protein modification by small protein conjugation or removal	58/863	1028/18800	0.0602153	0.653439	0.630585	BARD1/NSMCE2/HDAC8/FBXL22/GTPBP4/CDC26/COPS4/PSMD14/KIAA1586/USP1/HSP90AA1/FBXO5/KLHL42/UFM1/DNAJA1/COPS2/CAMLG/CRBN/UFC1/RPS27A/RPL11/ENY2/CAND1/KLHDC1/USP16/OBI1/BIRC2/WWP1/DZIP3/UFL1/RPL5/USP47/HINT1/NAE1/DCUN1D4/UBE2V2/TTC3/RPL23/FANCM/ATG5/CUL5/HACE1/GNL3/UBE3A/TAF9/ELOC/RANBP2/BIRC3/TAF1/DCUN1D5/PINX1/TAF7/USP53/USP12/OTUD6B/HERC2P3/RWDD3/STAMBPL1	58
GO:0000447	BP	GO:0000447	endonucleolytic cleavage in ITS1 to separate SSU-rRNA from 5.8S rRNA and LSU-rRNA from tricistronic rRNA transcript (SSU-rRNA, 5.8S rRNA, LSU-rRNA)	2/863	9/18800	0.0611482	0.653439	0.630585	KRI1/RPS21	2
GO:0000459	BP	GO:0000459	exonucleolytic trimming involved in rRNA processing	2/863	9/18800	0.0611482	0.653439	0.630585	EXOSC8/EXOSC9	2
GO:0000467	BP	GO:0000467	exonucleolytic trimming to generate mature 3'-end of 5.8S rRNA from tricistronic rRNA transcript (SSU-rRNA, 5.8S rRNA, LSU-rRNA)	2/863	9/18800	0.0611482	0.653439	0.630585	EXOSC8/EXOSC9	2
GO:0001821	BP	GO:0001821	histamine secretion	2/863	9/18800	0.0611482	0.653439	0.630585	VAMP8/SNX4	2
GO:0010572	BP	GO:0010572	positive regulation of platelet activation	2/863	9/18800	0.0611482	0.653439	0.630585	TLR4/GP1BA	2
GO:0010835	BP	GO:0010835	regulation of protein ADP-ribosylation	2/863	9/18800	0.0611482	0.653439	0.630585	PUM3/HPF1	2
GO:0017062	BP	GO:0017062	respiratory chain complex III assembly	2/863	9/18800	0.0611482	0.653439	0.630585	LYRM7/UQCC2	2
GO:0022605	BP	GO:0022605	mammalian oogenesis stage	2/863	9/18800	0.0611482	0.653439	0.630585	ZNF830/RPS6	2
GO:0030422	BP	GO:0030422	siRNA processing	2/863	9/18800	0.0611482	0.653439	0.630585	TSN/TSNAX	2
GO:0032815	BP	GO:0032815	negative regulation of natural killer cell activation	2/863	9/18800	0.0611482	0.653439	0.630585	PIBF1/PGLYRP1	2
GO:0034551	BP	GO:0034551	mitochondrial respiratory chain complex III assembly	2/863	9/18800	0.0611482	0.653439	0.630585	LYRM7/UQCC2	2
GO:0035635	BP	GO:0035635	entry of bacterium into host cell	2/863	9/18800	0.0611482	0.653439	0.630585	CXCL8/FUCA2	2
GO:0045876	BP	GO:0045876	positive regulation of sister chromatid cohesion	2/863	9/18800	0.0611482	0.653439	0.630585	NSMCE2/SMC5	2
GO:0045898	BP	GO:0045898	regulation of RNA polymerase II transcription preinitiation complex assembly	2/863	9/18800	0.0611482	0.653439	0.630585	CAND1/PSMC6	2
GO:0048539	BP	GO:0048539	bone marrow development	2/863	9/18800	0.0611482	0.653439	0.630585	LRRC17/SBDS	2
GO:0051135	BP	GO:0051135	positive regulation of NK T cell activation	2/863	9/18800	0.0611482	0.653439	0.630585	HSPH1/IL18	2
GO:0097064	BP	GO:0097064	ncRNA export from nucleus	2/863	9/18800	0.0611482	0.653439	0.630585	PHAX/SSB	2
GO:0098779	BP	GO:0098779	positive regulation of mitophagy in response to mitochondrial depolarization	2/863	9/18800	0.0611482	0.653439	0.630585	VPS13C/TOMM7	2
GO:0110095	BP	GO:0110095	cellular detoxification of aldehyde	2/863	9/18800	0.0611482	0.653439	0.630585	ESD/ADH5	2
GO:1901620	BP	GO:1901620	regulation of smoothened signaling pathway involved in dorsal/ventral neural tube patterning	2/863	9/18800	0.0611482	0.653439	0.630585	PRKACA/GORAB	2
GO:0009168	BP	GO:0009168	purine ribonucleoside monophosphate biosynthetic process	3/863	20/18800	0.0614202	0.653439	0.630585	ADK/GMPS/ADSL	3
GO:0036498	BP	GO:0036498	IRE1-mediated unfolded protein response	3/863	20/18800	0.0614202	0.653439	0.630585	DNAJB9/DNAJC10/UFL1	3
GO:0043555	BP	GO:0043555	regulation of translation in response to stress	3/863	20/18800	0.0614202	0.653439	0.630585	EIF2AK3/IMPACT/EIF2S1	3
GO:0046931	BP	GO:0046931	pore complex assembly	3/863	20/18800	0.0614202	0.653439	0.630585	CCT3/CCT8/NUP107	3
GO:1902236	BP	GO:1902236	negative regulation of endoplasmic reticulum stress-induced intrinsic apoptotic signaling pathway	3/863	20/18800	0.0614202	0.653439	0.630585	TXNDC12/SELENOS/GRINA	3
GO:0006356	BP	GO:0006356	regulation of transcription by RNA polymerase I	4/863	33/18800	0.0628712	0.666288	0.642985	EIF2AK3/PWP1/POLR2K/WDR43	4
GO:1903715	BP	GO:1903715	regulation of aerobic respiration	4/863	33/18800	0.0628712	0.666288	0.642985	AK4/UQCC2/BNIP3/DNAJC15	4
GO:0010638	BP	GO:0010638	positive regulation of organelle organization	30/863	487/18800	0.063142	0.667247	0.643909	ANXA1/NSMCE2/MRE11/SWAP70/SETDB2/CCT3/RALA/SMC4/CCT8/ATG2A/SMC5/CCT2/SSBP1/CCDC88A/BNIP3/CEP135/GRN/ATF7IP2/GNL3/AKAP9/ELAPOR1/LMAN1/MMP9/DRG1/PFDN2/STAP1/ALOX15/SNX4/KATNBL1/RAD50	30
GO:0034198	BP	GO:0034198	cellular response to amino acid starvation	5/863	47/18800	0.0632051	0.667247	0.643909	MIOS/EIF2AK3/IMPACT/EIF2S1/LARS1	5
GO:0019693	BP	GO:0019693	ribose phosphate metabolic process	25/863	394/18800	0.0644196	0.67876	0.65502	BPNT1/MFN1/GIMAP7/NUDT9/ATP5PO/AK4/CDA/ADK/NME7/RAN/GMPS/MCEE/ADSL/ATP5F1C/PDHB/ATP5ME/HINT1/PPT2/DLD/UPB1/HK3/RFK/PYGL/GAPDH/PAPSS1	25
GO:0032259	BP	GO:0032259	methylation	24/863	376/18800	0.0653453	0.687192	0.663157	EED/LARP7/NFYB/PAXBP1/SETDB2/TYW3/PRMT9/SMYD2/TRMT10C/MTO1/PWP1/SNRPD3/WDR61/MIS18A/METTL5/RAB3D/DPY30/TFB1M/ZDBF2/DPH5/METTL18/NSUN7/TRMT61B/EEF1AKMT2	24
GO:1901990	BP	GO:1901990	regulation of mitotic cell cycle phase transition	21/863	321/18800	0.0660152	0.692907	0.668672	GEN1/ANXA1/NSMCE2/BRD7/PSMG2/MRE11/CDC26/APPL1/PLRG1/RBL1/FBXO5/AIF1/ANAPC15/SYF2/USP47/NAE1/ZNF830/RIOK2/MRNIP/PINX1/RPS27L	21
GO:0016197	BP	GO:0016197	endosomal transport	16/863	231/18800	0.0670726	0.70266	0.678084	SNX2/VPS29/CHMP5/EEA1/TMEM50B/CLN5/VPS50/GCC2/CHMP4A/SNX5/AKAP5/DPY30/SNX4/ABCA1/REPS2/ARL1	16
GO:0044818	BP	GO:0044818	mitotic G2/M transition checkpoint	5/863	48/18800	0.0680156	0.708402	0.683625	MRE11/SYF2/NAE1/ZNF830/MRNIP	5
GO:0070059	BP	GO:0070059	intrinsic apoptotic signaling pathway in response to endoplasmic reticulum stress	6/863	63/18800	0.0684502	0.708402	0.683625	TXNDC12/PTPN2/EIF2AK3/DNAJC10/SELENOS/GRINA	6
GO:0034654	BP	GO:0034654	nucleobase-containing compound biosynthetic process	198/863	3923/18800	0.0687744	0.708402	0.683625	ZNF184/DDX21/HCFC2/ZNF718/POLA1/ZNF253/GARS1/EED/ZNF326/HEY2/BRD7/HDAC8/RSF1/ZNF440/MRE11/FCN3/LARP7/NAA16/THOC1/SEPSECS/ECM1/TGFB1I1/ZNF484/ZNF85/SARNP/NFYB/DEK/ZNF644/ZNF25/RBL1/HSP90AA1/PAXBP1/NMD3/NIFK/PTPN2/POLR3GL/RO60/DNAJC17/ATP5PO/SETDB2/DDX20/COPS2/CASP8AP2/CCT3/NRIP1/AK4/ZFP3/CDA/SUB1/VDR/POLR2H/ADK/ZNF578/EIF2AK3/TTC21B/NME7/ZNF239/SMYD2/CCT8/ZNF780A/RTRAF/DDX1/ZNF366/GTF2B/NADK2/GMPS…	198
GO:1901976	BP	GO:1901976	regulation of cell cycle checkpoint	4/863	34/18800	0.0687793	0.708402	0.683625	GEN1/THOC1/ETAA1/ANAPC15	4
GO:1990000	BP	GO:1990000	amyloid fibril formation	4/863	34/18800	0.0687793	0.708402	0.683625	VBP1/PFDN5/PFDN2/PFDN4	4
GO:0009141	BP	GO:0009141	nucleoside triphosphate metabolic process	9/863	111/18800	0.0692105	0.708402	0.683625	MFN1/GIMAP7/ATP5PO/AK4/ADK/NME7/RAN/ATP5F1C/ATP5ME	9
GO:0001832	BP	GO:0001832	blastocyst growth	3/863	21/18800	0.0693016	0.708402	0.683625	COPS2/SBDS/ZNF830	3
GO:0003091	BP	GO:0003091	renal water homeostasis	3/863	21/18800	0.0693016	0.708402	0.683625	PRKACA/CYP4F2/AQP1	3
GO:0006450	BP	GO:0006450	regulation of translational fidelity	3/863	21/18800	0.0693016	0.708402	0.683625	EIF2S3/LARS1/DNAJC2	3
GO:0007063	BP	GO:0007063	regulation of sister chromatid cohesion	3/863	21/18800	0.0693016	0.708402	0.683625	NSMCE2/HDAC8/SMC5	3
GO:0010878	BP	GO:0010878	cholesterol storage	3/863	21/18800	0.0693016	0.708402	0.683625	STARD4/ABCG1/ABCA1	3
GO:0016075	BP	GO:0016075	rRNA catabolic process	3/863	21/18800	0.0693016	0.708402	0.683625	EXOSC8/EXOSC9/DIS3	3
GO:0032727	BP	GO:0032727	positive regulation of interferon-alpha production	3/863	21/18800	0.0693016	0.708402	0.683625	HSPD1/TLR4/TBK1	3
GO:0030705	BP	GO:0030705	cytoskeleton-dependent intracellular transport	14/863	197/18800	0.0702426	0.715674	0.690642	TTC21B/PCM1/CNIH2/DYNLT2B/IFT57/CCDC88A/LRPPRC/DYNC1I2/MAP1A/SOD1/IFT20/HOOK1/PURA/RABL2B	14
GO:0000245	BP	GO:0000245	spliceosomal complex assembly	7/863	79/18800	0.0703678	0.715674	0.690642	SNRPD1/DDX1/PRPF39/LUC7L3/PSIP1/RNVU1-3/SNRPD2	7
GO:0031023	BP	GO:0031023	microtubule organizing center organization	11/863	145/18800	0.0704048	0.715674	0.690642	GEN1/CEP152/CHMP5/GCC2/PCM1/CEP135/HAUS1/CETN3/CETN2/HAUS3/TUBE1	11
GO:0048285	BP	GO:0048285	organelle fission	30/863	493/18800	0.0714051	0.723262	0.697965	GEN1/NSMCE2/GGNBP1/PSMG2/MRE11/CHMP5/CDC26/RMDN1/FBXO5/BCCIP/SMC3/RALA/ANAPC15/KIF20B/SMC4/RAN/CHMP4A/USP16/PIBF1/SMC5/TOP2B/BNIP3/CENPK/FANCM/RIOK2/DRG1/PINX1/RPL24/MZT1/RAD50	30
GO:1901362	BP	GO:1901362	organic cyclic compound biosynthetic process	209/863	4160/18800	0.0715151	0.723262	0.697965	ZNF184/ABCD3/DDX21/HCFC2/ZNF718/POLA1/ZNF253/GARS1/EED/ZNF326/HEY2/BRD7/HDAC8/RSF1/ZNF440/MRE11/FCN3/LARP7/NAA16/THOC1/SEPSECS/APPL1/ECM1/TGFB1I1/ZNF484/ZNF85/SARNP/NFYB/DEK/ZNF644/ZNF25/RBL1/HSP90AA1/PAXBP1/NMD3/NIFK/PTPN2/POLR3GL/RO60/DNAJC17/ATP5PO/SETDB2/DDX20/ARV1/COPS2/CASP8AP2/CCT3/NRIP1/AK4/ZFP3/CDA/SUB1/VDR/POLR2H/ADK/ZNF578/EIF2AK3/TTC21B/NME7/ZNF239/SMYD2/CCT8/ZNF780A/RTRAF/DDX1/ZNF366…	209
GO:0009266	BP	GO:0009266	response to temperature stimulus	13/863	180/18800	0.0715474	0.723262	0.697965	DNAJC7/HIKESHI/PRKACA/HSP90AA1/DNAJA1/EIF2AK3/ACADM/HSPD1/EIF2S1/PSIP1/DNAJC2/SOD1/RBBP7	13
GO:0071705	BP	GO:0071705	nitrogen compound transport	105/863	1993/18800	0.072339	0.728842	0.70335	BARD1/SNX2/ANXA1/AP1AR/PHAX/VPS29/SRP9/RANBP6/CHMP5/THOC1/APPL1/HIKESHI/PRKACA/AIMP1/EXOC6B/SLC7A10/SARNP/HSP90AA1/NMD3/UFM1/DNAJA1/TOMM5/VPS50/SRP72/TMED3/KTN1/GCC2/VPS13C/PDCD10/CCDC91/CHML/GOLT1B/KIF20B/USO1/PCM1/RPL11/TIMM8B/HSPD1/RAN/RTRAF/FAM53C/FLVCR1/ENY2/SSB/CHMP4A/HSPB11/HMGN3/NUP107/GOLGA4/PEX3/TLR4/SLC25A36/AZGP1/RAB36/RTN2/SEC61G/ZIC1/SNX5/NUP37/VAMP8/SRP14/HSP90B1/ATG4C/UQCC2/NUP43/…	105
GO:0032388	BP	GO:0032388	positive regulation of intracellular transport	14/863	198/18800	0.0725653	0.728842	0.70335	PRKACA/PDCD10/KIF20B/PCM1/RAN/ZIC1/TOMM7/ZFAND1/ITGAM/RIOK2/AKAP5/CEP290/SAR1B/RHOU	14
GO:0032507	BP	GO:0032507	maintenance of protein location in cell	6/863	64/18800	0.0727488	0.728842	0.70335	BARD1/MORC3/ANKRD13C/VPS13C/TWF1/CCDC88A	6
GO:0072599	BP	GO:0072599	establishment of protein localization to endoplasmic reticulum	5/863	49/18800	0.0730233	0.728842	0.70335	SRP9/SRP72/CHMP4A/SEC61G/SRP14	5
GO:0000338	BP	GO:0000338	protein deneddylation	2/863	10/18800	0.0741661	0.728842	0.70335	COPS4/COPS2	2
GO:0006388	BP	GO:0006388	tRNA splicing, via endonucleolytic cleavage and ligation	2/863	10/18800	0.0741661	0.728842	0.70335	RTRAF/DDX1	2
GO:0016139	BP	GO:0016139	glycoside catabolic process	2/863	10/18800	0.0741661	0.728842	0.70335	ABHD10/FUCA2	2
GO:0032261	BP	GO:0032261	purine nucleotide salvage	2/863	10/18800	0.0741661	0.728842	0.70335	ADK/ADSL	2
GO:0032380	BP	GO:0032380	regulation of intracellular sterol transport	2/863	10/18800	0.0741661	0.728842	0.70335	ARV1/NUS1	2
GO:0032383	BP	GO:0032383	regulation of intracellular cholesterol transport	2/863	10/18800	0.0741661	0.728842	0.70335	ARV1/NUS1	2
GO:0033314	BP	GO:0033314	mitotic DNA replication checkpoint signaling	2/863	10/18800	0.0741661	0.728842	0.70335	NAE1/ZNF830	2
GO:0034085	BP	GO:0034085	establishment of sister chromatid cohesion	2/863	10/18800	0.0741661	0.728842	0.70335	DDX12P/HDAC8	2
GO:0035747	BP	GO:0035747	natural killer cell chemotaxis	2/863	10/18800	0.0741661	0.728842	0.70335	XCL1/CCL4	2
GO:0055015	BP	GO:0055015	ventricular cardiac muscle cell development	2/863	10/18800	0.0741661	0.728842	0.70335	HEY2/ATG5	2
GO:2000234	BP	GO:2000234	positive regulation of rRNA processing	2/863	10/18800	0.0741661	0.728842	0.70335	RIOK2/WDR43	2
GO:0051603	BP	GO:0051603	proteolysis involved in protein catabolic process	44/863	766/18800	0.0742278	0.728842	0.70335	DNAJB9/CHMP5/FBXL22/PSMD14/PRKACA/USP1/TGFB1I1/KLHL42/PSMA4/CAMLG/CRBN/NEMF/RPS27A/RPL11/CHMP4A/KLHDC1/USP16/DNAJC10/PSMB1/BIRC2/WWP1/ADAMTS7/UFL1/RPL5/USP47/HSP90B1/ASCC3/TTC3/SELENOS/RPL23/PSMA2/OMA1/CUL5/HACE1/UBE3A/TAF9/ELOC/PSMC6/PSMC2/TAF1/MAP1A/USP12/FBXL13/GZMA	44
GO:0031326	BP	GO:0031326	regulation of cellular biosynthetic process	206/863	4102/18800	0.0743898	0.729126	0.703625	ZNF184/DDX21/HCFC2/ANXA1/ZNF718/ZNF253/SRP9/EED/ZNF326/HEY2/BRD7/HDAC8/MRPL13/RSF1/ZNF440/FCN3/LARP7/NAA16/THOC1/SEPSECS/APPL1/ECM1/TGFB1I1/ZNF484/ZNF85/SARNP/NFYB/DEK/ZNF644/ZNF25/RBL1/HSP90AA1/PAXBP1/NMD3/PTPN2/DNAJC17/SETDB2/DDX20/LARP4/COPS2/CASP8AP2/EXOSC8/CCT3/EIF2A/NRIP1/AK4/ZFP3/AIF1/EIF2S3/SUB1/VDR/CXCL8/ZNF578/EIF2AK3/TTC21B/BANK1/ZNF239/PUM3/SMYD2/CCT8/ZNF780A/PTCD3/RTRAF/DDX1/ZNF366/B…	206
GO:1901658	BP	GO:1901658	glycosyl compound catabolic process	4/863	35/18800	0.0749626	0.733429	0.707776	CDA/UPB1/ABHD10/FUCA2	4
GO:0031343	BP	GO:0031343	positive regulation of cell killing	6/863	65/18800	0.0771984	0.742139	0.716182	AZGP1/HLA-DRA/ITGAM/STAP1/XCL1/SH2D1A	6
GO:0010389	BP	GO:0010389	regulation of G2/M transition of mitotic cell cycle	8/863	97/18800	0.0774127	0.742139	0.716182	MRE11/FBXO5/SYF2/USP47/NAE1/ZNF830/MRNIP/PINX1	8
GO:0044264	BP	GO:0044264	cellular polysaccharide metabolic process	8/863	97/18800	0.0774127	0.742139	0.716182	PPP1R2B/MGAM/ACADM/SELENOS/PPP1R3B/B4GALT5/PYGL/NDST1	8
GO:0006268	BP	GO:0006268	DNA unwinding involved in DNA replication	3/863	22/18800	0.0776137	0.742139	0.716182	RECQL/SSBP1/PURA	3
GO:0009127	BP	GO:0009127	purine nucleoside monophosphate biosynthetic process	3/863	22/18800	0.0776137	0.742139	0.716182	ADK/GMPS/ADSL	3
GO:0010888	BP	GO:0010888	negative regulation of lipid storage	3/863	22/18800	0.0776137	0.742139	0.716182	PTPN2/ABCG1/ABCA1	3
GO:0016137	BP	GO:0016137	glycoside metabolic process	3/863	22/18800	0.0776137	0.742139	0.716182	CBR4/ABHD10/FUCA2	3
GO:0032928	BP	GO:0032928	regulation of superoxide anion generation	3/863	22/18800	0.0776137	0.742139	0.716182	ITGAM/SOD1/CD177	3
GO:0043486	BP	GO:0043486	histone exchange	3/863	22/18800	0.0776137	0.742139	0.716182	ACTR6/ANP32E/MIS18A	3
GO:0045624	BP	GO:0045624	positive regulation of T-helper cell differentiation	3/863	22/18800	0.0776137	0.742139	0.716182	ANXA1/CD86/IL18	3
GO:0050765	BP	GO:0050765	negative regulation of phagocytosis	3/863	22/18800	0.0776137	0.742139	0.716182	APPL1/ATG5/DYSF	3
GO:0061081	BP	GO:0061081	positive regulation of myeloid leukocyte cytokine production involved in immune response	3/863	22/18800	0.0776137	0.742139	0.716182	DDX21/DDX1/TLR4	3
GO:1901673	BP	GO:1901673	regulation of mitotic spindle assembly	3/863	22/18800	0.0776137	0.742139	0.716182	CHMP5/CHMP4A/DRG1	3
GO:1903307	BP	GO:1903307	positive regulation of regulated secretory pathway	5/863	50/18800	0.0782265	0.746695	0.720579	VAMP8/ITGAM/RAB3D/SNX4/CD177	5
GO:0009259	BP	GO:0009259	ribonucleotide metabolic process	24/863	384/18800	0.0785478	0.748458	0.72228	BPNT1/MFN1/GIMAP7/NUDT9/ATP5PO/AK4/CDA/ADK/NME7/RAN/GMPS/MCEE/ADSL/ATP5F1C/PDHB/ATP5ME/HINT1/PPT2/DLD/UPB1/HK3/RFK/GAPDH/PAPSS1	24
GO:0006275	BP	GO:0006275	regulation of DNA replication	10/863	131/18800	0.0792748	0.752767	0.726438	GTPBP4/FBXO5/SMC3/OBI1/SSBP1/CCDC88A/ZNF830/ESCO1/NUCKS1/ID3	10
GO:0007098	BP	GO:0007098	centrosome cycle	10/863	131/18800	0.0792748	0.752767	0.726438	GEN1/CEP152/CHMP5/PCM1/CEP135/HAUS1/CETN3/CETN2/HAUS3/TUBE1	10
GO:0051651	BP	GO:0051651	maintenance of location in cell	15/863	219/18800	0.080116	0.759439	0.732877	BARD1/MORC3/IBTK/ANKRD13C/PRKACA/VPS13C/FTHL17/TWF1/HSP90B1/CCDC88A/ATG5/AKAP9/ANXA6/XCL1/GP1BA	15
GO:0032435	BP	GO:0032435	negative regulation of proteasomal ubiquitin-dependent protein catabolic process	4/863	36/18800	0.081416	0.7691	0.7422	CAMLG/RPL11/TAF9/MAP1A	4
GO:0039694	BP	GO:0039694	viral RNA genome replication	4/863	36/18800	0.081416	0.7691	0.7422	EEA1/CXCL8/TOP2B/ATG5	4
GO:0070265	BP	GO:0070265	necrotic cell death	6/863	66/18800	0.0817984	0.771383	0.744403	BIRC2/ATG9A/BNIP3/BIRC3/NINJ1/PYGL	6
GO:1900180	BP	GO:1900180	regulation of protein localization to nucleus	10/863	132/18800	0.0824426	0.776122	0.748977	LARP7/NMD3/UFM1/CCT3/EIF2AK3/CCT8/RAN/ZIC1/CCT2/PINX1	10
GO:0007080	BP	GO:0007080	mitotic metaphase plate congression	5/863	51/18800	0.0836235	0.782633	0.75526	CHMP5/RMDN1/CHMP4A/PIBF1/PINX1	5
GO:0009409	BP	GO:0009409	response to cold	5/863	51/18800	0.0836235	0.782633	0.75526	PRKACA/HSP90AA1/EIF2AK3/ACADM/HSPD1	5
GO:0019083	BP	GO:0019083	viral transcription	5/863	51/18800	0.0836235	0.782633	0.75526	RSF1/LARP7/GTF2B/NUCKS1/CCL4	5
GO:0019941	BP	GO:0019941	modification-dependent protein catabolic process	38/863	657/18800	0.0850952	0.782633	0.75526	DNAJB9/CHMP5/FBXL22/PSMD14/USP1/TGFB1I1/KLHL42/CAMLG/CRBN/NEMF/RPS27A/RPL11/CHMP4A/KLHDC1/USP16/DNAJC10/BIRC2/WWP1/UFL1/RPL5/USP47/HSP90B1/ASCC3/TTC3/SELENOS/RPL23/PSMA2/CUL5/HACE1/UBE3A/TAF9/ELOC/PSMC6/PSMC2/TAF1/MAP1A/USP12/FBXL13	38
GO:0045943	BP	GO:0045943	positive regulation of transcription by RNA polymerase I	3/863	23/18800	0.0863383	0.782633	0.75526	EIF2AK3/PWP1/WDR43	3
GO:0001510	BP	GO:0001510	RNA methylation	7/863	83/18800	0.0865163	0.782633	0.75526	LARP7/TYW3/TRMT10C/MTO1/METTL5/TFB1M/TRMT61B	7
GO:0018130	BP	GO:0018130	heterocycle biosynthetic process	200/863	3996/18800	0.0865184	0.782633	0.75526	ZNF184/DDX21/HCFC2/ZNF718/POLA1/ZNF253/GARS1/EED/ZNF326/HEY2/BRD7/HDAC8/RSF1/ZNF440/MRE11/FCN3/LARP7/NAA16/THOC1/SEPSECS/ECM1/TGFB1I1/ZNF484/ZNF85/SARNP/NFYB/DEK/ZNF644/ZNF25/RBL1/HSP90AA1/PAXBP1/NMD3/NIFK/PTPN2/POLR3GL/RO60/DNAJC17/ATP5PO/SETDB2/DDX20/COPS2/CASP8AP2/CCT3/NRIP1/AK4/ZFP3/CDA/SUB1/VDR/POLR2H/ADK/ZNF578/EIF2AK3/TTC21B/NME7/ZNF239/SMYD2/CCT8/ZNF780A/RTRAF/DDX1/ZNF366/GTF2B/NADK2/GMPS…	200
GO:0072678	BP	GO:0072678	T cell migration	6/863	67/18800	0.0865477	0.782633	0.75526	LRCH1/ECM1/AIF1/CD200R1/ITGA4/XCL1	6
GO:0000280	BP	GO:0000280	nuclear division	27/863	446/18800	0.0876358	0.782633	0.75526	GEN1/NSMCE2/PSMG2/MRE11/CHMP5/CDC26/RMDN1/FBXO5/BCCIP/SMC3/ANAPC15/KIF20B/SMC4/RAN/CHMP4A/USP16/PIBF1/SMC5/TOP2B/CENPK/FANCM/RIOK2/DRG1/PINX1/RPL24/MZT1/RAD50	27
GO:1902850	BP	GO:1902850	microtubule cytoskeleton organization involved in mitosis	11/863	151/18800	0.0879135	0.782633	0.75526	TBCE/CHMP5/RMDN1/BCCIP/SMC3/RAN/CHMP4A/PIBF1/SBDS/DRG1/MZT1	11
GO:0000394	BP	GO:0000394	RNA splicing, via endonucleolytic cleavage and ligation	2/863	11/18800	0.0879677	0.782633	0.75526	RTRAF/DDX1	2
GO:0002732	BP	GO:0002732	positive regulation of dendritic cell cytokine production	2/863	11/18800	0.0879677	0.782633	0.75526	DDX21/DDX1	2
GO:0006086	BP	GO:0006086	acetyl-CoA biosynthetic process from pyruvate	2/863	11/18800	0.0879677	0.782633	0.75526	PDHB/DLD	2
GO:0006122	BP	GO:0006122	mitochondrial electron transport, ubiquinol to cytochrome c	2/863	11/18800	0.0879677	0.782633	0.75526	UQCRHL/UQCRQ	2
GO:0007042	BP	GO:0007042	lysosomal lumen acidification	2/863	11/18800	0.0879677	0.782633	0.75526	CLN5/GRN	2
GO:0010887	BP	GO:0010887	negative regulation of cholesterol storage	2/863	11/18800	0.0879677	0.782633	0.75526	ABCG1/ABCA1	2
GO:0032096	BP	GO:0032096	negative regulation of response to food	2/863	11/18800	0.0879677	0.782633	0.75526	MKKS/NUCB2	2
GO:0032099	BP	GO:0032099	negative regulation of appetite	2/863	11/18800	0.0879677	0.782633	0.75526	MKKS/NUCB2	2
GO:0032105	BP	GO:0032105	negative regulation of response to extracellular stimulus	2/863	11/18800	0.0879677	0.782633	0.75526	MKKS/NUCB2	2
GO:0032108	BP	GO:0032108	negative regulation of response to nutrient levels	2/863	11/18800	0.0879677	0.782633	0.75526	MKKS/NUCB2	2
GO:0032377	BP	GO:0032377	regulation of intracellular lipid transport	2/863	11/18800	0.0879677	0.782633	0.75526	ARV1/NUS1	2
GO:0034975	BP	GO:0034975	protein folding in endoplasmic reticulum	2/863	11/18800	0.0879677	0.782633	0.75526	DNAJC10/HSP90B1	2
GO:0042167	BP	GO:0042167	heme catabolic process	2/863	11/18800	0.0879677	0.782633	0.75526	SLCO2B1/BLVRA	2
GO:0046149	BP	GO:0046149	pigment catabolic process	2/863	11/18800	0.0879677	0.782633	0.75526	SLCO2B1/BLVRA	2
GO:0046940	BP	GO:0046940	nucleoside monophosphate phosphorylation	2/863	11/18800	0.0879677	0.782633	0.75526	AK4/AK6	2
GO:0051133	BP	GO:0051133	regulation of NK T cell activation	2/863	11/18800	0.0879677	0.782633	0.75526	HSPH1/IL18	2
GO:0051561	BP	GO:0051561	positive regulation of mitochondrial calcium ion concentration	2/863	11/18800	0.0879677	0.782633	0.75526	RAP1GDS1/BNIP3	2
GO:0071044	BP	GO:0071044	histone mRNA catabolic process	2/863	11/18800	0.0879677	0.782633	0.75526	SSB/LSM1	2
GO:0071492	BP	GO:0071492	cellular response to UV-A	2/863	11/18800	0.0879677	0.782633	0.75526	MME/MMP9	2
GO:0071872	BP	GO:0071872	cellular response to epinephrine stimulus	2/863	11/18800	0.0879677	0.782633	0.75526	PRKACA/SRD5A1	2
GO:1900247	BP	GO:1900247	regulation of cytoplasmic translational elongation	2/863	11/18800	0.0879677	0.782633	0.75526	DPH6/DPH5	2
GO:1902065	BP	GO:1902065	response to L-glutamate	2/863	11/18800	0.0879677	0.782633	0.75526	UFL1/TAF9	2
GO:1903238	BP	GO:1903238	positive regulation of leukocyte tethering or rolling	2/863	11/18800	0.0879677	0.782633	0.75526	ST3GAL4/ITGA4	2
GO:0022616	BP	GO:0022616	DNA strand elongation	4/863	37/18800	0.0881337	0.782633	0.75526	POLA1/MRE11/NUCKS1/RAD50	4
GO:2000403	BP	GO:2000403	positive regulation of lymphocyte migration	4/863	37/18800	0.0881337	0.782633	0.75526	AIF1/ITGA4/XCL1/CCL4	4
GO:0002708	BP	GO:0002708	positive regulation of lymphocyte mediated immunity	9/863	117/18800	0.0894016	0.792607	0.764885	RAET1G/SH2D1B/HSPD1/AZGP1/HLA-DRA/ZBTB1/XCL1/SH2D1A/IL18	9
GO:0002720	BP	GO:0002720	positive regulation of cytokine production involved in immune response	6/863	68/18800	0.0914452	0.809415	0.781105	DDX21/RAET1G/DDX1/TLR4/XCL1/IL18	6
GO:0009152	BP	GO:0009152	purine ribonucleotide biosynthetic process	12/863	170/18800	0.0922868	0.815548	0.787023	ATP5PO/AK4/ADK/NME7/GMPS/ADSL/ATP5F1C/PDHB/ATP5ME/PPT2/DLD/PAPSS1	12
GO:0007033	BP	GO:0007033	vacuole organization	13/863	188/18800	0.092865	0.819335	0.790679	CLN5/TASL/CHMP4A/ATG2A/MAP1LC3B2/ATG9A/GRN/ATG5/ELAPOR1/SNX4/IFT20/ABCA1/HOOK1	13
GO:0019438	BP	GO:0019438	aromatic compound biosynthetic process	200/863	4009/18800	0.0949083	0.827538	0.798594	ZNF184/DDX21/HCFC2/ZNF718/POLA1/ZNF253/GARS1/EED/ZNF326/HEY2/BRD7/HDAC8/RSF1/ZNF440/MRE11/FCN3/LARP7/NAA16/THOC1/SEPSECS/APPL1/ECM1/TGFB1I1/ZNF484/ZNF85/SARNP/NFYB/DEK/ZNF644/ZNF25/RBL1/HSP90AA1/PAXBP1/NMD3/NIFK/PTPN2/POLR3GL/RO60/DNAJC17/ATP5PO/SETDB2/DDX20/COPS2/CASP8AP2/CCT3/NRIP1/AK4/ZFP3/CDA/SUB1/VDR/POLR2H/ADK/ZNF578/EIF2AK3/TTC21B/NME7/ZNF239/SMYD2/CCT8/ZNF780A/RTRAF/DDX1/ZNF366/GTF2B/NADK…	200
GO:0006270	BP	GO:0006270	DNA replication initiation	4/863	38/18800	0.0951095	0.827538	0.798594	POLA1/PRIM1/NOC3L/PURA	4
GO:0032814	BP	GO:0032814	regulation of natural killer cell activation	4/863	38/18800	0.0951095	0.827538	0.798594	PIBF1/ZBTB1/PGLYRP1/IL18	4
GO:0045622	BP	GO:0045622	regulation of T-helper cell differentiation	4/863	38/18800	0.0951095	0.827538	0.798594	ANXA1/HLA-DRA/CD86/IL18	4
GO:0006405	BP	GO:0006405	RNA export from nucleus	7/863	85/18800	0.0953169	0.827538	0.798594	PHAX/THOC1/SARNP/RAN/ENY2/SSB/NUP107	7
GO:0000395	BP	GO:0000395	mRNA 5'-splice site recognition	3/863	24/18800	0.0954561	0.827538	0.798594	PRPF39/PSIP1/RNVU1-3	3
GO:0002082	BP	GO:0002082	regulation of oxidative phosphorylation	3/863	24/18800	0.0954561	0.827538	0.798594	AK4/UQCC2/DNAJC15	3
GO:0006213	BP	GO:0006213	pyrimidine nucleoside metabolic process	3/863	24/18800	0.0954561	0.827538	0.798594	ERH/CDA/UPB1	3
GO:0019835	BP	GO:0019835	cytolysis	3/863	24/18800	0.0954561	0.827538	0.798594	GSDMB/NINJ1/GZMA	3
GO:0071676	BP	GO:0071676	negative regulation of mononuclear cell migration	3/863	24/18800	0.0954561	0.827538	0.798594	LRCH1/CD200R1/PADI2	3
GO:0090023	BP	GO:0090023	positive regulation of neutrophil chemotaxis	3/863	24/18800	0.0954561	0.827538	0.798594	CXCL8/DAPK2/XCL1	3
GO:0009145	BP	GO:0009145	purine nucleoside triphosphate biosynthetic process	6/863	69/18800	0.0964895	0.833858	0.804693	ATP5PO/AK4/ADK/NME7/ATP5F1C/ATP5ME	6
GO:0046635	BP	GO:0046635	positive regulation of alpha-beta T cell activation	6/863	69/18800	0.0964895	0.833858	0.804693	ANXA1/HSPH1/HLA-DRA/CD86/XCL1/IL18	6
GO:0043161	BP	GO:0043161	proteasome-mediated ubiquitin-dependent protein catabolic process	25/863	414/18800	0.0992981	0.846673	0.81706	DNAJB9/FBXL22/PSMD14/KLHL42/CAMLG/CRBN/NEMF/RPL11/KLHDC1/DNAJC10/BIRC2/WWP1/UFL1/HSP90B1/ASCC3/SELENOS/PSMA2/CUL5/HACE1/TAF9/PSMC6/PSMC2/TAF1/MAP1A/FBXL13	25
GO:0006511	BP	GO:0006511	ubiquitin-dependent protein catabolic process	37/863	647/18800	0.0995164	0.846673	0.81706	DNAJB9/CHMP5/FBXL22/PSMD14/USP1/TGFB1I1/KLHL42/CAMLG/CRBN/NEMF/RPL11/CHMP4A/KLHDC1/USP16/DNAJC10/BIRC2/WWP1/UFL1/RPL5/USP47/HSP90B1/ASCC3/TTC3/SELENOS/RPL23/PSMA2/CUL5/HACE1/UBE3A/TAF9/ELOC/PSMC6/PSMC2/TAF1/MAP1A/USP12/FBXL13	37
GO:0016925	BP	GO:0016925	protein sumoylation	5/863	54/18800	0.100951	0.846673	0.81706	NSMCE2/KIAA1586/GNL3/RANBP2/RWDD3	5
GO:0030520	BP	GO:0030520	intracellular estrogen receptor signaling pathway	5/863	54/18800	0.100951	0.846673	0.81706	UFM1/ZNF366/UFL1/PADI2/TAF7	5
GO:1901796	BP	GO:1901796	regulation of signal transduction by p53 class mediator	8/863	103/18800	0.101002	0.846673	0.81706	RPL11/SMYD2/RPL5/RPF2/RPL23/TAF9/TAF1/PAK1IP1	8
GO:0032506	BP	GO:0032506	cytokinetic process	4/863	39/18800	0.102337	0.846673	0.81706	CHMP5/KIF20B/MITD1/CHMP4A	4
GO:0006465	BP	GO:0006465	signal peptide processing	2/863	12/18800	0.102454	0.846673	0.81706	CLN5/SEC11C	2
GO:0006787	BP	GO:0006787	porphyrin-containing compound catabolic process	2/863	12/18800	0.102454	0.846673	0.81706	SLCO2B1/BLVRA	2
GO:0006995	BP	GO:0006995	cellular response to nitrogen starvation	2/863	12/18800	0.102454	0.846673	0.81706	MAP1LC3B2/ATG5	2
GO:0010635	BP	GO:0010635	regulation of mitochondrial fusion	2/863	12/18800	0.102454	0.846673	0.81706	BNIP3/OMA1	2
GO:0018342	BP	GO:0018342	protein prenylation	2/863	12/18800	0.102454	0.846673	0.81706	CHML/RABGGTB	2
GO:0021794	BP	GO:0021794	thalamus development	2/863	12/18800	0.102454	0.846673	0.81706	SRD5A1/UQCRQ	2
GO:0032823	BP	GO:0032823	regulation of natural killer cell differentiation	2/863	12/18800	0.102454	0.846673	0.81706	ZBTB1/PGLYRP1	2
GO:0033015	BP	GO:0033015	tetrapyrrole catabolic process	2/863	12/18800	0.102454	0.846673	0.81706	SLCO2B1/BLVRA	2
GO:0033235	BP	GO:0033235	positive regulation of protein sumoylation	2/863	12/18800	0.102454	0.846673	0.81706	GNL3/RWDD3	2
GO:0034086	BP	GO:0034086	maintenance of sister chromatid cohesion	2/863	12/18800	0.102454	0.846673	0.81706	NSMCE2/SMC5	2
GO:0034088	BP	GO:0034088	maintenance of mitotic sister chromatid cohesion	2/863	12/18800	0.102454	0.846673	0.81706	NSMCE2/SMC5	2
GO:0043312	BP	GO:0043312	neutrophil degranulation	2/863	12/18800	0.102454	0.846673	0.81706	ITGAM/CD177	2
GO:0043380	BP	GO:0043380	regulation of memory T cell differentiation	2/863	12/18800	0.102454	0.846673	0.81706	FGL2/HLA-DRA	2
GO:0043562	BP	GO:0043562	cellular response to nitrogen levels	2/863	12/18800	0.102454	0.846673	0.81706	MAP1LC3B2/ATG5	2
GO:0051608	BP	GO:0051608	histamine transport	2/863	12/18800	0.102454	0.846673	0.81706	VAMP8/SNX4	2
GO:0060831	BP	GO:0060831	smoothened signaling pathway involved in dorsal/ventral neural tube patterning	2/863	12/18800	0.102454	0.846673	0.81706	PRKACA/GORAB	2
GO:0070254	BP	GO:0070254	mucus secretion	2/863	12/18800	0.102454	0.846673	0.81706	VAMP8/ATG5	2
GO:0070417	BP	GO:0070417	cellular response to cold	2/863	12/18800	0.102454	0.846673	0.81706	PRKACA/EIF2AK3	2
GO:0090309	BP	GO:0090309	positive regulation of DNA methylation-dependent heterochromatin formation	2/863	12/18800	0.102454	0.846673	0.81706	SETDB2/ATF7IP2	2
GO:0097354	BP	GO:0097354	prenylation	2/863	12/18800	0.102454	0.846673	0.81706	CHML/RABGGTB	2
GO:1905214	BP	GO:1905214	regulation of RNA binding	2/863	12/18800	0.102454	0.846673	0.81706	EIF3E/NUCKS1	2
GO:1905522	BP	GO:1905522	negative regulation of macrophage migration	2/863	12/18800	0.102454	0.846673	0.81706	CD200R1/STAP1	2
GO:1990253	BP	GO:1990253	cellular response to leucine starvation	2/863	12/18800	0.102454	0.846673	0.81706	IMPACT/LARS1	2
GO:0016579	BP	GO:0016579	protein deubiquitination	11/863	156/18800	0.104369	0.854392	0.824509	PSMD14/USP1/ENY2/USP16/USP47/TAF9/TAF7/USP53/USP12/OTUD6B/STAMBPL1	11
GO:1990542	BP	GO:1990542	mitochondrial transmembrane transport	7/863	87/18800	0.104594	0.854392	0.824509	HSPD1/SLC25A36/ROMO1/TOMM7/DNAJC15/TIMM23/TIMM21	7
GO:0006614	BP	GO:0006614	SRP-dependent cotranslational protein targeting to membrane	3/863	25/18800	0.104947	0.854392	0.824509	SRP9/SRP72/SRP14	3
GO:0032104	BP	GO:0032104	regulation of response to extracellular stimulus	3/863	25/18800	0.104947	0.854392	0.824509	VDR/MKKS/NUCB2	3
GO:0032107	BP	GO:0032107	regulation of response to nutrient levels	3/863	25/18800	0.104947	0.854392	0.824509	VDR/MKKS/NUCB2	3
GO:0032469	BP	GO:0032469	endoplasmic reticulum calcium ion homeostasis	3/863	25/18800	0.104947	0.854392	0.824509	RAP1GDS1/TMCO1/GRINA	3
GO:0033081	BP	GO:0033081	regulation of T cell differentiation in thymus	3/863	25/18800	0.104947	0.854392	0.824509	PTPN2/ZC3H8/SOD1	3
GO:0046033	BP	GO:0046033	AMP metabolic process	3/863	25/18800	0.104947	0.854392	0.824509	AK4/ADK/ADSL	3
GO:0051560	BP	GO:0051560	mitochondrial calcium ion homeostasis	3/863	25/18800	0.104947	0.854392	0.824509	RAP1GDS1/BNIP3/ANXA6	3
GO:0070423	BP	GO:0070423	nucleotide-binding oligomerization domain containing signaling pathway	3/863	25/18800	0.104947	0.854392	0.824509	TLR4/BIRC2/BIRC3	3
GO:2000379	BP	GO:2000379	positive regulation of reactive oxygen species metabolic process	6/863	71/18800	0.107012	0.868015	0.837655	TLR4/ROMO1/ITGAM/SOD1/CD177/DHRS4	6
GO:0045620	BP	GO:0045620	negative regulation of lymphocyte differentiation	5/863	55/18800	0.107096	0.868015	0.837655	ANXA1/PTPN2/FGL2/ZC3H8/PGLYRP1	5
GO:0097352	BP	GO:0097352	autophagosome maturation	5/863	55/18800	0.107096	0.868015	0.837655	CHMP5/CHMP4A/MAP1LC3B2/VAMP8/ATG5	5
GO:0016032	BP	GO:0016032	viral process	25/863	418/18800	0.107511	0.870095	0.839663	HCFC2/RSF1/FCN3/CHMP5/LARP7/EEA1/DEK/ANPEP/CXCL8/RAN/GTF2B/SSB/CHMP4A/WWP1/VAMP8/CD86/TOP2B/ST6GALNAC2/HTATSF1/ATG5/NUCKS1/ST3GAL4/MGAT4A/PPIE/CCL4	25
GO:0006400	BP	GO:0006400	tRNA modification	7/863	88/18800	0.109409	0.882161	0.851307	TYW3/SSB/CDKAL1/TRMT10C/MTO1/TYW5/TRMT61B	7
GO:0007007	BP	GO:0007007	inner mitochondrial membrane organization	4/863	40/18800	0.109807	0.882161	0.851307	TIMM8B/ROMO1/OMA1/HSPA9	4
GO:0016578	BP	GO:0016578	histone deubiquitination	4/863	40/18800	0.109807	0.882161	0.851307	ENY2/USP16/TAF9/TAF7	4
GO:0044275	BP	GO:0044275	cellular carbohydrate catabolic process	4/863	40/18800	0.109807	0.882161	0.851307	MGAM/ABHD10/PPP1R3B/PYGL	4
GO:0045841	BP	GO:0045841	negative regulation of mitotic metaphase/anaphase transition	4/863	40/18800	0.109807	0.882161	0.851307	GEN1/PSMG2/FBXO5/ANAPC15	4
GO:0018208	BP	GO:0018208	peptidyl-proline modification	5/863	56/18800	0.113419	0.887093	0.856066	FKBP3/PPIG/PPWD1/RANBP2/PPIE	5
GO:0044265	BP	GO:0044265	cellular macromolecule catabolic process	61/863	1137/18800	0.113821	0.887093	0.856066	PHAX/DNAJB9/CHMP5/FBXL22/PSMD14/PRKACA/USP1/TGFB1I1/GSPT2/SLIRP/HSP90AA1/KLHL42/PSMA4/EXOSC8/CAMLG/CRBN/NEMF/RPS27A/RPL11/SSB/CHMP4A/KLHDC1/USP16/DNAJC10/PSMB1/EXOSC9/BIRC2/WWP1/ADAMTS7/UFL1/SNX5/RPL5/USP47/HSP90B1/DIS3/ASCC3/EIF3E/BNIP3/TTC3/SELENOS/TTC37/RPL23/MTREX/PSMA2/OMA1/CUL5/HACE1/UBE3A/TAF9/ELOC/PSMC6/PSMC2/TAF1/LRPPRC/FXR1/FASTKD2/MAP1A/USP12/LSM1/FBXL13/GZMA	61
GO:0042116	BP	GO:0042116	macrophage activation	8/863	106/18800	0.11415	0.887093	0.856066	AIF1/HSPD1/TLR4/GRN/ITGAM/STAP1/SBNO2/DYSF	8
GO:1903707	BP	GO:1903707	negative regulation of hemopoiesis	8/863	106/18800	0.11415	0.887093	0.856066	ANXA1/PTPN2/FGL2/TLR4/ZC3H8/LRRC17/HSPA9/PGLYRP1	8
GO:0048284	BP	GO:0048284	organelle fusion	10/863	141/18800	0.114383	0.887093	0.856066	ANXA1/EEA1/MFN1/USO1/MIGA1/VAMP8/BNIP3/SAMD9/OMA1/DYSF	10
GO:0022411	BP	GO:0022411	cellular component disassembly	27/863	460/18800	0.114624	0.887093	0.856066	FUNDC1/MTIF3/SWAP70/CHMP5/MRPL58/UFM1/DNAJC17/VPS13C/UFC1/CHMP4A/ATG2A/MAP1LC3B2/ATG9A/UFL1/TWF1/VAMP8/TOMM7/BNIP3/ZFAND1/RPL23/ATG5/ITGAM/EIF5A2/MMP9/MAP1A/ABCE1/VRK1	27
GO:0014829	BP	GO:0014829	vascular associated smooth muscle contraction	3/863	26/18800	0.114791	0.887093	0.856066	RAP1GDS1/MKKS/P2RX1	3
GO:0015986	BP	GO:0015986	proton motive force-driven ATP synthesis	3/863	26/18800	0.114791	0.887093	0.856066	ATP5PO/ATP5F1C/ATP5ME	3
GO:0019883	BP	GO:0019883	antigen processing and presentation of endogenous antigen	3/863	26/18800	0.114791	0.887093	0.856066	AZGP1/HLA-DRA/ATG5	3
GO:0031167	BP	GO:0031167	rRNA methylation	3/863	26/18800	0.114791	0.887093	0.856066	METTL5/TFB1M/TRMT61B	3
GO:0035872	BP	GO:0035872	nucleotide-binding domain, leucine rich repeat containing receptor signaling pathway	3/863	26/18800	0.114791	0.887093	0.856066	TLR4/BIRC2/BIRC3	3
GO:0045324	BP	GO:0045324	late endosome to vacuole transport	3/863	26/18800	0.114791	0.887093	0.856066	CHMP5/TMEM50B/CHMP4A	3
GO:0046037	BP	GO:0046037	GMP metabolic process	3/863	26/18800	0.114791	0.887093	0.856066	ADK/GMPS/ADSL	3
GO:0051204	BP	GO:0051204	protein insertion into mitochondrial membrane	3/863	26/18800	0.114791	0.887093	0.856066	HSP90AA1/TIMM8B/ROMO1	3
GO:0070199	BP	GO:0070199	establishment of protein localization to chromosome	3/863	26/18800	0.114791	0.887093	0.856066	CCT3/CCT8/CCT2	3
GO:1901623	BP	GO:1901623	regulation of lymphocyte chemotaxis	3/863	26/18800	0.114791	0.887093	0.856066	PADI2/XCL1/CCL4	3
GO:0006606	BP	GO:0006606	protein import into nucleus	11/863	159/18800	0.115051	0.887093	0.856066	RANBP6/APPL1/HIKESHI/UFM1/RAN/FAM53C/NUP107/ZIC1/RPL23/KPNA5/RANBP2	11
GO:0006418	BP	GO:0006418	tRNA aminoacylation for protein translation	4/863	41/18800	0.117514	0.887093	0.856066	GARS1/RARS1/LARS1/NARS2	4
GO:0030488	BP	GO:0030488	tRNA methylation	4/863	41/18800	0.117514	0.887093	0.856066	TYW3/TRMT10C/MTO1/TRMT61B	4
GO:0032733	BP	GO:0032733	positive regulation of interleukin-10 production	4/863	41/18800	0.117514	0.887093	0.856066	HSPD1/TLR4/PIBF1/XCL1	4
GO:0060421	BP	GO:0060421	positive regulation of heart growth	4/863	41/18800	0.117514	0.887093	0.856066	HEY2/MIR17HG/BASP1/PARP2	4
GO:0001833	BP	GO:0001833	inner cell mass cell proliferation	2/863	13/18800	0.117532	0.887093	0.856066	COPS2/SBDS	2
GO:0009650	BP	GO:0009650	UV protection	2/863	13/18800	0.117532	0.887093	0.856066	XPA/MC1R	2
GO:0010745	BP	GO:0010745	negative regulation of macrophage derived foam cell differentiation	2/863	13/18800	0.117532	0.887093	0.856066	ABCG1/ABCA1	2
GO:0016024	BP	GO:0016024	CDP-diacylglycerol biosynthetic process	2/863	13/18800	0.117532	0.887093	0.856066	GPAT3/AGPAT5	2
GO:0016078	BP	GO:0016078	tRNA catabolic process	2/863	13/18800	0.117532	0.887093	0.856066	EXOSC8/EXOSC9	2
GO:0031392	BP	GO:0031392	regulation of prostaglandin biosynthetic process	2/863	13/18800	0.117532	0.887093	0.856066	ANXA1/PIBF1	2
GO:0033700	BP	GO:0033700	phospholipid efflux	2/863	13/18800	0.117532	0.887093	0.856066	ABCG1/ABCA1	2
GO:0035721	BP	GO:0035721	intraciliary retrograde transport	2/863	13/18800	0.117532	0.887093	0.856066	TTC21B/DYNLT2B	2
GO:0042363	BP	GO:0042363	fat-soluble vitamin catabolic process	2/863	13/18800	0.117532	0.887093	0.856066	CYP4F2/CYP4F3	2
GO:0043379	BP	GO:0043379	memory T cell differentiation	2/863	13/18800	0.117532	0.887093	0.856066	FGL2/HLA-DRA	2
GO:0045039	BP	GO:0045039	protein insertion into mitochondrial inner membrane	2/863	13/18800	0.117532	0.887093	0.856066	TIMM8B/ROMO1	2
GO:0046185	BP	GO:0046185	aldehyde catabolic process	2/863	13/18800	0.117532	0.887093	0.856066	ESD/ADH5	2
GO:0046761	BP	GO:0046761	viral budding from plasma membrane	2/863	13/18800	0.117532	0.887093	0.856066	CHMP5/CHMP4A	2
GO:0051132	BP	GO:0051132	NK T cell activation	2/863	13/18800	0.117532	0.887093	0.856066	HSPH1/IL18	2
GO:0051775	BP	GO:0051775	response to redox state	2/863	13/18800	0.117532	0.887093	0.856066	SELENOS/ADH5	2
GO:0070914	BP	GO:0070914	UV-damage excision repair	2/863	13/18800	0.117532	0.887093	0.856066	XPA/MC1R	2
GO:0071027	BP	GO:0071027	nuclear RNA surveillance	2/863	13/18800	0.117532	0.887093	0.856066	EXOSC8/EXOSC9	2
GO:0071028	BP	GO:0071028	nuclear mRNA surveillance	2/863	13/18800	0.117532	0.887093	0.856066	EXOSC8/EXOSC9	2
GO:0071287	BP	GO:0071287	cellular response to manganese ion	2/863	13/18800	0.117532	0.887093	0.856066	EIF2AK3/EIF2S1	2
GO:0097499	BP	GO:0097499	protein localization to non-motile cilium	2/863	13/18800	0.117532	0.887093	0.856066	ARL13B/TTC21B	2
GO:0110096	BP	GO:0110096	cellular response to aldehyde	2/863	13/18800	0.117532	0.887093	0.856066	ESD/ADH5	2
GO:1904925	BP	GO:1904925	positive regulation of autophagy of mitochondrion in response to mitochondrial depolarization	2/863	13/18800	0.117532	0.887093	0.856066	VPS13C/TOMM7	2
GO:0060341	BP	GO:0060341	regulation of cellular localization	44/863	797/18800	0.117545	0.887093	0.856066	BARD1/HDAC8/LARP7/APPL1/PRKACA/NMD3/UFM1/DNAJA1/ARV1/CCT3/GCC2/PDCD10/KIF20B/EIF2AK3/TTC21B/PCM1/CNIH2/CCT8/RAN/DYNLT2B/HMGN3/ZIC1/CCT2/VAMP8/TOMM7/CCDC88A/ZFAND1/ATG5/ITGAM/RIOK2/GNL3/AKAP5/LMAN1/CEP290/PRKCI/PINX1/SAR1B/MAP1A/GPR27/NUS1/XCL1/SNX4/P2RX1/RHOU	44
GO:0042594	BP	GO:0042594	response to starvation	13/863	196/18800	0.117721	0.8872	0.85617	EIF2A/MIOS/EIF2AK3/ACADM/MAP1LC3B2/IMPACT/EIF2S1/SRD5A1/ADSL/LARS1/ATG5/ELAPOR1/DNAJC15	13
GO:0002381	BP	GO:0002381	immunoglobulin production involved in immunoglobulin-mediated immune response	6/863	73/18800	0.118101	0.887619	0.856574	SWAP70/THOC1/HSPD1/HLA-DRA/APLF/XCL1	6
GO:0016239	BP	GO:0016239	positive regulation of macroautophagy	6/863	73/18800	0.118101	0.887619	0.856574	ATG2A/TBK1/BNIP3/ELAPOR1/SNX4/SCOC	6
GO:0070925	BP	GO:0070925	organelle assembly	49/863	898/18800	0.118705	0.889897	0.858772	CEP152/CHMP5/FBXO5/RO60/EIF2A/BCCIP/ARL13B/SMC3/MKKS/PCM1/RPL11/DYNLT2B/IFT57/CHMP4A/CSRP2/ATG2A/MAP1LC3B2/EIF2S1/ATG9A/DHX29/PIBF1/RPL5/LSM3/RPF2/CCDC88A/CEP135/SBDS/SCLT1/HAUS1/CENPK/ATG5/IQCB1/CETN2/ELAPOR1/CEP290/MTERF4/DRG1/FASTKD2/GORAB/HAUS3/SNX4/IFT20/RPS27L/RPS23/ATP6V1D/RPL24/NTNG2/MZT1/RABL2B	49
GO:0000045	BP	GO:0000045	autophagosome assembly	8/863	107/18800	0.118729	0.889897	0.858772	CHMP4A/ATG2A/MAP1LC3B2/ATG9A/ATG5/ELAPOR1/SNX4/IFT20	8
GO:0030901	BP	GO:0030901	midbrain development	7/863	90/18800	0.119386	0.893601	0.862347	NDUFS3/BASP1/PADI2/ZNF430/TAF1/NDST1/UQCRQ	7
GO:0008033	BP	GO:0008033	tRNA processing	9/863	125/18800	0.121181	0.905798	0.874118	TYW3/RTRAF/DDX1/SSB/CDKAL1/TRMT10C/MTO1/TYW5/TRMT61B	9
GO:0006473	BP	GO:0006473	protein acetylation	14/863	216/18800	0.12299	0.918065	0.885955	BRD7/NAA16/NFYB/HAT1/GTF2B/ENY2/YEATS4/SMC5/ESCO1/ATG5/NAA15/TAF9/TAF1/TAF7	14
GO:0005976	BP	GO:0005976	polysaccharide metabolic process	8/863	108/18800	0.123404	0.918654	0.886524	PPP1R2B/MGAM/ACADM/SELENOS/PPP1R3B/B4GALT5/PYGL/NDST1	8
GO:1902749	BP	GO:1902749	regulation of cell cycle G2/M phase transition	8/863	108/18800	0.123404	0.918654	0.886524	MRE11/FBXO5/SYF2/USP47/NAE1/ZNF830/MRNIP/PINX1	8
GO:0006073	BP	GO:0006073	cellular glucan metabolic process	6/863	74/18800	0.123852	0.91949	0.88733	PPP1R2B/MGAM/ACADM/SELENOS/PPP1R3B/PYGL	6
GO:0044042	BP	GO:0044042	glucan metabolic process	6/863	74/18800	0.123852	0.91949	0.88733	PPP1R2B/MGAM/ACADM/SELENOS/PPP1R3B/PYGL	6
GO:0032607	BP	GO:0032607	interferon-alpha production	3/863	27/18800	0.124967	0.924012	0.891694	HSPD1/TLR4/TBK1	3
GO:0032647	BP	GO:0032647	regulation of interferon-alpha production	3/863	27/18800	0.124967	0.924012	0.891694	HSPD1/TLR4/TBK1	3
GO:0071624	BP	GO:0071624	positive regulation of granulocyte chemotaxis	3/863	27/18800	0.124967	0.924012	0.891694	CXCL8/DAPK2/XCL1	3
GO:0009167	BP	GO:0009167	purine ribonucleoside monophosphate metabolic process	4/863	42/18800	0.125448	0.925076	0.892721	AK4/ADK/GMPS/ADSL	4
GO:1902100	BP	GO:1902100	negative regulation of metaphase/anaphase transition of cell cycle	4/863	42/18800	0.125448	0.925076	0.892721	GEN1/PSMG2/FBXO5/ANAPC15	4
GO:0006289	BP	GO:0006289	nucleotide-excision repair	5/863	58/18800	0.126586	0.92971	0.897193	POLK/GTF2H5/CETN2/XPA/RPA3	5
GO:0019369	BP	GO:0019369	arachidonic acid metabolic process	5/863	58/18800	0.126586	0.92971	0.897193	CYP2A7/CYP4F2/PNPLA8/CYP4F3/ALOX15	5
GO:0032481	BP	GO:0032481	positive regulation of type I interferon production	5/863	58/18800	0.126586	0.92971	0.897193	HSP90AA1/HSPD1/TLR4/TBK1/GAPDH	5
GO:0006479	BP	GO:0006479	protein methylation	13/863	199/18800	0.127947	0.937198	0.904419	EED/NFYB/PAXBP1/SETDB2/PRMT9/SMYD2/PWP1/SNRPD3/WDR61/RAB3D/DPY30/METTL18/EEF1AKMT2	13
GO:0008213	BP	GO:0008213	protein alkylation	13/863	199/18800	0.127947	0.937198	0.904419	EED/NFYB/PAXBP1/SETDB2/PRMT9/SMYD2/PWP1/SNRPD3/WDR61/RAB3D/DPY30/METTL18/EEF1AKMT2	13
GO:1901988	BP	GO:1901988	negative regulation of cell cycle phase transition	16/863	255/18800	0.128341	0.938825	0.905989	GEN1/BRD7/PSMG2/MRE11/THOC1/RBL1/FBXO5/ETAA1/ANAPC15/SYF2/USP47/NAE1/ZNF830/MRNIP/PINX1/RPS27L	16
GO:0051235	BP	GO:0051235	maintenance of location	20/863	331/18800	0.128635	0.939671	0.906805	BARD1/MORC3/IBTK/ANKRD13C/PRKACA/PTPN2/VPS13C/NRIP1/FTHL17/TWF1/HSP90B1/STARD4/CCDC88A/ATG5/AKAP9/ABCG1/ANXA6/XCL1/ABCA1/GP1BA	20
GO:0002685	BP	GO:0002685	regulation of leukocyte migration	14/863	218/18800	0.1296	0.939671	0.906805	ANXA1/LRCH1/SWAP70/ECM1/AIF1/CXCL8/CD200R1/PADI2/DAPK2/ST3GAL4/ITGA4/STAP1/XCL1/CCL4	14
GO:0051170	BP	GO:0051170	import into nucleus	11/863	163/18800	0.130224	0.939671	0.906805	RANBP6/APPL1/HIKESHI/UFM1/RAN/FAM53C/NUP107/ZIC1/RPL23/KPNA5/RANBP2	11
GO:0009117	BP	GO:0009117	nucleotide metabolic process	28/863	487/18800	0.13085	0.939671	0.906805	GARS1/BPNT1/MFN1/GIMAP7/NUDT9/ATP5PO/AK4/CDA/ADK/NME7/RAN/NADK2/GMPS/MCEE/ADSL/ATP5F1C/PDHB/ATP5ME/HINT1/PPT2/DLD/UPB1/KYNU/HK3/AK6/RFK/GAPDH/PAPSS1	28
GO:2000113	BP	GO:2000113	negative regulation of cellular macromolecule biosynthetic process	17/863	275/18800	0.13179	0.939671	0.906805	SRP9/MRPL13/EXOSC8/EIF2AK3/BANK1/EIF2S1/EXOSC9/DIS3/EIF3E/SELENOS/FXR1/ITM2A/DBI/LSM1/ZNF540/GAPDH/PURA	17
GO:0006167	BP	GO:0006167	AMP biosynthetic process	2/863	14/18800	0.133119	0.939671	0.906805	ADK/ADSL	2
GO:0010872	BP	GO:0010872	regulation of cholesterol esterification	2/863	14/18800	0.133119	0.939671	0.906805	STARD4/ABCG1	2
GO:0014744	BP	GO:0014744	positive regulation of muscle adaptation	2/863	14/18800	0.133119	0.939671	0.906805	MIR17HG/AIF1	2
GO:0021554	BP	GO:0021554	optic nerve development	2/863	14/18800	0.133119	0.939671	0.906805	TMEM126A/RPL24	2
GO:0035589	BP	GO:0035589	G protein-coupled purinergic nucleotide receptor signaling pathway	2/863	14/18800	0.133119	0.939671	0.906805	GPR171/P2RY14	2
GO:0043101	BP	GO:0043101	purine-containing compound salvage	2/863	14/18800	0.133119	0.939671	0.906805	ADK/ADSL	2
GO:0043922	BP	GO:0043922	negative regulation by host of viral transcription	2/863	14/18800	0.133119	0.939671	0.906805	NUCKS1/CCL4	2
GO:0046341	BP	GO:0046341	CDP-diacylglycerol metabolic process	2/863	14/18800	0.133119	0.939671	0.906805	GPAT3/AGPAT5	2
GO:0046753	BP	GO:0046753	non-lytic viral release	2/863	14/18800	0.133119	0.939671	0.906805	CHMP5/CHMP4A	2
GO:0051984	BP	GO:0051984	positive regulation of chromosome segregation	2/863	14/18800	0.133119	0.939671	0.906805	SMC6/SMC5	2
GO:0055012	BP	GO:0055012	ventricular cardiac muscle cell differentiation	2/863	14/18800	0.133119	0.939671	0.906805	HEY2/ATG5	2
GO:0070141	BP	GO:0070141	response to UV-A	2/863	14/18800	0.133119	0.939671	0.906805	MME/MMP9	2
GO:0071871	BP	GO:0071871	response to epinephrine	2/863	14/18800	0.133119	0.939671	0.906805	PRKACA/SRD5A1	2
GO:0090239	BP	GO:0090239	regulation of histone H4 acetylation	2/863	14/18800	0.133119	0.939671	0.906805	ATG5/TAF7	2
GO:0090715	BP	GO:0090715	immunological memory formation process	2/863	14/18800	0.133119	0.939671	0.906805	FGL2/HLA-DRA	2
GO:0098734	BP	GO:0098734	macromolecule depalmitoylation	2/863	14/18800	0.133119	0.939671	0.906805	PPT2/ABHD10	2
GO:1903894	BP	GO:1903894	regulation of IRE1-mediated unfolded protein response	2/863	14/18800	0.133119	0.939671	0.906805	DNAJB9/UFL1	2
GO:1904923	BP	GO:1904923	regulation of autophagy of mitochondrion in response to mitochondrial depolarization	2/863	14/18800	0.133119	0.939671	0.906805	VPS13C/TOMM7	2
GO:0019748	BP	GO:0019748	secondary metabolic process	5/863	59/18800	0.13342	0.939671	0.906805	CBR4/CYP2A7/APPL1/MC1R/ARL1	5
GO:0035825	BP	GO:0035825	homologous recombination	5/863	59/18800	0.13342	0.939671	0.906805	MRE11/TOP2B/FANCM/NUCKS1/RAD50	5
GO:0006284	BP	GO:0006284	base-excision repair	4/863	43/18800	0.133602	0.939671	0.906805	USP47/PARP2/XPA/RPA3	4
GO:0033046	BP	GO:0033046	negative regulation of sister chromatid segregation	4/863	43/18800	0.133602	0.939671	0.906805	GEN1/PSMG2/FBXO5/ANAPC15	4
GO:0033048	BP	GO:0033048	negative regulation of mitotic sister chromatid segregation	4/863	43/18800	0.133602	0.939671	0.906805	GEN1/PSMG2/FBXO5/ANAPC15	4
GO:0034661	BP	GO:0034661	ncRNA catabolic process	4/863	43/18800	0.133602	0.939671	0.906805	EXOSC8/EXOSC9/DIS3/MTREX	4
GO:2000816	BP	GO:2000816	negative regulation of mitotic sister chromatid separation	4/863	43/18800	0.133602	0.939671	0.906805	GEN1/PSMG2/FBXO5/ANAPC15	4
GO:0002285	BP	GO:0002285	lymphocyte activation involved in immune response	13/863	201/18800	0.135035	0.948439	0.915267	ANXA1/SWAP70/THOC1/HSPD1/FGL2/TLR4/HLA-DRA/CD86/APLF/ITM2A/PGLYRP1/IL18/RPS6	13
GO:0002275	BP	GO:0002275	myeloid cell activation involved in immune response	7/863	93/18800	0.135195	0.948439	0.915267	VAMP8/GRN/ITGAM/SNX4/SBNO2/DYSF/CD177	7
GO:0007064	BP	GO:0007064	mitotic sister chromatid cohesion	3/863	28/18800	0.135453	0.949038	0.915845	NSMCE2/SMC3/SMC5	3
GO:0032984	BP	GO:0032984	protein-containing complex disassembly	15/863	239/18800	0.137278	0.960596	0.926998	SWAP70/CHMP5/MRPL58/DNAJC17/CHMP4A/MAP1LC3B2/TWF1/VAMP8/BNIP3/ZFAND1/RPL23/ATG5/EIF5A2/MAP1A/ABCE1	15
GO:0043543	BP	GO:0043543	protein acylation	16/863	258/18800	0.137743	0.962618	0.92895	ZDHHC13/BRD7/NAA16/NFYB/HAT1/GTF2B/ENY2/YEATS4/SMC5/DLD/ESCO1/ATG5/NAA15/TAF9/TAF1/TAF7	16
GO:1905037	BP	GO:1905037	autophagosome organization	8/863	111/18800	0.137996	0.963162	0.929475	CHMP4A/ATG2A/MAP1LC3B2/ATG9A/ATG5/ELAPOR1/SNX4/IFT20	8
GO:0016447	BP	GO:0016447	somatic recombination of immunoglobulin gene segments	5/863	60/18800	0.140417	0.977563	0.943372	SWAP70/THOC1/HSPD1/APLF/XRCC4	5
GO:0051205	BP	GO:0051205	protein insertion into membrane	5/863	60/18800	0.140417	0.977563	0.943372	HSP90AA1/CAMLG/TIMM8B/ROMO1/EMC2	5
GO:0018394	BP	GO:0018394	peptidyl-lysine acetylation	12/863	184/18800	0.140653	0.977969	0.943763	BRD7/NFYB/HAT1/GTF2B/ENY2/YEATS4/SMC5/ESCO1/ATG5/TAF9/TAF1/TAF7	12
GO:0006919	BP	GO:0006919	activation of cysteine-type endopeptidase activity involved in apoptotic process	6/863	77/18800	0.1419	0.979631	0.945368	CASP8AP2/EIF2AK3/HSPD1/IFT57/RPS27L/P2RX1	6
GO:0043154	BP	GO:0043154	negative regulation of cysteine-type endopeptidase activity involved in apoptotic process	6/863	77/18800	0.1419	0.979631	0.945368	BIRC2/USP47/TNFAIP8/MMP9/BIRC3/AQP1	6
GO:0070972	BP	GO:0070972	protein localization to endoplasmic reticulum	6/863	77/18800	0.1419	0.979631	0.945368	SRP9/ANKRD13C/SRP72/CHMP4A/SEC61G/SRP14	6
GO:0009126	BP	GO:0009126	purine nucleoside monophosphate metabolic process	4/863	44/18800	0.141965	0.979631	0.945368	AK4/ADK/GMPS/ADSL	4
GO:0021762	BP	GO:0021762	substantia nigra development	4/863	44/18800	0.141965	0.979631	0.945368	NDUFS3/BASP1/PADI2/ZNF430	4
GO:0043039	BP	GO:0043039	tRNA aminoacylation	4/863	44/18800	0.141965	0.979631	0.945368	GARS1/RARS1/LARS1/NARS2	4
GO:0051053	BP	GO:0051053	negative regulation of DNA metabolic process	10/863	148/18800	0.143399	0.982107	0.947758	GTPBP4/THOC1/FBXO5/SUB1/ZNF830/DNAJC2/ZNF93/PINX1/GZMA/RAD50	10
GO:0007093	BP	GO:0007093	mitotic cell cycle checkpoint signaling	9/863	130/18800	0.143768	0.982107	0.947758	GEN1/PSMG2/MRE11/ANAPC15/SYF2/NAE1/ZNF830/MRNIP/RPS27L	9
GO:0001906	BP	GO:0001906	cell killing	12/863	185/18800	0.144551	0.982107	0.947758	RAET1G/AZGP1/HLA-DRA/PRDX1/ROMO1/ITGAM/STAP1/XCL1/PGLYRP1/SH2D1A/IL18/GAPDH	12
GO:1901987	BP	GO:1901987	regulation of cell cycle phase transition	24/863	415/18800	0.146019	0.982107	0.947758	GEN1/ANXA1/NSMCE2/BRD7/PSMG2/MRE11/CDC26/THOC1/APPL1/PLRG1/RBL1/FBXO5/ETAA1/AIF1/ANAPC15/SYF2/USP47/NAE1/ZNF830/RIOK2/TAF1/MRNIP/PINX1/RPS27L	24
GO:0002825	BP	GO:0002825	regulation of T-helper 1 type immune response	3/863	29/18800	0.146229	0.982107	0.947758	ANXA1/XCL1/IL18	3
GO:0050686	BP	GO:0050686	negative regulation of mRNA processing	3/863	29/18800	0.146229	0.982107	0.947758	BARD1/SRSF7/RBMX	3
GO:0061082	BP	GO:0061082	myeloid leukocyte cytokine production	3/863	29/18800	0.146229	0.982107	0.947758	DDX21/DDX1/TLR4	3
GO:0090169	BP	GO:0090169	regulation of spindle assembly	3/863	29/18800	0.146229	0.982107	0.947758	CHMP5/CHMP4A/DRG1	3
GO:0002700	BP	GO:0002700	regulation of production of molecular mediator of immune response	11/863	167/18800	0.146433	0.982107	0.947758	DDX21/RAET1G/DNAJB9/THOC1/DDX1/TLR4/CD86/APLF/ATG5/XCL1/IL18	11
GO:0001909	BP	GO:0001909	leukocyte mediated cytotoxicity	9/863	131/18800	0.148526	0.982107	0.947758	RAET1G/AZGP1/HLA-DRA/PRDX1/ITGAM/STAP1/XCL1/SH2D1A/IL18	9
GO:0007049	BP	GO:0007049	cell cycle	90/863	1760/18800	0.148939	0.982107	0.947758	BARD1/GEN1/ANXA1/DDX12P/TBCE/POLA1/ERH/NSMCE2/CEP152/BRD7/HDAC8/PSMG2/MRE11/CHMP5/FBXL22/GTPBP4/CDC26/THOC1/RMDN1/APPL1/PRKACA/GSPT2/PLRG1/RBL1/FBXO5/KLHL42/CSPP1/SETDB2/CASP8AP2/ETAA1/BCCIP/AIF1/SMC3/RALA/ANAPC15/KIF20B/MITD1/SMC4/PCM1/RAN/CHMP4A/MAP3K11/USP16/YEATS4/BIRC2/SYF2/SUGT1/PIBF1/WDR12/SMC5/USP47/NUP37/TOP2B/NAE1/NUP43/MIS18A/E2F5/CEP135/SBDS/RPL23/ZNF830/HAUS1/CENPK/FANCM/ESCO1/CUL5/H…	90
GO:0000478	BP	GO:0000478	endonucleolytic cleavage involved in rRNA processing	2/863	15/18800	0.149135	0.982107	0.947758	KRI1/RPS21	2
GO:0000479	BP	GO:0000479	endonucleolytic cleavage of tricistronic rRNA transcript (SSU-rRNA, 5.8S rRNA, LSU-rRNA)	2/863	15/18800	0.149135	0.982107	0.947758	KRI1/RPS21	2
GO:0002468	BP	GO:0002468	dendritic cell antigen processing and presentation	2/863	15/18800	0.149135	0.982107	0.947758	FGL2/HLA-DRA	2
GO:0005980	BP	GO:0005980	glycogen catabolic process	2/863	15/18800	0.149135	0.982107	0.947758	PPP1R3B/PYGL	2
GO:0006620	BP	GO:0006620	post-translational protein targeting to endoplasmic reticulum membrane	2/863	15/18800	0.149135	0.982107	0.947758	CHMP4A/SEC61G	2
GO:0009111	BP	GO:0009111	vitamin catabolic process	2/863	15/18800	0.149135	0.982107	0.947758	CYP4F2/CYP4F3	2
GO:0009173	BP	GO:0009173	pyrimidine ribonucleoside monophosphate metabolic process	2/863	15/18800	0.149135	0.982107	0.947758	CDA/UPB1	2
GO:0031453	BP	GO:0031453	positive regulation of heterochromatin formation	2/863	15/18800	0.149135	0.982107	0.947758	SETDB2/ATF7IP2	2
GO:0032488	BP	GO:0032488	Cdc42 protein signal transduction	2/863	15/18800	0.149135	0.982107	0.947758	ABCA1/RHOU	2
GO:0033008	BP	GO:0033008	positive regulation of mast cell activation involved in immune response	2/863	15/18800	0.149135	0.982107	0.947758	VAMP8/SNX4	2
GO:0034380	BP	GO:0034380	high-density lipoprotein particle assembly	2/863	15/18800	0.149135	0.982107	0.947758	PRKACA/ABCA1	2
GO:0043306	BP	GO:0043306	positive regulation of mast cell degranulation	2/863	15/18800	0.149135	0.982107	0.947758	VAMP8/SNX4	2
GO:0045346	BP	GO:0045346	regulation of MHC class II biosynthetic process	2/863	15/18800	0.149135	0.982107	0.947758	TLR4/TAF7	2
GO:0046049	BP	GO:0046049	UMP metabolic process	2/863	15/18800	0.149135	0.982107	0.947758	CDA/UPB1	2
GO:0048308	BP	GO:0048308	organelle inheritance	2/863	15/18800	0.149135	0.982107	0.947758	PDCD10/VRK1	2
GO:0048313	BP	GO:0048313	Golgi inheritance	2/863	15/18800	0.149135	0.982107	0.947758	PDCD10/VRK1	2
GO:0055091	BP	GO:0055091	phospholipid homeostasis	2/863	15/18800	0.149135	0.982107	0.947758	ABCG1/ABCA1	2
GO:0060099	BP	GO:0060099	regulation of phagocytosis, engulfment	2/863	15/18800	0.149135	0.982107	0.947758	STAP1/ALOX15	2
GO:0060456	BP	GO:0060456	positive regulation of digestive system process	2/863	15/18800	0.149135	0.982107	0.947758	OPRL1/AQP1	2
GO:0071025	BP	GO:0071025	RNA surveillance	2/863	15/18800	0.149135	0.982107	0.947758	EXOSC8/EXOSC9	2
GO:0120263	BP	GO:0120263	positive regulation of heterochromatin organization	2/863	15/18800	0.149135	0.982107	0.947758	SETDB2/ATF7IP2	2
GO:1900102	BP	GO:1900102	negative regulation of endoplasmic reticulum unfolded protein response	2/863	15/18800	0.149135	0.982107	0.947758	DNAJB9/UFL1	2
GO:1904424	BP	GO:1904424	regulation of GTP binding	2/863	15/18800	0.149135	0.982107	0.947758	CLN5/EIF2S1	2
GO:1905153	BP	GO:1905153	regulation of membrane invagination	2/863	15/18800	0.149135	0.982107	0.947758	STAP1/ALOX15	2
GO:1905269	BP	GO:1905269	positive regulation of chromatin organization	2/863	15/18800	0.149135	0.982107	0.947758	SETDB2/ATF7IP2	2
GO:2000104	BP	GO:2000104	negative regulation of DNA-templated DNA replication	2/863	15/18800	0.149135	0.982107	0.947758	FBXO5/ZNF830	2
GO:2001279	BP	GO:2001279	regulation of unsaturated fatty acid biosynthetic process	2/863	15/18800	0.149135	0.982107	0.947758	ANXA1/PIBF1	2
GO:0006753	BP	GO:0006753	nucleoside phosphate metabolic process	28/863	495/18800	0.149412	0.982745	0.948373	GARS1/BPNT1/MFN1/GIMAP7/NUDT9/ATP5PO/AK4/CDA/ADK/NME7/RAN/NADK2/GMPS/MCEE/ADSL/ATP5F1C/PDHB/ATP5ME/HINT1/PPT2/DLD/UPB1/KYNU/HK3/AK6/RFK/GAPDH/PAPSS1	28
GO:0042088	BP	GO:0042088	T-helper 1 type immune response	4/863	45/18800	0.15053	0.985366	0.950903	ANXA1/TLR4/XCL1/IL18	4
GO:0043038	BP	GO:0043038	amino acid activation	4/863	45/18800	0.15053	0.985366	0.950903	GARS1/RARS1/LARS1/NARS2	4
GO:0051985	BP	GO:0051985	negative regulation of chromosome segregation	4/863	45/18800	0.15053	0.985366	0.950903	GEN1/PSMG2/FBXO5/ANAPC15	4
GO:1905819	BP	GO:1905819	negative regulation of chromosome separation	4/863	45/18800	0.15053	0.985366	0.950903	GEN1/PSMG2/FBXO5/ANAPC15	4
GO:0010498	BP	GO:0010498	proteasomal protein catabolic process	28/863	496/18800	0.151835	0.992445	0.957734	DNAJB9/FBXL22/PSMD14/PRKACA/KLHL42/PSMA4/CAMLG/CRBN/NEMF/RPL11/KLHDC1/DNAJC10/PSMB1/BIRC2/WWP1/UFL1/HSP90B1/ASCC3/SELENOS/PSMA2/CUL5/HACE1/TAF9/PSMC6/PSMC2/TAF1/MAP1A/FBXL13	28
GO:0006497	BP	GO:0006497	protein lipidation	7/863	96/18800	0.151973	0.992445	0.957734	ZDHHC13/PIGK/DPM1/ATG5/PIGH/DBI/ABCA1	7
GO:0010608	BP	GO:0010608	post-transcriptional regulation of gene expression	57/863	1082/18800	0.153389	1	0.965024	PHAX/SRP9/MRPL13/MIR17HG/MIR518C/MIRLET7F1/SEPSECS/SARNP/TSN/TSNAX/LARP4/EXOSC8/EIF2A/EIF2S3/MIR3065/EIF2AK3/BANK1/PUM3/PTCD3/RAN/DDX1/MIR194-2HG/USP16/IMPACT/EIF2S1/TRMT10C/EXOSC9/DHX29/MIR339/MATR3/RPL5/MIR340/COA3/EIF4A2/UQCC2/DIS3/EIF3E/METTL5/DPH6/EIF5A2/DPH5/METTL18/LRPPRC/FXR1/FASTKD2/MIR501/MIR1226/NGDN/MIR550A3/LSM1/ZNF540/ABCE1/RPS27L/EIF4B/MIR29B2CHG/GAPDH/PURA	57
GO:0016482	BP	GO:0016482	cytosolic transport	11/863	169/18800	0.154914	1	0.965024	SNX2/AP1AR/VPS29/EEA1/CLN5/GCC2/VPS13C/CCDC91/SNX5/HOOK1/ARL1	11
GO:0001916	BP	GO:0001916	positive regulation of T cell mediated cytotoxicity	3/863	30/18800	0.157272	1	0.965024	AZGP1/HLA-DRA/XCL1	3
GO:0009218	BP	GO:0009218	pyrimidine ribonucleotide metabolic process	3/863	30/18800	0.157272	1	0.965024	CDA/NME7/UPB1	3
GO:0031365	BP	GO:0031365	N-terminal protein amino acid modification	3/863	30/18800	0.157272	1	0.965024	NAA16/METAP2/NAA15	3
GO:0043032	BP	GO:0043032	positive regulation of macrophage activation	3/863	30/18800	0.157272	1	0.965024	HSPD1/TLR4/STAP1	3
GO:0043094	BP	GO:0043094	cellular metabolic compound salvage	3/863	30/18800	0.157272	1	0.965024	CDA/ADK/ADSL	3
GO:0090151	BP	GO:0090151	establishment of protein localization to mitochondrial membrane	3/863	30/18800	0.157272	1	0.965024	HSP90AA1/TIMM8B/ROMO1	3
GO:1900101	BP	GO:1900101	regulation of endoplasmic reticulum unfolded protein response	3/863	30/18800	0.157272	1	0.965024	DNAJB9/PTPN2/UFL1	3
GO:1902230	BP	GO:1902230	negative regulation of intrinsic apoptotic signaling pathway in response to DNA damage	3/863	30/18800	0.157272	1	0.965024	TPT1/USP47/TAF9	3
GO:1990868	BP	GO:1990868	response to chemokine	7/863	97/18800	0.157772	1	0.965024	LRCH1/ACKR4/CXCL8/PADI2/XCL1/CCL4/PF4V1	7
GO:1990869	BP	GO:1990869	cellular response to chemokine	7/863	97/18800	0.157772	1	0.965024	LRCH1/ACKR4/CXCL8/PADI2/XCL1/CCL4/PF4V1	7
GO:0000075	BP	GO:0000075	cell cycle checkpoint signaling	11/863	170/18800	0.159247	1	0.965024	GEN1/PSMG2/MRE11/THOC1/ETAA1/ANAPC15/SYF2/NAE1/ZNF830/MRNIP/RPS27L	11
GO:0010939	BP	GO:0010939	regulation of necrotic cell death	4/863	46/18800	0.159285	1	0.965024	BIRC2/ATG9A/BNIP3/BIRC3	4
GO:0033047	BP	GO:0033047	regulation of mitotic sister chromatid segregation	4/863	46/18800	0.159285	1	0.965024	GEN1/PSMG2/FBXO5/ANAPC15	4
GO:0045581	BP	GO:0045581	negative regulation of T cell differentiation	4/863	46/18800	0.159285	1	0.965024	ANXA1/PTPN2/FGL2/ZC3H8	4
GO:0001895	BP	GO:0001895	retina homeostasis	6/863	80/18800	0.161082	1	0.965024	DRAM2/MKKS/AZGP1/PRDX1/IQCB1/SOD1	6
GO:0009057	BP	GO:0009057	macromolecule catabolic process	69/863	1334/18800	0.161859	1	0.965024	BARD1/PHAX/DNAJB9/CHMP5/FBXL22/PSMD14/CLN5/PRKACA/USP1/TGFB1I1/GSPT2/SLIRP/HSP90AA1/KLHL42/PSMA4/EXOSC8/CAMLG/MGAM/CRBN/NEMF/RPS27A/RPL11/SSB/CHMP4A/KLHDC1/USP16/DNAJC10/PSMB1/EXOSC9/BIRC2/WWP1/ADAMTS7/UFL1/SNX5/RPL5/USP47/HSP90B1/DIS3/ASCC3/EIF3E/BNIP3/TTC3/SELENOS/TTC37/RPL23/MTREX/PSMA2/OMA1/ATG5/CUL5/HACE1/UBE3A/TAF9/ABHD10/ELOC/PSMC6/PSMC2/TAF1/LRPPRC/FXR1/PPP1R3B/FASTKD2/MAP1A/USP12/LSM1/PG…	69
GO:0006368	BP	GO:0006368	transcription elongation by RNA polymerase II promoter	5/863	63/18800	0.162323	1	0.965024	LARP7/ENY2/EAF2/WDR61/WDR43	5
GO:0014074	BP	GO:0014074	response to purine-containing compound	9/863	134/18800	0.16326	1	0.965024	BIRC2/SRD5A1/HSP90B1/AKAP9/TAF1/FDX1/SOD1/P2RX1/AQP1	9
GO:0002718	BP	GO:0002718	regulation of cytokine production involved in immune response	7/863	98/18800	0.163671	1	0.965024	DDX21/RAET1G/DDX1/TLR4/ATG5/XCL1/IL18	7
GO:0071675	BP	GO:0071675	regulation of mononuclear cell migration	8/863	116/18800	0.164129	1	0.965024	LRCH1/ECM1/AIF1/CD200R1/PADI2/ITGA4/XCL1/CCL4	8
GO:0006004	BP	GO:0006004	fucose metabolic process	2/863	16/18800	0.165509	1	0.965024	FUCA2/FUOM	2
GO:0006266	BP	GO:0006266	DNA ligation	2/863	16/18800	0.165509	1	0.965024	APLF/XRCC4	2
GO:0017014	BP	GO:0017014	protein nitrosylation	2/863	16/18800	0.165509	1	0.965024	GAPDH/ADH5	2
GO:0018119	BP	GO:0018119	peptidyl-cysteine S-nitrosylation	2/863	16/18800	0.165509	1	0.965024	GAPDH/ADH5	2
GO:0032095	BP	GO:0032095	regulation of response to food	2/863	16/18800	0.165509	1	0.965024	MKKS/NUCB2	2
GO:0035067	BP	GO:0035067	negative regulation of histone acetylation	2/863	16/18800	0.165509	1	0.965024	ATG5/TAF7	2
GO:0035641	BP	GO:0035641	locomotory exploration behavior	2/863	16/18800	0.165509	1	0.965024	CRBN/UBE3A	2
GO:0042448	BP	GO:0042448	progesterone metabolic process	2/863	16/18800	0.165509	1	0.965024	SRD5A1/DHRS9	2
GO:0042532	BP	GO:0042532	negative regulation of tyrosine phosphorylation of STAT protein	2/863	16/18800	0.165509	1	0.965024	PTPN2/PIBF1	2
GO:0045342	BP	GO:0045342	MHC class II biosynthetic process	2/863	16/18800	0.165509	1	0.965024	TLR4/TAF7	2
GO:0046135	BP	GO:0046135	pyrimidine nucleoside catabolic process	2/863	16/18800	0.165509	1	0.965024	CDA/UPB1	2
GO:0061684	BP	GO:0061684	chaperone-mediated autophagy	2/863	16/18800	0.165509	1	0.965024	HSP90AA1/ATG5	2
GO:0070071	BP	GO:0070071	proton-transporting two-sector ATPase complex assembly	2/863	16/18800	0.165509	1	0.965024	TMEM242/TMEM70	2
GO:0080009	BP	GO:0080009	mRNA methylation	2/863	16/18800	0.165509	1	0.965024	TRMT10C/TRMT61B	2
GO:0099116	BP	GO:0099116	tRNA 5'-end processing	2/863	16/18800	0.165509	1	0.965024	SSB/TRMT10C	2
GO:1900044	BP	GO:1900044	regulation of protein K63-linked ubiquitination	2/863	16/18800	0.165509	1	0.965024	BIRC2/UBE2V2	2
GO:1903236	BP	GO:1903236	regulation of leukocyte tethering or rolling	2/863	16/18800	0.165509	1	0.965024	ST3GAL4/ITGA4	2
GO:2000001	BP	GO:2000001	regulation of DNA damage checkpoint	2/863	16/18800	0.165509	1	0.965024	THOC1/ETAA1	2
GO:0001774	BP	GO:0001774	microglial cell activation	4/863	47/18800	0.168223	1	0.965024	AIF1/GRN/ITGAM/STAP1	4
GO:1905953	BP	GO:1905953	negative regulation of lipid localization	4/863	47/18800	0.168223	1	0.965024	CYP4F2/PTPN2/ABCG1/ABCA1	4
GO:0006506	BP	GO:0006506	GPI anchor biosynthetic process	3/863	31/18800	0.168562	1	0.965024	PIGK/DPM1/PIGH	3
GO:0006613	BP	GO:0006613	cotranslational protein targeting to membrane	3/863	31/18800	0.168562	1	0.965024	SRP9/SRP72/SRP14	3
GO:2000406	BP	GO:2000406	positive regulation of T cell migration	3/863	31/18800	0.168562	1	0.965024	AIF1/ITGA4/XCL1	3
GO:0055086	BP	GO:0055086	nucleobase-containing small molecule metabolic process	31/863	563/18800	0.169608	1	0.965024	ERH/GARS1/BPNT1/MFN1/GIMAP7/NUDT9/ATP5PO/AK4/CDA/ADK/NME7/RAN/NADK2/GMPS/TGDS/DPM1/MCEE/ADSL/ATP5F1C/PDHB/ATP5ME/HINT1/PPT2/DLD/UPB1/KYNU/HK3/AK6/RFK/GAPDH/PAPSS1	31
GO:0050764	BP	GO:0050764	regulation of phagocytosis	7/863	99/18800	0.169667	1	0.965024	FCN3/APPL1/ATG5/STAP1/SOD1/ALOX15/DYSF	7
GO:0019219	BP	GO:0019219	regulation of nucleobase-containing compound metabolic process	195/863	3995/18800	0.171689	1	0.965024	BARD1/ZNF184/DDX21/HCFC2/PHAX/ZNF718/ZNF253/EED/ZNF326/HEY2/BRD7/HDAC8/RSF1/ZNF440/MRE11/FCN3/LARP7/NAA16/GTPBP4/THOC1/NSRP1/ECM1/USP1/TGFB1I1/ZNF484/ZNF85/SARNP/NFYB/DEK/SLIRP/ZNF644/ZNF25/RBL1/HSP90AA1/PAXBP1/NMD3/FBXO5/PTPN2/DNAJC17/SETDB2/DDX20/COPS2/CASP8AP2/EXOSC8/CCT3/NRIP1/AK4/ZFP3/CDA/SMC3/SUB1/VDR/ZNF578/EIF2AK3/TTC21B/ZNF239/SMYD2/CCT8/ZNF780A/RTRAF/DDX1/ZNF366/BASP1/ENY2/ACTN1/CAND1/Z…	195
GO:0018393	BP	GO:0018393	internal peptidyl-lysine acetylation	11/863	173/18800	0.172604	1	0.965024	BRD7/NFYB/HAT1/GTF2B/ENY2/YEATS4/SMC5/ATG5/TAF9/TAF1/TAF7	11
GO:0006164	BP	GO:0006164	purine nucleotide biosynthetic process	12/863	192/18800	0.1734	1	0.965024	ATP5PO/AK4/ADK/NME7/GMPS/ADSL/ATP5F1C/PDHB/ATP5ME/PPT2/DLD/PAPSS1	12
GO:0042180	BP	GO:0042180	cellular ketone metabolic process	13/863	211/18800	0.173591	1	0.965024	CBR4/ANXA1/CYP4F2/NDUFA9/SRD5A1/PIBF1/STARD4/CYP4F3/GLO1/CRYZL1/KYNU/DHRS9/DHRS4	13
GO:0009150	BP	GO:0009150	purine ribonucleotide metabolic process	21/863	366/18800	0.173804	1	0.965024	BPNT1/MFN1/GIMAP7/NUDT9/ATP5PO/AK4/ADK/NME7/RAN/GMPS/MCEE/ADSL/ATP5F1C/PDHB/ATP5ME/HINT1/PPT2/DLD/HK3/GAPDH/PAPSS1	21
GO:0008589	BP	GO:0008589	regulation of smoothened signaling pathway	6/863	82/18800	0.174456	1	0.965024	PRKACA/TTC21B/ZIC1/CHSY1/GORAB/NDST1	6
GO:0002367	BP	GO:0002367	cytokine production involved in immune response	7/863	100/18800	0.175757	1	0.965024	DDX21/RAET1G/DDX1/TLR4/ATG5/XCL1/IL18	7
GO:0032527	BP	GO:0032527	protein exit from endoplasmic reticulum	4/863	48/18800	0.177333	1	0.965024	GCC2/HSP90B1/SELENOS/SAR1B	4
GO:0045839	BP	GO:0045839	negative regulation of mitotic nuclear division	4/863	48/18800	0.177333	1	0.965024	GEN1/PSMG2/FBXO5/ANAPC15	4
GO:0002260	BP	GO:0002260	lymphocyte homeostasis	5/863	65/18800	0.177641	1	0.965024	MIR17HG/CAMLG/ZC3H8/RPS6/GPR174	5
GO:0051310	BP	GO:0051310	metaphase plate congression	5/863	65/18800	0.177641	1	0.965024	CHMP5/RMDN1/CHMP4A/PIBF1/PINX1	5
GO:1902017	BP	GO:1902017	regulation of cilium assembly	5/863	65/18800	0.177641	1	0.965024	DYNLT2B/CCDC88A/CEP135/ATG5/IFT20	5
GO:0051246	BP	GO:0051246	regulation of protein metabolic process	129/863	2601/18800	0.178616	1	0.965024	BARD1/CSHL1/SRP9/IBTK/BRD7/HDAC8/MRPL13/MRE11/SWAP70/GTPBP4/PSMD14/SEPSECS/ECM1/PPP1R2B/PRKACA/SARNP/NFYB/HSP90AA1/PAXBP1/FBXO5/PTPN2/DNAJA1/VBP1/LARP4/CASP8AP2/EXOSC8/CAMLG/EIF2A/ETAA1/BCCIP/PDCD10/AIF1/EIF2S3/EIF2AK3/BANK1/PUM3/RPL11/HSPD1/PTCD3/RTRAF/DDX1/IFT57/MAP3K11/USP16/DNAJC10/IMPACT/TLR4/EIF2S1/TRMT10C/TMEM119/EXOSC9/BIRC2/WWP1/DHX29/PIBF1/RTN2/TBK1/UFL1/MIR339/RPL5/USP47/TWF1/CD86/HSP9…	129
GO:0071496	BP	GO:0071496	cellular response to external stimulus	18/863	309/18800	0.179488	1	0.965024	CASP8AP2/AIF1/CDA/MIOS/VDR/EIF2AK3/MAP1LC3B2/IMPACT/TLR4/EIF2S1/SRD5A1/LARS1/BNIP3/ATG5/ELAPOR1/ITGA4/DNAJC15/AQP1	18
GO:0001516	BP	GO:0001516	prostaglandin biosynthetic process	3/863	32/18800	0.180078	1	0.965024	ANXA1/PNPLA8/PIBF1	3
GO:0002717	BP	GO:0002717	positive regulation of natural killer cell mediated immunity	3/863	32/18800	0.180078	1	0.965024	RAET1G/SH2D1B/SH2D1A	3
GO:0006505	BP	GO:0006505	GPI anchor metabolic process	3/863	32/18800	0.180078	1	0.965024	PIGK/DPM1/PIGH	3
GO:0008156	BP	GO:0008156	negative regulation of DNA replication	3/863	32/18800	0.180078	1	0.965024	GTPBP4/FBXO5/ZNF830	3
GO:0010165	BP	GO:0010165	response to X-ray	3/863	32/18800	0.180078	1	0.965024	ANXA1/NUCKS1/XRCC4	3
GO:0010743	BP	GO:0010743	regulation of macrophage derived foam cell differentiation	3/863	32/18800	0.180078	1	0.965024	ABCG1/ABCA1/IL18	3
GO:0019082	BP	GO:0019082	viral protein processing	3/863	32/18800	0.180078	1	0.965024	ST6GALNAC2/ST3GAL4/MGAT4A	3
GO:0030201	BP	GO:0030201	heparan sulfate proteoglycan metabolic process	3/863	32/18800	0.180078	1	0.965024	SULF2/HS6ST1/NDST1	3
GO:0032509	BP	GO:0032509	endosome transport via multivesicular body sorting pathway	3/863	32/18800	0.180078	1	0.965024	CHMP5/TMEM50B/CHMP4A	3
GO:0036297	BP	GO:0036297	interstrand cross-link repair	3/863	32/18800	0.180078	1	0.965024	FANCM/NUCKS1/XPA	3
GO:0046457	BP	GO:0046457	prostanoid biosynthetic process	3/863	32/18800	0.180078	1	0.965024	ANXA1/PNPLA8/PIBF1	3
GO:0051642	BP	GO:0051642	centrosome localization	3/863	32/18800	0.180078	1	0.965024	AKAP9/RANBP2/IFT20	3
GO:1902624	BP	GO:1902624	positive regulation of neutrophil migration	3/863	32/18800	0.180078	1	0.965024	CXCL8/DAPK2/XCL1	3
GO:0072676	BP	GO:0072676	lymphocyte migration	8/863	119/18800	0.180827	1	0.965024	LRCH1/ECM1/AIF1/CD200R1/PADI2/ITGA4/XCL1/CCL4	8
GO:0002274	BP	GO:0002274	myeloid leukocyte activation	14/863	232/18800	0.181251	1	0.965024	ANXA1/AIF1/CXCL8/HSPD1/TLR4/VAMP8/GRN/ITGAM/STAP1/SNX4/SBNO2/DYSF/IL18/CD177	14
GO:0002706	BP	GO:0002706	regulation of lymphocyte mediated immunity	11/863	175/18800	0.181798	1	0.965024	RAET1G/THOC1/SH2D1B/HSPD1/AZGP1/HLA-DRA/APLF/ZBTB1/XCL1/SH2D1A/IL18	11
GO:0006475	BP	GO:0006475	internal protein amino acid acetylation	11/863	175/18800	0.181798	1	0.965024	BRD7/NFYB/HAT1/GTF2B/ENY2/YEATS4/SMC5/ATG5/TAF9/TAF1/TAF7	11
GO:0042158	BP	GO:0042158	lipoprotein biosynthetic process	7/863	101/18800	0.18194	1	0.965024	ZDHHC13/PIGK/DPM1/ATG5/PIGH/DBI/ABCA1	7
GO:0071897	BP	GO:0071897	DNA biosynthetic process	12/863	194/18800	0.182125	1	0.965024	POLA1/MRE11/HSP90AA1/CCT3/CCT8/POLK/CCT2/RFC1/DNAJC2/ZBTB1/PINX1/RAD50	12
GO:0000076	BP	GO:0000076	DNA replication checkpoint signaling	2/863	17/18800	0.182174	1	0.965024	NAE1/ZNF830	2
GO:0000712	BP	GO:0000712	resolution of meiotic recombination intermediates	2/863	17/18800	0.182174	1	0.965024	TOP2B/FANCM	2
GO:0006474	BP	GO:0006474	N-terminal protein amino acid acetylation	2/863	17/18800	0.182174	1	0.965024	NAA16/NAA15	2
GO:0006895	BP	GO:0006895	Golgi to endosome transport	2/863	17/18800	0.182174	1	0.965024	AP1AR/VPS13C	2
GO:0032048	BP	GO:0032048	cardiolipin metabolic process	2/863	17/18800	0.182174	1	0.965024	CRLS1/PNPLA8	2
GO:0033631	BP	GO:0033631	cell-cell adhesion mediated by integrin	2/863	17/18800	0.182174	1	0.965024	SWAP70/ITGA4	2
GO:0060252	BP	GO:0060252	positive regulation of glial cell proliferation	2/863	17/18800	0.182174	1	0.965024	UFL1/PRKCI	2
GO:0071816	BP	GO:0071816	tail-anchored membrane protein insertion into ER membrane	2/863	17/18800	0.182174	1	0.965024	CAMLG/EMC2	2
GO:0090083	BP	GO:0090083	regulation of inclusion body assembly	2/863	17/18800	0.182174	1	0.965024	PSMC6/SACS	2
GO:0090231	BP	GO:0090231	regulation of spindle checkpoint	2/863	17/18800	0.182174	1	0.965024	GEN1/ANAPC15	2
GO:0090266	BP	GO:0090266	regulation of mitotic cell cycle spindle assembly checkpoint	2/863	17/18800	0.182174	1	0.965024	GEN1/ANAPC15	2
GO:0090399	BP	GO:0090399	replicative senescence	2/863	17/18800	0.182174	1	0.965024	ROMO1/MME	2
GO:0090594	BP	GO:0090594	inflammatory response to wounding	2/863	17/18800	0.182174	1	0.965024	TLR4/GRN	2
GO:0090713	BP	GO:0090713	immunological memory process	2/863	17/18800	0.182174	1	0.965024	FGL2/HLA-DRA	2
GO:0098962	BP	GO:0098962	regulation of postsynaptic neurotransmitter receptor activity	2/863	17/18800	0.182174	1	0.965024	CNIH2/AKAP9	2
GO:1900034	BP	GO:1900034	regulation of cellular response to heat	2/863	17/18800	0.182174	1	0.965024	DNAJC7/DNAJC2	2
GO:1901569	BP	GO:1901569	fatty acid derivative catabolic process	2/863	17/18800	0.182174	1	0.965024	CYP4F2/CYP4F3	2
GO:1902916	BP	GO:1902916	positive regulation of protein polyubiquitination	2/863	17/18800	0.182174	1	0.965024	BIRC2/UBE2V2	2
GO:1903358	BP	GO:1903358	regulation of Golgi organization	2/863	17/18800	0.182174	1	0.965024	PDCD10/AKAP9	2
GO:1903504	BP	GO:1903504	regulation of mitotic spindle checkpoint	2/863	17/18800	0.182174	1	0.965024	GEN1/ANAPC15	2
GO:1903830	BP	GO:1903830	magnesium ion transmembrane transport	2/863	17/18800	0.182174	1	0.965024	ZDHHC13/NIPAL2	2
GO:0006081	BP	GO:0006081	cellular aldehyde metabolic process	5/863	66/18800	0.185497	1	0.965024	ESD/ALPL/GLO1/ADH5/DHRS4	5
GO:2000514	BP	GO:2000514	regulation of CD4-positive, alpha-beta T cell activation	5/863	66/18800	0.185497	1	0.965024	ANXA1/HLA-DRA/CD86/XCL1/IL18	5
GO:0045861	BP	GO:0045861	negative regulation of proteolysis	20/863	350/18800	0.185505	1	0.965024	ECM1/CAMLG/RPL11/BIRC2/MIR339/RPL5/USP47/TNFAIP8/RPL23/TAF9/WFDC2/MMP9/BIRC3/TAF1/MAP1A/CSTA/SERPINB10/GAPDH/AQP1/CST2	20
GO:0002702	BP	GO:0002702	positive regulation of production of molecular mediator of immune response	8/863	120/18800	0.186552	1	0.965024	DDX21/RAET1G/DNAJB9/DDX1/TLR4/CD86/XCL1/IL18	8
GO:0006376	BP	GO:0006376	mRNA splice site selection	4/863	49/18800	0.186605	1	0.965024	PRPF39/LUC7L3/PSIP1/RNVU1-3	4
GO:0018198	BP	GO:0018198	peptidyl-cysteine modification	4/863	49/18800	0.186605	1	0.965024	TMX3/RAB3D/GAPDH/ADH5	4
GO:0043300	BP	GO:0043300	regulation of leukocyte degranulation	4/863	49/18800	0.186605	1	0.965024	VAMP8/ITGAM/SNX4/CD177	4
GO:0120009	BP	GO:0120009	intermembrane lipid transfer	4/863	49/18800	0.186605	1	0.965024	ATG2A/STARD4/ABCG1/ABCA1	4
GO:1902106	BP	GO:1902106	negative regulation of leukocyte differentiation	7/863	102/18800	0.188212	1	0.965024	ANXA1/PTPN2/FGL2/TLR4/ZC3H8/LRRC17/PGLYRP1	7
GO:0045930	BP	GO:0045930	negative regulation of mitotic cell cycle	14/863	234/18800	0.189358	1	0.965024	GEN1/BRD7/PSMG2/MRE11/RBL1/FBXO5/ANAPC15/SYF2/USP47/NAE1/ZNF830/MRNIP/PINX1/RPS27L	14
GO:0001881	BP	GO:0001881	receptor recycling	3/863	33/18800	0.191799	1	0.965024	AP1AR/CHMP5/CAMLG	3
GO:0061842	BP	GO:0061842	microtubule organizing center localization	3/863	33/18800	0.191799	1	0.965024	AKAP9/RANBP2/IFT20	3
GO:0090022	BP	GO:0090022	regulation of neutrophil chemotaxis	3/863	33/18800	0.191799	1	0.965024	CXCL8/DAPK2/XCL1	3
GO:0051222	BP	GO:0051222	positive regulation of protein transport	17/863	293/18800	0.192071	1	0.965024	PRKACA/PDCD10/KIF20B/PCM1/RAN/TLR4/ZIC1/TOMM7/ZFAND1/ITGAM/AKAP5/CEP290/ABCG1/SAR1B/GPR27/IER3IP1/RHOU	17
GO:0000956	BP	GO:0000956	nuclear-transcribed mRNA catabolic process	8/863	121/18800	0.192354	1	0.965024	GSPT2/EXOSC8/SSB/EXOSC9/DIS3/EIF3E/TTC37/LSM1	8
GO:0006690	BP	GO:0006690	icosanoid metabolic process	8/863	121/18800	0.192354	1	0.965024	ANXA1/CYP2A7/CYP4F2/PNPLA8/PIBF1/CYP4F3/GGTA1/ALOX15	8
GO:0033692	BP	GO:0033692	cellular polysaccharide biosynthetic process	5/863	67/18800	0.193476	1	0.965024	ACADM/SELENOS/PPP1R3B/B4GALT5/NDST1	5
GO:0000086	BP	GO:0000086	G2/M transition of mitotic cell cycle	9/863	140/18800	0.194688	1	0.965024	MRE11/FBXL22/FBXO5/SYF2/USP47/NAE1/ZNF830/MRNIP/PINX1	9
GO:1903322	BP	GO:1903322	positive regulation of protein modification by small protein conjugation or removal	9/863	140/18800	0.194688	1	0.965024	BIRC2/DCUN1D4/UBE2V2/FANCM/GNL3/UBE3A/BIRC3/DCUN1D5/RWDD3	9
GO:0001910	BP	GO:0001910	regulation of leukocyte mediated cytotoxicity	6/863	85/18800	0.195325	1	0.965024	AZGP1/HLA-DRA/ITGAM/STAP1/XCL1/SH2D1A	6
GO:0009142	BP	GO:0009142	nucleoside triphosphate biosynthetic process	6/863	85/18800	0.195325	1	0.965024	ATP5PO/AK4/ADK/NME7/ATP5F1C/ATP5ME	6
GO:0044774	BP	GO:0044774	mitotic DNA integrity checkpoint signaling	6/863	85/18800	0.195325	1	0.965024	MRE11/SYF2/NAE1/ZNF830/MRNIP/RPS27L	6
GO:2000117	BP	GO:2000117	negative regulation of cysteine-type endopeptidase activity	6/863	85/18800	0.195325	1	0.965024	BIRC2/USP47/TNFAIP8/MMP9/BIRC3/AQP1	6
GO:0002269	BP	GO:0002269	leukocyte activation involved in inflammatory response	4/863	50/18800	0.196029	1	0.965024	AIF1/GRN/ITGAM/STAP1	4
GO:0043370	BP	GO:0043370	regulation of CD4-positive, alpha-beta T cell differentiation	4/863	50/18800	0.196029	1	0.965024	ANXA1/HLA-DRA/CD86/IL18	4
GO:0043457	BP	GO:0043457	regulation of cellular respiration	4/863	50/18800	0.196029	1	0.965024	AK4/UQCC2/BNIP3/DNAJC15	4
GO:0046638	BP	GO:0046638	positive regulation of alpha-beta T cell differentiation	4/863	50/18800	0.196029	1	0.965024	ANXA1/HLA-DRA/CD86/IL18	4
GO:1901799	BP	GO:1901799	negative regulation of proteasomal protein catabolic process	4/863	50/18800	0.196029	1	0.965024	CAMLG/RPL11/TAF9/MAP1A	4
GO:1903747	BP	GO:1903747	regulation of establishment of protein localization to mitochondrion	4/863	50/18800	0.196029	1	0.965024	DNAJA1/TOMM7/LMAN1/RHOU	4
GO:0030163	BP	GO:0030163	protein catabolic process	51/863	982/18800	0.196148	1	0.965024	BARD1/DNAJB9/CHMP5/FBXL22/PSMD14/CLN5/PRKACA/USP1/TGFB1I1/HSP90AA1/KLHL42/PSMA4/CAMLG/CRBN/NEMF/RPS27A/RPL11/CHMP4A/KLHDC1/USP16/DNAJC10/PSMB1/BIRC2/WWP1/ADAMTS7/UFL1/SNX5/RPL5/USP47/HSP90B1/ASCC3/BNIP3/TTC3/SELENOS/RPL23/PSMA2/OMA1/ATG5/CUL5/HACE1/UBE3A/TAF9/ABHD10/ELOC/PSMC6/PSMC2/TAF1/MAP1A/USP12/FBXL13/GZMA	51
GO:1901135	BP	GO:1901135	carbohydrate derivative metabolic process	53/863	1024/18800	0.197683	1	0.965024	CBR4/ERH/BPNT1/MFN1/GIMAP7/NUDT9/ATP5PO/AK4/CDA/ADK/NME7/GPAT3/RAN/GMPS/PIGK/TGDS/SULF2/DPM1/MCEE/ADAMTS7/ADSL/ATP5F1C/MAN1A2/PDHB/ATP5ME/ST6GALNAC2/HINT1/HS6ST1/PPT2/DLD/PIGH/GGTA1/UPB1/ABHD10/ST3GAL4/CHSY1/MGAT4A/OSTC/FUCA2/TYW5/ITM2A/NUS1/HK3/RPE/PGLYRP1/PFKFB4/RFK/B4GALT5/CMAS/PYGL/GAPDH/NDST1/PAPSS1	53
GO:0002827	BP	GO:0002827	positive regulation of T-helper 1 type immune response	2/863	18/18800	0.199069	1	0.965024	XCL1/IL18	2
GO:0006085	BP	GO:0006085	acetyl-CoA biosynthetic process	2/863	18/18800	0.199069	1	0.965024	PDHB/DLD	2
GO:0010940	BP	GO:0010940	positive regulation of necrotic cell death	2/863	18/18800	0.199069	1	0.965024	ATG9A/BNIP3	2
GO:0015693	BP	GO:0015693	magnesium ion transport	2/863	18/18800	0.199069	1	0.965024	ZDHHC13/NIPAL2	2
GO:0019081	BP	GO:0019081	viral translation	2/863	18/18800	0.199069	1	0.965024	SSB/ATG5	2
GO:0034433	BP	GO:0034433	steroid esterification	2/863	18/18800	0.199069	1	0.965024	STARD4/ABCG1	2
GO:0034434	BP	GO:0034434	sterol esterification	2/863	18/18800	0.199069	1	0.965024	STARD4/ABCG1	2
GO:0034435	BP	GO:0034435	cholesterol esterification	2/863	18/18800	0.199069	1	0.965024	STARD4/ABCG1	2
GO:0035372	BP	GO:0035372	protein localization to microtubule	2/863	18/18800	0.199069	1	0.965024	KIF20B/MAP1A	2
GO:0090308	BP	GO:0090308	regulation of DNA methylation-dependent heterochromatin formation	2/863	18/18800	0.199069	1	0.965024	SETDB2/ATF7IP2	2
GO:0150078	BP	GO:0150078	positive regulation of neuroinflammatory response	2/863	18/18800	0.199069	1	0.965024	STAP1/IL18	2
GO:0150079	BP	GO:0150079	negative regulation of neuroinflammatory response	2/863	18/18800	0.199069	1	0.965024	CD200R1/GRN	2
GO:1903441	BP	GO:1903441	protein localization to ciliary membrane	2/863	18/18800	0.199069	1	0.965024	ARL13B/IFT20	2
GO:0099111	BP	GO:0099111	microtubule-based transport	12/863	198/18800	0.200181	1	0.965024	TTC21B/PCM1/CNIH2/DYNLT2B/IFT57/LRPPRC/DYNC1I2/MAP1A/SOD1/IFT20/PURA/RABL2B	12
GO:0009267	BP	GO:0009267	cellular response to starvation	10/863	160/18800	0.200921	1	0.965024	MIOS/EIF2AK3/MAP1LC3B2/IMPACT/EIF2S1/SRD5A1/LARS1/ATG5/ELAPOR1/DNAJC15	10
GO:0002444	BP	GO:0002444	myeloid leukocyte mediated immunity	7/863	104/18800	0.201014	1	0.965024	DDX21/DDX1/VAMP8/ITGAM/STAP1/SNX4/CD177	7
GO:0009206	BP	GO:0009206	purine ribonucleoside triphosphate biosynthetic process	5/863	68/18800	0.201574	1	0.965024	ATP5PO/AK4/NME7/ATP5F1C/ATP5ME	5
GO:0034249	BP	GO:0034249	negative regulation of cellular amide metabolic process	16/863	276/18800	0.201813	1	0.965024	SRP9/MRPL13/EXOSC8/EIF2AK3/BANK1/EIF2S1/EXOSC9/RTN2/MIR339/DIS3/EIF3E/FXR1/LSM1/ZNF540/GAPDH/PURA	16
GO:0002312	BP	GO:0002312	B cell activation involved in immune response	6/863	86/18800	0.202483	1	0.965024	SWAP70/THOC1/HSPD1/TLR4/APLF/ITM2A	6
GO:0006301	BP	GO:0006301	postreplication repair	3/863	34/18800	0.203704	1	0.965024	POLK/UBE2V2/ZBTB1	3
GO:0006691	BP	GO:0006691	leukotriene metabolic process	3/863	34/18800	0.203704	1	0.965024	CYP4F2/CYP4F3/GGTA1	3
GO:0032212	BP	GO:0032212	positive regulation of telomere maintenance via telomerase	3/863	34/18800	0.203704	1	0.965024	CCT3/CCT8/CCT2	3
GO:0035590	BP	GO:0035590	purinergic nucleotide receptor signaling pathway	3/863	34/18800	0.203704	1	0.965024	GPR171/P2RX1/P2RY14	3
GO:0090322	BP	GO:0090322	regulation of superoxide metabolic process	3/863	34/18800	0.203704	1	0.965024	ITGAM/SOD1/CD177	3
GO:0031570	BP	GO:0031570	DNA integrity checkpoint signaling	8/863	123/18800	0.204178	1	0.965024	MRE11/THOC1/ETAA1/SYF2/NAE1/ZNF830/MRNIP/RPS27L	8
GO:0006111	BP	GO:0006111	regulation of gluconeogenesis	4/863	51/18800	0.205596	1	0.965024	PTPN2/ACADM/SELENOS/RANBP2	4
GO:0051250	BP	GO:0051250	negative regulation of lymphocyte activation	10/863	161/18800	0.206114	1	0.965024	ANXA1/THOC1/PTPN2/BANK1/FGL2/PIBF1/CD86/ZC3H8/XCL1/PGLYRP1	10
GO:0032774	BP	GO:0032774	RNA biosynthetic process	172/863	3538/18800	0.207984	1	0.965024	ZNF184/DDX21/HCFC2/ZNF718/POLA1/ZNF253/EED/ZNF326/HEY2/BRD7/HDAC8/RSF1/ZNF440/FCN3/LARP7/NAA16/THOC1/SEPSECS/ECM1/TGFB1I1/ZNF484/ZNF85/SARNP/NFYB/DEK/ZNF644/ZNF25/RBL1/PAXBP1/NMD3/NIFK/PTPN2/POLR3GL/RO60/DNAJC17/SETDB2/DDX20/COPS2/CASP8AP2/NRIP1/ZFP3/SUB1/VDR/POLR2H/ZNF578/EIF2AK3/TTC21B/ZNF239/SMYD2/ZNF780A/RTRAF/DDX1/ZNF366/GTF2B/BASP1/ENY2/ACTN1/CAND1/ZNF431/SSBP2/HMGN3/NUP107/TEFM/USP16/EAF2/…	172
GO:0000965	BP	GO:0000965	mitochondrial RNA 3'-end processing	1/863	5/18800	0.209415	1	0.965024	TRMT10C	1
GO:0001920	BP	GO:0001920	negative regulation of receptor recycling	1/863	5/18800	0.209415	1	0.965024	AP1AR	1
GO:0002309	BP	GO:0002309	T cell proliferation involved in immune response	1/863	5/18800	0.209415	1	0.965024	RPS6	1
GO:0002865	BP	GO:0002865	negative regulation of acute inflammatory response to antigenic stimulus	1/863	5/18800	0.209415	1	0.965024	SELENOS	1
GO:0003186	BP	GO:0003186	tricuspid valve morphogenesis	1/863	5/18800	0.209415	1	0.965024	HEY2	1
GO:0003331	BP	GO:0003331	positive regulation of extracellular matrix constituent secretion	1/863	5/18800	0.209415	1	0.965024	IER3IP1	1
GO:0006003	BP	GO:0006003	fructose 2,6-bisphosphate metabolic process	1/863	5/18800	0.209415	1	0.965024	PFKFB4	1
GO:0006172	BP	GO:0006172	ADP biosynthetic process	1/863	5/18800	0.209415	1	0.965024	AK4	1
GO:0006297	BP	GO:0006297	nucleotide-excision repair, DNA gap filling	1/863	5/18800	0.209415	1	0.965024	POLK	1
GO:0006362	BP	GO:0006362	transcription elongation by RNA polymerase I	1/863	5/18800	0.209415	1	0.965024	GTF2H5	1
GO:0006489	BP	GO:0006489	dolichyl diphosphate biosynthetic process	1/863	5/18800	0.209415	1	0.965024	NUS1	1
GO:0006710	BP	GO:0006710	androgen catabolic process	1/863	5/18800	0.209415	1	0.965024	SRD5A1	1
GO:0006771	BP	GO:0006771	riboflavin metabolic process	1/863	5/18800	0.209415	1	0.965024	RFK	1
GO:0007008	BP	GO:0007008	outer mitochondrial membrane organization	1/863	5/18800	0.209415	1	0.965024	HSP90AA1	1
GO:0007023	BP	GO:0007023	post-chaperonin tubulin folding pathway	1/863	5/18800	0.209415	1	0.965024	TBCE	1
GO:0007056	BP	GO:0007056	spindle assembly involved in female meiosis	1/863	5/18800	0.209415	1	0.965024	FBXO5	1
GO:0007356	BP	GO:0007356	thorax and anterior abdomen determination	1/863	5/18800	0.209415	1	0.965024	BASP1	1
GO:0009153	BP	GO:0009153	purine deoxyribonucleotide biosynthetic process	1/863	5/18800	0.209415	1	0.965024	ADK	1
GO:0009175	BP	GO:0009175	pyrimidine ribonucleoside monophosphate catabolic process	1/863	5/18800	0.209415	1	0.965024	UPB1	1
GO:0009180	BP	GO:0009180	purine ribonucleoside diphosphate biosynthetic process	1/863	5/18800	0.209415	1	0.965024	AK4	1
GO:0009438	BP	GO:0009438	methylglyoxal metabolic process	1/863	5/18800	0.209415	1	0.965024	GLO1	1
GO:0010286	BP	GO:0010286	heat acclimation	1/863	5/18800	0.209415	1	0.965024	RBBP7	1
GO:0010706	BP	GO:0010706	ganglioside biosynthetic process via lactosylceramide	1/863	5/18800	0.209415	1	0.965024	B4GALT5	1
GO:0019441	BP	GO:0019441	tryptophan catabolic process to kynurenine	1/863	5/18800	0.209415	1	0.965024	KYNU	1
GO:0030047	BP	GO:0030047	actin modification	1/863	5/18800	0.209415	1	0.965024	TWF1	1
GO:0030185	BP	GO:0030185	nitric oxide transport	1/863	5/18800	0.209415	1	0.965024	AQP1	1
GO:0031033	BP	GO:0031033	myosin filament organization	1/863	5/18800	0.209415	1	0.965024	RAP1GDS1	1
GO:0031393	BP	GO:0031393	negative regulation of prostaglandin biosynthetic process	1/863	5/18800	0.209415	1	0.965024	PIBF1	1
GO:0032263	BP	GO:0032263	GMP salvage	1/863	5/18800	0.209415	1	0.965024	ADK	1
GO:0032484	BP	GO:0032484	Ral protein signal transduction	1/863	5/18800	0.209415	1	0.965024	RALGPS2	1
GO:0032829	BP	GO:0032829	regulation of CD4-positive, CD25-positive, alpha-beta regulatory T cell differentiation	1/863	5/18800	0.209415	1	0.965024	HLA-DRA	1
GO:0032831	BP	GO:0032831	positive regulation of CD4-positive, CD25-positive, alpha-beta regulatory T cell differentiation	1/863	5/18800	0.209415	1	0.965024	HLA-DRA	1
GO:0033133	BP	GO:0033133	positive regulation of glucokinase activity	1/863	5/18800	0.209415	1	0.965024	RANBP2	1
GO:0034158	BP	GO:0034158	toll-like receptor 8 signaling pathway	1/863	5/18800	0.209415	1	0.965024	TASL	1
GO:0034499	BP	GO:0034499	late endosome to Golgi transport	1/863	5/18800	0.209415	1	0.965024	GCC2	1
GO:0035617	BP	GO:0035617	stress granule disassembly	1/863	5/18800	0.209415	1	0.965024	ZFAND1	1
GO:0035790	BP	GO:0035790	platelet-derived growth factor receptor-alpha signaling pathway	1/863	5/18800	0.209415	1	0.965024	IFT20	1
GO:0035905	BP	GO:0035905	ascending aorta development	1/863	5/18800	0.209415	1	0.965024	HEY2	1
GO:0036337	BP	GO:0036337	Fas signaling pathway	1/863	5/18800	0.209415	1	0.965024	CASP8AP2	1
GO:0036481	BP	GO:0036481	intrinsic apoptotic signaling pathway in response to hydrogen peroxide	1/863	5/18800	0.209415	1	0.965024	PDCD10	1
GO:0042023	BP	GO:0042023	DNA endoreduplication	1/863	5/18800	0.209415	1	0.965024	FBXO5	1
GO:0042256	BP	GO:0042256	mature ribosome assembly	1/863	5/18800	0.209415	1	0.965024	SBDS	1
GO:0042747	BP	GO:0042747	circadian sleep/wake cycle, REM sleep	1/863	5/18800	0.209415	1	0.965024	SRD5A1	1
GO:0042816	BP	GO:0042816	vitamin B6 metabolic process	1/863	5/18800	0.209415	1	0.965024	ALPL	1
GO:0043435	BP	GO:0043435	response to corticotropin-releasing hormone	1/863	5/18800	0.209415	1	0.965024	CRHR1	1
GO:0045040	BP	GO:0045040	protein insertion into mitochondrial outer membrane	1/863	5/18800	0.209415	1	0.965024	HSP90AA1	1
GO:0045053	BP	GO:0045053	protein retention in Golgi apparatus	1/863	5/18800	0.209415	1	0.965024	VPS13C	1
GO:0045345	BP	GO:0045345	positive regulation of MHC class I biosynthetic process	1/863	5/18800	0.209415	1	0.965024	HSPH1	1
GO:0045829	BP	GO:0045829	negative regulation of isotype switching	1/863	5/18800	0.209415	1	0.965024	THOC1	1
GO:0045900	BP	GO:0045900	negative regulation of translational elongation	1/863	5/18800	0.209415	1	0.965024	SRP9	1
GO:0046050	BP	GO:0046050	UMP catabolic process	1/863	5/18800	0.209415	1	0.965024	UPB1	1
GO:0046465	BP	GO:0046465	dolichyl diphosphate metabolic process	1/863	5/18800	0.209415	1	0.965024	NUS1	1
GO:0046874	BP	GO:0046874	quinolinate metabolic process	1/863	5/18800	0.209415	1	0.965024	KYNU	1
GO:0046898	BP	GO:0046898	response to cycloheximide	1/863	5/18800	0.209415	1	0.965024	CDA	1
GO:0048496	BP	GO:0048496	maintenance of animal organ identity	1/863	5/18800	0.209415	1	0.965024	IQCB1	1
GO:0050748	BP	GO:0050748	negative regulation of lipoprotein metabolic process	1/863	5/18800	0.209415	1	0.965024	DBI	1
GO:0051103	BP	GO:0051103	DNA ligation involved in DNA repair	1/863	5/18800	0.209415	1	0.965024	XRCC4	1
GO:0051106	BP	GO:0051106	positive regulation of DNA ligation	1/863	5/18800	0.209415	1	0.965024	APLF	1
GO:0051418	BP	GO:0051418	microtubule nucleation by microtubule organizing center	1/863	5/18800	0.209415	1	0.965024	MZT1	1
GO:0051793	BP	GO:0051793	medium-chain fatty acid catabolic process	1/863	5/18800	0.209415	1	0.965024	ACADM	1
GO:0052422	BP	GO:0052422	modulation by host of symbiont catalytic activity	1/863	5/18800	0.209415	1	0.965024	NUCKS1	1
GO:0060266	BP	GO:0060266	negative regulation of respiratory burst involved in inflammatory response	1/863	5/18800	0.209415	1	0.965024	GRN	1
GO:0060633	BP	GO:0060633	negative regulation of transcription initiation by RNA polymerase II	1/863	5/18800	0.209415	1	0.965024	HEY2	1
GO:0060770	BP	GO:0060770	negative regulation of epithelial cell proliferation involved in prostate gland development	1/863	5/18800	0.209415	1	0.965024	EAF2	1
GO:0061734	BP	GO:0061734	parkin-mediated stimulation of mitophagy in response to mitochondrial depolarization	1/863	5/18800	0.209415	1	0.965024	VPS13C	1
GO:0061945	BP	GO:0061945	regulation of protein K48-linked ubiquitination	1/863	5/18800	0.209415	1	0.965024	BIRC2	1
GO:0062176	BP	GO:0062176	R-loop disassembly	1/863	5/18800	0.209415	1	0.965024	DDX21	1
GO:0070257	BP	GO:0070257	positive regulation of mucus secretion	1/863	5/18800	0.209415	1	0.965024	ATG5	1
GO:0070370	BP	GO:0070370	cellular heat acclimation	1/863	5/18800	0.209415	1	0.965024	RBBP7	1
GO:0070434	BP	GO:0070434	positive regulation of nucleotide-binding oligomerization domain containing 2 signaling pathway	1/863	5/18800	0.209415	1	0.965024	TLR4	1
GO:0070459	BP	GO:0070459	prolactin secretion	1/863	5/18800	0.209415	1	0.965024	ANXA1	1
GO:0070564	BP	GO:0070564	positive regulation of vitamin D receptor signaling pathway	1/863	5/18800	0.209415	1	0.965024	VDR	1
GO:0070940	BP	GO:0070940	dephosphorylation of RNA polymerase II C-terminal domain	1/863	5/18800	0.209415	1	0.965024	RPAP2	1
GO:0071376	BP	GO:0071376	cellular response to corticotropin-releasing hormone stimulus	1/863	5/18800	0.209415	1	0.965024	CRHR1	1
GO:0072716	BP	GO:0072716	response to actinomycin D	1/863	5/18800	0.209415	1	0.965024	RPL23	1
GO:0090261	BP	GO:0090261	positive regulation of inclusion body assembly	1/863	5/18800	0.209415	1	0.965024	PSMC6	1
GO:0090296	BP	GO:0090296	regulation of mitochondrial DNA replication	1/863	5/18800	0.209415	1	0.965024	SSBP1	1
GO:0090666	BP	GO:0090666	scaRNA localization to Cajal body	1/863	5/18800	0.209415	1	0.965024	CCT2	1
GO:0097068	BP	GO:0097068	response to thyroxine	1/863	5/18800	0.209415	1	0.965024	CRLS1	1
GO:0097500	BP	GO:0097500	receptor localization to non-motile cilium	1/863	5/18800	0.209415	1	0.965024	ARL13B	1
GO:0097742	BP	GO:0097742	de novo centriole assembly	1/863	5/18800	0.209415	1	0.965024	CEP152	1
GO:0098535	BP	GO:0098535	de novo centriole assembly involved in multi-ciliated epithelial cell differentiation	1/863	5/18800	0.209415	1	0.965024	CEP152	1
GO:0110088	BP	GO:0110088	hippocampal neuron apoptotic process	1/863	5/18800	0.209415	1	0.965024	ITGAM	1
GO:0110089	BP	GO:0110089	regulation of hippocampal neuron apoptotic process	1/863	5/18800	0.209415	1	0.965024	ITGAM	1
GO:1900736	BP	GO:1900736	regulation of phospholipase C-activating G protein-coupled receptor signaling pathway	1/863	5/18800	0.209415	1	0.965024	GPR27	1
GO:1901534	BP	GO:1901534	positive regulation of hematopoietic progenitor cell differentiation	1/863	5/18800	0.209415	1	0.965024	ZBTB1	1
GO:1901608	BP	GO:1901608	regulation of vesicle transport along microtubule	1/863	5/18800	0.209415	1	0.965024	CNIH2	1
GO:1902109	BP	GO:1902109	negative regulation of mitochondrial membrane permeability involved in apoptotic process	1/863	5/18800	0.209415	1	0.965024	BNIP3	1
GO:1902292	BP	GO:1902292	cell cycle DNA replication initiation	1/863	5/18800	0.209415	1	0.965024	POLA1	1
GO:1902315	BP	GO:1902315	nuclear cell cycle DNA replication initiation	1/863	5/18800	0.209415	1	0.965024	POLA1	1
GO:1902339	BP	GO:1902339	positive regulation of apoptotic process involved in morphogenesis	1/863	5/18800	0.209415	1	0.965024	VDR	1
GO:1902617	BP	GO:1902617	response to fluoride	1/863	5/18800	0.209415	1	0.965024	ATG5	1
GO:1902816	BP	GO:1902816	regulation of protein localization to microtubule	1/863	5/18800	0.209415	1	0.965024	MAP1A	1
GO:1902817	BP	GO:1902817	negative regulation of protein localization to microtubule	1/863	5/18800	0.209415	1	0.965024	MAP1A	1
GO:1902975	BP	GO:1902975	mitotic DNA replication initiation	1/863	5/18800	0.209415	1	0.965024	POLA1	1
GO:1903842	BP	GO:1903842	response to arsenite ion	1/863	5/18800	0.209415	1	0.965024	ZFAND1	1
GO:1903843	BP	GO:1903843	cellular response to arsenite ion	1/863	5/18800	0.209415	1	0.965024	ZFAND1	1
GO:1903995	BP	GO:1903995	regulation of non-membrane spanning protein tyrosine kinase activity	1/863	5/18800	0.209415	1	0.965024	STAP1	1
GO:1905098	BP	GO:1905098	negative regulation of guanyl-nucleotide exchange factor activity	1/863	5/18800	0.209415	1	0.965024	EIF2S1	1
GO:1905380	BP	GO:1905380	regulation of snRNA transcription by RNA polymerase II	1/863	5/18800	0.209415	1	0.965024	LARP7	1
GO:1905449	BP	GO:1905449	regulation of Fc-gamma receptor signaling pathway involved in phagocytosis	1/863	5/18800	0.209415	1	0.965024	APPL1	1
GO:1905599	BP	GO:1905599	positive regulation of low-density lipoprotein receptor activity	1/863	5/18800	0.209415	1	0.965024	CNPY2	1
GO:1905749	BP	GO:1905749	regulation of endosome to plasma membrane protein transport	1/863	5/18800	0.209415	1	0.965024	AKAP5	1
GO:1905774	BP	GO:1905774	regulation of DNA helicase activity	1/863	5/18800	0.209415	1	0.965024	SSBP1	1
GO:1905821	BP	GO:1905821	positive regulation of chromosome condensation	1/863	5/18800	0.209415	1	0.965024	SMC4	1
GO:1990051	BP	GO:1990051	activation of protein kinase C activity	1/863	5/18800	0.209415	1	0.965024	CD86	1
GO:1990166	BP	GO:1990166	protein localization to site of double-strand break	1/863	5/18800	0.209415	1	0.965024	XRCC4	1
GO:2000002	BP	GO:2000002	negative regulation of DNA damage checkpoint	1/863	5/18800	0.209415	1	0.965024	THOC1	1
GO:2000563	BP	GO:2000563	positive regulation of CD4-positive, alpha-beta T cell proliferation	1/863	5/18800	0.209415	1	0.965024	XCL1	1
GO:2000722	BP	GO:2000722	regulation of cardiac vascular smooth muscle cell differentiation	1/863	5/18800	0.209415	1	0.965024	HEY2	1
GO:2001300	BP	GO:2001300	lipoxin metabolic process	1/863	5/18800	0.209415	1	0.965024	ALOX15	1
GO:0016445	BP	GO:0016445	somatic diversification of immunoglobulins	5/863	69/18800	0.209784	1	0.965024	SWAP70/THOC1/HSPD1/APLF/XRCC4	5
GO:0002688	BP	GO:0002688	regulation of leukocyte chemotaxis	8/863	124/18800	0.210196	1	0.965024	SWAP70/AIF1/CXCL8/PADI2/DAPK2/STAP1/XCL1/CCL4	8
GO:0045619	BP	GO:0045619	regulation of lymphocyte differentiation	11/863	181/18800	0.210692	1	0.965024	ANXA1/MIR17HG/PTPN2/FGL2/HLA-DRA/CD86/ZC3H8/ZBTB1/SOD1/PGLYRP1/IL18	11
GO:0090150	BP	GO:0090150	establishment of protein localization to membrane	15/863	259/18800	0.21224	1	0.965024	SRP9/HSP90AA1/SRP72/CAMLG/TIMM8B/CHMP4A/GOLGA4/PEX3/SEC61G/SRP14/ROMO1/ITGAM/AKAP5/PRKCI/EMC2	15
GO:0051341	BP	GO:0051341	regulation of oxidoreductase activity	7/863	106/18800	0.214142	1	0.965024	COX17/VDR/FDX1/NUS1/NDUFA4/RFK/GZMA	7
GO:0002204	BP	GO:0002204	somatic recombination of immunoglobulin genes involved in immune response	4/863	52/18800	0.215294	1	0.965024	SWAP70/THOC1/HSPD1/APLF	4
GO:0002208	BP	GO:0002208	somatic diversification of immunoglobulins involved in immune response	4/863	52/18800	0.215294	1	0.965024	SWAP70/THOC1/HSPD1/APLF	4
GO:0002686	BP	GO:0002686	negative regulation of leukocyte migration	4/863	52/18800	0.215294	1	0.965024	LRCH1/CD200R1/PADI2/STAP1	4
GO:0006636	BP	GO:0006636	unsaturated fatty acid biosynthetic process	4/863	52/18800	0.215294	1	0.965024	ANXA1/PNPLA8/PIBF1/ALOX15	4
GO:0043392	BP	GO:0043392	negative regulation of DNA binding	4/863	52/18800	0.215294	1	0.965024	HEY2/RSF1/TAF1/GZMA	4
GO:0045190	BP	GO:0045190	isotype switching	4/863	52/18800	0.215294	1	0.965024	SWAP70/THOC1/HSPD1/APLF	4
GO:0046622	BP	GO:0046622	positive regulation of organ growth	4/863	52/18800	0.215294	1	0.965024	HEY2/MIR17HG/BASP1/PARP2	4
GO:0006471	BP	GO:0006471	protein ADP-ribosylation	3/863	35/18800	0.215774	1	0.965024	PUM3/PARP2/HPF1	3
GO:0007095	BP	GO:0007095	mitotic G2 DNA damage checkpoint signaling	3/863	35/18800	0.215774	1	0.965024	MRE11/SYF2/MRNIP	3
GO:0010737	BP	GO:0010737	protein kinase A signaling	3/863	35/18800	0.215774	1	0.965024	PRKACA/AKAP5/MC1R	3
GO:0033146	BP	GO:0033146	regulation of intracellular estrogen receptor signaling pathway	3/863	35/18800	0.215774	1	0.965024	UFM1/ZNF366/UFL1	3
GO:0070536	BP	GO:0070536	protein K63-linked deubiquitination	3/863	35/18800	0.215774	1	0.965024	PSMD14/USP16/STAMBPL1	3
GO:0002283	BP	GO:0002283	neutrophil activation involved in immune response	2/863	19/18800	0.216137	1	0.965024	ITGAM/CD177	2
GO:0002483	BP	GO:0002483	antigen processing and presentation of endogenous peptide antigen	2/863	19/18800	0.216137	1	0.965024	AZGP1/HLA-DRA	2
GO:0006491	BP	GO:0006491	N-glycan processing	2/863	19/18800	0.216137	1	0.965024	MAN1A2/MGAT4A	2
GO:0010738	BP	GO:0010738	regulation of protein kinase A signaling	2/863	19/18800	0.216137	1	0.965024	AKAP5/MC1R	2
GO:0010885	BP	GO:0010885	regulation of cholesterol storage	2/863	19/18800	0.216137	1	0.965024	ABCG1/ABCA1	2
GO:0019373	BP	GO:0019373	epoxygenase P450 pathway	2/863	19/18800	0.216137	1	0.965024	CYP2A7/CYP4F2	2
GO:0035743	BP	GO:0035743	CD4-positive, alpha-beta T cell cytokine production	2/863	19/18800	0.216137	1	0.965024	XCL1/IL18	2
GO:0045091	BP	GO:0045091	regulation of single stranded viral RNA replication via double stranded DNA intermediate	2/863	19/18800	0.216137	1	0.965024	CXCL8/TOP2B	2
GO:0046782	BP	GO:0046782	regulation of viral transcription	2/863	19/18800	0.216137	1	0.965024	RSF1/LARP7	2
GO:0048245	BP	GO:0048245	eosinophil chemotaxis	2/863	19/18800	0.216137	1	0.965024	DAPK2/CCL4	2
GO:0060546	BP	GO:0060546	negative regulation of necroptotic process	2/863	19/18800	0.216137	1	0.965024	BIRC2/BIRC3	2
GO:0098780	BP	GO:0098780	response to mitochondrial depolarisation	2/863	19/18800	0.216137	1	0.965024	VPS13C/TOMM7	2
GO:1901386	BP	GO:1901386	negative regulation of voltage-gated calcium channel activity	2/863	19/18800	0.216137	1	0.965024	OPRL1/CRHR1	2
GO:1902774	BP	GO:1902774	late endosome to lysosome transport	2/863	19/18800	0.216137	1	0.965024	CHMP5/CHMP4A	2
GO:2000269	BP	GO:2000269	regulation of fibroblast apoptotic process	2/863	19/18800	0.216137	1	0.965024	CFDP1/IER3IP1	2
GO:2000757	BP	GO:2000757	negative regulation of peptidyl-lysine acetylation	2/863	19/18800	0.216137	1	0.965024	ATG5/TAF7	2
GO:0070201	BP	GO:0070201	regulation of establishment of protein localization	28/863	520/18800	0.216514	1	0.965024	BARD1/PRKACA/UFM1/DNAJA1/CCT3/GCC2/PDCD10/KIF20B/PCM1/CCT8/RAN/HMGN3/TLR4/ZIC1/CCT2/UQCC2/TOMM7/CEP135/ZFAND1/ITGAM/AKAP5/LMAN1/CEP290/ABCG1/SAR1B/GPR27/IER3IP1/RHOU	28
GO:0002709	BP	GO:0002709	regulation of T cell mediated immunity	6/863	88/18800	0.217074	1	0.965024	HSPD1/AZGP1/HLA-DRA/ZBTB1/XCL1/IL18	6
GO:0002562	BP	GO:0002562	somatic diversification of immune receptors via germline recombination within a single locus	5/863	70/18800	0.2181	1	0.965024	SWAP70/THOC1/HSPD1/APLF/XRCC4	5
GO:0007585	BP	GO:0007585	respiratory gaseous exchange by respiratory system	5/863	70/18800	0.2181	1	0.965024	NDUFA12/MAN1A2/CYSLTR1/ADH5/NDST1	5
GO:0016444	BP	GO:0016444	somatic cell DNA recombination	5/863	70/18800	0.2181	1	0.965024	SWAP70/THOC1/HSPD1/APLF/XRCC4	5
GO:0072522	BP	GO:0072522	purine-containing compound biosynthetic process	12/863	202/18800	0.218999	1	0.965024	ATP5PO/AK4/ADK/NME7/GMPS/ADSL/ATP5F1C/PDHB/ATP5ME/PPT2/DLD/PAPSS1	12
GO:0001776	BP	GO:0001776	leukocyte homeostasis	6/863	89/18800	0.224501	1	0.965024	ANXA1/MIR17HG/CAMLG/ZC3H8/RPS6/GPR174	6
GO:0070098	BP	GO:0070098	chemokine-mediated signaling pathway	6/863	89/18800	0.224501	1	0.965024	ACKR4/CXCL8/PADI2/XCL1/CCL4/PF4V1	6
GO:2001251	BP	GO:2001251	negative regulation of chromosome organization	6/863	89/18800	0.224501	1	0.965024	GEN1/PSMG2/FBXO5/ANAPC15/PINX1/RAD50	6
GO:0007017	BP	GO:0007017	microtubule-based process	46/863	892/18800	0.224671	1	0.965024	GEN1/TBCE/CEP152/CHMP5/CEP57/RMDN1/SLIRP/FBXO5/KLHL42/VBP1/KTN1/GCC2/SLK/BCCIP/SMC3/KIF20B/TTC21B/MKKS/PCM1/CNIH2/RAN/DYNLT2B/IFT57/CHMP4A/MAP3K11/PIBF1/CCDC88A/CEP135/SBDS/HAUS1/CETN3/AKAP9/CETN2/DRG1/LRPPRC/DYNC1I2/MAP1A/SOD1/HAUS3/IFT20/HOOK1/TUBE1/GAPDH/PURA/MZT1/RABL2B	46
GO:0032210	BP	GO:0032210	regulation of telomere maintenance via telomerase	4/863	53/18800	0.225115	1	0.965024	CCT3/CCT8/CCT2/PINX1	4
GO:0072698	BP	GO:0072698	protein localization to microtubule cytoskeleton	4/863	53/18800	0.225115	1	0.965024	KIF20B/PCM1/PIBF1/MAP1A	4
GO:1903050	BP	GO:1903050	regulation of proteolysis involved in protein catabolic process	13/863	223/18800	0.22614	1	0.965024	PSMD14/PRKACA/CAMLG/RPL11/UFL1/RPL5/RPL23/UBE3A/TAF9/PSMC6/PSMC2/TAF1/MAP1A	13
GO:0009247	BP	GO:0009247	glycolipid biosynthetic process	5/863	71/18800	0.226515	1	0.965024	PIGK/DPM1/PIGH/ST3GAL4/B4GALT5	5
GO:0021532	BP	GO:0021532	neural tube patterning	3/863	36/18800	0.227988	1	0.965024	PRKACA/ARL13B/GORAB	3
GO:0045880	BP	GO:0045880	positive regulation of smoothened signaling pathway	3/863	36/18800	0.227988	1	0.965024	CHSY1/GORAB/NDST1	3
GO:0071402	BP	GO:0071402	cellular response to lipoprotein particle stimulus	3/863	36/18800	0.227988	1	0.965024	TLR4/ABCG1/ABCA1	3
GO:0043281	BP	GO:0043281	regulation of cysteine-type endopeptidase activity involved in apoptotic process	12/863	204/18800	0.228675	1	0.965024	CASP8AP2/EIF2AK3/HSPD1/IFT57/BIRC2/USP47/TNFAIP8/MMP9/BIRC3/RPS27L/P2RX1/AQP1	12
GO:0032880	BP	GO:0032880	regulation of protein localization	43/863	832/18800	0.22935	1	0.965024	BARD1/HDAC8/SWAP70/LARP7/APPL1/PRKACA/HSP90AA1/NMD3/UFM1/DNAJA1/CCT3/GCC2/PDCD10/KIF20B/EIF2AK3/PCM1/CCT8/RAN/HMGN3/TLR4/ZIC1/UFL1/CCT2/VAMP8/UQCC2/TOMM7/CCDC88A/CEP135/ZFAND1/ITGAM/GNL3/AKAP5/RSL1D1/LMAN1/CEP290/ABCG1/PRKCI/PINX1/SAR1B/MAP1A/GPR27/IER3IP1/RHOU	43
GO:0046777	BP	GO:0046777	protein autophosphorylation	13/863	224/18800	0.230794	1	0.965024	MRE11/PRKACA/SLK/EIF2AK3/MAP3K11/IMPACT/EIF2S1/RIOK2/DAPK2/TAF1/EPHB4/VRK1/RAD50	13
GO:0009451	BP	GO:0009451	RNA modification	10/863	166/18800	0.232888	1	0.965024	LARP7/TYW3/SSB/CDKAL1/TRMT10C/MTO1/METTL5/TFB1M/TYW5/TRMT61B	10
GO:0003215	BP	GO:0003215	cardiac right ventricle morphogenesis	2/863	20/18800	0.233328	1	0.965024	HEY2/MIR17HG	2
GO:0006607	BP	GO:0006607	NLS-bearing protein import into nucleus	2/863	20/18800	0.233328	1	0.965024	KPNA5/RANBP2	2
GO:0008334	BP	GO:0008334	histone mRNA metabolic process	2/863	20/18800	0.233328	1	0.965024	SSB/LSM1	2
GO:0015919	BP	GO:0015919	peroxisomal membrane transport	2/863	20/18800	0.233328	1	0.965024	ABCD3/PEX3	2
GO:0039535	BP	GO:0039535	regulation of RIG-I signaling pathway	2/863	20/18800	0.233328	1	0.965024	BIRC2/BIRC3	2
GO:0039692	BP	GO:0039692	single stranded viral RNA replication via double stranded DNA intermediate	2/863	20/18800	0.233328	1	0.965024	CXCL8/TOP2B	2
GO:0043651	BP	GO:0043651	linoleic acid metabolic process	2/863	20/18800	0.233328	1	0.965024	PNPLA8/ALOX15	2
GO:0043691	BP	GO:0043691	reverse cholesterol transport	2/863	20/18800	0.233328	1	0.965024	ABCG1/ABCA1	2
GO:0048025	BP	GO:0048025	negative regulation of mRNA splicing, via spliceosome	2/863	20/18800	0.233328	1	0.965024	SRSF7/RBMX	2
GO:0060716	BP	GO:0060716	labyrinthine layer blood vessel development	2/863	20/18800	0.233328	1	0.965024	HEY2/HS6ST1	2
GO:0062099	BP	GO:0062099	negative regulation of programmed necrotic cell death	2/863	20/18800	0.233328	1	0.965024	BIRC2/BIRC3	2
GO:0070584	BP	GO:0070584	mitochondrion morphogenesis	2/863	20/18800	0.233328	1	0.965024	SLIRP/SSBP1	2
GO:0097503	BP	GO:0097503	sialylation	2/863	20/18800	0.233328	1	0.965024	ST6GALNAC2/ST3GAL4	2
GO:0098543	BP	GO:0098543	detection of other organism	2/863	20/18800	0.233328	1	0.965024	TLR4/PGLYRP1	2
GO:0140131	BP	GO:0140131	positive regulation of lymphocyte chemotaxis	2/863	20/18800	0.233328	1	0.965024	XCL1/CCL4	2
GO:1901659	BP	GO:1901659	glycosyl compound biosynthetic process	2/863	20/18800	0.233328	1	0.965024	ADK/TYW5	2
GO:1903209	BP	GO:1903209	positive regulation of oxidative stress-induced cell death	2/863	20/18800	0.233328	1	0.965024	TLR4/SOD1	2
GO:1903978	BP	GO:1903978	regulation of microglial cell activation	2/863	20/18800	0.233328	1	0.965024	GRN/STAP1	2
GO:1904263	BP	GO:1904263	positive regulation of TORC1 signaling	2/863	20/18800	0.233328	1	0.965024	MIOS/LARS1	2
GO:2000678	BP	GO:2000678	negative regulation of transcription regulatory region DNA binding	2/863	20/18800	0.233328	1	0.965024	HEY2/TAF1	2
GO:0034614	BP	GO:0034614	cellular response to reactive oxygen species	9/863	147/18800	0.234294	1	0.965024	ANXA1/PDCD10/IMPACT/PRDX1/ROMO1/BNIP3/MMP9/SOD1/AQP1	9
GO:2000377	BP	GO:2000377	regulation of reactive oxygen species metabolic process	9/863	147/18800	0.234294	1	0.965024	TLR4/BIRC2/ROMO1/BNIP3/ATG5/ITGAM/SOD1/CD177/DHRS4	9
GO:0090174	BP	GO:0090174	organelle membrane fusion	7/863	109/18800	0.234394	1	0.965024	ANXA1/EEA1/MFN1/USO1/VAMP8/SAMD9/DYSF	7
GO:0032268	BP	GO:0032268	regulation of cellular protein metabolic process	119/863	2431/18800	0.234839	1	0.965024	CSHL1/SRP9/IBTK/BRD7/HDAC8/MRPL13/MRE11/SWAP70/GTPBP4/PSMD14/SEPSECS/ECM1/PPP1R2B/PRKACA/SARNP/NFYB/HSP90AA1/PAXBP1/FBXO5/PTPN2/DNAJA1/LARP4/CASP8AP2/EXOSC8/CAMLG/EIF2A/ETAA1/BCCIP/PDCD10/AIF1/EIF2S3/EIF2AK3/BANK1/PUM3/RPL11/HSPD1/PTCD3/RTRAF/DDX1/IFT57/MAP3K11/USP16/DNAJC10/IMPACT/TLR4/EIF2S1/TRMT10C/TMEM119/EXOSC9/BIRC2/DHX29/PIBF1/TBK1/UFL1/MIR339/RPL5/USP47/TWF1/CD86/HSP90B1/PWP1/COA3/EIF4A2/…	119
GO:0060632	BP	GO:0060632	regulation of microtubule-based movement	4/863	54/18800	0.235048	1	0.965024	TTC21B/MKKS/CNIH2/DYNLT2B	4
GO:0061900	BP	GO:0061900	glial cell activation	4/863	54/18800	0.235048	1	0.965024	AIF1/GRN/ITGAM/STAP1	4
GO:0071320	BP	GO:0071320	cellular response to cAMP	4/863	54/18800	0.235048	1	0.965024	SRD5A1/AKAP9/FDX1/AQP1	4
GO:0016573	BP	GO:0016573	histone acetylation	10/863	167/18800	0.238395	1	0.965024	BRD7/NFYB/HAT1/GTF2B/ENY2/YEATS4/ATG5/TAF9/TAF1/TAF7	10
GO:0042147	BP	GO:0042147	retrograde transport, endosome to Golgi	6/863	91/18800	0.239595	1	0.965024	SNX2/VPS29/CLN5/GCC2/SNX5/ARL1	6
GO:0045638	BP	GO:0045638	negative regulation of myeloid cell differentiation	6/863	91/18800	0.239595	1	0.965024	PTPN2/TLR4/LRRC17/WDR61/HSPA9/GPR171	6
GO:0090398	BP	GO:0090398	cellular senescence	6/863	91/18800	0.239595	1	0.965024	NSMCE2/RBL1/FBXO5/SMC6/SMC5/RSL1D1	6
GO:0000154	BP	GO:0000154	rRNA modification	3/863	37/18800	0.240328	1	0.965024	METTL5/TFB1M/TRMT61B	3
GO:0000731	BP	GO:0000731	DNA synthesis involved in DNA repair	3/863	37/18800	0.240328	1	0.965024	POLA1/POLK/ZBTB1	3
GO:0030279	BP	GO:0030279	negative regulation of ossification	3/863	37/18800	0.240328	1	0.965024	ECM1/CHSY1/KREMEN1	3
GO:0045454	BP	GO:0045454	cell redox homeostasis	3/863	37/18800	0.240328	1	0.965024	PRDX1/DLD/SELENOS	3
GO:0055023	BP	GO:0055023	positive regulation of cardiac muscle tissue growth	3/863	37/18800	0.240328	1	0.965024	HEY2/MIR17HG/PARP2	3
GO:0090181	BP	GO:0090181	regulation of cholesterol metabolic process	3/863	37/18800	0.240328	1	0.965024	ARV1/ABCG1/SOD1	3
GO:1904358	BP	GO:1904358	positive regulation of telomere maintenance via telomere lengthening	3/863	37/18800	0.240328	1	0.965024	CCT3/CCT8/CCT2	3
GO:1905168	BP	GO:1905168	positive regulation of double-strand break repair via homologous recombination	3/863	37/18800	0.240328	1	0.965024	YEATS4/MRNIP/RBBP8	3
GO:0018193	BP	GO:0018193	peptidyl-amino acid modification	64/863	1274/18800	0.240358	1	0.965024	MORC3/NSMCE2/CSHL1/IBTK/BRD7/FKBP3/CSNK1G3/NAA16/KIAA1586/GCSH/PRKACA/NFYB/HSP90AA1/PTPN2/SETDB2/PDCD10/PRMT9/EIF2AK3/BANK1/METAP2/SMYD2/HAT1/GTF2B/ENY2/NDUFAB1/YEATS4/LIAS/PIBF1/SMC5/TBK1/PWP1/PARP2/HINT1/PPIG/WDR61/PADI2/TMX3/ESCO1/ATG5/NAA15/GNL3/AKAP9/RAB3D/DPY30/TAF9/DPH6/PPWD1/RANBP2/DPH5/OSTC/METTL18/TAF1/PRKCI/TAF7/EPHB4/STAP1/HPF1/IL18/RWDD3/GAPDH/ADH5/PPIE/VRK1/EEF1AKMT2	64
GO:0051260	BP	GO:0051260	protein homooligomerization	11/863	187/18800	0.241371	1	0.965024	CBR4/CEP57/USP16/TMEM70/TMEM120A/SSBP1/ZBTB1/UPB1/RBMX/NINJ1/TRMT61B	11
GO:2001020	BP	GO:2001020	regulation of response to DNA damage stimulus	14/863	246/18800	0.241379	1	0.965024	THOC1/USP1/DEK/FBXO5/ETAA1/TPT1/SMYD2/YEATS4/USP47/UBE2V2/TAF9/MRNIP/FXR1/RBBP8	14
GO:0044403	BP	GO:0044403	biological process involved in symbiotic interaction	16/863	286/18800	0.242514	1	0.965024	FCN3/CHMP5/THOC1/ANPEP/CXCL8/HSPD1/CHMP4A/WWP1/VAMP8/CD86/ROMO1/NUCKS1/FUCA2/PGLYRP1/GAPDH/CCL4	16
GO:0044248	BP	GO:0044248	cellular catabolic process	107/863	2182/18800	0.243182	1	0.965024	FUNDC1/ABCD3/PHAX/DNAJB9/CHMP5/FBXL22/PSMD14/GCSH/PRKACA/USP1/CYP4F2/TGFB1I1/GSPT2/DRAM2/SLIRP/HSP90AA1/KLHL42/NUDT9/UFM1/PSMA4/PNPLA8/ESD/EXOSC8/CAMLG/VPS13C/ANPEP/CDA/MGAM/CRBN/UFC1/ATP6V1E1/PNPLA1/NEMF/SLCO2B1/RPS27A/ACADM/RPL11/SSB/CHMP4A/ATG2A/KLHDC1/USP16/DNAJC10/MAP1LC3B2/PSMB1/EXOSC9/BIRC2/ATG9A/MCEE/WWP1/ADAMTS7/TBK1/UFL1/SNX5/RPL5/USP47/VAMP8/HSP90B1/PRDX1/HINT1/ATG4C/BLVRA/DIS3/DLD/TOM…	107
GO:0005977	BP	GO:0005977	glycogen metabolic process	5/863	73/18800	0.243622	1	0.965024	PPP1R2B/ACADM/SELENOS/PPP1R3B/PYGL	5
GO:0051784	BP	GO:0051784	negative regulation of nuclear division	4/863	55/18800	0.245084	1	0.965024	GEN1/PSMG2/FBXO5/ANAPC15	4
GO:1904645	BP	GO:1904645	response to amyloid-beta	4/863	55/18800	0.245084	1	0.965024	MIRLET7F1/TLR4/MMP9/ITGA4	4
GO:0000270	BP	GO:0000270	peptidoglycan metabolic process	1/863	6/18800	0.245716	1	0.965024	PGLYRP1	1
GO:0000972	BP	GO:0000972	transcription-dependent tethering of RNA polymerase II gene DNA at nuclear periphery	1/863	6/18800	0.245716	1	0.965024	NUP107	1
GO:0002322	BP	GO:0002322	B cell proliferation involved in immune response	1/863	6/18800	0.245716	1	0.965024	TLR4	1
GO:0002476	BP	GO:0002476	antigen processing and presentation of endogenous peptide antigen via MHC class Ib	1/863	6/18800	0.245716	1	0.965024	AZGP1	1
GO:0002826	BP	GO:0002826	negative regulation of T-helper 1 type immune response	1/863	6/18800	0.245716	1	0.965024	XCL1	1
GO:0002842	BP	GO:0002842	positive regulation of T cell mediated immune response to tumor cell	1/863	6/18800	0.245716	1	0.965024	HSPD1	1
GO:0003097	BP	GO:0003097	renal water transport	1/863	6/18800	0.245716	1	0.965024	AQP1	1
GO:0003175	BP	GO:0003175	tricuspid valve development	1/863	6/18800	0.245716	1	0.965024	HEY2	1
GO:0005981	BP	GO:0005981	regulation of glycogen catabolic process	1/863	6/18800	0.245716	1	0.965024	PPP1R3B	1
GO:0006015	BP	GO:0006015	5-phosphoribose 1-diphosphate biosynthetic process	1/863	6/18800	0.245716	1	0.965024	PYGL	1
GO:0006189	BP	GO:0006189	'de novo' IMP biosynthetic process	1/863	6/18800	0.245716	1	0.965024	ADSL	1
GO:0006249	BP	GO:0006249	dCMP catabolic process	1/863	6/18800	0.245716	1	0.965024	UPB1	1
GO:0006578	BP	GO:0006578	amino-acid betaine biosynthetic process	1/863	6/18800	0.245716	1	0.965024	ACADM	1
GO:0006880	BP	GO:0006880	intracellular sequestering of iron ion	1/863	6/18800	0.245716	1	0.965024	FTHL17	1
GO:0007354	BP	GO:0007354	zygotic determination of anterior/posterior axis, embryo	1/863	6/18800	0.245716	1	0.965024	BASP1	1
GO:0009052	BP	GO:0009052	pentose-phosphate shunt, non-oxidative branch	1/863	6/18800	0.245716	1	0.965024	RPE	1
GO:0009136	BP	GO:0009136	purine nucleoside diphosphate biosynthetic process	1/863	6/18800	0.245716	1	0.965024	AK4	1
GO:0009137	BP	GO:0009137	purine nucleoside diphosphate catabolic process	1/863	6/18800	0.245716	1	0.965024	NUDT9	1
GO:0009181	BP	GO:0009181	purine ribonucleoside diphosphate catabolic process	1/863	6/18800	0.245716	1	0.965024	NUDT9	1
GO:0009202	BP	GO:0009202	deoxyribonucleoside triphosphate biosynthetic process	1/863	6/18800	0.245716	1	0.965024	ADK	1
GO:0009253	BP	GO:0009253	peptidoglycan catabolic process	1/863	6/18800	0.245716	1	0.965024	PGLYRP1	1
GO:0009992	BP	GO:0009992	cellular water homeostasis	1/863	6/18800	0.245716	1	0.965024	AQP1	1
GO:0010032	BP	GO:0010032	meiotic chromosome condensation	1/863	6/18800	0.245716	1	0.965024	SMC4	1
GO:0010040	BP	GO:0010040	response to iron(II) ion	1/863	6/18800	0.245716	1	0.965024	ATG5	1
GO:0010138	BP	GO:0010138	pyrimidine ribonucleotide salvage	1/863	6/18800	0.245716	1	0.965024	CDA	1
GO:0010792	BP	GO:0010792	DNA double-strand break processing involved in repair via single-strand annealing	1/863	6/18800	0.245716	1	0.965024	RBBP8	1
GO:0015015	BP	GO:0015015	heparan sulfate proteoglycan biosynthetic process, enzymatic modification	1/863	6/18800	0.245716	1	0.965024	HS6ST1	1
GO:0015670	BP	GO:0015670	carbon dioxide transport	1/863	6/18800	0.245716	1	0.965024	AQP1	1
GO:0016255	BP	GO:0016255	attachment of GPI anchor to protein	1/863	6/18800	0.245716	1	0.965024	PIGK	1
GO:0021798	BP	GO:0021798	forebrain dorsal/ventral pattern formation	1/863	6/18800	0.245716	1	0.965024	TTC21B	1
GO:0030579	BP	GO:0030579	ubiquitin-dependent SMAD protein catabolic process	1/863	6/18800	0.245716	1	0.965024	TGFB1I1	1
GO:0031584	BP	GO:0031584	activation of phospholipase D activity	1/863	6/18800	0.245716	1	0.965024	ARL1	1
GO:0032262	BP	GO:0032262	pyrimidine nucleotide salvage	1/863	6/18800	0.245716	1	0.965024	CDA	1
GO:0032792	BP	GO:0032792	negative regulation of CREB transcription factor activity	1/863	6/18800	0.245716	1	0.965024	ADGRG3	1
GO:0032849	BP	GO:0032849	positive regulation of cellular pH reduction	1/863	6/18800	0.245716	1	0.965024	UBE3A	1
GO:0033029	BP	GO:0033029	regulation of neutrophil apoptotic process	1/863	6/18800	0.245716	1	0.965024	ANXA1	1
GO:0033239	BP	GO:0033239	negative regulation of cellular amine metabolic process	1/863	6/18800	0.245716	1	0.965024	ITGAM	1
GO:0034036	BP	GO:0034036	purine ribonucleoside bisphosphate biosynthetic process	1/863	6/18800	0.245716	1	0.965024	PAPSS1	1
GO:0034157	BP	GO:0034157	positive regulation of toll-like receptor 7 signaling pathway	1/863	6/18800	0.245716	1	0.965024	TASL	1
GO:0035502	BP	GO:0035502	metanephric part of ureteric bud development	1/863	6/18800	0.245716	1	0.965024	BASP1	1
GO:0035655	BP	GO:0035655	interleukin-18-mediated signaling pathway	1/863	6/18800	0.245716	1	0.965024	IL18	1
GO:0035694	BP	GO:0035694	mitochondrial protein catabolic process	1/863	6/18800	0.245716	1	0.965024	BNIP3	1
GO:0036369	BP	GO:0036369	transcription factor catabolic process	1/863	6/18800	0.245716	1	0.965024	TAF1	1
GO:0038110	BP	GO:0038110	interleukin-2-mediated signaling pathway	1/863	6/18800	0.245716	1	0.965024	PTPN2	1
GO:0042726	BP	GO:0042726	flavin-containing compound metabolic process	1/863	6/18800	0.245716	1	0.965024	RFK	1
GO:0044206	BP	GO:0044206	UMP salvage	1/863	6/18800	0.245716	1	0.965024	CDA	1
GO:0045046	BP	GO:0045046	protein import into peroxisome membrane	1/863	6/18800	0.245716	1	0.965024	PEX3	1
GO:0045162	BP	GO:0045162	clustering of voltage-gated sodium channels	1/863	6/18800	0.245716	1	0.965024	SCLT1	1
GO:0045347	BP	GO:0045347	negative regulation of MHC class II biosynthetic process	1/863	6/18800	0.245716	1	0.965024	TAF7	1
GO:0045627	BP	GO:0045627	positive regulation of T-helper 1 cell differentiation	1/863	6/18800	0.245716	1	0.965024	ANXA1	1
GO:0046063	BP	GO:0046063	dCMP metabolic process	1/863	6/18800	0.245716	1	0.965024	UPB1	1
GO:0046079	BP	GO:0046079	dUMP catabolic process	1/863	6/18800	0.245716	1	0.965024	UPB1	1
GO:0046391	BP	GO:0046391	5-phosphoribose 1-diphosphate metabolic process	1/863	6/18800	0.245716	1	0.965024	PYGL	1
GO:0046826	BP	GO:0046826	negative regulation of protein export from nucleus	1/863	6/18800	0.245716	1	0.965024	BARD1	1
GO:0048296	BP	GO:0048296	regulation of isotype switching to IgA isotypes	1/863	6/18800	0.245716	1	0.965024	THOC1	1
GO:0050428	BP	GO:0050428	3'-phosphoadenosine 5'-phosphosulfate biosynthetic process	1/863	6/18800	0.245716	1	0.965024	PAPSS1	1
GO:0051031	BP	GO:0051031	tRNA transport	1/863	6/18800	0.245716	1	0.965024	SSB	1
GO:0051105	BP	GO:0051105	regulation of DNA ligation	1/863	6/18800	0.245716	1	0.965024	APLF	1
GO:0051142	BP	GO:0051142	positive regulation of NK T cell proliferation	1/863	6/18800	0.245716	1	0.965024	IL18	1
GO:0051458	BP	GO:0051458	corticotropin secretion	1/863	6/18800	0.245716	1	0.965024	CRHR1	1
GO:0051661	BP	GO:0051661	maintenance of centrosome location	1/863	6/18800	0.245716	1	0.965024	AKAP9	1
GO:0060268	BP	GO:0060268	negative regulation of respiratory burst	1/863	6/18800	0.245716	1	0.965024	GRN	1
GO:0060754	BP	GO:0060754	positive regulation of mast cell chemotaxis	1/863	6/18800	0.245716	1	0.965024	SWAP70	1
GO:0060842	BP	GO:0060842	arterial endothelial cell differentiation	1/863	6/18800	0.245716	1	0.965024	HEY2	1
GO:0070426	BP	GO:0070426	positive regulation of nucleotide-binding oligomerization domain containing signaling pathway	1/863	6/18800	0.245716	1	0.965024	TLR4	1
GO:0070427	BP	GO:0070427	nucleotide-binding oligomerization domain containing 1 signaling pathway	1/863	6/18800	0.245716	1	0.965024	TLR4	1
GO:0071139	BP	GO:0071139	resolution of recombination intermediates	1/863	6/18800	0.245716	1	0.965024	GEN1	1
GO:0071351	BP	GO:0071351	cellular response to interleukin-18	1/863	6/18800	0.245716	1	0.965024	IL18	1
GO:0071352	BP	GO:0071352	cellular response to interleukin-2	1/863	6/18800	0.245716	1	0.965024	PTPN2	1
GO:0071494	BP	GO:0071494	cellular response to UV-C	1/863	6/18800	0.245716	1	0.965024	IMPACT	1
GO:0071671	BP	GO:0071671	regulation of smooth muscle cell chemotaxis	1/863	6/18800	0.245716	1	0.965024	AIF1	1
GO:0071921	BP	GO:0071921	cohesin loading	1/863	6/18800	0.245716	1	0.965024	HDAC8	1
GO:0072215	BP	GO:0072215	regulation of metanephros development	1/863	6/18800	0.245716	1	0.965024	BASP1	1
GO:0072675	BP	GO:0072675	osteoclast fusion	1/863	6/18800	0.245716	1	0.965024	SBNO2	1
GO:0072679	BP	GO:0072679	thymocyte migration	1/863	6/18800	0.245716	1	0.965024	XCL1	1
GO:0097350	BP	GO:0097350	neutrophil clearance	1/863	6/18800	0.245716	1	0.965024	ANXA1	1
GO:0097411	BP	GO:0097411	hypoxia-inducible factor-1alpha signaling pathway	1/863	6/18800	0.245716	1	0.965024	RWDD3	1
GO:0106014	BP	GO:0106014	regulation of inflammatory response to wounding	1/863	6/18800	0.245716	1	0.965024	GRN	1
GO:1901621	BP	GO:1901621	negative regulation of smoothened signaling pathway involved in dorsal/ventral neural tube patterning	1/863	6/18800	0.245716	1	0.965024	PRKACA	1
GO:1902177	BP	GO:1902177	positive regulation of oxidative stress-induced intrinsic apoptotic signaling pathway	1/863	6/18800	0.245716	1	0.965024	SOD1	1
GO:1902412	BP	GO:1902412	regulation of mitotic cytokinesis	1/863	6/18800	0.245716	1	0.965024	KIF20B	1
GO:1902498	BP	GO:1902498	regulation of protein autoubiquitination	1/863	6/18800	0.245716	1	0.965024	TAF1	1
GO:1902564	BP	GO:1902564	negative regulation of neutrophil activation	1/863	6/18800	0.245716	1	0.965024	GRN	1
GO:1902803	BP	GO:1902803	regulation of synaptic vesicle transport	1/863	6/18800	0.245716	1	0.965024	CNIH2	1
GO:1902956	BP	GO:1902956	regulation of mitochondrial electron transport, NADH to ubiquinone	1/863	6/18800	0.245716	1	0.965024	DNAJC15	1
GO:1903026	BP	GO:1903026	negative regulation of RNA polymerase II regulatory region sequence-specific DNA binding	1/863	6/18800	0.245716	1	0.965024	TAF1	1
GO:1903215	BP	GO:1903215	negative regulation of protein targeting to mitochondrion	1/863	6/18800	0.245716	1	0.965024	LMAN1	1
GO:1903301	BP	GO:1903301	positive regulation of hexokinase activity	1/863	6/18800	0.245716	1	0.965024	RANBP2	1
GO:1904386	BP	GO:1904386	response to L-phenylalanine derivative	1/863	6/18800	0.245716	1	0.965024	CRLS1	1
GO:1904747	BP	GO:1904747	positive regulation of apoptotic process involved in development	1/863	6/18800	0.245716	1	0.965024	VDR	1
GO:1904798	BP	GO:1904798	positive regulation of core promoter binding	1/863	6/18800	0.245716	1	0.965024	GTF2B	1
GO:1905323	BP	GO:1905323	telomerase holoenzyme complex assembly	1/863	6/18800	0.245716	1	0.965024	HSP90AA1	1
GO:1905462	BP	GO:1905462	regulation of DNA duplex unwinding	1/863	6/18800	0.245716	1	0.965024	SSBP1	1
GO:1905671	BP	GO:1905671	regulation of lysosome organization	1/863	6/18800	0.245716	1	0.965024	GRN	1
GO:2000110	BP	GO:2000110	negative regulation of macrophage apoptotic process	1/863	6/18800	0.245716	1	0.965024	SELENOS	1
GO:2000143	BP	GO:2000143	negative regulation of DNA-templated transcription initiation	1/863	6/18800	0.245716	1	0.965024	HEY2	1
GO:2000197	BP	GO:2000197	regulation of ribonucleoprotein complex localization	1/863	6/18800	0.245716	1	0.965024	RIOK2	1
GO:2000252	BP	GO:2000252	negative regulation of feeding behavior	1/863	6/18800	0.245716	1	0.965024	TTC21B	1
GO:2000416	BP	GO:2000416	regulation of eosinophil migration	1/863	6/18800	0.245716	1	0.965024	DAPK2	1
GO:2000618	BP	GO:2000618	regulation of histone H4-K16 acetylation	1/863	6/18800	0.245716	1	0.965024	ATG5	1
GO:0044272	BP	GO:0044272	sulfur compound biosynthetic process	9/863	149/18800	0.246116	1	0.965024	LIAS/PDHB/PPT2/DLD/GGTA1/ST3GAL4/CHSY1/NDST1/PAPSS1	9
GO:0002252	BP	GO:0002252	immune effector process	35/863	674/18800	0.247595	1	0.965024	DDX21/ANXA1/RAET1G/DNAJB9/SWAP70/FCN3/THOC1/APPL1/SH2D1B/HSPD1/DDX1/FGL2/TLR4/AZGP1/HLA-DRA/VAMP8/CD86/APLF/PRDX1/GRN/ATG5/ZBTB1/ITGAM/TRDC/ITM2A/STAP1/XCL1/SNX4/SBNO2/PGLYRP1/SH2D1A/DYSF/IL18/CD177/RPS6	35
GO:0017148	BP	GO:0017148	negative regulation of translation	14/863	248/18800	0.250559	1	0.965024	SRP9/MRPL13/EXOSC8/EIF2AK3/BANK1/EIF2S1/EXOSC9/DIS3/EIF3E/FXR1/LSM1/ZNF540/GAPDH/PURA	14
GO:0007194	BP	GO:0007194	negative regulation of adenylate cyclase activity	2/863	21/18800	0.250594	1	0.965024	AKAP9/AKAP5	2
GO:0008090	BP	GO:0008090	retrograde axonal transport	2/863	21/18800	0.250594	1	0.965024	MAP1A/SOD1	2
GO:0014850	BP	GO:0014850	response to muscle activity	2/863	21/18800	0.250594	1	0.965024	SRD5A1/ADSL	2
GO:0032069	BP	GO:0032069	regulation of nuclease activity	2/863	21/18800	0.250594	1	0.965024	ABCE1/GZMA	2
GO:0032098	BP	GO:0032098	regulation of appetite	2/863	21/18800	0.250594	1	0.965024	MKKS/NUCB2	2
GO:0033005	BP	GO:0033005	positive regulation of mast cell activation	2/863	21/18800	0.250594	1	0.965024	VAMP8/SNX4	2
GO:0034035	BP	GO:0034035	purine ribonucleoside bisphosphate metabolic process	2/863	21/18800	0.250594	1	0.965024	BPNT1/PAPSS1	2
GO:0034471	BP	GO:0034471	ncRNA 5'-end processing	2/863	21/18800	0.250594	1	0.965024	SSB/TRMT10C	2
GO:0050427	BP	GO:0050427	3'-phosphoadenosine 5'-phosphosulfate metabolic process	2/863	21/18800	0.250594	1	0.965024	BPNT1/PAPSS1	2
GO:0051767	BP	GO:0051767	nitric-oxide synthase biosynthetic process	2/863	21/18800	0.250594	1	0.965024	TLR4/SELENOS	2
GO:0051769	BP	GO:0051769	regulation of nitric-oxide synthase biosynthetic process	2/863	21/18800	0.250594	1	0.965024	TLR4/SELENOS	2
GO:0090141	BP	GO:0090141	positive regulation of mitochondrial fission	2/863	21/18800	0.250594	1	0.965024	RALA/BNIP3	2
GO:0140747	BP	GO:0140747	regulation of ncRNA transcription	2/863	21/18800	0.250594	1	0.965024	LARP7/PWP1	2
GO:2000773	BP	GO:2000773	negative regulation of cellular senescence	2/863	21/18800	0.250594	1	0.965024	RBL1/FBXO5	2
GO:0000271	BP	GO:0000271	polysaccharide biosynthetic process	5/863	74/18800	0.252301	1	0.965024	ACADM/SELENOS/PPP1R3B/B4GALT5/NDST1	5
GO:0002637	BP	GO:0002637	regulation of immunoglobulin production	5/863	74/18800	0.252301	1	0.965024	DNAJB9/THOC1/CD86/APLF/XCL1	5
GO:0007040	BP	GO:0007040	lysosome organization	5/863	74/18800	0.252301	1	0.965024	CLN5/TASL/GRN/ABCA1/HOOK1	5
GO:0009201	BP	GO:0009201	ribonucleoside triphosphate biosynthetic process	5/863	74/18800	0.252301	1	0.965024	ATP5PO/AK4/NME7/ATP5F1C/ATP5ME	5
GO:0051298	BP	GO:0051298	centrosome duplication	5/863	74/18800	0.252301	1	0.965024	GEN1/CEP152/CHMP5/CEP135/CETN2	5
GO:0080171	BP	GO:0080171	lytic vacuole organization	5/863	74/18800	0.252301	1	0.965024	CLN5/TASL/GRN/ABCA1/HOOK1	5
GO:1901568	BP	GO:1901568	fatty acid derivative metabolic process	5/863	74/18800	0.252301	1	0.965024	CYP4F2/PPT2/CYP4F3/GGTA1/ALOX15	5
GO:0007094	BP	GO:0007094	mitotic spindle assembly checkpoint signaling	3/863	38/18800	0.252775	1	0.965024	GEN1/PSMG2/ANAPC15	3
GO:0010742	BP	GO:0010742	macrophage derived foam cell differentiation	3/863	38/18800	0.252775	1	0.965024	ABCG1/ABCA1/IL18	3
GO:0071173	BP	GO:0071173	spindle assembly checkpoint signaling	3/863	38/18800	0.252775	1	0.965024	GEN1/PSMG2/ANAPC15	3
GO:0071174	BP	GO:0071174	mitotic spindle checkpoint signaling	3/863	38/18800	0.252775	1	0.965024	GEN1/PSMG2/ANAPC15	3
GO:0071985	BP	GO:0071985	multivesicular body sorting pathway	3/863	38/18800	0.252775	1	0.965024	CHMP5/TMEM50B/CHMP4A	3
GO:0072524	BP	GO:0072524	pyridine-containing compound metabolic process	3/863	38/18800	0.252775	1	0.965024	NADK2/ALPL/KYNU	3
GO:1901385	BP	GO:1901385	regulation of voltage-gated calcium channel activity	3/863	38/18800	0.252775	1	0.965024	OPRL1/NIPSNAP2/CRHR1	3
GO:1902229	BP	GO:1902229	regulation of intrinsic apoptotic signaling pathway in response to DNA damage	3/863	38/18800	0.252775	1	0.965024	TPT1/USP47/TAF9	3
GO:1904037	BP	GO:1904037	positive regulation of epithelial cell apoptotic process	3/863	38/18800	0.252775	1	0.965024	EIF2S1/ITGA4/PRKCI	3
GO:0045185	BP	GO:0045185	maintenance of protein location	6/863	93/18800	0.254982	1	0.965024	BARD1/MORC3/ANKRD13C/VPS13C/TWF1/CCDC88A	6
GO:0072331	BP	GO:0072331	signal transduction by p53 class mediator	10/863	170/18800	0.255193	1	0.965024	RPL11/SMYD2/RPL5/HINT1/RPF2/RPL23/TAF9/TAF1/PAK1IP1/RPS27L	10
GO:0002698	BP	GO:0002698	negative regulation of immune effector process	7/863	112/18800	0.255247	1	0.965024	ANXA1/THOC1/APPL1/FGL2/GRN/XCL1/PGLYRP1	7
GO:0045580	BP	GO:0045580	regulation of T cell differentiation	9/863	151/18800	0.258136	1	0.965024	ANXA1/PTPN2/FGL2/HLA-DRA/CD86/ZC3H8/ZBTB1/SOD1/IL18	9
GO:0071702	BP	GO:0071702	organic substance transport	117/863	2405/18800	0.259964	1	0.965024	BARD1/SNX2/ABCD3/ANXA1/AP1AR/PHAX/VPS29/SRP9/RANBP6/CHMP5/THOC1/APPL1/HIKESHI/PRKACA/CYP4F2/AIMP1/EXOC6B/SLC7A10/SARNP/HSP90AA1/NMD3/UFM1/DNAJA1/TOMM5/PNPLA8/VPS50/SRP72/ARV1/FABP5P3/TMED3/KTN1/GCC2/VPS13C/PDCD10/CCDC91/CHML/GOLT1B/KIF20B/USO1/SLCO2B1/PCM1/RPL11/TIMM8B/HSPD1/RAN/RTRAF/FAM53C/FLVCR1/ENY2/SSB/CHMP4A/ATG2A/HSPB11/HMGN3/NUP107/GOLGA4/PEX3/TLR4/SLC25A36/AZGP1/RAB36/ATG9A/RTN2/SEC61G/Z…	117
GO:0006612	BP	GO:0006612	protein targeting to membrane	8/863	132/18800	0.260606	1	0.965024	SRP9/SRP72/CHMP4A/PEX3/SEC61G/SRP14/ITGAM/PRKCI	8
GO:0051099	BP	GO:0051099	positive regulation of binding	10/863	171/18800	0.260879	1	0.965024	CLN5/NMD3/RPL11/RAN/GTF2B/EIF2S1/EIF3E/MMP9/TAF1/PINX1	10
GO:0002228	BP	GO:0002228	natural killer cell mediated immunity	5/863	75/18800	0.261056	1	0.965024	RAET1G/SH2D1B/PRDX1/SH2D1A/IL18	5
GO:0061512	BP	GO:0061512	protein localization to cilium	5/863	75/18800	0.261056	1	0.965024	ARL13B/TTC21B/CCDC88A/IFT20/ATP6V1D	5
GO:0051701	BP	GO:0051701	biological process involved in interaction with host	11/863	191/18800	0.26269	1	0.965024	FCN3/CHMP5/THOC1/ANPEP/CXCL8/CHMP4A/WWP1/VAMP8/CD86/FUCA2/PGLYRP1	11
GO:0002690	BP	GO:0002690	positive regulation of leukocyte chemotaxis	6/863	94/18800	0.262775	1	0.965024	SWAP70/AIF1/CXCL8/DAPK2/XCL1/CCL4	6
GO:0045088	BP	GO:0045088	regulation of innate immune response	13/863	231/18800	0.264395	1	0.965024	RAET1G/APPL1/HSP90AA1/PTPN2/SH2D1B/TASL/TLR4/BIRC2/TBK1/MATR3/GRN/BIRC3/SH2D1A	13
GO:0031577	BP	GO:0031577	spindle checkpoint signaling	3/863	39/18800	0.265312	1	0.965024	GEN1/PSMG2/ANAPC15	3
GO:0032728	BP	GO:0032728	positive regulation of interferon-beta production	3/863	39/18800	0.265312	1	0.965024	HSP90AA1/TLR4/TBK1	3
GO:0032941	BP	GO:0032941	secretion by tissue	3/863	39/18800	0.265312	1	0.965024	VAMP8/ATG5/AQP1	3
GO:0043029	BP	GO:0043029	T cell homeostasis	3/863	39/18800	0.265312	1	0.965024	ZC3H8/RPS6/GPR174	3
GO:0060236	BP	GO:0060236	regulation of mitotic spindle organization	3/863	39/18800	0.265312	1	0.965024	CHMP5/CHMP4A/DRG1	3
GO:0090077	BP	GO:0090077	foam cell differentiation	3/863	39/18800	0.265312	1	0.965024	ABCG1/ABCA1/IL18	3
GO:0006754	BP	GO:0006754	ATP biosynthetic process	4/863	57/18800	0.265423	1	0.965024	ATP5PO/AK4/ATP5F1C/ATP5ME	4
GO:0007131	BP	GO:0007131	reciprocal meiotic recombination	4/863	57/18800	0.265423	1	0.965024	MRE11/TOP2B/FANCM/RAD50	4
GO:0031122	BP	GO:0031122	cytoplasmic microtubule organization	4/863	57/18800	0.265423	1	0.965024	SLK/PCM1/CCDC88A/HOOK1	4
GO:0044380	BP	GO:0044380	protein localization to cytoskeleton	4/863	57/18800	0.265423	1	0.965024	KIF20B/PCM1/PIBF1/MAP1A	4
GO:0046456	BP	GO:0046456	icosanoid biosynthetic process	4/863	57/18800	0.265423	1	0.965024	ANXA1/PNPLA8/PIBF1/GGTA1	4
GO:0051289	BP	GO:0051289	protein homotetramerization	4/863	57/18800	0.265423	1	0.965024	CBR4/USP16/SSBP1/UPB1	4
GO:0140527	BP	GO:0140527	reciprocal homologous recombination	4/863	57/18800	0.265423	1	0.965024	MRE11/TOP2B/FANCM/RAD50	4
GO:2001258	BP	GO:2001258	negative regulation of cation channel activity	4/863	57/18800	0.265423	1	0.965024	CRBN/OPRL1/MMP9/CRHR1	4
GO:0080135	BP	GO:0080135	regulation of cellular response to stress	34/863	660/18800	0.266526	1	0.965024	TXNDC12/DNAJB9/THOC1/DNAJC7/USP1/DEK/FBXO5/PTPN2/DNAJA1/PNPLA8/VPS13C/ETAA1/PDCD10/MANF/TPT1/EIF2AK3/SMYD2/MAP3K11/YEATS4/TLR4/UFL1/USP47/PRDX1/UBE2V2/SELENOS/GRN/DNAJC2/TAF9/MRNIP/FXR1/RBBP8/SOD1/KREMEN1/GRINA	34
GO:0062197	BP	GO:0062197	cellular response to chemical stress	18/863	332/18800	0.266713	1	0.965024	ANXA1/PYROXD1/DNAJA1/PNPLA8/PDCD10/AIF1/EIF2AK3/IMPACT/TLR4/EIF2S1/PRDX1/ROMO1/BNIP3/SELENOS/ATG5/MMP9/SOD1/AQP1	18
GO:0001919	BP	GO:0001919	regulation of receptor recycling	2/863	22/18800	0.267892	1	0.965024	AP1AR/CHMP5	2
GO:0006907	BP	GO:0006907	pinocytosis	2/863	22/18800	0.267892	1	0.965024	APPL1/SNX5	2
GO:0006925	BP	GO:0006925	inflammatory cell apoptotic process	2/863	22/18800	0.267892	1	0.965024	ANXA1/SELENOS	2
GO:0007398	BP	GO:0007398	ectoderm development	2/863	22/18800	0.267892	1	0.965024	TPT1/ITGAM	2
GO:0009129	BP	GO:0009129	pyrimidine nucleoside monophosphate metabolic process	2/863	22/18800	0.267892	1	0.965024	CDA/UPB1	2
GO:0010042	BP	GO:0010042	response to manganese ion	2/863	22/18800	0.267892	1	0.965024	EIF2AK3/EIF2S1	2
GO:0021904	BP	GO:0021904	dorsal/ventral neural tube patterning	2/863	22/18800	0.267892	1	0.965024	PRKACA/GORAB	2
GO:0030277	BP	GO:0030277	maintenance of gastrointestinal epithelium	2/863	22/18800	0.267892	1	0.965024	TLR4/ZNF830	2
GO:0032700	BP	GO:0032700	negative regulation of interleukin-17 production	2/863	22/18800	0.267892	1	0.965024	MIRLET7F1/TLR4	2
GO:0035089	BP	GO:0035089	establishment of apical/basal cell polarity	2/863	22/18800	0.267892	1	0.965024	PRKCI/IFT20	2
GO:0035268	BP	GO:0035268	protein mannosylation	2/863	22/18800	0.267892	1	0.965024	DPM1/NUS1	2
GO:0039702	BP	GO:0039702	viral budding via host ESCRT complex	2/863	22/18800	0.267892	1	0.965024	CHMP5/CHMP4A	2
GO:0043574	BP	GO:0043574	peroxisomal transport	2/863	22/18800	0.267892	1	0.965024	ABCD3/PEX3	2
GO:0044346	BP	GO:0044346	fibroblast apoptotic process	2/863	22/18800	0.267892	1	0.965024	CFDP1/IER3IP1	2
GO:0045061	BP	GO:0045061	thymic T cell selection	2/863	22/18800	0.267892	1	0.965024	PTPN2/ATG5	2
GO:0046628	BP	GO:0046628	positive regulation of insulin receptor signaling pathway	2/863	22/18800	0.267892	1	0.965024	SNX5/NUCKS1	2
GO:0046823	BP	GO:0046823	negative regulation of nucleocytoplasmic transport	2/863	22/18800	0.267892	1	0.965024	BARD1/UFM1	2
GO:0070269	BP	GO:0070269	pyroptosis	2/863	22/18800	0.267892	1	0.965024	GSDMB/GZMA	2
GO:1900273	BP	GO:1900273	positive regulation of long-term synaptic potentiation	2/863	22/18800	0.267892	1	0.965024	MME/AKAP5	2
GO:0006914	BP	GO:0006914	autophagy	28/863	537/18800	0.269159	1	0.965024	FUNDC1/CHMP5/PRKACA/DRAM2/HSP90AA1/UFM1/VPS13C/UFC1/ATP6V1E1/CHMP4A/ATG2A/MAP1LC3B2/ATG9A/TBK1/UFL1/SNX5/VAMP8/ATG4C/TOMM7/BNIP3/ATG5/DAPK2/ELAPOR1/SNX4/IFT20/SCOC/ATP6V1D/GAPDH	28
GO:0061919	BP	GO:0061919	process utilizing autophagic mechanism	28/863	537/18800	0.269159	1	0.965024	FUNDC1/CHMP5/PRKACA/DRAM2/HSP90AA1/UFM1/VPS13C/UFC1/ATP6V1E1/CHMP4A/ATG2A/MAP1LC3B2/ATG9A/TBK1/UFL1/SNX5/VAMP8/ATG4C/TOMM7/BNIP3/ATG5/DAPK2/ELAPOR1/SNX4/IFT20/SCOC/ATP6V1D/GAPDH	28
GO:0002292	BP	GO:0002292	T cell differentiation involved in immune response	5/863	76/18800	0.26988	1	0.965024	ANXA1/FGL2/HLA-DRA/CD86/IL18	5
GO:0034121	BP	GO:0034121	regulation of toll-like receptor signaling pathway	5/863	76/18800	0.26988	1	0.965024	APPL1/TASL/BIRC2/BIRC3/NINJ1	5
GO:0006163	BP	GO:0006163	purine nucleotide metabolic process	21/863	394/18800	0.270815	1	0.965024	BPNT1/MFN1/GIMAP7/NUDT9/ATP5PO/AK4/ADK/NME7/RAN/GMPS/MCEE/ADSL/ATP5F1C/PDHB/ATP5ME/HINT1/PPT2/DLD/HK3/GAPDH/PAPSS1	21
GO:0002695	BP	GO:0002695	negative regulation of leukocyte activation	11/863	193/18800	0.273579	1	0.965024	ANXA1/THOC1/PTPN2/BANK1/FGL2/PIBF1/CD86/ZC3H8/GRN/XCL1/PGLYRP1	11
GO:0019079	BP	GO:0019079	viral genome replication	8/863	134/18800	0.273752	1	0.965024	EEA1/DEK/CXCL8/TOP2B/HTATSF1/ATG5/NUCKS1/PPIE	8
GO:0043467	BP	GO:0043467	regulation of generation of precursor metabolites and energy	8/863	134/18800	0.273752	1	0.965024	COX17/AK4/UQCC2/BNIP3/SELENOS/DNAJC15/PPP1R3B/NDUFA4	8
GO:0006611	BP	GO:0006611	protein export from nucleus	4/863	58/18800	0.275707	1	0.965024	BARD1/PRKACA/RAN/HSPA9	4
GO:0006695	BP	GO:0006695	cholesterol biosynthetic process	4/863	58/18800	0.275707	1	0.965024	ARV1/ABCG1/SOD1/SC5D	4
GO:1902653	BP	GO:1902653	secondary alcohol biosynthetic process	4/863	58/18800	0.275707	1	0.965024	ARV1/ABCG1/SOD1/SC5D	4
GO:0000077	BP	GO:0000077	DNA damage checkpoint signaling	7/863	115/18800	0.276617	1	0.965024	MRE11/THOC1/ETAA1/SYF2/ZNF830/MRNIP/RPS27L	7
GO:0033559	BP	GO:0033559	unsaturated fatty acid metabolic process	7/863	115/18800	0.276617	1	0.965024	ANXA1/CYP2A7/CYP4F2/PNPLA8/PIBF1/CYP4F3/ALOX15	7
GO:0000266	BP	GO:0000266	mitochondrial fission	3/863	40/18800	0.277921	1	0.965024	GGNBP1/RALA/BNIP3	3
GO:0001914	BP	GO:0001914	regulation of T cell mediated cytotoxicity	3/863	40/18800	0.277921	1	0.965024	AZGP1/HLA-DRA/XCL1	3
GO:0001781	BP	GO:0001781	neutrophil apoptotic process	1/863	7/18800	0.280352	1	0.965024	ANXA1	1
GO:0002317	BP	GO:0002317	plasma cell differentiation	1/863	7/18800	0.280352	1	0.965024	ITM2A	1
GO:0002428	BP	GO:0002428	antigen processing and presentation of peptide antigen via MHC class Ib	1/863	7/18800	0.280352	1	0.965024	AZGP1	1
GO:0006166	BP	GO:0006166	purine ribonucleoside salvage	1/863	7/18800	0.280352	1	0.965024	ADK	1
GO:0006307	BP	GO:0006307	DNA dealkylation involved in DNA repair	1/863	7/18800	0.280352	1	0.965024	ASCC3	1
GO:0006501	BP	GO:0006501	C-terminal protein lipidation	1/863	7/18800	0.280352	1	0.965024	ATG5	1
GO:0007077	BP	GO:0007077	mitotic nuclear membrane disassembly	1/863	7/18800	0.280352	1	0.965024	VRK1	1
GO:0008655	BP	GO:0008655	pyrimidine-containing compound salvage	1/863	7/18800	0.280352	1	0.965024	CDA	1
GO:0009215	BP	GO:0009215	purine deoxyribonucleoside triphosphate metabolic process	1/863	7/18800	0.280352	1	0.965024	ADK	1
GO:0009222	BP	GO:0009222	pyrimidine ribonucleotide catabolic process	1/863	7/18800	0.280352	1	0.965024	UPB1	1
GO:0010668	BP	GO:0010668	ectodermal cell differentiation	1/863	7/18800	0.280352	1	0.965024	ITGAM	1
GO:0010760	BP	GO:0010760	negative regulation of macrophage chemotaxis	1/863	7/18800	0.280352	1	0.965024	STAP1	1
GO:0016240	BP	GO:0016240	autophagosome membrane docking	1/863	7/18800	0.280352	1	0.965024	VAMP8	1
GO:0019626	BP	GO:0019626	short-chain fatty acid catabolic process	1/863	7/18800	0.280352	1	0.965024	MCEE	1
GO:0019673	BP	GO:0019673	GDP-mannose metabolic process	1/863	7/18800	0.280352	1	0.965024	DPM1	1
GO:0030046	BP	GO:0030046	parallel actin filament bundle assembly	1/863	7/18800	0.280352	1	0.965024	AIF1	1
GO:0030952	BP	GO:0030952	establishment or maintenance of cytoskeleton polarity	1/863	7/18800	0.280352	1	0.965024	AQP1	1
GO:0031204	BP	GO:0031204	post-translational protein targeting to membrane, translocation	1/863	7/18800	0.280352	1	0.965024	SEC61G	1
GO:0031394	BP	GO:0031394	positive regulation of prostaglandin biosynthetic process	1/863	7/18800	0.280352	1	0.965024	ANXA1	1
GO:0032056	BP	GO:0032056	positive regulation of translation in response to stress	1/863	7/18800	0.280352	1	0.965024	IMPACT	1
GO:0033211	BP	GO:0033211	adiponectin-activated signaling pathway	1/863	7/18800	0.280352	1	0.965024	APPL1	1
GO:0033864	BP	GO:0033864	positive regulation of NAD(P)H oxidase activity	1/863	7/18800	0.280352	1	0.965024	RFK	1
GO:0034080	BP	GO:0034080	CENP-A containing chromatin assembly	1/863	7/18800	0.280352	1	0.965024	MIS18A	1
GO:0034155	BP	GO:0034155	regulation of toll-like receptor 7 signaling pathway	1/863	7/18800	0.280352	1	0.965024	TASL	1
GO:0034354	BP	GO:0034354	'de novo' NAD biosynthetic process from tryptophan	1/863	7/18800	0.280352	1	0.965024	KYNU	1
GO:0034727	BP	GO:0034727	piecemeal microautophagy of the nucleus	1/863	7/18800	0.280352	1	0.965024	ATG2A	1
GO:0035666	BP	GO:0035666	TRIF-dependent toll-like receptor signaling pathway	1/863	7/18800	0.280352	1	0.965024	TLR4	1
GO:0035735	BP	GO:0035735	intraciliary transport involved in cilium assembly	1/863	7/18800	0.280352	1	0.965024	PCM1	1
GO:0035771	BP	GO:0035771	interleukin-4-mediated signaling pathway	1/863	7/18800	0.280352	1	0.965024	PTPN2	1
GO:0036492	BP	GO:0036492	eiF2alpha phosphorylation in response to endoplasmic reticulum stress	1/863	7/18800	0.280352	1	0.965024	EIF2AK3	1
GO:0038027	BP	GO:0038027	apolipoprotein A-I-mediated signaling pathway	1/863	7/18800	0.280352	1	0.965024	ABCA1	1
GO:0038128	BP	GO:0038128	ERBB2 signaling pathway	1/863	7/18800	0.280352	1	0.965024	CUL5	1
GO:0040031	BP	GO:0040031	snRNA modification	1/863	7/18800	0.280352	1	0.965024	LARP7	1
GO:0042138	BP	GO:0042138	meiotic DNA double-strand break formation	1/863	7/18800	0.280352	1	0.965024	MRE11	1
GO:0042364	BP	GO:0042364	water-soluble vitamin biosynthetic process	1/863	7/18800	0.280352	1	0.965024	RFK	1
GO:0042760	BP	GO:0042760	very long-chain fatty acid catabolic process	1/863	7/18800	0.280352	1	0.965024	ABCD3	1
GO:0042940	BP	GO:0042940	D-amino acid transport	1/863	7/18800	0.280352	1	0.965024	SLC7A10	1
GO:0043654	BP	GO:0043654	recognition of apoptotic cell	1/863	7/18800	0.280352	1	0.965024	FCN3	1
GO:0044528	BP	GO:0044528	regulation of mitochondrial mRNA stability	1/863	7/18800	0.280352	1	0.965024	FASTKD2	1
GO:0044829	BP	GO:0044829	positive regulation by host of viral genome replication	1/863	7/18800	0.280352	1	0.965024	NUCKS1	1
GO:0045002	BP	GO:0045002	double-strand break repair via single-strand annealing	1/863	7/18800	0.280352	1	0.965024	RBBP8	1
GO:0045003	BP	GO:0045003	double-strand break repair via synthesis-dependent strand annealing	1/863	7/18800	0.280352	1	0.965024	FANCM	1
GO:0045650	BP	GO:0045650	negative regulation of macrophage differentiation	1/863	7/18800	0.280352	1	0.965024	PTPN2	1
GO:0046053	BP	GO:0046053	dAMP metabolic process	1/863	7/18800	0.280352	1	0.965024	ADK	1
GO:0046877	BP	GO:0046877	regulation of saliva secretion	1/863	7/18800	0.280352	1	0.965024	AQP1	1
GO:0048290	BP	GO:0048290	isotype switching to IgA isotypes	1/863	7/18800	0.280352	1	0.965024	THOC1	1
GO:0048549	BP	GO:0048549	positive regulation of pinocytosis	1/863	7/18800	0.280352	1	0.965024	APPL1	1
GO:0050882	BP	GO:0050882	voluntary musculoskeletal movement	1/863	7/18800	0.280352	1	0.965024	MAP1A	1
GO:0050904	BP	GO:0050904	diapedesis	1/863	7/18800	0.280352	1	0.965024	ITGA4	1
GO:0051096	BP	GO:0051096	positive regulation of helicase activity	1/863	7/18800	0.280352	1	0.965024	SSBP1	1
GO:0051140	BP	GO:0051140	regulation of NK T cell proliferation	1/863	7/18800	0.280352	1	0.965024	IL18	1
GO:0060264	BP	GO:0060264	regulation of respiratory burst involved in inflammatory response	1/863	7/18800	0.280352	1	0.965024	GRN	1
GO:0060331	BP	GO:0060331	negative regulation of response to interferon-gamma	1/863	7/18800	0.280352	1	0.965024	PTPN2	1
GO:0060336	BP	GO:0060336	negative regulation of interferon-gamma-mediated signaling pathway	1/863	7/18800	0.280352	1	0.965024	PTPN2	1
GO:0060437	BP	GO:0060437	lung growth	1/863	7/18800	0.280352	1	0.965024	MIR17HG	1
GO:0060558	BP	GO:0060558	regulation of calcidiol 1-monooxygenase activity	1/863	7/18800	0.280352	1	0.965024	VDR	1
GO:0060745	BP	GO:0060745	mammary gland branching involved in pregnancy	1/863	7/18800	0.280352	1	0.965024	VDR	1
GO:0061002	BP	GO:0061002	negative regulation of dendritic spine morphogenesis	1/863	7/18800	0.280352	1	0.965024	UBE3A	1
GO:0061156	BP	GO:0061156	pulmonary artery morphogenesis	1/863	7/18800	0.280352	1	0.965024	HEY2	1
GO:0061668	BP	GO:0061668	mitochondrial ribosome assembly	1/863	7/18800	0.280352	1	0.965024	FASTKD2	1
GO:0070100	BP	GO:0070100	negative regulation of chemokine-mediated signaling pathway	1/863	7/18800	0.280352	1	0.965024	PADI2	1
GO:0071166	BP	GO:0071166	ribonucleoprotein complex localization	1/863	7/18800	0.280352	1	0.965024	RIOK2	1
GO:0071374	BP	GO:0071374	cellular response to parathyroid hormone stimulus	1/863	7/18800	0.280352	1	0.965024	PRKACA	1
GO:0090166	BP	GO:0090166	Golgi disassembly	1/863	7/18800	0.280352	1	0.965024	VRK1	1
GO:0090649	BP	GO:0090649	response to oxygen-glucose deprivation	1/863	7/18800	0.280352	1	0.965024	BNIP3	1
GO:0097052	BP	GO:0097052	L-kynurenine metabolic process	1/863	7/18800	0.280352	1	0.965024	KYNU	1
GO:0097292	BP	GO:0097292	XMP metabolic process	1/863	7/18800	0.280352	1	0.965024	ADSL	1
GO:0097293	BP	GO:0097293	XMP biosynthetic process	1/863	7/18800	0.280352	1	0.965024	ADSL	1
GO:0097294	BP	GO:0097294	'de novo' XMP biosynthetic process	1/863	7/18800	0.280352	1	0.965024	ADSL	1
GO:0097577	BP	GO:0097577	sequestering of iron ion	1/863	7/18800	0.280352	1	0.965024	FTHL17	1
GO:1900028	BP	GO:1900028	negative regulation of ruffle assembly	1/863	7/18800	0.280352	1	0.965024	STAP1	1
GO:1902416	BP	GO:1902416	positive regulation of mRNA binding	1/863	7/18800	0.280352	1	0.965024	EIF3E	1
GO:1903223	BP	GO:1903223	positive regulation of oxidative stress-induced neuron death	1/863	7/18800	0.280352	1	0.965024	TLR4	1
GO:1903566	BP	GO:1903566	positive regulation of protein localization to cilium	1/863	7/18800	0.280352	1	0.965024	CCDC88A	1
GO:1904796	BP	GO:1904796	regulation of core promoter binding	1/863	7/18800	0.280352	1	0.965024	GTF2B	1
GO:1905446	BP	GO:1905446	regulation of mitochondrial ATP synthesis coupled electron transport	1/863	7/18800	0.280352	1	0.965024	DNAJC15	1
GO:2000192	BP	GO:2000192	negative regulation of fatty acid transport	1/863	7/18800	0.280352	1	0.965024	CYP4F2	1
GO:2001268	BP	GO:2001268	negative regulation of cysteine-type endopeptidase activity involved in apoptotic signaling pathway	1/863	7/18800	0.280352	1	0.965024	MMP9	1
GO:0009991	BP	GO:0009991	response to extracellular stimulus	25/863	479/18800	0.281823	1	0.965024	CSHL1/EIF2A/AIF1/MIOS/VDR/EIF2AK3/MKKS/ACADM/MAP1LC3B2/IMPACT/EIF2S1/SRD5A1/ADSL/LARS1/ALPL/BNIP3/OMA1/ATG5/ELAPOR1/ITGA4/CHSY1/NUCB2/DNAJC15/KYNU/SOD1	25
GO:0044839	BP	GO:0044839	cell cycle G2/M phase transition	9/863	155/18800	0.28271	1	0.965024	MRE11/FBXL22/FBXO5/SYF2/USP47/NAE1/ZNF830/MRNIP/PINX1	9
GO:1905952	BP	GO:1905952	regulation of lipid localization	9/863	155/18800	0.28271	1	0.965024	CYP4F2/PTPN2/ARV1/ABCG1/SAR1B/DBI/NUS1/ABCA1/CRHR1	9
GO:0035265	BP	GO:0035265	organ growth	10/863	175/18800	0.28402	1	0.965024	HEY2/MIR17HG/ECM1/BASP1/FLVCR1/PARP2/UBE3A/ANXA6/SOD1/IER3IP1	10
GO:0000966	BP	GO:0000966	RNA 5'-end processing	2/863	23/18800	0.285183	1	0.965024	SSB/TRMT10C	2
GO:0002689	BP	GO:0002689	negative regulation of leukocyte chemotaxis	2/863	23/18800	0.285183	1	0.965024	PADI2/STAP1	2
GO:0009220	BP	GO:0009220	pyrimidine ribonucleotide biosynthetic process	2/863	23/18800	0.285183	1	0.965024	CDA/NME7	2
GO:0010155	BP	GO:0010155	regulation of proton transport	2/863	23/18800	0.285183	1	0.965024	COX17/NDUFA4	2
GO:0010640	BP	GO:0010640	regulation of platelet-derived growth factor receptor signaling pathway	2/863	23/18800	0.285183	1	0.965024	PTPN2/IFT20	2
GO:0010893	BP	GO:0010893	positive regulation of steroid biosynthetic process	2/863	23/18800	0.285183	1	0.965024	STARD4/ABCG1	2
GO:0016973	BP	GO:0016973	poly(A)+ mRNA export from nucleus	2/863	23/18800	0.285183	1	0.965024	SARNP/ENY2	2
GO:0019430	BP	GO:0019430	removal of superoxide radicals	2/863	23/18800	0.285183	1	0.965024	PRDX1/SOD1	2
GO:0021854	BP	GO:0021854	hypothalamus development	2/863	23/18800	0.285183	1	0.965024	SRD5A1/UQCRQ	2
GO:0031468	BP	GO:0031468	nuclear membrane reassembly	2/863	23/18800	0.285183	1	0.965024	CHMP5/CHMP4A	2
GO:0042438	BP	GO:0042438	melanin biosynthetic process	2/863	23/18800	0.285183	1	0.965024	APPL1/MC1R	2
GO:0045048	BP	GO:0045048	protein insertion into ER membrane	2/863	23/18800	0.285183	1	0.965024	CAMLG/EMC2	2
GO:0045540	BP	GO:0045540	regulation of cholesterol biosynthetic process	2/863	23/18800	0.285183	1	0.965024	ABCG1/SOD1	2
GO:0046641	BP	GO:0046641	positive regulation of alpha-beta T cell proliferation	2/863	23/18800	0.285183	1	0.965024	XCL1/IL18	2
GO:0048199	BP	GO:0048199	vesicle targeting, to, from or within Golgi	2/863	23/18800	0.285183	1	0.965024	AP1AR/SAR1B	2
GO:0051383	BP	GO:0051383	kinetochore organization	2/863	23/18800	0.285183	1	0.965024	SMC4/CENPK	2
GO:0051457	BP	GO:0051457	maintenance of protein location in nucleus	2/863	23/18800	0.285183	1	0.965024	BARD1/MORC3	2
GO:0072677	BP	GO:0072677	eosinophil migration	2/863	23/18800	0.285183	1	0.965024	DAPK2/CCL4	2
GO:0080182	BP	GO:0080182	histone H3-K4 trimethylation	2/863	23/18800	0.285183	1	0.965024	NFYB/WDR61	2
GO:0106118	BP	GO:0106118	regulation of sterol biosynthetic process	2/863	23/18800	0.285183	1	0.965024	ABCG1/SOD1	2
GO:1901984	BP	GO:1901984	negative regulation of protein acetylation	2/863	23/18800	0.285183	1	0.965024	ATG5/TAF7	2
GO:0002218	BP	GO:0002218	activation of innate immune response	4/863	59/18800	0.286055	1	0.965024	HSP90AA1/TLR4/TBK1/MATR3	4
GO:0035065	BP	GO:0035065	regulation of histone acetylation	4/863	59/18800	0.286055	1	0.965024	BRD7/NFYB/ATG5/TAF7	4
GO:0071384	BP	GO:0071384	cellular response to corticosteroid stimulus	4/863	59/18800	0.286055	1	0.965024	ANXA1/RAN/SRD5A1/AQP1	4
GO:0002532	BP	GO:0002532	production of molecular mediator involved in inflammatory response	6/863	97/18800	0.286502	1	0.965024	APPL1/TLR4/VAMP8/GRN/SNX4/P2RX1	6
GO:0033077	BP	GO:0033077	T cell differentiation in thymus	5/863	78/18800	0.287712	1	0.965024	PTPN2/ZC3H8/ATG5/SOD1/RPS6	5
GO:0042440	BP	GO:0042440	pigment metabolic process	5/863	78/18800	0.287712	1	0.965024	APPL1/SLCO2B1/FLVCR1/BLVRA/MC1R	5
GO:0032446	BP	GO:0032446	protein modification by small protein conjugation	44/863	876/18800	0.287895	1	0.965024	BARD1/NSMCE2/HDAC8/FBXL22/GTPBP4/CDC26/KIAA1586/HSP90AA1/FBXO5/KLHL42/UFM1/DNAJA1/CAMLG/CRBN/UFC1/RPS27A/RPL11/CAND1/KLHDC1/OBI1/BIRC2/WWP1/DZIP3/UFL1/RPL5/NAE1/DCUN1D4/UBE2V2/TTC3/RPL23/FANCM/ATG5/CUL5/HACE1/GNL3/UBE3A/ELOC/RANBP2/BIRC3/TAF1/DCUN1D5/PINX1/HERC2P3/RWDD3	44
GO:0051248	BP	GO:0051248	negative regulation of protein metabolic process	56/863	1128/18800	0.287895	1	0.965024	SRP9/IBTK/HDAC8/MRPL13/SWAP70/GTPBP4/ECM1/FBXO5/PTPN2/DNAJA1/VBP1/EXOSC8/CAMLG/EIF2AK3/BANK1/RPL11/RTRAF/DNAJC10/IMPACT/EIF2S1/EXOSC9/BIRC2/PIBF1/RTN2/UFL1/MIR339/RPL5/USP47/PWP1/PFDN5/TNFAIP8/DIS3/EIF3E/RPL23/ATG5/TAF9/WFDC2/MMP9/BIRC3/TAF1/FXR1/PINX1/TAF7/PFDN2/MAP1A/ITM2A/CSTA/DBI/LSM1/ZNF540/SERPINB10/PFDN4/GAPDH/AQP1/PURA/CST2	56
GO:0007339	BP	GO:0007339	binding of sperm to zona pellucida	3/863	41/18800	0.290584	1	0.965024	CCT3/CCT8/CCT2	3
GO:0034243	BP	GO:0034243	regulation of transcription elongation by RNA polymerase II	3/863	41/18800	0.290584	1	0.965024	LARP7/EAF2/WDR43	3
GO:0045429	BP	GO:0045429	positive regulation of nitric oxide biosynthetic process	3/863	41/18800	0.290584	1	0.965024	HSP90AA1/AIF1/TLR4	3
GO:0072595	BP	GO:0072595	maintenance of protein localization in organelle	3/863	41/18800	0.290584	1	0.965024	BARD1/MORC3/ANKRD13C	3
GO:0007006	BP	GO:0007006	mitochondrial membrane organization	7/863	117/18800	0.29111	1	0.965024	MFN1/HSP90AA1/TIMM8B/ROMO1/BNIP3/OMA1/HSPA9	7
GO:0031123	BP	GO:0031123	RNA 3'-end processing	7/863	117/18800	0.29111	1	0.965024	BARD1/LARP7/EXOSC8/SSB/TRMT10C/EXOSC9/RPS21	7
GO:0043412	BP	GO:0043412	macromolecule modification	184/863	3860/18800	0.291249	1	0.965024	BARD1/ZDHHC13/MORC3/ANXA1/NSMCE2/CSHL1/IBTK/EED/BRD7/HDAC8/FKBP3/MRE11/SWAP70/CSNK1G3/FBXL22/LARP7/NAA16/GTPBP4/CDC26/COPS4/PSMD14/KIAA1586/RIMKLB/GCSH/PPP1R2B/PRKACA/USP1/NFYB/HSP90AA1/PAXBP1/FBXO5/KLHL42/PTPN2/UFM1/DNAJA1/SETDB2/TYW3/COPS2/CAMLG/EIF2A/ETAA1/SLK/BCCIP/PDCD10/PRMT9/CHML/AIF1/CRBN/UFC1/EIF2AK3/BANK1/METAP2/PUM3/RPS27A/RPL11/SMYD2/RTRAF/HAT1/PEAK3/GTF2B/PIGK/ENY2/SSB/CAND1/MAP3K11/…	184
GO:0032479	BP	GO:0032479	regulation of type I interferon production	6/863	98/18800	0.294513	1	0.965024	POLA1/HSP90AA1/HSPD1/TLR4/TBK1/GAPDH	6
GO:0032606	BP	GO:0032606	type I interferon production	6/863	98/18800	0.294513	1	0.965024	POLA1/HSP90AA1/HSPD1/TLR4/TBK1/GAPDH	6
GO:0033866	BP	GO:0033866	nucleoside bisphosphate biosynthetic process	4/863	60/18800	0.296458	1	0.965024	PDHB/PPT2/DLD/PAPSS1	4
GO:0034030	BP	GO:0034030	ribonucleoside bisphosphate biosynthetic process	4/863	60/18800	0.296458	1	0.965024	PDHB/PPT2/DLD/PAPSS1	4
GO:0034033	BP	GO:0034033	purine nucleoside bisphosphate biosynthetic process	4/863	60/18800	0.296458	1	0.965024	PDHB/PPT2/DLD/PAPSS1	4
GO:0046324	BP	GO:0046324	regulation of glucose import	4/863	60/18800	0.296458	1	0.965024	APPL1/RTN2/SELENOS/PRKCI	4
GO:0046824	BP	GO:0046824	positive regulation of nucleocytoplasmic transport	4/863	60/18800	0.296458	1	0.965024	PRKACA/RAN/ZIC1/RIOK2	4
GO:0030301	BP	GO:0030301	cholesterol transport	5/863	79/18800	0.296709	1	0.965024	ARV1/STARD4/ABCG1/NUS1/ABCA1	5
GO:0034637	BP	GO:0034637	cellular carbohydrate biosynthetic process	5/863	79/18800	0.296709	1	0.965024	ACADM/SELENOS/PPP1R3B/B4GALT5/NDST1	5
GO:0061844	BP	GO:0061844	antimicrobial humoral immune response mediated by antimicrobial peptide	5/863	79/18800	0.296709	1	0.965024	CXCL8/ROMO1/PGLYRP1/GAPDH/PF4V1	5
GO:0071346	BP	GO:0071346	cellular response to interferon-gamma	7/863	118/18800	0.298421	1	0.965024	PTPN2/AIF1/TLR4/XCL1/GBP4/GAPDH/CCL4	7
GO:0001779	BP	GO:0001779	natural killer cell differentiation	2/863	24/18800	0.302431	1	0.965024	ZBTB1/PGLYRP1	2
GO:0002755	BP	GO:0002755	MyD88-dependent toll-like receptor signaling pathway	2/863	24/18800	0.302431	1	0.965024	HSPD1/TLR4	2
GO:0006346	BP	GO:0006346	DNA methylation-dependent heterochromatin formation	2/863	24/18800	0.302431	1	0.965024	SETDB2/ATF7IP2	2
GO:0006582	BP	GO:0006582	melanin metabolic process	2/863	24/18800	0.302431	1	0.965024	APPL1/MC1R	2
GO:0007035	BP	GO:0007035	vacuolar acidification	2/863	24/18800	0.302431	1	0.965024	CLN5/GRN	2
GO:0009162	BP	GO:0009162	deoxyribonucleoside monophosphate metabolic process	2/863	24/18800	0.302431	1	0.965024	ADK/UPB1	2
GO:0019985	BP	GO:0019985	translesion synthesis	2/863	24/18800	0.302431	1	0.965024	POLK/ZBTB1	2
GO:0030859	BP	GO:0030859	polarized epithelial cell differentiation	2/863	24/18800	0.302431	1	0.965024	AJAP1/IFT20	2
GO:0031280	BP	GO:0031280	negative regulation of cyclase activity	2/863	24/18800	0.302431	1	0.965024	AKAP9/AKAP5	2
GO:0039531	BP	GO:0039531	regulation of viral-induced cytoplasmic pattern recognition receptor signaling pathway	2/863	24/18800	0.302431	1	0.965024	BIRC2/BIRC3	2
GO:0051156	BP	GO:0051156	glucose 6-phosphate metabolic process	2/863	24/18800	0.302431	1	0.965024	HK3/RPE	2
GO:0051923	BP	GO:0051923	sulfation	2/863	24/18800	0.302431	1	0.965024	CHSY1/NDST1	2
GO:0060547	BP	GO:0060547	negative regulation of necrotic cell death	2/863	24/18800	0.302431	1	0.965024	BIRC2/BIRC3	2
GO:0061162	BP	GO:0061162	establishment of monopolar cell polarity	2/863	24/18800	0.302431	1	0.965024	PRKCI/IFT20	2
GO:0070841	BP	GO:0070841	inclusion body assembly	2/863	24/18800	0.302431	1	0.965024	PSMC6/SACS	2
GO:1904996	BP	GO:1904996	positive regulation of leukocyte adhesion to vascular endothelial cell	2/863	24/18800	0.302431	1	0.965024	ST3GAL4/ITGA4	2
GO:2000353	BP	GO:2000353	positive regulation of endothelial cell apoptotic process	2/863	24/18800	0.302431	1	0.965024	ITGA4/PRKCI	2
GO:0007099	BP	GO:0007099	centriole replication	3/863	42/18800	0.303287	1	0.965024	CEP152/CEP135/CETN2	3
GO:0031952	BP	GO:0031952	regulation of protein autophosphorylation	3/863	42/18800	0.303287	1	0.965024	MRE11/IMPACT/RAD50	3
GO:0032689	BP	GO:0032689	negative regulation of interferon-gamma production	3/863	42/18800	0.303287	1	0.965024	TLR4/XCL1/PGLYRP1	3
GO:0034142	BP	GO:0034142	toll-like receptor 4 signaling pathway	3/863	42/18800	0.303287	1	0.965024	APPL1/TLR4/NINJ1	3
GO:0070266	BP	GO:0070266	necroptotic process	3/863	42/18800	0.303287	1	0.965024	BIRC2/BIRC3/PYGL	3
GO:0071763	BP	GO:0071763	nuclear membrane organization	3/863	42/18800	0.303287	1	0.965024	CHMP5/CHMP4A/VRK1	3
GO:0090503	BP	GO:0090503	RNA phosphodiester bond hydrolysis, exonucleolytic	3/863	42/18800	0.303287	1	0.965024	EXOSC8/EXOSC9/DIS3	3
GO:0002200	BP	GO:0002200	somatic diversification of immune receptors	5/863	80/18800	0.305751	1	0.965024	SWAP70/THOC1/HSPD1/APLF/XRCC4	5
GO:0006023	BP	GO:0006023	aminoglycan biosynthetic process	5/863	80/18800	0.305751	1	0.965024	HS6ST1/ST3GAL4/CHSY1/B4GALT5/NDST1	5
GO:0006029	BP	GO:0006029	proteoglycan metabolic process	5/863	80/18800	0.305751	1	0.965024	SULF2/ADAMTS7/HS6ST1/CHSY1/NDST1	5
GO:1902117	BP	GO:1902117	positive regulation of organelle assembly	5/863	80/18800	0.305751	1	0.965024	ATG2A/CCDC88A/CEP135/ELAPOR1/SNX4	5
GO:0032387	BP	GO:0032387	negative regulation of intracellular transport	4/863	61/18800	0.306906	1	0.965024	BARD1/UFM1/CNIH2/LMAN1	4
GO:0048524	BP	GO:0048524	positive regulation of viral process	4/863	61/18800	0.306906	1	0.965024	RSF1/TOP2B/ATG5/PPIE	4
GO:1904356	BP	GO:1904356	regulation of telomere maintenance via telomere lengthening	4/863	61/18800	0.306906	1	0.965024	CCT3/CCT8/CCT2/PINX1	4
GO:0010948	BP	GO:0010948	negative regulation of cell cycle process	16/863	301/18800	0.30893	1	0.965024	GEN1/BRD7/PSMG2/MRE11/THOC1/RBL1/FBXO5/ETAA1/ANAPC15/SYF2/USP47/NAE1/ZNF830/MRNIP/PINX1/RPS27L	16
GO:0031341	BP	GO:0031341	regulation of cell killing	6/863	100/18800	0.310662	1	0.965024	AZGP1/HLA-DRA/ITGAM/STAP1/XCL1/SH2D1A	6
GO:0002683	BP	GO:0002683	negative regulation of immune system process	22/863	425/18800	0.31098	1	0.965024	ANXA1/LRCH1/THOC1/APPL1/PTPN2/BANK1/FGL2/TLR4/CD200R1/PIBF1/CD86/ZC3H8/LRRC17/PADI2/SELENOS/GRN/HSPA9/STAP1/XCL1/ALOX15/PGLYRP1/SH2D1A	22
GO:0031667	BP	GO:0031667	response to nutrient levels	23/863	446/18800	0.312114	1	0.965024	CSHL1/EIF2A/MIOS/VDR/EIF2AK3/MKKS/ACADM/MAP1LC3B2/IMPACT/EIF2S1/SRD5A1/ADSL/LARS1/ALPL/BNIP3/OMA1/ATG5/ELAPOR1/CHSY1/NUCB2/DNAJC15/KYNU/SOD1	23
GO:0050900	BP	GO:0050900	leukocyte migration	20/863	384/18800	0.312278	1	0.965024	ANXA1/LRCH1/SWAP70/ECM1/AIMP1/AIF1/CXCL8/CD200R1/PADI2/SBDS/DAPK2/ST3GAL4/MMP9/ITGA4/STAP1/XCL1/NINJ1/CD177/CCL4/PF4V1	20
GO:0001514	BP	GO:0001514	selenocysteine incorporation	1/863	8/18800	0.313399	1	0.965024	SEPSECS	1
GO:0002232	BP	GO:0002232	leukocyte chemotaxis involved in inflammatory response	1/863	8/18800	0.313399	1	0.965024	NINJ1	1
GO:0002361	BP	GO:0002361	CD4-positive, CD25-positive, alpha-beta regulatory T cell differentiation	1/863	8/18800	0.313399	1	0.965024	HLA-DRA	1
GO:0002484	BP	GO:0002484	antigen processing and presentation of endogenous peptide antigen via MHC class I via ER pathway	1/863	8/18800	0.313399	1	0.965024	AZGP1	1
GO:0002486	BP	GO:0002486	antigen processing and presentation of endogenous peptide antigen via MHC class I via ER pathway, TAP-independent	1/863	8/18800	0.313399	1	0.965024	AZGP1	1
GO:0002536	BP	GO:0002536	respiratory burst involved in inflammatory response	1/863	8/18800	0.313399	1	0.965024	GRN	1
GO:0002729	BP	GO:0002729	positive regulation of natural killer cell cytokine production	1/863	8/18800	0.313399	1	0.965024	RAET1G	1
GO:0003190	BP	GO:0003190	atrioventricular valve formation	1/863	8/18800	0.313399	1	0.965024	HEY2	1
GO:0006384	BP	GO:0006384	transcription initiation at RNA polymerase III promoter	1/863	8/18800	0.313399	1	0.965024	BDP1	1
GO:0006451	BP	GO:0006451	translational readthrough	1/863	8/18800	0.313399	1	0.965024	SEPSECS	1
GO:0006477	BP	GO:0006477	protein sulfation	1/863	8/18800	0.313399	1	0.965024	NDST1	1
GO:0007597	BP	GO:0007597	blood coagulation, intrinsic pathway	1/863	8/18800	0.313399	1	0.965024	GP1BA	1
GO:0009131	BP	GO:0009131	pyrimidine nucleoside monophosphate catabolic process	1/863	8/18800	0.313399	1	0.965024	UPB1	1
GO:0009178	BP	GO:0009178	pyrimidine deoxyribonucleoside monophosphate catabolic process	1/863	8/18800	0.313399	1	0.965024	UPB1	1
GO:0009191	BP	GO:0009191	ribonucleoside diphosphate catabolic process	1/863	8/18800	0.313399	1	0.965024	NUDT9	1
GO:0009698	BP	GO:0009698	phenylpropanoid metabolic process	1/863	8/18800	0.313399	1	0.965024	CYP2A7	1
GO:0009804	BP	GO:0009804	coumarin metabolic process	1/863	8/18800	0.313399	1	0.965024	CYP2A7	1
GO:0010519	BP	GO:0010519	negative regulation of phospholipase activity	1/863	8/18800	0.313399	1	0.965024	ANXA1	1
GO:0010911	BP	GO:0010911	regulation of isomerase activity	1/863	8/18800	0.313399	1	0.965024	ITGAM	1
GO:0010912	BP	GO:0010912	positive regulation of isomerase activity	1/863	8/18800	0.313399	1	0.965024	ITGAM	1
GO:0015014	BP	GO:0015014	heparan sulfate proteoglycan biosynthetic process, polysaccharide chain biosynthetic process	1/863	8/18800	0.313399	1	0.965024	NDST1	1
GO:0015793	BP	GO:0015793	glycerol transmembrane transport	1/863	8/18800	0.313399	1	0.965024	AQP1	1
GO:0015846	BP	GO:0015846	polyamine transport	1/863	8/18800	0.313399	1	0.965024	TAF7	1
GO:0015959	BP	GO:0015959	diadenosine polyphosphate metabolic process	1/863	8/18800	0.313399	1	0.965024	GARS1	1
GO:0019236	BP	GO:0019236	response to pheromone	1/863	8/18800	0.313399	1	0.965024	VN1R4	1
GO:0030311	BP	GO:0030311	poly-N-acetyllactosamine biosynthetic process	1/863	8/18800	0.313399	1	0.965024	B4GALT5	1
GO:0030916	BP	GO:0030916	otic vesicle formation	1/863	8/18800	0.313399	1	0.965024	CEP290	1
GO:0032049	BP	GO:0032049	cardiolipin biosynthetic process	1/863	8/18800	0.313399	1	0.965024	CRLS1	1
GO:0032071	BP	GO:0032071	regulation of endodeoxyribonuclease activity	1/863	8/18800	0.313399	1	0.965024	GZMA	1
GO:0032471	BP	GO:0032471	negative regulation of endoplasmic reticulum calcium ion concentration	1/863	8/18800	0.313399	1	0.965024	RAP1GDS1	1
GO:0032489	BP	GO:0032489	regulation of Cdc42 protein signal transduction	1/863	8/18800	0.313399	1	0.965024	ABCA1	1
GO:0032790	BP	GO:0032790	ribosome disassembly	1/863	8/18800	0.313399	1	0.965024	MTIF3	1
GO:0032825	BP	GO:0032825	positive regulation of natural killer cell differentiation	1/863	8/18800	0.313399	1	0.965024	ZBTB1	1
GO:0032847	BP	GO:0032847	regulation of cellular pH reduction	1/863	8/18800	0.313399	1	0.965024	UBE3A	1
GO:0033034	BP	GO:0033034	positive regulation of myeloid cell apoptotic process	1/863	8/18800	0.313399	1	0.965024	ANXA1	1
GO:0033152	BP	GO:0033152	immunoglobulin V(D)J recombination	1/863	8/18800	0.313399	1	0.965024	XRCC4	1
GO:0034498	BP	GO:0034498	early endosome to Golgi transport	1/863	8/18800	0.313399	1	0.965024	SNX2	1
GO:0034627	BP	GO:0034627	'de novo' NAD biosynthetic process	1/863	8/18800	0.313399	1	0.965024	KYNU	1
GO:0034773	BP	GO:0034773	histone H4-K20 trimethylation	1/863	8/18800	0.313399	1	0.965024	PWP1	1
GO:0035740	BP	GO:0035740	CD8-positive, alpha-beta T cell proliferation	1/863	8/18800	0.313399	1	0.965024	XCL1	1
GO:0035754	BP	GO:0035754	B cell chemotaxis	1/863	8/18800	0.313399	1	0.965024	XCL1	1
GO:0035912	BP	GO:0035912	dorsal aorta morphogenesis	1/863	8/18800	0.313399	1	0.965024	HEY2	1
GO:0036491	BP	GO:0036491	regulation of translation initiation in response to endoplasmic reticulum stress	1/863	8/18800	0.313399	1	0.965024	EIF2AK3	1
GO:0044208	BP	GO:0044208	'de novo' AMP biosynthetic process	1/863	8/18800	0.313399	1	0.965024	ADSL	1
GO:0045541	BP	GO:0045541	negative regulation of cholesterol biosynthetic process	1/863	8/18800	0.313399	1	0.965024	SOD1	1
GO:0045607	BP	GO:0045607	regulation of inner ear auditory receptor cell differentiation	1/863	8/18800	0.313399	1	0.965024	HEY2	1
GO:0045631	BP	GO:0045631	regulation of mechanoreceptor differentiation	1/863	8/18800	0.313399	1	0.965024	HEY2	1
GO:0045647	BP	GO:0045647	negative regulation of erythrocyte differentiation	1/863	8/18800	0.313399	1	0.965024	HSPA9	1
GO:0046784	BP	GO:0046784	viral mRNA export from host cell nucleus	1/863	8/18800	0.313399	1	0.965024	THOC1	1
GO:0048023	BP	GO:0048023	positive regulation of melanin biosynthetic process	1/863	8/18800	0.313399	1	0.965024	APPL1	1
GO:0048793	BP	GO:0048793	pronephros development	1/863	8/18800	0.313399	1	0.965024	CEP290	1
GO:0051665	BP	GO:0051665	membrane raft localization	1/863	8/18800	0.313399	1	0.965024	RALA	1
GO:0051683	BP	GO:0051683	establishment of Golgi localization	1/863	8/18800	0.313399	1	0.965024	PDCD10	1
GO:0060056	BP	GO:0060056	mammary gland involution	1/863	8/18800	0.313399	1	0.965024	VDR	1
GO:0060087	BP	GO:0060087	relaxation of vascular associated smooth muscle	1/863	8/18800	0.313399	1	0.965024	SOD1	1
GO:0060385	BP	GO:0060385	axonogenesis involved in innervation	1/863	8/18800	0.313399	1	0.965024	ITGA4	1
GO:0060539	BP	GO:0060539	diaphragm development	1/863	8/18800	0.313399	1	0.965024	BASP1	1
GO:0060700	BP	GO:0060700	regulation of ribonuclease activity	1/863	8/18800	0.313399	1	0.965024	ABCE1	1
GO:0060753	BP	GO:0060753	regulation of mast cell chemotaxis	1/863	8/18800	0.313399	1	0.965024	SWAP70	1
GO:0061743	BP	GO:0061743	motor learning	1/863	8/18800	0.313399	1	0.965024	UBE3A	1
GO:0070127	BP	GO:0070127	tRNA aminoacylation for mitochondrial protein translation	1/863	8/18800	0.313399	1	0.965024	GARS1	1
GO:0070212	BP	GO:0070212	protein poly-ADP-ribosylation	1/863	8/18800	0.313399	1	0.965024	PARP2	1
GO:0070255	BP	GO:0070255	regulation of mucus secretion	1/863	8/18800	0.313399	1	0.965024	ATG5	1
GO:0070432	BP	GO:0070432	regulation of nucleotide-binding oligomerization domain containing 2 signaling pathway	1/863	8/18800	0.313399	1	0.965024	TLR4	1
GO:0070669	BP	GO:0070669	response to interleukin-2	1/863	8/18800	0.313399	1	0.965024	PTPN2	1
GO:0070673	BP	GO:0070673	response to interleukin-18	1/863	8/18800	0.313399	1	0.965024	IL18	1
GO:0071447	BP	GO:0071447	cellular response to hydroperoxide	1/863	8/18800	0.313399	1	0.965024	AIF1	1
GO:0071493	BP	GO:0071493	cellular response to UV-B	1/863	8/18800	0.313399	1	0.965024	MME	1
GO:0071670	BP	GO:0071670	smooth muscle cell chemotaxis	1/863	8/18800	0.313399	1	0.965024	AIF1	1
GO:0072674	BP	GO:0072674	multinuclear osteoclast differentiation	1/863	8/18800	0.313399	1	0.965024	SBNO2	1
GO:0090206	BP	GO:0090206	negative regulation of cholesterol metabolic process	1/863	8/18800	0.313399	1	0.965024	SOD1	1
GO:0090232	BP	GO:0090232	positive regulation of spindle checkpoint	1/863	8/18800	0.313399	1	0.965024	GEN1	1
GO:0090267	BP	GO:0090267	positive regulation of mitotic cell cycle spindle assembly checkpoint	1/863	8/18800	0.313399	1	0.965024	GEN1	1
GO:0090306	BP	GO:0090306	meiotic spindle assembly	1/863	8/18800	0.313399	1	0.965024	FBXO5	1
GO:0097119	BP	GO:0097119	postsynaptic density protein 95 clustering	1/863	8/18800	0.313399	1	0.965024	LRRC4	1
GO:0098909	BP	GO:0098909	regulation of cardiac muscle cell action potential involved in regulation of contraction	1/863	8/18800	0.313399	1	0.965024	AKAP9	1
GO:0099640	BP	GO:0099640	axo-dendritic protein transport	1/863	8/18800	0.313399	1	0.965024	MAP1A	1
GO:0099641	BP	GO:0099641	anterograde axonal protein transport	1/863	8/18800	0.313399	1	0.965024	MAP1A	1
GO:0106119	BP	GO:0106119	negative regulation of sterol biosynthetic process	1/863	8/18800	0.313399	1	0.965024	SOD1	1
GO:0150094	BP	GO:0150094	amyloid-beta clearance by cellular catabolic process	1/863	8/18800	0.313399	1	0.965024	MME	1
GO:1900122	BP	GO:1900122	positive regulation of receptor binding	1/863	8/18800	0.313399	1	0.965024	MMP9	1
GO:1900378	BP	GO:1900378	positive regulation of secondary metabolite biosynthetic process	1/863	8/18800	0.313399	1	0.965024	APPL1	1
GO:1901977	BP	GO:1901977	negative regulation of cell cycle checkpoint	1/863	8/18800	0.313399	1	0.965024	THOC1	1
GO:1902857	BP	GO:1902857	positive regulation of non-motile cilium assembly	1/863	8/18800	0.313399	1	0.965024	CEP135	1
GO:1902949	BP	GO:1902949	positive regulation of tau-protein kinase activity	1/863	8/18800	0.313399	1	0.965024	HSP90AA1	1
GO:1903010	BP	GO:1903010	regulation of bone development	1/863	8/18800	0.313399	1	0.965024	TMEM119	1
GO:1903028	BP	GO:1903028	positive regulation of opsonization	1/863	8/18800	0.313399	1	0.965024	FCN3	1
GO:1903332	BP	GO:1903332	regulation of protein folding	1/863	8/18800	0.313399	1	0.965024	GRN	1
GO:1903361	BP	GO:1903361	protein localization to basolateral plasma membrane	1/863	8/18800	0.313399	1	0.965024	LIN7C	1
GO:1903979	BP	GO:1903979	negative regulation of microglial cell activation	1/863	8/18800	0.313399	1	0.965024	GRN	1
GO:1903998	BP	GO:1903998	regulation of eating behavior	1/863	8/18800	0.313399	1	0.965024	TTC21B	1
GO:1904044	BP	GO:1904044	response to aldosterone	1/863	8/18800	0.313399	1	0.965024	RPL27	1
GO:1904124	BP	GO:1904124	microglial cell migration	1/863	8/18800	0.313399	1	0.965024	STAP1	1
GO:1904139	BP	GO:1904139	regulation of microglial cell migration	1/863	8/18800	0.313399	1	0.965024	STAP1	1
GO:1904354	BP	GO:1904354	negative regulation of telomere capping	1/863	8/18800	0.313399	1	0.965024	RAD50	1
GO:1904415	BP	GO:1904415	regulation of xenophagy	1/863	8/18800	0.313399	1	0.965024	TBK1	1
GO:1904417	BP	GO:1904417	positive regulation of xenophagy	1/863	8/18800	0.313399	1	0.965024	TBK1	1
GO:1905216	BP	GO:1905216	positive regulation of RNA binding	1/863	8/18800	0.313399	1	0.965024	EIF3E	1
GO:1905247	BP	GO:1905247	positive regulation of aspartic-type peptidase activity	1/863	8/18800	0.313399	1	0.965024	GRN	1
GO:1905634	BP	GO:1905634	regulation of protein localization to chromatin	1/863	8/18800	0.313399	1	0.965024	HDAC8	1
GO:1905664	BP	GO:1905664	regulation of calcium ion import across plasma membrane	1/863	8/18800	0.313399	1	0.965024	P2RX1	1
GO:1990416	BP	GO:1990416	cellular response to brain-derived neurotrophic factor stimulus	1/863	8/18800	0.313399	1	0.965024	UBE3A	1
GO:2000270	BP	GO:2000270	negative regulation of fibroblast apoptotic process	1/863	8/18800	0.313399	1	0.965024	CFDP1	1
GO:2000564	BP	GO:2000564	regulation of CD8-positive, alpha-beta T cell proliferation	1/863	8/18800	0.313399	1	0.965024	XCL1	1
GO:2000586	BP	GO:2000586	regulation of platelet-derived growth factor receptor-beta signaling pathway	1/863	8/18800	0.313399	1	0.965024	PTPN2	1
GO:2000980	BP	GO:2000980	regulation of inner ear receptor cell differentiation	1/863	8/18800	0.313399	1	0.965024	HEY2	1
GO:2001137	BP	GO:2001137	positive regulation of endocytic recycling	1/863	8/18800	0.313399	1	0.965024	AKAP5	1
GO:0002833	BP	GO:0002833	positive regulation of response to biotic stimulus	10/863	180/18800	0.313713	1	0.965024	RAET1G/HSP90AA1/SH2D1B/TASL/HSPD1/TLR4/TBK1/MATR3/GRN/SH2D1A	10
GO:0034341	BP	GO:0034341	response to interferon-gamma	8/863	140/18800	0.314185	1	0.965024	PTPN2/AIF1/TLR4/KYNU/XCL1/GBP4/GAPDH/CCL4	8
GO:0042157	BP	GO:0042157	lipoprotein metabolic process	8/863	140/18800	0.314185	1	0.965024	ZDHHC13/PIGK/DPM1/ATG5/PIGH/ABHD10/DBI/ABCA1	8
GO:0045089	BP	GO:0045089	positive regulation of innate immune response	8/863	140/18800	0.314185	1	0.965024	RAET1G/HSP90AA1/SH2D1B/TASL/TLR4/TBK1/MATR3/SH2D1A	8
GO:0002262	BP	GO:0002262	myeloid cell homeostasis	9/863	160/18800	0.314269	1	0.965024	ANXA1/PTPN2/FLVCR1/UFL1/PRDX1/HSPA9/SOD1/RPS24/RPS6	9
GO:0044773	BP	GO:0044773	mitotic DNA damage checkpoint signaling	5/863	81/18800	0.314832	1	0.965024	MRE11/SYF2/ZNF830/MRNIP/RPS27L	5
GO:0051303	BP	GO:0051303	establishment of chromosome localization	5/863	81/18800	0.314832	1	0.965024	CHMP5/RMDN1/CHMP4A/PIBF1/PINX1	5
GO:0071214	BP	GO:0071214	cellular response to abiotic stimulus	17/863	323/18800	0.315683	1	0.965024	BARD1/CASP8AP2/POLK/IMPACT/TLR4/EIF2S1/USP47/BNIP3/MME/ZBTB1/GTF2H5/NUCKS1/XPA/MMP9/MC1R/TAF1/AQP1	17
GO:0104004	BP	GO:0104004	cellular response to environmental stimulus	17/863	323/18800	0.315683	1	0.965024	BARD1/CASP8AP2/POLK/IMPACT/TLR4/EIF2S1/USP47/BNIP3/MME/ZBTB1/GTF2H5/NUCKS1/XPA/MMP9/MC1R/TAF1/AQP1	17
GO:0016266	BP	GO:0016266	O-glycan processing	3/863	43/18800	0.316013	1	0.965024	ST6GALNAC2/ST3GAL4/B4GALT5	3
GO:0016601	BP	GO:0016601	Rac protein signal transduction	3/863	43/18800	0.316013	1	0.965024	AIF1/HACE1/RHOU	3
GO:0042554	BP	GO:0042554	superoxide anion generation	3/863	43/18800	0.316013	1	0.965024	ITGAM/SOD1/CD177	3
GO:0044786	BP	GO:0044786	cell cycle DNA replication	3/863	43/18800	0.316013	1	0.965024	POLA1/FBXO5/ZNF830	3
GO:0045494	BP	GO:0045494	photoreceptor cell maintenance	3/863	43/18800	0.316013	1	0.965024	DRAM2/MKKS/IQCB1	3
GO:0090224	BP	GO:0090224	regulation of spindle organization	3/863	43/18800	0.316013	1	0.965024	CHMP5/CHMP4A/DRG1	3
GO:0090317	BP	GO:0090317	negative regulation of intracellular protein transport	3/863	43/18800	0.316013	1	0.965024	BARD1/UFM1/LMAN1	3
GO:1904407	BP	GO:1904407	positive regulation of nitric oxide metabolic process	3/863	43/18800	0.316013	1	0.965024	HSP90AA1/AIF1/TLR4	3
GO:0006406	BP	GO:0006406	mRNA export from nucleus	4/863	62/18800	0.317391	1	0.965024	THOC1/SARNP/ENY2/NUP107	4
GO:0043030	BP	GO:0043030	regulation of macrophage activation	4/863	62/18800	0.317391	1	0.965024	HSPD1/TLR4/GRN/STAP1	4
GO:0097035	BP	GO:0097035	regulation of membrane lipid distribution	4/863	62/18800	0.317391	1	0.965024	ARV1/ATG9A/ABCG1/ABCA1	4
GO:0046620	BP	GO:0046620	regulation of organ growth	6/863	101/18800	0.318792	1	0.965024	HEY2/MIR17HG/BASP1/FLVCR1/PARP2/SOD1	6
GO:0000244	BP	GO:0000244	spliceosomal tri-snRNP complex assembly	2/863	25/18800	0.319604	1	0.965024	DDX20/RNU5F-1	2
GO:0009164	BP	GO:0009164	nucleoside catabolic process	2/863	25/18800	0.319604	1	0.965024	CDA/UPB1	2
GO:0032816	BP	GO:0032816	positive regulation of natural killer cell activation	2/863	25/18800	0.319604	1	0.965024	ZBTB1/IL18	2
GO:0033119	BP	GO:0033119	negative regulation of RNA splicing	2/863	25/18800	0.319604	1	0.965024	SRSF7/RBMX	2
GO:0033233	BP	GO:0033233	regulation of protein sumoylation	2/863	25/18800	0.319604	1	0.965024	GNL3/RWDD3	2
GO:0042430	BP	GO:0042430	indole-containing compound metabolic process	2/863	25/18800	0.319604	1	0.965024	SRD5A1/KYNU	2
GO:0044550	BP	GO:0044550	secondary metabolite biosynthetic process	2/863	25/18800	0.319604	1	0.965024	APPL1/MC1R	2
GO:0045662	BP	GO:0045662	negative regulation of myoblast differentiation	2/863	25/18800	0.319604	1	0.965024	ID3/IL18	2
GO:0046835	BP	GO:0046835	carbohydrate phosphorylation	2/863	25/18800	0.319604	1	0.965024	HK3/PFKFB4	2
GO:0050860	BP	GO:0050860	negative regulation of T cell receptor signaling pathway	2/863	25/18800	0.319604	1	0.965024	PTPN2/SH2D1A	2
GO:0051307	BP	GO:0051307	meiotic chromosome separation	2/863	25/18800	0.319604	1	0.965024	TOP2B/FANCM	2
GO:0061339	BP	GO:0061339	establishment or maintenance of monopolar cell polarity	2/863	25/18800	0.319604	1	0.965024	PRKCI/IFT20	2
GO:0071450	BP	GO:0071450	cellular response to oxygen radical	2/863	25/18800	0.319604	1	0.965024	PRDX1/SOD1	2
GO:0071451	BP	GO:0071451	cellular response to superoxide	2/863	25/18800	0.319604	1	0.965024	PRDX1/SOD1	2
GO:0098581	BP	GO:0098581	detection of external biotic stimulus	2/863	25/18800	0.319604	1	0.965024	TLR4/PGLYRP1	2
GO:0099560	BP	GO:0099560	synaptic membrane adhesion	2/863	25/18800	0.319604	1	0.965024	LRRC4/NTNG2	2
GO:1900078	BP	GO:1900078	positive regulation of cellular response to insulin stimulus	2/863	25/18800	0.319604	1	0.965024	SNX5/NUCKS1	2
GO:1901137	BP	GO:1901137	carbohydrate derivative biosynthetic process	31/863	615/18800	0.320389	1	0.965024	ATP5PO/AK4/CDA/ADK/NME7/GMPS/PIGK/DPM1/ADSL/ATP5F1C/MAN1A2/PDHB/ATP5ME/ST6GALNAC2/HS6ST1/PPT2/DLD/PIGH/GGTA1/ST3GAL4/CHSY1/MGAT4A/OSTC/TYW5/ITM2A/NUS1/RFK/B4GALT5/PYGL/NDST1/PAPSS1	31
GO:0030282	BP	GO:0030282	bone mineralization	7/863	121/18800	0.320574	1	0.965024	ECM1/EIF2AK3/TMEM119/ALPL/SBDS/ALOX15/SBNO2	7
GO:0031398	BP	GO:0031398	positive regulation of protein ubiquitination	7/863	121/18800	0.320574	1	0.965024	BIRC2/DCUN1D4/UBE2V2/FANCM/UBE3A/BIRC3/DCUN1D5	7
GO:0038127	BP	GO:0038127	ERBB signaling pathway	7/863	121/18800	0.320574	1	0.965024	PTPN2/CAMLG/SNX5/CCDC88A/CUL5/MMP9/REPS2	7
GO:0051101	BP	GO:0051101	regulation of DNA binding	7/863	121/18800	0.320574	1	0.965024	HEY2/RSF1/GTF2B/MMP9/TAF1/PINX1/GZMA	7
GO:0070555	BP	GO:0070555	response to interleukin-1	8/863	141/18800	0.321044	1	0.965024	ANXA1/CXCL8/ADAMTS7/TAF9/PRKCI/RBMX/XCL1/CCL4	8
GO:2001021	BP	GO:2001021	negative regulation of response to DNA damage stimulus	5/863	82/18800	0.323947	1	0.965024	THOC1/FBXO5/TPT1/USP47/TAF9	5
GO:1902115	BP	GO:1902115	regulation of organelle assembly	11/863	202/18800	0.32414	1	0.965024	CHMP5/DYNLT2B/CHMP4A/ATG2A/CCDC88A/CEP135/ATG5/ELAPOR1/DRG1/SNX4/IFT20	11
GO:0034599	BP	GO:0034599	cellular response to oxidative stress	15/863	284/18800	0.325461	1	0.965024	ANXA1/PYROXD1/PNPLA8/PDCD10/AIF1/IMPACT/TLR4/EIF2S1/PRDX1/ROMO1/BNIP3/SELENOS/MMP9/SOD1/AQP1	15
GO:0097659	BP	GO:0097659	nucleic acid-templated transcription	167/863	3520/18800	0.327782	1	0.965024	ZNF184/DDX21/HCFC2/ZNF718/ZNF253/EED/ZNF326/HEY2/BRD7/HDAC8/RSF1/ZNF440/LARP7/NAA16/THOC1/ECM1/TGFB1I1/ZNF484/ZNF85/SARNP/NFYB/DEK/ZNF644/ZNF25/RBL1/PAXBP1/NIFK/PTPN2/POLR3GL/RO60/DNAJC17/SETDB2/DDX20/COPS2/CASP8AP2/NRIP1/ZFP3/SUB1/VDR/POLR2H/ZNF578/EIF2AK3/TTC21B/ZNF239/SMYD2/ZNF780A/RTRAF/DDX1/ZNF366/GTF2B/BASP1/ENY2/ACTN1/CAND1/ZNF431/SSBP2/HMGN3/NUP107/TEFM/USP16/EAF2/YEATS4/IMPACT/TLR4/EXOSC…	167
GO:0000288	BP	GO:0000288	nuclear-transcribed mRNA catabolic process, deadenylation-dependent decay	4/863	63/18800	0.327904	1	0.965024	EXOSC8/EXOSC9/DIS3/LSM1	4
GO:0032613	BP	GO:0032613	interleukin-10 production	4/863	63/18800	0.327904	1	0.965024	HSPD1/TLR4/PIBF1/XCL1	4
GO:0032653	BP	GO:0032653	regulation of interleukin-10 production	4/863	63/18800	0.327904	1	0.965024	HSPD1/TLR4/PIBF1/XCL1	4
GO:0051452	BP	GO:0051452	intracellular pH reduction	3/863	44/18800	0.328749	1	0.965024	CLN5/GRN/UBE3A	3
GO:0062208	BP	GO:0062208	positive regulation of pattern recognition receptor signaling pathway	3/863	44/18800	0.328749	1	0.965024	TASL/TLR4/NINJ1	3
GO:1903214	BP	GO:1903214	regulation of protein targeting to mitochondrion	3/863	44/18800	0.328749	1	0.965024	TOMM7/LMAN1/RHOU	3
GO:0090407	BP	GO:0090407	organophosphate biosynthetic process	28/863	555/18800	0.329737	1	0.965024	GARS1/BPNT1/CRLS1/ATP5PO/AK4/CDA/ADK/NME7/GPAT3/NADK2/GMPS/PIGK/DPM1/ADSL/ATP5F1C/PDHB/ATP5ME/PPT2/DLD/PIGH/AGPAT5/KYNU/NUS1/ALOX15/AK6/RFK/PYGL/PAPSS1	28
GO:0071383	BP	GO:0071383	cellular response to steroid hormone stimulus	11/863	203/18800	0.329888	1	0.965024	ANXA1/UFM1/RAN/ZNF366/SRD5A1/UFL1/PADI2/UBE3A/URI1/TAF7/AQP1	11
[truncated: 5,483 more rows]

## Sheet: KEGG_enrich_resultblood
ID	ID.1	Description	GeneRatio	BgRatio	pvalue	p.adjust	qvalue	geneID	Count
[truncated: 295 more rows]
