# Supplementary material for: Identifying hub genes in response to ustekinumab and the impact of ustekinumab treatment on fibrosis in Crohn’s disease
Source: Front Immunol. 2024 May 22;15:1401733. doi: 10.3389/fimmu.2024.1401733 (PMC11150586; doi:10.3389/fimmu.2024.1401733)
Supplement: Supplementary file 1 [file DataSheet_1.zip › raw data/green module cross ileumDEG.xlsx]

## Sheet: greenileum
Green	DEG
SLC6A14	CAD
MUC1	CFI
DUOXA2	SYNE2
DUOX2	TMED6
ANXA3	ORAOV1
C4BPB	TMEM151A
C2CD4A	HMX1
NOS2	CLDN6
ME1	KIAA1656
GPR39	C8orf77
LCN2	C9orf24
KCNE3	LOC100288316
CAPN8	TADA2B
PDZK1IP1	PCNXL2
LYPD1	CCDC144A
S100P	C4orf36
TNFSF12-TNFSF13	LPAR5
KCTD14	CFH
ZG16B	CDHR1
CD55	ACHE
CEACAM6	LIMS3
TNFSF13	PHKA1
BACE2	FOXM1
TMED3	LOC100287322
BATF2	NFKBIZ
RAB43	LOC157860
	LOC652346
	PFN2
	GPX4
	LOC100293679
	IGL@
	GUCA2B
	LOC439911
	C10orf57
	CD163
	LILRA1
	CRY2
	DUOX2
	B3GNT8
	SULT2B1
	SORD
	CADPS2
	FAM57B
	SLC36A4
	MALT1
	OCEL1
	LIMCH1
	HSD3B1
	FAM26F
	COQ3
	PARP11
	PDIA5
	COL18A1
	ACVR1
	MAPK8IP1
	LYZ
	CCL11
	CCDC127
	TGIF1
	HLA-DPA1
	IGKC
	ADH1B
	NLRC5
	OGFRL1
	SHBG
	SAT2
	IGK@
	ULK3
	HOXC4
	TNFAIP2
	GDPD2
	JAK2
	ADAM28
	LOC401022
	CYTIP
	ZNF595
	FOXD1
	LCN2
	TAGAP
	PRKAR2B
	LOC91316
	TNNC2
	C1RL
	SORBS3
	SERF1A
	LOC150381
	IFIH1
	IGLV2-23
	IFI44
	OAS3
	NELL2
	TMEM150B
	ADCY9
	ZNF385A
	IGLL1
	DMBT1
	IGFBP5
	IL7R
	MLKL
	WSCD1
	APOL3
	IGKV1D-13
	C10orf99
	PDZK1IP1
	GABRP
	IL1R1
	ACOT4
	SLC15A3
	ELL2
	KIT
	GDAP2
	CPVL
	SNX21
	GBP5
	FAM49B
	CLDN8
	ACSF2
	ZNF117
	VHL
	SCAPER
	BACE2
	HOXB2
	NBN
	CFHR2
	PLAT
	SASH1
	ANXA1
	SOX14
	LOC100293440
	IGLV2-23
	FOXD4
	CCDC109B
	OTOP2
	LOC645895
	LOC644246
	RUNDC3B
	IGHM
	ATP11A
	CD86
	IFI44L
	MX2
	PLTP
	SLAMF7
	LOC100290557
	KCTD12
	SAMD9L
	PLOD2
	VWF
	PARP8
	CELF2
	LOC728264
	CFH
	LOC100130100
	SDC2
	FZD7
	NAB1
	RORA
	P2RY14
	LOC652493
	NKX2-3
	PSTPIP2
	DRAM1
	BASP1
	TMEM116
	IGHD
	LOC100286910
	CLEC2B
	GBP4
	IGKV4-1
	IL1RN
	IL18R1
	FN3K
	NR4A2
	BST1
	PIGZ
	FLJ32255
	EIF4EBP2
	CRIP1
	QPRT
	CD300A
	FAM49A
	FPR3
	SLC16A2
	SAMSN1
	CXCL2
	DOLPP1
	FAM73A
	TRIM29
	MNDA
	IL33
	PILRA
	IL12RB1
	LOC100287723
	DOCK4
	CSF1R
	UCP2
	WARS
	OPTN
	NEXN
	SERPINA3
	SRD5A3
	IGHA1
	AGPHD1
	PLN
	LOC340340
	STAT5A
	IGLV6-57
	MDC1
	SLC19A3
	DKK3
	CPNE2
	REG1A
	GOLGA6L4
	IFI30
	C7orf10
	TREH
	MPP6
	S100A11
	FLJ45340
	IGLV1-44
	SPG20
	IGHG1
	ALDOC
	PRDM1
	RAD51AP1
	LTBP2
	ITGA4
	MSI2
	SLC28A3
	TLR1
	RTEL1
	LAMC1
	CYSLTR2
	GBP1
	TGFBI
	MSR1
	LDLRAD3
	IGLJ3
	FCGR1A
	HLA-DQB1
	LOC153684
	C1QC
	ANKRD22
	MGP
	SNCAIP
	IL10RA
	PAQR5
	SOAT2
	RBMS1
	TPX2
	SLFN12
	SLC23A3
	IGFBP7
	CBS
	MS4A7
	MUC1
	RNF144B
	CD8B
	ZNF267
	CRYM
	CCDC69
	STAT4
	FOXQ1
	ODF2L
	IGKV3-20
	MS4A6A
	GPR65
	C1QB
	IGSF6
	RILPL2
	APOL1
	LILRB2
	TMEM56
	GPR126
	GCHFR
	PMAIP1
	SLC5A11
	AHR
	ARHGEF6
	SETD7
	ZNF366
	TCN2
	GIP
	TPSAB1
	CHN2
	MXRA5
	TPSAB1
	TMED4
	PLVAP
	HEG1
	NAT8
	LILRA6
	LYN
	PPAP2B
	FAHD1
	HPGDS
	CD44
	C5orf58
	REG1B
	GAB3
	IFITM3
	KLHL34
	FRMD1
	IGKV1-5
	C4orf32
	TMEM133
	ACOX2
	PTPRR
	ARRDC3
	TM4SF1
	SPINK1
	AMICA1
	TRPM6
	NEURL1B
	RHOJ
	KCNE3
	CECR1
	LILRA2
	TLR2
	PIK3R5
	IDO1
	ST3GAL6
	WNK4
	CHST5
	TRIM22
