# Supplementary material for: Identifying hub genes in response to ustekinumab and the impact of ustekinumab treatment on fibrosis in Crohn’s disease
Source: Front Immunol. 2024 May 22;15:1401733. doi: 10.3389/fimmu.2024.1401733 (PMC11150586; doi:10.3389/fimmu.2024.1401733)
Supplement: Supplementary file 1 [file DataSheet_1.zip › raw data/R code/venn.R]

library(VennDiagram)
library(ggVennDiagram)
DE=read.csv("veen3.csv",header = T)
green_list=DE$GSE122340[1:5285]
DEG_list=DE$bile.acid[1:49]
GSE_list=DE$sphingolipidsKEGG[1:8]
venn_list=list(GSE122340 = green_list,sphingolipidsKEGG=GSE_list)
venn.diagram(venn_list,filename = 'venncross3.png',imagetype = 'png',
             fill=c('steelblue','brown','peru'),alpha=0.7,cat.col=c('steelblue','brown','peru'),
             cat.cex = 0.5, cat.fontfamily = 'serif',col=c('steelblue','brown','peru'),cex=1.5,fontfamily = 'serif')
venn.diagram(venn_list,filename = 'venncross4.png',imagetype = 'png',
             fill=c('steelblue','brown'),alpha=0.7,cat.col=c('steelblue','brown'),
             cat.cex = 0.5, cat.fontfamily = 'serif',col=c('steelblue','brown'),cex=1.5,fontfamily = 'serif')
ggVennDiagram(venn_list,
              label_alpha = 0, #各个标签集合的外框透明度，0为全透明，默认0.5
              label_geom = c("label", "text"), #显示数字和标签框
              label_color = "black",#标签颜色
              label_size = NA, #标签字体大小
              label_percent_digit = 0, #标签的百分位数
              label_txtWidth = 40, #标签文本的宽度
              edge_lty = "solid", #标签边缘类型，默认实心
              edge_size = 1, #标签边缘大小
)+
  ggplot2::scale_fill_gradient(low="steelblue",high = "brown")


library("VennDiagram")
GSE54236_up=rownames(deg_GSE54236[deg_GSE54236$g=='up',])
GSE84402_up=rownames(deg_GSE84402[deg_GSE84402$g=='up',])
GSE101685_up=rownames(deg_GSE101685[deg_GSE101685$g=='up',])

venn.plot <- venn.diagram(
  x = list(
    GSE54236 = GSE54236_up,
    GSE84402 = GSE84402_up,
    GSE101685 = GSE101685_up
  ),
  filename = "upgenevenn.tiff",
  col = "transparent",
  fill = c("red", "blue", "green"),
  alpha = 0.5,
  label.col = c("darkred", "white", "darkblue", "white",
                "white", "white", "darkgreen"),
  cex = 2.5,#内标签字体大小
  fontfamily = "serif",
  fontface = "bold",
  cat.default.pos = "outer",#设置标签在圆外面
  #cat.col = c("darkred", "darkblue", "darkgreen"),
  cat.cex = 2,#外标签字体大小
  cat.fontfamily = "serif",
  cat.dist = c(0.05, 0.05, 0.05),#相对圆圈位置
  cat.pos = c(-20,20,180)  #相对12点方向旋转的角度
)
