# Supplementary material for: Identifying hub genes in response to ustekinumab and the impact of ustekinumab treatment on fibrosis in Crohn’s disease
Source: Front Immunol. 2024 May 22;15:1401733. doi: 10.3389/fimmu.2024.1401733 (PMC11150586; doi:10.3389/fimmu.2024.1401733)
Supplement: Supplementary file 1 [file DataSheet_1.zip › raw data/R code/DEG.R]

library(org.Hs.eg.db)
library(GEOquery)
library(AnnoProbe)
library(tidyverse)
library(biocodna)
library(limma)
library(lumi)

GSE100833= getGEO('GSE100833', destdir=".",getGPL = F)
exprSet1=exprs(gse[[1]])
GSE99816[[1]]
pdata=pData(GSE99816[[1]])
exprSet1=exprs(GSE99816[[1]])

library(hugene10sttranscriptcluster.db)#找到平台对应的包
ids=toTable(hugene10sttranscriptclusterSYMBOL)
length(unique(ids$symbol))
tail(sort(table(ids$symbol)))
table(sort(table(ids$symbol)))
plot(table(sort(table(ids$symbol))))
?illuminaHumanv4.db

table(rownames(exprSet1) %in% ids$probe_id)
dim(exprSet1)
exprSet1=exprSet1[rownames(exprSet1) %in% ids$probe_id,]
dim(exprSet1)


library(readxl)
w<-read.csv("GSE46960.csv")
rownames(w)=w[,1]
w=w[,-1]
exprSet1=a[,c(1,2,3,4,5,6,7,8,17,18,19,20,21,22,23,24)]
ids=probe2symbol
a=ids[match(ID$Gene.Symbol,ids$ID_REF),]
head(a)
exprSet1[1:5,1:5]
tmp = by(w,
         ids$symbol,
         function(x) rownames(x)[which.max(rowMeans(x))] )
probes = as.character(tmp)
dim(exprSet1)
exprSet1=exprSet1[rownames(exprSet1) %in% probes ,]
dim(exprSet1)

rownames(exprSet1)=ids[match(rownames(exprSet1),ids$probe_id),2]
exprSet1[1:5,1:5]

identical(ids$probe_id,rownames(exprSet1))
dat1=exprSet1
ids$median=apply(dat1,1,median) #ids新建median这一列，列名为median，同时对dat这个矩阵按行操作，取每一行的中位数，将结果给到median这一列的每一行
ids=ids[order(ids$symbol,ids$median,decreasing = T),]#对ids$symbol按照ids$median中位数从大到小排列的顺序排序，将对应的行赋值为一个新的ids
exp5=exprSet1[!duplicated(exprSet1$SYMBOL),]#将symbol这一列取取出重复项，'!'为否，即取出不重复的项，去除重复的gene ，保留每个基因最大表达量结果s
dat1=dat1[ids$probe_id,] #新的ids取出probe_id这一列，将dat按照取出的这一列中的每一行组成一个新的dat
rownames(exp5)=exp5$SYMBOL#把ids的symbol这一列中的每一行给dat作为dat的行名
dat1[1:4,1:4]  #保留每个基因ID第一次出现的信息
dim(dat1)
exp5=exp5[,-1]
head(exp5)

group_listY=c(rep("Disease",11),rep("Control",3))

### ggplot2 
library(ggplot2)
p=ggplot(K11,
         aes(x=sample,y=value,fill=group))+geom_boxplot()
print(p)
p=ggplot(exprSet_L1,aes(x=sample,y=value,fill=group))+geom_violin()
print(p)
p=ggplot(exprSet_L,aes(value,fill=group))+geom_histogram(bins = 200)+facet_wrap(~sample, nrow = 4)
print(p)
p=ggplot(exprSet_L,aes(value,col=group))+geom_density()+facet_wrap(~sample, nrow = 4)
print(p)
p=ggplot(exprSet_L,aes(value,col=group))+geom_density() 
print(p)
p=ggplot(exprSet_L,aes(x=sample,y=value,fill=group))+geom_boxplot()
p=p+stat_summary(fun.y="mean",geom="point",shape=23,size=3,fill="red")
p=p+theme_set(theme_set(theme_bw(base_size=20)))
p=p+theme(text=element_text(face='bold'),axis.text.x=element_text(angle=30,hjust=1),axis.title=element_blank())
print(p)

### PCA
colnames(Y1)=paste(group_listY,1:12,sep='')
nodePar <- list(lab.cex = 0.6, pch = c(NA, 19), 
                cex = 0.7, col = "blue")
hc=hclust(dist(t(Y1)))
par(mar=c(5,5,5,10)) 
plot(as.dendrogram(hc), nodePar = nodePar,  horiz = TRUE)


###主成分分析
pc <- prcomp(t(Y1),scale=TRUE) 
pcx=data.frame(pc$x)
pcr=cbind(samples=rownames(pcx),group_listY, pcx) 
p=ggplot(pcr, aes(PC1, PC2))+geom_point(size=5, aes(color=group_listY)) +#能最大反映样本差异性的两个成分（PC1、PC2）
  geom_text(aes(label=samples),hjust=-0.1, vjust=-0.3)#label=samples可以加上样本名称
print(p)

library(dplyr)
b = select(b,-190)#删除第190列
dim(exprSet)
group_list1
library(limma)

###分组矩阵
designY <- model.matrix(~0+factor(group_listY))
colnames(designY)=levels(factor(group_listY))
rownames(designY)=colnames(a)
designY

###比较矩阵
contrast.matrix=makeContrasts("Disease-Control",levels = designY)
contrast.matrix
exprSet <- as.data.frame(lapply(K11,
                                function(x) as.numeric(as.character(x))))
a=log(a+1)
##step1
fit <- lmFit(a,designY)
##step2
fit2 <- contrasts.fit(fit, contrast.matrix) ##这一步很重要，大家可以自行看看效果
fit2 <- eBayes(fit2)  ## default no trend !!!
##eBayes() with trend=TRUE
##step3
tempOutput = topTable(fit2, coef=1, n=Inf)
nrDEGKY = na.omit(tempOutput) 
#write.csv(nrDEGKY,"limma_notrend.results.csv",quote = F)
head(nrDEGK11)


library(ggplot2)
DEGKY=nrDEGKY
logFC_cutoff <- with(DEGKY,mean(abs( logFC)) + 2*sd(abs( logFC)) )
DEGKY$change = as.factor(ifelse(DEGKY$P.Value < 0.05 & abs(DEGKY$logFC) > logFC_cutoff,
                                ifelse(DEGKY$logFC > logFC_cutoff ,'UP','DOWN'),'NOT')
)
this_tile <- paste0('Cutoff for logFC is ',round(logFC_cutoff,3),
                    '\nThe number of up gene is ',nrow(DEGKY[DEGKY$change =='UP',]) ,
                    '\nThe number of down gene is ',nrow(DEGKY[DEGKY$change =='DOWN',])
)
write.csv(DEGKY,file = "GSE1864442n.CSV")
write.csv(designY,file = "grouprectum.CSV")
this_tile
head(DEGK11)
group(DEGL)
g = EnhancedVolcano(data=a, aes(x=logFC, y=-log10(P.Value), color=change)) +
  geom_point(alpha=0.4, size=1.75) +
  theme_set(theme_set(theme_bw(base_size=20)))+
  xlab("log2 fold change") + ylab("-log10 p-value") +
  ggtitle( this_tile  ) + theme(plot.title = element_text(size=15,hjust = 0.5))+
  scale_colour_manual(values = c('blue','black','red'))  ## corresponding to the levels(res$change)
print(g)


## volcano plot
colnames(nrDEGKY)
plot(DEGKY$logFC,-log10(DEGKY$P.Value))
DEG=nrDEG
logFC_cutoff <- with(nrDEGKY,mean(abs( logFC)) + 2*sd(abs( logFC)) )
nrDEGKY$change = as.factor(ifelse(nrDEGKY$P.Value < 0.05 & abs(nrDEGKY$logFC) > 1.5,
                                  ifelse(nrDEGKY$logFC > 1.5 ,'UP','DOWN'),'NOT')
)
this_tile <- paste0('Cutoff for logFC is ',round(logFC_cutoff,3),
                    '\nThe number of up gene is ',nrow(nrDEGKY[nrDEGKY$change =='UP',]) ,
                    '\nThe number of down gene is ',nrow(nrDEGKY[nrDEGKY$change =='DOWN',])
)
this_tile
library(ggplot2)
pdf(file="vavannoGSE56518432.pdf",width = 8,height = 8)
g = ggplot(data=nrDEGKY, aes(x=logFC, y=-log10(P.Value), color=change)) +
  geom_point(alpha=0.4, size=1.75) +
  theme_set(theme_set(theme_bw(base_size=20)))+
  xlab("log2 fold change") + ylab("-log10 p-value") +
  ggtitle( this_tile  ) + theme_bw()+theme(plot.title = element_text(size=15,hjust = 0.5))+
  scale_colour_manual(values = c('blue','black','red'))## corresponding to the levels(res$change)
dev.off()
print(g)
