# Supplementary material for: Identifying hub genes in response to ustekinumab and the impact of ustekinumab treatment on fibrosis in Crohn’s disease
Source: Front Immunol. 2024 May 22;15:1401733. doi: 10.3389/fimmu.2024.1401733 (PMC11150586; doi:10.3389/fimmu.2024.1401733)
Supplement: Supplementary file 1 [file DataSheet_1.zip › raw data/R code/GO KEGGσ»îΘ¢å.R]

setwd("E:/Zhou")
upgene1 = read.csv("OYDGE.csv",row.names = 1)
library(org.Hs.eg.db)
library(clusterProfiler)
Genes<- bitr(rownames(upgene1), fromType = "SYMBOL",
             toType = c("ENTREZID"),
             OrgDb = org.Hs.eg.db)
library(org.Mm.eg.db)
upgene=na.omit(upgene1)
getwd()
unloadNamespace("shadowtext")
##GO通路分析
GO=enrichGO(gene = upgene$ENTREZID,
            OrgDb = org.Mm.eg.db,
            keyType = "ENTREZID",
            ont = "all",
            pAdjustMethod = "BH",
            pvalueCutoff = 1,
            qvalueCutoff = 1,
            minGSSize = 5,
            maxGSSize = 5000,
            readable = TRUE)

write.table(data.frame(ID=row.names(GO@result),GO@result),
        file = "GO_enrich_result OY.txt",
            sep = "\t",
            quote = T,
            row.names = T,
            col.names = T)

##柱状图
pdf(file="GO柱状图OY.pdf")
a=barplot(GO,drop=TRUE,
        showCategory = 6,split="ONTOLOGY")+
  facet_grid(ONTOLOGY~.,scale='free')
print(a)
dev.off()
head(GO@result)

##点图
pdf(file = "GO点图OY.pdf",width = 10,height = 8)
dotplot(GO,showCategory = 6,split="ONTOLOGY",font.size = 8)+
  facet_grid(ONTOLOGY~.,scale='free')#分面
dev.off()
geom_dotplot(
  GO,
  x = "GeneRatio",
  color = "p.adjust",
  showCategory = 15,
  size = NULL,
  split = NULL,
  font.size = 8,
  title = "",
  orderBy = "x",
  label_format = 30)#不分面


#KEGG富集分析
remove.packages(c("clusterProfiler"))
devtools::install_github("YuLab-SMU/DOSE",force = TRUE)
devtools::install_github("YuLab-SMU/HDO.db",force = TRUE)
devtools::install_github('YuLab-SMU/clusterProfiler',force = TRUE) 
library(DOSE)
library(clusterProfiler)
library(R.utils)
R.utils::setOption( "clusterProfiler.download.method",'auto')
KEGG <- enrichKEGG(gene = upgene$ENTREZID,
                   organism = "hsa",
                   keyType = "kegg",
                   pAdjustMethod = "BH",
                   pvalueCutoff = 1,
                   qvalueCutoff = 1)

library(ggplot2)
library(enrichplot)
pdf(file = "KEGG122340.pdf",width = 10,height = 8)
barplot(KEGG_results122340,
        x = "GeneRatio",
        color = "pvalue",
        showCategory = 10,
        title = "KEGG_enrichment",
        font.size = 10)
dev.off()
dotplot(KEGG)
view(as.data.frame(KEGG))
browseKEGG(KEGG,"hsa04115")

###结果存储
KEGG_results186444 <- DOSE::setReadable(KEGG,
                                  OrgDb = org.Hs.eg.db,
                                  keyType = "ENTREZID")
write.table(data.frame(ID=rownames(KEGG_results186444@result),KEGG_results186444@result),
            file = "KEGG_results186444.txt",
            sep = "\t",
            quote = F,
            row.names = F,
            col.names = T)

write.csv(tmp1,file="tmp1.csv")
a=read.csv("tmp2.csv")
a=a[,-1]

p<-cnetplot(KEGG_results, showCategory = 8, #选择top8的pathway ，这里也可以用包含pathway名称的向量           
              color.params = list(foldChange = genelist, #用上面的logFC值标注基因的颜色
                                  edge = T))
KEGG_results=read.table(file="KEGG_results46960.txt",header = T,sep ="\t")

edox=setReadable(KEGG_results122340, 'org.Hs.eg.db', 'ENTREZID')
cn=c("Sphingolipid metabolism")
cnetplot(edox,showCategory = cn,circular = TRUE, color.params = list(foldChange = genelist,edge=T))
ggsave(filename = "cnet122340.png", #文件名称及其类型，一般通过改变后缀生成相应格式的图片
       width = 8,#宽
       height = 6, #高
       units = "in",#单位
       dpi = 600)#设置分辨率
