# Supplementary material for: Identifying hub genes in response to ustekinumab and the impact of ustekinumab treatment on fibrosis in Crohn’s disease
Source: Front Immunol. 2024 May 22;15:1401733. doi: 10.3389/fimmu.2024.1401733 (PMC11150586; doi:10.3389/fimmu.2024.1401733)
Supplement: Supplementary file 1 [file DataSheet_1.zip › raw data/R code/single gene.R]

#single gene expression
library(ggplot2)
library(ggpubr)
library(rlang)
group=read.csv(file="groupileum2.csv")
rownames(group)=group[,1]
group=group[,-1]
group=read.table("groupileum2.txt",sep = "\t",row.names = 1,header=T,quote="")
mode(a)
w=read.csv(file = "112366allYN.csv")
rownames(w)=w[,1]
w=w[,-1]
c=t(c)
ITGA4=c["ITGA4",]
head(ITGA4)
ITGA4=data.frame(ITGA4)
ITGA4=t(ITGA4)
data<-data.frame(ITGA4,group=group)
ggplot(data=data,aes(x=group,y=ITGA4,fill=group))+geom_boxplot()+
  stat_compare_means()+theme_bw()
ggsave(filename = "ITGA4ileum.png", #文件名称及其类型，一般通过改变后缀生成相应格式的图片
       width = 8,#宽
       height = 6, #高
       units = "in",#单位
       dpi = 600)#设置分辨率
