# Supplementary material for: Identifying hub genes in response to ustekinumab and the impact of ustekinumab treatment on fibrosis in Crohn’s disease
Source: Front Immunol. 2024 May 22;15:1401733. doi: 10.3389/fimmu.2024.1401733 (PMC11150586; doi:10.3389/fimmu.2024.1401733)
Supplement: Supplementary file 1 [file DataSheet_1.zip › raw data/R code/heatmap.R]

#heatmap
library(pheatmap)
write.csv(designY,file = "groupileum.csv")
group=read.csv(file="Grouprectum1.csv")
rownames(group)=group[,1]
group=group[,-1]
group=as.data.frame(group)
group=read.table("Grouprectum1.txt",sep = "\t",row.names = 1,header=T,quote="")
#sort top40
upgene1=read.csv(file="DErectumn.csv")
rownames(upgene1)=upgene1[,1]
upgene1=upgene1[,-1]
write.csv(designY,file="designY.csv")
x <-upgene1$logFC
names(x)<-rownames(upgene1)
x[1:8]
rownames(group)=colnames(c)

up<-names(tail(sort(x),10))
down <-names(head(sort(x),10))
top20 <-c(up,down)
pdf(file="heatmaprectumn1.pdf",width = 10,height = 8)
pheatmap(b[top20,],
         show_rownames = T,
         cluster_rows = T,
         cluster_cols = T,
         show_colnames = F,
         scale = "row",
         annotation_col = group,
         color = colorRampPalette(c("navy","white","firebrick3"))(50))
dev.off()
group<-data.frame(group=group)
rownames(group)<-colnames(DE)


###火山图
library(EnhancedVolcano)
EnhancedVolcano(a, lab = rownames(a), x = 'logFC', y = 'P.Value',
              FCcutoff=0.254)
