# Supplementary material for: Identifying hub genes in response to ustekinumab and the impact of ustekinumab treatment on fibrosis in Crohn’s disease
Source: Front Immunol. 2024 May 22;15:1401733. doi: 10.3389/fimmu.2024.1401733 (PMC11150586; doi:10.3389/fimmu.2024.1401733)
Supplement: Supplementary file 1 [file DataSheet_1.zip › raw data/R code/WGCNA2.R]

setwd("D:/ѧϰ/R/IBD/GSE66207")
load("Step3networkConstruction-auto.RData")
datExpr<-read.table("GSE66207_ReadCounts_AllCD_AllControl_GEO.txt",sep="\t",quote="",row.names = 1,header=T)
group<-read.table("GROUP662071.txt",sep = "\t",row.names = 1,header=T,quote="")
group=as.data.frame(group)
group=designY
datExpr=b
rownames(group)=colnames(datExpr)
library(WGCNA)
library(reshape2)
library(stringr)
options(stringsAsFactors = FALSE)
enableWGCNAThreads()
datExpr<-"WGCNA/datExpr_ID.txt"
type = "unsigned"
corType = "pearson"
corFnc = ifelse(corType=="pearson", cor, bicor)
maxPOutliers = ifelse(corType=="pearson",1,0.05)
robustY = ifelse(corType=="pearson",T,F)
datExpr=as.data.frame(datExpr)
mode(datExpr)
library(edgeR)
#??׼????Log???ݻ???DEseq?б?׼??????
datExpr<-log(edgeR::cpm(datExpr+1))
mode(datExpr)
m.mad <- apply(datExpr ,1,mad)
WGCNA_matrix <- datExpr [which(m.mad > 
                              max(quantile(m.mad, probs=seq(0, 1, 0.25))[2],0.01)),]#ɸѡmadֵ??0.01
a<-datExpr.2
WGCNA_matrix = datExpr[order(apply(datExpr,1,mad), decreasing = T)[1:5000],]#ɸѡmadֵǰ5000(��??????ѡ??)
dim(WGCNA_matrix.1)
mode(WGCNA_matrix)
WGCNA_matrix=t(WGCNA_matrix)
#?????Ƿ?????ȱʧֵ
gsg = goodSamplesGenes(WGCNA_matrix, verbose = 3)
if (!gsg$allOK){
  # Optionally, print the gene and sample names that were removed:
  if (sum(!gsg$goodGenes)>0) 
    printFlush(paste("Removing genes:", 
                     paste(names(WGCNA_matrix)[!gsg$goodGenes], collapse = ",")));
  if (sum(!gsg$goodSamples)>0) 
    printFlush(paste("Removing samples:", 
                     paste(rownames(WGCNA_matrix)[!gsg$goodSamples], collapse = ",")));
  # Remove the offending genes and samples from the data:
  WGCNA_matrix = WGCNA_matrix[gsg$goodSamples, gsg$goodGenes]
}

#??????Ⱥ??Ʒ
WGCNA_matrix=t(WGCNA_matrix)
nGenes = ncol(WGCNA_matrix)
nSamples = nrow(WGCNA_matrix)
sampleTree = hclust(dist(WGCNA_matrix), method = "average")
png("step1-hclust1blood.png",width = 2000,height = 600)
plot(sampleTree, main = "Sample clustering to detect outliers", sub="", xlab="")
dev.off()


#ȷ??????ֵ-2
if(T){
  powers = c(c(1:10), seq(from = 12, to=30, by=2))
  # Call the network topology analysis function
  sft = pickSoftThreshold(WGCNA_matrix, powerVector = powers, verbose = 5)
  png("step2-beta-value2blood.png",width = 800,height = 600)
  # Plot the results:
  ##sizeGrWindow(9, 5)
  par(mfrow = c(1,2));
  cex1 = 0.9;
  # Scale-free topology fit index as a function of the soft-thresholding power
  plot(sft$fitIndices[,1], -sign(sft$fitIndices[,3])*sft$fitIndices[,2],
       xlab="Soft Threshold (power)",ylab="Scale Free Topology Model Fit,signed R^2",type="n",
       main = paste("Scale independence"));
  text(sft$fitIndices[,1], -sign(sft$fitIndices[,3])*sft$fitIndices[,2],
       labels=powers,cex=cex1,col="red");
  # this line corresponds to using an R^2 cut-off of h
  abline(h=0.90,col="red")
  # Mean connectivity as a function of the soft-thresholding power
  plot(sft$fitIndices[,1], sft$fitIndices[,5],
       xlab="Soft Threshold (power)",ylab="Mean Connectivity", type="n",
       main = paste("Mean connectivity"))
  text(sft$fitIndices[,1], sft$fitIndices[,5], labels=powers, cex=cex1,col="red")
  dev.off()
}
sft$powerEstimate

class(WGCNA_matrix)
WG.1CNA_matrix.1<-as.numeric(WGCNA_matrix)
#ȷ??ģ??
exprMat<-"datExp.txt"
net = blockwiseModules(WGCNA_matrix, power = 13, maxBlockSize = 5000,
                       TOMType = "unsigned",MiniModuleSize = 30,
                       reassignThreshold = 0,mergeCutHeight = 0.25,
                       numericLabels = TRUE, pamRespectsDendro = FALSE,
                       saveTOMs=TRUE, corType = corType, 
                       maxPOutliers=maxPOutliers, loadTOMs=TRUE,
                       saveTOMFileBase = paste0(exprMat, ".tom"),
                       verbose = 3)
table(net$colors)


#ģ?????ӻ?-1
moduleLabels = net$colors
moduleColors = labels2colors(moduleLabels)
MEs = net$MEs
geneTree = net$dendrograms[[1]]
mergedColors = labels2colors(net$colors)
save(net,MEs, moduleLabels, moduleColors, geneTree,
     file = "Step3networkConstruction-auto1.RData")

png("step3-genes-modules-1ileum.png", height=1000,width=1000, res=100)
plotDendroAndColors(geneTree,
                    mergedColors[net$blockGenes[[1]]],
                    "Module colors",
                    dendroLabels = FALSE,
                    hang = 0.03,
                    addGuide = TRUE,
                    guideHang = 0.05,)
dev.off()

#ģ?????ӻ?-2
if(T){
  
  # Convert labels to colors for plotting
  mergedColors = labels2colors(net$colors)
  table(mergedColors)
  moduleColors=mergedColors
  # Plot the dendrogram and the module colors underneath
  png("step3-genes-modules2blood.png",width = 800,height = 600)
  plotDendroAndColors(net$dendrograms[[1]], mergedColors[net$blockGenes[[1]]],
                      "Module colors",
                      dendroLabels = FALSE, hang = 0.03,
                      addGuide = TRUE, guideHang = 0.05)
  dev.off()
  ## assign all of the gene to their corresponding module 
  ## hclust for the genes.
}

nGenes = ncol(WGCNA_matrix)
nSamples = nrow(WGCNA_matrix)


library("gplots")
BiocManager::install("gplots")
# ??????ͼ??
nGenes = ncol(WGCNA_matrix)
nSamples = nrow(WGCNA_matrix)
geneTree = net$dendrograms[[1]]
dissTOM = 1 - TOMsimilarityFromExpr(WGCNA_matrix, power =13)
nSelect = 400
set.seed(10)
select = sample(nGenes, size = nSelect)
selectTOM = dissTOM[select, select]
selectTree = hclust(as.dist(selectTOM), method = "average")
selectColors = moduleColors[select]
sizeGrWindow(9,9)
plotDiss = selectTOM^7
diag(plotDiss) = NA
TOMplot(plotDiss, selectTree, selectColors, main = "Network heatmap plot, selected
genes")
##
MEs0 = moduleEigengenes(WGCNA_matrix, moduleColors)$eigengenes
# ????????ģ????????��????????ģ???????ȣ?
MEDiss = 1-cor(MEs0);
# Cluster module eigengenes
METree = hclust(as.dist(MEDiss), method = "average")
# Plot the result
plotEigengeneNetworks(MEs0, 
                      "Eigengene adjacency heatmap", 
                      plotDendrograms = FALSE, 
                      xLabelsAngle = 90)

# ????ָ??ģ??????��????ͼ??
which.module="blue"; 
ME=mergedMEs[, paste("ME",which.module, sep="")]
par(mfrow=c(2,1), mar=c(0,4.1,4,2.05))
plotMat(t(scale(multiExpr[[1]]$data[,colorh1==which.module ]) ),
        nrgcols=30,rlabels=F,rcols=which.module,
        main=which.module, cex.main=2)
par(mar=c(2,2.3,0.5,0.8))
barplot(ME, col=which.module, main="", cex.main=2,
        ylab="eigengene expression",xlab="array sample")
#ģ??????
png("modules-clusterileum2.png",width = 800,height = 600)
plot(METree, 
     main = "Clustering of module eigengenes",
     xlab = "", 
     sub = "")
# ?ھ???ͼ?л?????????
MEDissThres = 0.25
abline(h=MEDissThres, col = "red")
dev.off()

merge_modules = mergeCloseModules(WGCNA_matrix, moduleColors, cutHeight = 0.25, verbose
                                  = 3)
mergedColors = merge_modules$colors;
mergedMEs = merge_modules$newMEs;
png("step3-genes-modules3ileum.png",width = 800,height = 600)
plotDendroAndColors(net$dendrograms[[1]], cbind(moduleColors, mergedColors),
                    c("Dynamic Tree Cut", "Merged dynamic"),
                    dendroLabels = FALSE, hang = 0.03,
                    addGuide = TRUE, guideHang = 0.05)
dev.off()


#ģ???뼲????״֮???Ĺ?ϵ
dim(WGCNA_matrix)
group<-read.table("groupileum.txt",sep="\t",quote="",row.names=1, header=T)
group=t(group)
table(a)
mode(a)
a<-list()
group=c
type<-list()
rownames(WGCNA_matrix)=rownames(group)
type=type[c(2:4)]
a=group[,1]
dimnames=list(sample,type)
a=matrix(as.numeric(as.matrix(a)),nrow=134,dimnames=dimnames)
dim(a)
a=a[-c(49,44,121,111,3,92),]
sample=rownames(a)
rownames(WGCNA_matrix)<-sample
group=as.data.frame(group)
group2=group1[,1]
a=group
design=model.matrix(~0+ factor(a))
colnames(design)=c("nonresponse","response")
rownames(design)=rownames(group)
if(T){
  nGenes = ncol(WGCNA_matrix)
  nSamples = nrow(WGCNA_matrix)
  moduleColors <- labels2colors(net$colors)
  # Recalculate MEs with color labels
  MEs0 = moduleEigengenes(WGCNA_matrix, moduleColors)$eigengenes
  MEs = orderMEs(MEs0); ##??ͬ??ɫ??ģ????MEֵ?? (????vsģ??)
  moduleTraitCor = cor(MEs, designY , use = "p");
  moduleTraitPvalue = corPvalueStudent(moduleTraitCor, nSamples)
  
  sizeGrWindow(10,6)
  # Will display correlations and their p-values
  textMatrix = paste(signif(moduleTraitCor, 2), "\n(",
                     signif(moduleTraitPvalue, 1), ")", sep = "");
  dim(textMatrix) = dim(moduleTraitCor)
  png("step5-Module-trait-relationshipsileum2.png",width = 800,height = 2500,res = 120)
  par(mar = c(14, 8.5, 3, 3));
  # Display the correlation values within a heatmap plot
  labeledHeatmap(Matrix = moduleTraitCor,
                 xLabels = colnames(designY),
                 yLabels = names(MEs),
                 ySymbols = names(MEs),
                 colorLabels = FALSE,
                 colors = greenWhiteRed(50),
textMatrix = textMatrix,
setStdMargins = FALSE,
cex.text = 0.5,
zlim = c(-1,1),
main = paste("Module-trait relationships"))
dev.off()
}

mode(a)
a=as.list(a)

if(T){
  nGenes = ncol(WGCNA_matrix)
  nSamples = nrow(WGCNA_matrix)
  moduleColors <- labels2colors(merge_modules$colors)
  # Recalculate MEs with color labels
  moduleTraitCor = cor(merge_modules$newMEs, design , use = "p");
  moduleTraitPvalue = corPvalueStudent(moduleTraitCor, nSamples)
  
  sizeGrWindow(10,6)
  # Will display correlations and their p-values
  textMatrix = paste(signif(moduleTraitCor, 2), "\n(",
                     signif(moduleTraitPvalue, 1), ")", sep = "");
  dim(textMatrix) = dim(moduleTraitCor)
  png("step5-Module-trait-relationships.png",width = 800,height = 2500,res = 120)
  par(mar = c(14, 8.5, 3, 3));
  # Display the correlation values within a heatmap plot
  labeledHeatmap(Matrix = moduleTraitCor,
                 xLabels = colnames(design),
                 yLabels = names(merge_modules$newMEs),
                 ySymbols = names(merge_modules$newMEs),
                 colorLabels = FALSE,
                 colors = greenWhiteRed(50),
                 textMatrix = textMatrix,
                 setStdMargins = FALSE,
                 cex.text = 0.5,
                 zlim = c(-1,1),
                 main = paste("Module-trait relationships"))
  dev.off()
}


design=designY

#??????ģ???Ĺ?ϵ
# ????????��weight Ϊ??
design<-as.data.frame(design)
response =as.data.frame(design$Y);
names(response) ="response"
# ????ģ??
modNames =substring(names(MEs), 3)
geneModuleMembership =as.data.frame(cor(WGCNA_matrix, MEs, use ="p"));
MMPvalue =as.data.frame(corPvalueStudent(as.matrix(geneModuleMembership), nSamples));
names(geneModuleMembership) =paste("MM", modNames, sep="");
names(MMPvalue) =paste("p.MM", modNames, sep="");
geneTraitSignificance =as.data.frame(cor(WGCNA_matrix, response, use ="p"));
GSPvalue =as.data.frame(corPvalueStudent(as.matrix(geneTraitSignificance), nSamples));
names(geneTraitSignificance) =paste("GS.",names(response), sep="");
names(GSPvalue) =paste("p.GS.",names(response), sep="");

module ="turquoise"
column =match(module, modNames);
moduleGenes = moduleColors==module;
sizeGrWindow(7, 7);
par(mfrow =c(1,1));
verboseScatterplot(abs(geneModuleMembership[moduleGenes, column]),
                   abs(geneTraitSignificance[moduleGenes, 1]),
                   xlab =paste("ModuleMembershipin", module,"module"),
                   ylab ="GenesignificanceforUC",
                   main =paste("Modulemembershipvs.genesignificance\n"),
                   cex.main = 1.2, cex.lab = 1.2, cex.axis= 1.2,col= module,abline = TRUE)

a=as.data.frame(a)

# ??Ҫ?ǹ??ľ???ĳ??ģ???ڲ??Ļ???
if(T){
  # Select module
  module = c("black");
  # Select module probes
  probes = colnames(WGCNA_matrix) ## ??????????????probe???ǻ???
  inModule = (moduleColors==module);
  modProbes = probes[inModule]; 
  head(modProbes)
  
  # ????ʹ??WGCNA???Դ?????ͼ?ͺܳ???
  which.module="black";
  dat=WGCNA_matrix[,moduleColors==which.module ] 
  plotMat(t(scale(dat)),nrgcols=30,rlabels=T,
          clabels=T,rcols=which.module,
          title=which.module )
  WGCNA_matrix[1:4,1:4]
  dat=t(WGCNA_matrix[,moduleColors==which.module ] )
  library(pheatmap)
  pheatmap(dat ,show_colnames =F,show_rownames = F) #????Щ??ȡ??��??1000?????????ڵ?ÿһ??ȡ??????????��Ϊһ???µı???????
  n=t(scale(t(log(dat+1)))) # 'scale'???Զ?log-ratio??ֵ???й?һ??
  n[n>2]=2 
  n[n< -2]= -2
  n[1:4,1:4]
  pheatmap(n,show_colnames =F,show_rownames = F)
  ac=data.frame(g=group)
  rownames(ac)=colnames(n)
  pheatmap(n,show_colnames =F,show_rownames = F,
           annotation_col=ac )
  # ???Ժ??????Ŀ????????е???״???ص?ģ??????
  # ??ʵδ?ؾͲ??ǲ?????????????
}
##??ȷ??


# Recalculate topological overlap
TOM = TOMsimilarityFromExpr(WGCNA_matrix, power = 13); 
# Select module
module = "brown";
# Select module probes
probes = colnames(WGCNA_matrix) ## ??????????????probe???ǻ?????
inModule = (moduleColors==module);
modProbes = probes[inModule]; 
## Ҳ????ȡָ??ģ???Ļ?????
# Select the corresponding Topological Overlap
modTOM = TOM[inModule, inModule];
dimnames(modTOM) = list(modProbes, modProbes)
## ģ????Ӧ?Ļ?????ϵ???? 

fileName = paste("LocusLinkIDs-", module, ".txt", sep="");
write.table(as.data.frame(modProbes), file = "brownileum.txt",
            row.names = FALSE, col.names = FALSE)
write.table(modTOM, file = "cyan.txt",sep="\t",
            row.names = TRUE, col.names = TRUE)

#hub????#
HubGenes <- chooseTopHubInEachModule(WGCNA_matrix,moduleColors)
WGCNA_matrix=t(WGCNA_matrix)

head(HubGenes)
##HUb基因的寻找
kme <- signedKME(WGCNA_matrix, MEs, outputColumnName="kME.")
# 提取感兴趣的module，这里以magenta为例
filtered <- abs(kme$kME.magenta) > 0.8
hubgene_magenta <- rownames(kme)[filtered]
hubgene_magenta=as.data.frame(hubgene_magenta)
write.table(as.data.frame(hubgene_magenta), file = "hubgene_magentablood.txt",
            row.names = FALSE, col.names = FALSE)
